# Supplementary material for: Comparative genomics of Clavibacter michiganensis subspecies, pathogens of important agricultural crops
Source: PLoS One. 2017 Mar 20;12(3):e0172295. doi: 10.1371/journal.pone.0172295 (PMC5358740; doi:10.1371/journal.pone.0172295)
Supplement: S1 Dataset — (XLSX) [file pone.0172295.s001.xlsx]

## Sheet: Results
Dataset 1: Annotated features of Clavibacter michiganesis subsp. michiganensis Strain NCPPB 382 generated by PATRIC [23]
Genome	Genome ID	Accession	PATRIC ID	RefSeq Locus Tag	Alt Locus Tag	Feature ID	Annotation	Feature Type	Start	End	Length	Strand	FIGfam ID	PATRIC genus-specific families (PLfams)	PATRIC cross-genus families (PGfams)	Protein ID	AA Length	Gene Symbol	Product
Clavibacter michiganensis subsp. michiganensis NCPPB 382	443906.13	NC_009478	fig|443906.13.peg.1	pCM1_0001	VBIClaMic82482_0001	PATRIC.443906.13.NC_009478.CDS.1253.1462.fwd	PATRIC	CDS	1253	1462	210	+	FIG00512207	PLF_1573_00003649	PGF_00129968	YP_001220645.1	69		hypothetical protein
Clavibacter michiganensis subsp. michiganensis NCPPB 382	443906.13	NC_009478	fig|443906.13.peg.2	pCM1_0002	VBIClaMic82482_0002	PATRIC.443906.13.NC_009478.CDS.1459.1857.fwd	PATRIC	CDS	1459	1857	399	+	FIG00511174	PLF_1573_00002148	PGF_01251444	YP_001220646.1	132		hypothetical protein
Clavibacter michiganensis subsp. michiganensis NCPPB 382	443906.13	NC_009478	fig|443906.13.peg.3	pCM1_0003	VBIClaMic82482_0003	PATRIC.443906.13.NC_009478.CDS.2059.2733.fwd	PATRIC	CDS	2059	2733	675	+	FIG00511334	PLF_1573_00002881	PGF_00034412	YP_001220647.1	224	parA	Plasmid partitioning protein ParA
Clavibacter michiganensis subsp. michiganensis NCPPB 382	443906.13	NC_009478	fig|443906.13.peg.4	pCM1_0004	VBIClaMic82482_0004	PATRIC.443906.13.NC_009478.CDS.2748.3008.fwd	PATRIC	CDS	2748	3008	261	+	FIG00512227	PLF_1573_00003145	PGF_01251808	YP_001220648.1	86	parB	hypothetical protein
Clavibacter michiganensis subsp. michiganensis NCPPB 382	443906.13	NC_009478	fig|443906.13.peg.5	pCM1_0005	VBIClaMic82482_0005	PATRIC.443906.13.NC_009478.CDS.3454.5289.fwd	PATRIC	CDS	3454	5289	1836	+	FIG00512012	PLF_1573_00003036	PGF_01251726	YP_001220649.1	611	traG	hypothetical protein
Clavibacter michiganensis subsp. michiganensis NCPPB 382	443906.13	NC_009478	fig|443906.13.peg.6	pCM1_0008	VBIClaMic82482_0006	PATRIC.443906.13.NC_009478.CDS.6465.6782.rev	PATRIC	CDS	6465	6782	318	-	FIG00512311	PLF_1573_00003037	PGF_01251727	YP_001220652.1	105		hypothetical protein
Clavibacter michiganensis subsp. michiganensis NCPPB 382	443906.13	NC_009478	fig|443906.13.peg.7	pCM1_0009	VBIClaMic82482_0007	PATRIC.443906.13.NC_009478.CDS.7375.8259.fwd	PATRIC	CDS	7375	8259	885	+	FIG00512096	PLF_1573_00003038	PGF_01251728	YP_001220653.1	294		hypothetical protein
Clavibacter michiganensis subsp. michiganensis NCPPB 382	443906.13	NC_009478	fig|443906.13.peg.8	pCM1_0010	VBIClaMic82482_0008	PATRIC.443906.13.NC_009478.CDS.8307.8693.fwd	PATRIC	CDS	8307	8693	387	+	FIG00511566	PLF_1573_00003039	PGF_01251729	YP_001220654.1	128		hypothetical protein
Clavibacter michiganensis subsp. michiganensis NCPPB 382	443906.13	NC_009478	fig|443906.13.peg.9	pCM1_0012	VBIClaMic82482_0009	PATRIC.443906.13.NC_009478.CDS.10072.10848.fwd	PATRIC	CDS	10072	10848	777	+		PLF_1573_00002895	PGF_00039106	YP_001220656.1	258		Putative ATP-binding protein
Clavibacter michiganensis subsp. michiganensis NCPPB 382	443906.13	NC_009478	fig|443906.13.peg.10	pCM1_0013	VBIClaMic82482_0010	PATRIC.443906.13.NC_009478.CDS.10848.12527.fwd	PATRIC	CDS	10848	12527	1680	+	FIG00511341	PLF_1573_00002819	PGF_01251657	YP_001220657.1	559		Membrane protein
Clavibacter michiganensis subsp. michiganensis NCPPB 382	443906.13	NC_009478	fig|443906.13.peg.11	pCM1_0014	VBIClaMic82482_0011	PATRIC.443906.13.NC_009478.CDS.12524.14095.fwd	PATRIC	CDS	12524	14095	1572	+	FIG00512360	PLF_1573_00002798	PGF_01251651	YP_001220658.1	523		ATP/GTP-binding protein
Clavibacter michiganensis subsp. michiganensis NCPPB 382	443906.13	NC_009478	fig|443906.13.peg.12	pCM1_0015	VBIClaMic82482_0012	PATRIC.443906.13.NC_009478.CDS.14110.15213.fwd	PATRIC	CDS	14110	15213	1104	+	FIG00905474	PLF_1573_00003174	PGF_00410503	YP_001220659.1	367		putative secreted protein
Clavibacter michiganensis subsp. michiganensis NCPPB 382	443906.13	NC_009478	fig|443906.13.peg.13	pCM1_0016	VBIClaMic82482_0013	PATRIC.443906.13.NC_009478.CDS.15210.15665.fwd	PATRIC	CDS	15210	15665	456	+	FIG00638284	PLF_1573_00003146	PGF_01251809	YP_001220660.1	151		hypothetical protein
Clavibacter michiganensis subsp. michiganensis NCPPB 382	443906.13	NC_009478	fig|443906.13.peg.14	pCM1_0017	VBIClaMic82482_0014	PATRIC.443906.13.NC_009478.CDS.15659.16183.fwd	PATRIC	CDS	15659	16183	525	+	FIG00511652	PLF_1573_00003147	PGF_01251810	YP_001220661.1	174		hypothetical protein
Clavibacter michiganensis subsp. michiganensis NCPPB 382	443906.13	NC_009478	fig|443906.13.peg.15	pCM1_0018	VBIClaMic82482_0015	PATRIC.443906.13.NC_009478.CDS.16180.16938.fwd	PATRIC	CDS	16180	16938	759	+	FIG00511135	PLF_1573_00000039	PGF_00410613	YP_001220662.1	252		putative secreted protein
Clavibacter michiganensis subsp. michiganensis NCPPB 382	443906.13	NC_009478	fig|443906.13.peg.16	pCM1_0019	VBIClaMic82482_0016	PATRIC.443906.13.NC_009478.CDS.16921.17292.rev	PATRIC	CDS	16921	17292	372	-	FIG00512593	PLF_1573_00000012	PGF_01251283	YP_001220663.1	123		hypothetical protein
Clavibacter michiganensis subsp. michiganensis NCPPB 382	443906.13	NC_009478	fig|443906.13.peg.17	pCM1_0020	VBIClaMic82482_0017	PATRIC.443906.13.NC_009478.CDS.17714.19891.fwd	PATRIC	CDS	17714	19891	2178	+	FIG00817790	PLF_1573_00002292	PGF_00424297	YP_001220664.1	725	celA	Endoglucanase E1 precursor (EC 3.2.1.4) (Endo-1,4-beta-glucanase E1) (Cellulase E1) (Endocellulase E1)
Clavibacter michiganensis subsp. michiganensis NCPPB 382	443906.13	NC_009478	fig|443906.13.peg.18	pCM1_0022	VBIClaMic82482_0018	PATRIC.443906.13.NC_009478.CDS.20800.21036.fwd	PATRIC	CDS	20800	21036	237	+		PLF_1573_00003255	PGF_01251877	YP_001220666.1	78		hypothetical protein
Clavibacter michiganensis subsp. michiganensis NCPPB 382	443906.13	NC_009478	fig|443906.13.peg.19	pCM1_0024	VBIClaMic82482_0019	PATRIC.443906.13.NC_009478.CDS.22677.23243.rev	PATRIC	CDS	22677	23243	567	-	FIG00638284	PLF_1573_00002697	PGF_01251607	YP_001220668.1	188		hypothetical protein
Clavibacter michiganensis subsp. michiganensis NCPPB 382	443906.13	NC_009478	fig|443906.13.peg.20	pCM1_0025	VBIClaMic82482_0020	PATRIC.443906.13.NC_009478.CDS.23240.23794.rev	PATRIC	CDS	23240	23794	555	-	FIG01567396	PLF_1573_00002841	PGF_00421355	YP_001220669.1	184	pin	DNA invertase
Clavibacter michiganensis subsp. michiganensis NCPPB 382	443906.13	NC_009478	fig|443906.13.peg.21	pCM1_0026	VBIClaMic82482_0021	PATRIC.443906.13.NC_009478.CDS.24442.24714.rev	PATRIC	CDS	24442	24714	273	-	FIG00638284	PLF_1573_00003148	PGF_01251811	YP_001220670.1	90		hypothetical protein
Clavibacter michiganensis subsp. michiganensis NCPPB 382	443906.13	NC_009478	fig|443906.13.peg.22	pCM1_0027	VBIClaMic82482_0022	PATRIC.443906.13.NC_009478.CDS.24866.25072.fwd	PATRIC	CDS	24866	25072	207	+		PLF_1573_00003650	PGF_01252083	YP_001220671.1	68		hypothetical protein
Clavibacter michiganensis subsp. michiganensis NCPPB 382	443906.13	NC_009478	fig|443906.13.peg.23	pCM1_0028	VBIClaMic82482_0023	PATRIC.443906.13.NC_009478.CDS.26330.26899.fwd	PATRIC	CDS	26330	26899	570	+	FIG00638284	PLF_1573_00002491	PGF_01251521	YP_001220672.1	189	repA	RepA
Clavibacter michiganensis subsp. michiganensis NCPPB 382	443906.13	NC_009479	fig|443906.13.peg.24	pCM2_0001	VBIClaMic82482_0024	PATRIC.443906.13.NC_009479.CDS.82.1539.fwd	PATRIC	CDS	82	1539	1458	+	FIG00002746	PLF_1573_00001630	PGF_00029980	YP_001220673.1	485		ParB domain-containing protein nuclease
Clavibacter michiganensis subsp. michiganensis NCPPB 382	443906.13	NC_009479	fig|443906.13.peg.25	pCM2_0002	VBIClaMic82482_0025	PATRIC.443906.13.NC_009479.CDS.1701.2021.rev	PATRIC	CDS	1701	2021	321	-	FIG00638284	PLF_1573_00003203	PGF_01251842	YP_001220674.1	106		hypothetical protein
Clavibacter michiganensis subsp. michiganensis NCPPB 382	443906.13	NC_009479	fig|443906.13.peg.26	pCM2_0003	VBIClaMic82482_0026	PATRIC.443906.13.NC_009479.CDS.2421.3329.fwd	PATRIC	CDS	2421	3329	909	+	FIG00638284	PLF_1573_00002815	PGF_00017668	YP_001220675.1	302		LtrC-like protein
Clavibacter michiganensis subsp. michiganensis NCPPB 382	443906.13	NC_009479	fig|443906.13.peg.27	pCM2_0005	VBIClaMic82482_0027	PATRIC.443906.13.NC_009479.CDS.4077.4739.fwd	PATRIC	CDS	4077	4739	663	+	FIG00512604	PLF_1573_00002631	PGF_01251565	YP_001220677.1	220	ssb	hypothetical protein
Clavibacter michiganensis subsp. michiganensis NCPPB 382	443906.13	NC_009479	fig|443906.13.peg.28	pCM2_0006	VBIClaMic82482_0028	PATRIC.443906.13.NC_009479.CDS.4742.5263.fwd	PATRIC	CDS	4742	5263	522	+	FIG00638284	PLF_1573_00002633	PGF_01251567	YP_001220678.1	173		hypothetical protein
Clavibacter michiganensis subsp. michiganensis NCPPB 382	443906.13	NC_009479	fig|443906.13.peg.29	pCM2_0007	VBIClaMic82482_0029	PATRIC.443906.13.NC_009479.CDS.5485.6033.fwd	PATRIC	CDS	5485	6033	549	+	FIG00511135	PLF_1573_00000039	PGF_00410613	YP_001220679.1	182		putative secreted protein
Clavibacter michiganensis subsp. michiganensis NCPPB 382	443906.13	NC_009479	fig|443906.13.peg.30	pCM2_0008	VBIClaMic82482_0030	PATRIC.443906.13.NC_009479.CDS.6096.7049.fwd	PATRIC	CDS	6096	7049	954	+	FIG00638284	PLF_1573_00003651	PGF_01252084	YP_001220680.1	317		hypothetical protein
Clavibacter michiganensis subsp. michiganensis NCPPB 382	443906.13	NC_009479	fig|443906.13.peg.31	pCM2_0009	VBIClaMic82482_0031	PATRIC.443906.13.NC_009479.CDS.7265.7753.fwd	PATRIC	CDS	7265	7753	489	+	FIG00953243	PLF_1573_00002879	PGF_00032262	YP_001220681.1	162		Phage protein
Clavibacter michiganensis subsp. michiganensis NCPPB 382	443906.13	NC_009479	fig|443906.13.peg.32		VBIClaMic82482_0032	PATRIC.443906.13.NC_009479.CDS.7937.8086.fwd	PATRIC	CDS	7937	8086	150	+		PLF_1573_00004900	PGF_01253107		49		hypothetical protein
Clavibacter michiganensis subsp. michiganensis NCPPB 382	443906.13	NC_009479	fig|443906.13.peg.33	pCM2_0012	VBIClaMic82482_0033	PATRIC.443906.13.NC_009479.CDS.8874.9269.fwd	PATRIC	CDS	8874	9269	396	+		PLF_1573_00004462	PGF_01252689	YP_001220684.1	131		hypothetical protein
Clavibacter michiganensis subsp. michiganensis NCPPB 382	443906.13	NC_009479	fig|443906.13.peg.34	pCM2_0013	VBIClaMic82482_0034	PATRIC.443906.13.NC_009479.CDS.9328.13785.fwd	PATRIC	CDS	9328	13785	4458	+	FIG00638284	PLF_1573_00002921	PGF_00057359	YP_001220685.1	1485	traA	TraA-like protein
Clavibacter michiganensis subsp. michiganensis NCPPB 382	443906.13	NC_009479	fig|443906.13.peg.35	pCM2_0014	VBIClaMic82482_0035	PATRIC.443906.13.NC_009479.CDS.13844.14287.rev	PATRIC	CDS	13844	14287	444	-		PLF_1573_00003000	PGF_00281390	YP_001220686.1	147		hypothetical protein
Clavibacter michiganensis subsp. michiganensis NCPPB 382	443906.13	NC_009479	fig|443906.13.peg.36	pCM2_0015	VBIClaMic82482_0036	PATRIC.443906.13.NC_009479.CDS.14385.16043.rev	PATRIC	CDS	14385	16043	1659	-	FIG00638284	PLF_1573_00003001	PGF_00268718	YP_001220687.1	552	traG	hypothetical protein
Clavibacter michiganensis subsp. michiganensis NCPPB 382	443906.13	NC_009479	fig|443906.13.peg.37		VBIClaMic82482_0037	PATRIC.443906.13.NC_009479.CDS.16043.16291.rev	PATRIC	CDS	16043	16291	249	-		PLF_1573_00004635	PGF_01252848		82		hypothetical protein
Clavibacter michiganensis subsp. michiganensis NCPPB 382	443906.13	NC_009479	fig|443906.13.peg.38		VBIClaMic82482_0038	PATRIC.443906.13.NC_009479.CDS.16285.16515.rev	PATRIC	CDS	16285	16515	231	-		PLF_1573_00003652	PGF_01252085		76		hypothetical protein
Clavibacter michiganensis subsp. michiganensis NCPPB 382	443906.13	NC_009479	fig|443906.13.peg.39	pCM2_0016	VBIClaMic82482_0039	PATRIC.443906.13.NC_009479.CDS.16650.17699.rev	PATRIC	CDS	16650	17699	1050	-	FIG00905474	PLF_1573_00003172	PGF_00410503	YP_001220688.1	349		putative secreted protein
Clavibacter michiganensis subsp. michiganensis NCPPB 382	443906.13	NC_009479	fig|443906.13.peg.40	pCM2_0017	VBIClaMic82482_0040	PATRIC.443906.13.NC_009479.CDS.17696.18181.rev	PATRIC	CDS	17696	18181	486	-	FIG00638284	PLF_1573_00003002	PGF_00137946	YP_001220689.1	161		hypothetical protein
Clavibacter michiganensis subsp. michiganensis NCPPB 382	443906.13	NC_009479	fig|443906.13.peg.41	pCM2_0021	VBIClaMic82482_0041	PATRIC.443906.13.NC_009479.CDS.18191.19021.rev	PATRIC	CDS	18191	19021	831	-	FIG00638284	PLF_1573_00003040	PGF_00274992	YP_001220691.1	276		hypothetical protein
Clavibacter michiganensis subsp. michiganensis NCPPB 382	443906.13	NC_009479	fig|443906.13.peg.42		VBIClaMic82482_0042	PATRIC.443906.13.NC_009479.CDS.25273.25431.fwd	PATRIC	CDS	25273	25431	159	+		PLF_1573_00004869	PGF_01253076		52		hypothetical protein
Clavibacter michiganensis subsp. michiganensis NCPPB 382	443906.13	NC_009479	fig|443906.13.peg.43	pCM2_0032	VBIClaMic82482_0043	PATRIC.443906.13.NC_009479.CDS.29786.31648.fwd	PATRIC	CDS	29786	31648	1863	+	FIG00638284	PLF_1573_00003003	PGF_01251702	YP_001220702.1	620		hypothetical protein
Clavibacter michiganensis subsp. michiganensis NCPPB 382	443906.13	NC_009479	fig|443906.13.peg.44	pCM2_0034	VBIClaMic82482_0044	PATRIC.443906.13.NC_009479.CDS.33340.33681.rev	PATRIC	CDS	33340	33681	342	-	FIG00512593	PLF_1573_00000958	PGF_01253403	YP_001220704.1	113		hypothetical protein
Clavibacter michiganensis subsp. michiganensis NCPPB 382	443906.13	NC_009479	fig|443906.13.peg.45	pCM2_0035	VBIClaMic82482_0045	PATRIC.443906.13.NC_009479.CDS.34001.37324.rev	PATRIC	CDS	34001	37324	3324	-	FIG00638284	PLF_1573_00002910	PGF_01251670	YP_001220705.1	1107	rhsA	Rhs-family protein
Clavibacter michiganensis subsp. michiganensis NCPPB 382	443906.13	NC_009479	fig|443906.13.peg.46		VBIClaMic82482_0046	PATRIC.443906.13.NC_009479.CDS.38047.38760.fwd	PATRIC	CDS	38047	38760	714	+		PLF_1573_00003653	PGF_01252086		237		hypothetical protein
Clavibacter michiganensis subsp. michiganensis NCPPB 382	443906.13	NC_009479	fig|443906.13.peg.47		VBIClaMic82482_0047	PATRIC.443906.13.NC_009479.CDS.38757.39050.fwd	PATRIC	CDS	38757	39050	294	+		PLF_1573_00002816	PGF_01251656		97		MFS transporter family protein
Clavibacter michiganensis subsp. michiganensis NCPPB 382	443906.13	NC_009479	fig|443906.13.peg.48	pCM2_0036	VBIClaMic82482_0048	PATRIC.443906.13.NC_009479.CDS.39113.39442.rev	PATRIC	CDS	39113	39442	330	-	FIG01761058	PLF_1573_00000004	PGF_00012152	YP_001220706.1	109		Histone protein Lsr2
Clavibacter michiganensis subsp. michiganensis NCPPB 382	443906.13	NC_009479	fig|443906.13.peg.49	pCM2_0037	VBIClaMic82482_0049	PATRIC.443906.13.NC_009479.CDS.39577.40245.rev	PATRIC	CDS	39577	40245	669	-	FIG00554083	PLF_1573_00003041	PGF_00169352	YP_001220707.1	222		hypothetical protein
Clavibacter michiganensis subsp. michiganensis NCPPB 382	443906.13	NC_009479	fig|443906.13.peg.50	pCM2_0038	VBIClaMic82482_0050	PATRIC.443906.13.NC_009479.CDS.40638.41342.fwd	PATRIC	CDS	40638	41342	705	+		PLF_1573_00003654	PGF_01252087	YP_001220708.1	234		hypothetical protein
Clavibacter michiganensis subsp. michiganensis NCPPB 382	443906.13	NC_009479	fig|443906.13.peg.51		VBIClaMic82482_0051	PATRIC.443906.13.NC_009479.CDS.44327.44521.fwd	PATRIC	CDS	44327	44521	195	+		PLF_1573_00004763	PGF_01252971		64		hypothetical protein
Clavibacter michiganensis subsp. michiganensis NCPPB 382	443906.13	NC_009479	fig|443906.13.peg.52	pCM2_0044	VBIClaMic82482_0052	PATRIC.443906.13.NC_009479.CDS.46277.46672.fwd	PATRIC	CDS	46277	46672	396	+	FIG00016132	PLF_1573_00003655	PGF_01252088	YP_001220714.1	131		hypothetical protein
Clavibacter michiganensis subsp. michiganensis NCPPB 382	443906.13	NC_009479	fig|443906.13.peg.53	pCM2_0045	VBIClaMic82482_0053	PATRIC.443906.13.NC_009479.CDS.46761.46916.fwd	PATRIC	CDS	46761	46916	156	+	FIG00638284	PLF_1573_00003656	PGF_01252089	YP_001220715.1	51		hypothetical protein
Clavibacter michiganensis subsp. michiganensis NCPPB 382	443906.13	NC_009479	fig|443906.13.peg.54	pCM2_0046	VBIClaMic82482_0054	PATRIC.443906.13.NC_009479.CDS.46987.47142.fwd	PATRIC	CDS	46987	47142	156	+		PLF_1573_00004881	PGF_01253088	YP_001220716.1	51		hypothetical protein
Clavibacter michiganensis subsp. michiganensis NCPPB 382	443906.13	NC_009479	fig|443906.13.peg.55	pCM2_0048	VBIClaMic82482_0055	PATRIC.443906.13.NC_009479.CDS.48889.49074.rev	PATRIC	CDS	48889	49074	186	-		PLF_1573_00004779	PGF_01252987	YP_001220718.1	61		hypothetical protein
Clavibacter michiganensis subsp. michiganensis NCPPB 382	443906.13	NC_009479	fig|443906.13.peg.56	pCM2_0050	VBIClaMic82482_0056	PATRIC.443906.13.NC_009479.CDS.50621.50809.fwd	PATRIC	CDS	50621	50809	189	+		PLF_1573_00003657	PGF_01252090	YP_001220720.1	62		hypothetical protein
Clavibacter michiganensis subsp. michiganensis NCPPB 382	443906.13	NC_009479	fig|443906.13.peg.57		VBIClaMic82482_0057	PATRIC.443906.13.NC_009479.CDS.59958.60143.fwd	PATRIC	CDS	59958	60143	186	+	FIG00638284	PLF_1573_00003042	PGF_01251730		61		hypothetical protein
Clavibacter michiganensis subsp. michiganensis NCPPB 382	443906.13	NC_009479	fig|443906.13.peg.58	pCM2_0055	VBIClaMic82482_0058	PATRIC.443906.13.NC_009479.CDS.60511.61362.rev	PATRIC	CDS	60511	61362	852	-		PLF_1573_00002325	PGF_00427122	YP_001220725.1	283		FIG00645039: hypothetical protein with HTH-domain
Clavibacter michiganensis subsp. michiganensis NCPPB 382	443906.13	NC_009479	fig|443906.13.peg.59	pCM2_0056	VBIClaMic82482_0059	PATRIC.443906.13.NC_009479.CDS.61448.62041.rev	PATRIC	CDS	61448	62041	594	-	FIG00638284	PLF_1573_00002892	PGF_01251665	YP_001220726.1	197		Protein co-occurring with FIG00645039: hypothetical protein with HTH-domain
Clavibacter michiganensis subsp. michiganensis NCPPB 382	443906.13	NC_009479	fig|443906.13.peg.60	pCM2_0057	VBIClaMic82482_0060	PATRIC.443906.13.NC_009479.CDS.63216.63623.rev	PATRIC	CDS	63216	63623	408	-	FIG00512593	PLF_1573_00000012	PGF_01251283	YP_001220727.1	135		hypothetical protein
Clavibacter michiganensis subsp. michiganensis NCPPB 382	443906.13	NC_009479	fig|443906.13.peg.61	pCM2_0058	VBIClaMic82482_0061	PATRIC.443906.13.NC_009479.CDS.63936.64325.rev	PATRIC	CDS	63936	64325	390	-		PLF_1573_00003658	PGF_01252091	YP_001220728.1	129		hypothetical protein
Clavibacter michiganensis subsp. michiganensis NCPPB 382	443906.13	NC_009479	fig|443906.13.peg.62	pCM2_0059	VBIClaMic82482_0062	PATRIC.443906.13.NC_009479.CDS.64866.65033.fwd	PATRIC	CDS	64866	65033	168	+		PLF_1573_00003659	PGF_00364364	YP_001220729.1	55		hypothetical protein
Clavibacter michiganensis subsp. michiganensis NCPPB 382	443906.13	NC_009479	fig|443906.13.peg.63	pCM2_0064	VBIClaMic82482_0063	PATRIC.443906.13.NC_009479.CDS.67041.67535.fwd	PATRIC	CDS	67041	67535	495	+	FIG00512363	PLF_1573_00002106	PGF_00283999	YP_001220734.1	164		hypothetical protein
Clavibacter michiganensis subsp. michiganensis NCPPB 382	443906.13	NC_009479	fig|443906.13.peg.64	pCM2_0065	VBIClaMic82482_0064	PATRIC.443906.13.NC_009479.CDS.67655.67864.fwd	PATRIC	CDS	67655	67864	210	+	FIG00638284	PLF_1573_00002149	PGF_01251445	YP_001220735.1	69		hypothetical protein
Clavibacter michiganensis subsp. michiganensis NCPPB 382	443906.13	NC_009479	fig|443906.13.peg.65	pCM2_0066	VBIClaMic82482_0065	PATRIC.443906.13.NC_009479.CDS.67890.68732.fwd	PATRIC	CDS	67890	68732	843	+	FIG01515894	PLF_1573_00001367	PGF_00417160	YP_001220736.1	280		Cell filamentation protein
Clavibacter michiganensis subsp. michiganensis NCPPB 382	443906.13	NC_009479	fig|443906.13.peg.66	pCM2_0067	VBIClaMic82482_0066	PATRIC.443906.13.NC_009479.CDS.68844.69185.rev	PATRIC	CDS	68844	69185	342	-		PLF_1573_00004513	PGF_01252738	YP_001220737.1	113		hypothetical protein
Clavibacter michiganensis subsp. michiganensis NCPPB 382	443906.13	NC_009479	fig|443906.13.peg.67	pCM2_0068	VBIClaMic82482_0067	PATRIC.443906.13.NC_009479.CDS.69233.69430.rev	PATRIC	CDS	69233	69430	198	-		PLF_1573_00003660	PGF_01252093	YP_001220738.1	65		hypothetical protein
Clavibacter michiganensis subsp. michiganensis NCPPB 382	443906.13	NC_009480	fig|443906.13.peg.68	CMM_0001	VBIClaMic82482_0068	PATRIC.443906.13.NC_009480.CDS.1.1434.fwd	PATRIC	CDS	1	1434	1434	+	FIG00000441	PLF_1573_00000489	PGF_00417881	YP_001220740.1	477	dnaA	Chromosomal replication initiator protein DnaA
Clavibacter michiganensis subsp. michiganensis NCPPB 382	443906.13	NC_009480	fig|443906.13.peg.69	CMM_0002	VBIClaMic82482_0069	PATRIC.443906.13.NC_009480.CDS.1978.3129.fwd	PATRIC	CDS	1978	3129	1152	+	FIG00066425	PLF_1573_00000400	PGF_00421501	YP_001220741.1	383	dnaN	DNA polymerase III beta subunit (EC 2.7.7.7)
Clavibacter michiganensis subsp. michiganensis NCPPB 382	443906.13	NC_009480	fig|443906.13.peg.70	CMM_0003	VBIClaMic82482_0070	PATRIC.443906.13.NC_009480.CDS.3150.4037.fwd	PATRIC	CDS	3150	4037	888	+	FIG00000405	PLF_1573_00001495	PGF_00427299	YP_001220742.1	295	gndA1	6-phosphogluconate dehydrogenase, decarboxylating (EC 1.1.1.44)
Clavibacter michiganensis subsp. michiganensis NCPPB 382	443906.13	NC_009480	fig|443906.13.peg.71	CMM_0004	VBIClaMic82482_0071	PATRIC.443906.13.NC_009480.CDS.4045.5259.fwd	PATRIC	CDS	4045	5259	1215	+	FIG00000412	PLF_1573_00000405	PGF_00421733	YP_001220743.1	404	recF	DNA recombination and repair protein RecF
Clavibacter michiganensis subsp. michiganensis NCPPB 382	443906.13	NC_009480	fig|443906.13.peg.72	CMM_0005	VBIClaMic82482_0072	PATRIC.443906.13.NC_009480.CDS.5286.5768.fwd	PATRIC	CDS	5286	5768	483	+	FIG00403940	PLF_1573_00001970	PGF_00067709	YP_001220744.1	160		Zn-ribbon-containing, possibly RNA-binding protein and truncated derivatives
Clavibacter michiganensis subsp. michiganensis NCPPB 382	443906.13	NC_009480	fig|443906.13.peg.73	CMM_0006	VBIClaMic82482_0073	PATRIC.443906.13.NC_009480.CDS.5958.8003.fwd	PATRIC	CDS	5958	8003	2046	+	FIG00028203	PLF_1573_00000398	PGF_00421264	YP_001220745.1	681	gyrB	DNA gyrase subunit B (EC 5.99.1.3)
Clavibacter michiganensis subsp. michiganensis NCPPB 382	443906.13	NC_009480	fig|443906.13.peg.74	CMM_0007	VBIClaMic82482_0074	PATRIC.443906.13.NC_009480.CDS.8086.10773.fwd	PATRIC	CDS	8086	10773	2688	+	FIG00000080	PLF_1573_00000496	PGF_00421262	YP_001220746.1	895	gyrA	DNA gyrase subunit A (EC 5.99.1.3)
Clavibacter michiganensis subsp. michiganensis NCPPB 382	443906.13	NC_009480	fig|443906.13.peg.75	CMM_0008	VBIClaMic82482_0075	PATRIC.443906.13.NC_009480.CDS.10766.11173.fwd	PATRIC	CDS	10766	11173	408	+	FIG00735262	PLF_1573_00000368	PGF_00003705	YP_001220747.1	135		FIG187021: hypothetical protein
Clavibacter michiganensis subsp. michiganensis NCPPB 382	443906.13	NC_009480	fig|443906.13.peg.76	CMM_0009	VBIClaMic82482_0076	PATRIC.443906.13.NC_009480.CDS.11620.12246.rev	PATRIC	CDS	11620	12246	627	-	FIG00511986	PLF_1573_00000864	PGF_01253341	YP_001220748.1	208		hypothetical protein
Clavibacter michiganensis subsp. michiganensis NCPPB 382	443906.13	NC_009480	fig|443906.13.peg.77	CMM_0010	VBIClaMic82482_0077	PATRIC.443906.13.NC_009480.CDS.12368.12907.fwd	PATRIC	CDS	12368	12907	540	+	FIG01955868	PLF_1573_00002447	PGF_00030806	YP_001220749.1	179	ppiA	Peptidyl-prolyl cis-trans isomerase (EC 5.2.1.8)
Clavibacter michiganensis subsp. michiganensis NCPPB 382	443906.13	NC_009480	fig|443906.13.peg.78	CMM_0011	VBIClaMic82482_0078	PATRIC.443906.13.NC_009480.CDS.13033.13770.fwd	PATRIC	CDS	13033	13770	738	+	FIG00511301	PLF_1573_00000365	PGF_00003214	YP_001220750.1	245		FIG056164: rhomboid family serine protease
Clavibacter michiganensis subsp. michiganensis NCPPB 382	443906.13	NC_009480	fig|443906.13.peg.79	CMM_0012	VBIClaMic82482_0079	PATRIC.443906.13.NC_009480.CDS.14163.14360.rev	PATRIC	CDS	14163	14360	198	-	FIG01124317	PLF_1573_00002388	PGF_00002577	YP_001220751.1	65		FIG018426: putative septation inhibitor protein
Clavibacter michiganensis subsp. michiganensis NCPPB 382	443906.13	NC_009480	fig|443906.13.peg.80	CMM_0013	VBIClaMic82482_0080	PATRIC.443906.13.NC_009480.CDS.14508.15308.fwd	PATRIC	CDS	14508	15308	801	+	FIG01121757	PLF_1573_00000304	PGF_00019600	YP_001220752.1	266		Membrane protein
Clavibacter michiganensis subsp. michiganensis NCPPB 382	443906.13	NC_009480	fig|443906.13.peg.81		VBIClaMic82482_0081	PATRIC.443906.13.NC_009480.CDS.15311.15469.fwd	PATRIC	CDS	15311	15469	159	+		PLF_1573_00002699	PGF_01251608		52		hypothetical protein
Clavibacter michiganensis subsp. michiganensis NCPPB 382	443906.13	NC_009480	fig|443906.13.peg.82	CMM_0014	VBIClaMic82482_0082	PATRIC.443906.13.NC_009480.CDS.15466.16104.fwd	PATRIC	CDS	15466	16104	639	+	FIG00132685	PLF_1573_00000445	PGF_00056800	YP_001220753.1	212	pabA	Anthranilate synthase, amidotransferase component (EC 4.1.3.27) @ Para-aminobenzoate synthase, amidotransferase component (EC 2.6.1.85)
Clavibacter michiganensis subsp. michiganensis NCPPB 382	443906.13	NC_009480	fig|443906.13.peg.83	CMM_0015	VBIClaMic82482_0083	PATRIC.443906.13.NC_009480.CDS.16218.17966.rev	PATRIC	CDS	16218	17966	1749	-		PLF_1573_00000738	PGF_01253312	YP_001220754.1	582	pknB	Serine/threonine-protein kinase PknB (EC 2.7.11.1)
Clavibacter michiganensis subsp. michiganensis NCPPB 382	443906.13	NC_009480	fig|443906.13.peg.84	CMM_0016	VBIClaMic82482_0084	PATRIC.443906.13.NC_009480.CDS.18101.20008.rev	PATRIC	CDS	18101	20008	1908	-	FIG00662117	PLF_1573_00000737	PGF_00051506	YP_001220755.1	635	pknA	Serine/threonine-protein kinase PknA (EC 2.7.11.1)
Clavibacter michiganensis subsp. michiganensis NCPPB 382	443906.13	NC_009480	fig|443906.13.peg.85	CMM_0017	VBIClaMic82482_0085	PATRIC.443906.13.NC_009480.CDS.20005.21456.rev	PATRIC	CDS	20005	21456	1452	-	FIG00046929	PLF_1573_00000356	PGF_00416952	YP_001220756.1	483	pbpA	Cell division protein FtsI [Peptidoglycan synthetase] (EC 2.4.1.129)
Clavibacter michiganensis subsp. michiganensis NCPPB 382	443906.13	NC_009480	fig|443906.13.peg.86	CMM_0018	VBIClaMic82482_0086	PATRIC.443906.13.NC_009480.CDS.21453.22793.rev	PATRIC	CDS	21453	22793	1341	-	FIG00000025	PLF_1573_00002371	PGF_00417067	YP_001220757.1	446	ftsW1	Cell division protein FtsW
Clavibacter michiganensis subsp. michiganensis NCPPB 382	443906.13	NC_009480	fig|443906.13.peg.87	CMM_0019	VBIClaMic82482_0087	PATRIC.443906.13.NC_009480.CDS.22843.24096.rev	PATRIC	CDS	22843	24096	1254	-		PLF_1573_00000736	PGF_00051397	YP_001220758.1	417		Serine/threonine phosphatase PPP (EC 3.1.3.16)
Clavibacter michiganensis subsp. michiganensis NCPPB 382	443906.13	NC_009480	fig|443906.13.peg.88	CMM_0020	VBIClaMic82482_0088	PATRIC.443906.13.NC_009480.CDS.24110.24694.rev	PATRIC	CDS	24110	24694	585	-	FIG00662021	PLF_1573_00001396	PGF_00000547	YP_001220759.1	194		FIG00818182: hypothetical protein
Clavibacter michiganensis subsp. michiganensis NCPPB 382	443906.13	NC_009480	fig|443906.13.peg.89	CMM_0021	VBIClaMic82482_0089	PATRIC.443906.13.NC_009480.CDS.24691.25032.rev	PATRIC	CDS	24691	25032	342	-	FIG00001294	PLF_1573_00001131	PGF_00035532	YP_001220760.1	113		Adenylate cyclase (EC 4.6.1.1)
Clavibacter michiganensis subsp. michiganensis NCPPB 382	443906.13	NC_009480	fig|443906.13.peg.90	CMM_0022	VBIClaMic82482_0090	PATRIC.443906.13.NC_009480.CDS.25843.28146.fwd	PATRIC	CDS	25843	28146	2304	+	FIG00512246	PLF_1573_00001410	PGF_00001333	YP_001220761.1	767		FIG00996524: hypothetical protein
Clavibacter michiganensis subsp. michiganensis NCPPB 382	443906.13	NC_009480	fig|443906.13.peg.91	CMM_0023	VBIClaMic82482_0091	PATRIC.443906.13.NC_009480.CDS.28143.28829.fwd	PATRIC	CDS	28143	28829	687	+	FIG00511249	PLF_1573_00001926	PGF_00062831	YP_001220762.1	228		Two-component system response regulator
Clavibacter michiganensis subsp. michiganensis NCPPB 382	443906.13	NC_009480	fig|443906.13.peg.92	CMM_0024	VBIClaMic82482_0092	PATRIC.443906.13.NC_009480.CDS.28837.29955.fwd	PATRIC	CDS	28837	29955	1119	+	FIG00634483	PLF_1573_00001929	PGF_00062944	YP_001220763.1	372		Two-component system sensor kinase
Clavibacter michiganensis subsp. michiganensis NCPPB 382	443906.13	NC_009480	fig|443906.13.peg.93	CMM_0025	VBIClaMic82482_0093	PATRIC.443906.13.NC_009480.CDS.29995.30117.rev	PATRIC	CDS	29995	30117	123	-	FIG00000229	PLF_1573_00001257	PGF_00016425	YP_001220764.1	40	rpmJ	LSU ribosomal protein L36p @ LSU ribosomal protein L36p, zinc-independent
Clavibacter michiganensis subsp. michiganensis NCPPB 382	443906.13	NC_009480	fig|443906.13.peg.94	CMM_0026	VBIClaMic82482_0094	PATRIC.443906.13.NC_009480.CDS.30162.31235.fwd	PATRIC	CDS	30162	31235	1074	+	FIG00017190	PLF_1573_00001715	PGF_00042158	YP_001220765.1	357		Putative metal chaperone, involved in Zn homeostasis, GTPase of COG0523 family
Clavibacter michiganensis subsp. michiganensis NCPPB 382	443906.13	NC_009480	fig|443906.13.peg.95	CMM_0027	VBIClaMic82482_0095	PATRIC.443906.13.NC_009480.CDS.31364.33178.fwd	PATRIC	CDS	31364	33178	1815	+	FIG00000422	PLF_1573_00001392	PGF_00016645	YP_001220766.1	604	recQ1	ATP-dependent DNA helicase RecQ
Clavibacter michiganensis subsp. michiganensis NCPPB 382	443906.13	NC_009480	fig|443906.13.peg.96	CMM_0028	VBIClaMic82482_0096	PATRIC.443906.13.NC_009480.CDS.33175.33420.fwd	PATRIC	CDS	33175	33420	246	+	FIG00638284	PLF_1573_00002150	PGF_01251446	YP_001220767.1	81		hypothetical protein
Clavibacter michiganensis subsp. michiganensis NCPPB 382	443906.13	NC_009480	fig|443906.13.peg.97	CMM_0029	VBIClaMic82482_0097	PATRIC.443906.13.NC_009480.CDS.33677.34654.fwd	PATRIC	CDS	33677	34654	978	+	FIG00001174	PLF_1573_00002827	PGF_00008192	YP_001220768.1	325	glsA	Glutaminase (EC 3.5.1.2)
Clavibacter michiganensis subsp. michiganensis NCPPB 382	443906.13	NC_009480	fig|443906.13.peg.98	CMM_0030	VBIClaMic82482_0098	PATRIC.443906.13.NC_009480.CDS.34674.35723.rev	PATRIC	CDS	34674	35723	1050	-	FIG00133285	PLF_1573_00002849	PGF_00402123	YP_001220769.1	349		Beta-ketoadipate enol-lactone hydrolase (EC 3.1.1.24)
Clavibacter michiganensis subsp. michiganensis NCPPB 382	443906.13	NC_009480	fig|443906.13.peg.99	CMM_0031	VBIClaMic82482_0099	PATRIC.443906.13.NC_009480.CDS.35862.36227.fwd	PATRIC	CDS	35862	36227	366	+	FIG00002474	PLF_1573_00002941	PGF_00059746	YP_001220770.1	121		Transcriptional regulator, PadR family
Clavibacter michiganensis subsp. michiganensis NCPPB 382	443906.13	NC_009480	fig|443906.13.peg.100	CMM_0032	VBIClaMic82482_0100	PATRIC.443906.13.NC_009480.CDS.36224.37552.fwd	PATRIC	CDS	36224	37552	1329	+	FIG00658333	PLF_1573_00002781	PGF_01251650	YP_001220771.1	442		Glycoprotein gp2
Clavibacter michiganensis subsp. michiganensis NCPPB 382	443906.13	NC_009480	fig|443906.13.peg.101	CMM_0033	VBIClaMic82482_0101	PATRIC.443906.13.NC_009480.CDS.37569.37958.rev	PATRIC	CDS	37569	37958	390	-	FIG00638284	PLF_1573_00000855	PGF_00197360	YP_001220772.1	129		hypothetical protein
Clavibacter michiganensis subsp. michiganensis NCPPB 382	443906.13	NC_009480	fig|443906.13.peg.102		VBIClaMic82482_0102	PATRIC.443906.13.NC_009480.CDS.37983.39737.fwd	PATRIC	CDS	37983	39737	1755	+	FIG00638284	PLF_1573_00003661	PGF_01252094		584		hypothetical protein
Clavibacter michiganensis subsp. michiganensis NCPPB 382	443906.13	NC_009480	fig|443906.13.peg.103	CMM_0034	VBIClaMic82482_0103	PATRIC.443906.13.NC_009480.CDS.40054.40860.fwd	PATRIC	CDS	40054	40860	807	+	FIG01374069	PLF_1573_00001835	PGF_00054833	YP_001220773.1	268		Sugar phosphate isomerases/epimerases
Clavibacter michiganensis subsp. michiganensis NCPPB 382	443906.13	NC_009480	fig|443906.13.peg.104	CMM_0035	VBIClaMic82482_0104	PATRIC.443906.13.NC_009480.CDS.40857.41966.fwd	PATRIC	CDS	40857	41966	1110	+	FIG00436364	PLF_1573_00000246	PGF_00422800	YP_001220774.1	369		Dehydrogenase
Clavibacter michiganensis subsp. michiganensis NCPPB 382	443906.13	NC_009480	fig|443906.13.peg.105	CMM_0036	VBIClaMic82482_0105	PATRIC.443906.13.NC_009480.CDS.42124.43209.fwd	PATRIC	CDS	42124	43209	1086	+	FIG00781023	PLF_1573_00002934	PGF_00059365	YP_001220775.1	361		Transcriptional regulator, LacI family
Clavibacter michiganensis subsp. michiganensis NCPPB 382	443906.13	NC_009480	fig|443906.13.peg.106		VBIClaMic82482_0106	PATRIC.443906.13.NC_009480.CDS.43461.43826.fwd	PATRIC	CDS	43461	43826	366	+	FIG00781023	PLF_1573_00003662	PGF_01252095		121		Transcriptional regulator of beta-glucosides utilization, LacI family
Clavibacter michiganensis subsp. michiganensis NCPPB 382	443906.13	NC_009480	fig|443906.13.peg.107		VBIClaMic82482_0107	PATRIC.443906.13.NC_009480.CDS.47604.47744.fwd	PATRIC	CDS	47604	47744	141	+		PLF_1573_00004943	PGF_01253148		46		hypothetical protein
Clavibacter michiganensis subsp. michiganensis NCPPB 382	443906.13	NC_009480	fig|443906.13.peg.108	CMM_0038	VBIClaMic82482_0108	PATRIC.443906.13.NC_009480.CDS.47879.48292.rev	PATRIC	CDS	47879	48292	414	-	FIG00512593	PLF_1573_00000012	PGF_01251283	YP_001220777.1	137		hypothetical protein
Clavibacter michiganensis subsp. michiganensis NCPPB 382	443906.13	NC_009480	fig|443906.13.peg.109	CMM_0040	VBIClaMic82482_0109	PATRIC.443906.13.NC_009480.CDS.49775.49957.rev	PATRIC	CDS	49775	49957	183	-		PLF_1573_00000012	PGF_01251283	YP_001220779.1	60		hypothetical protein
Clavibacter michiganensis subsp. michiganensis NCPPB 382	443906.13	NC_009480	fig|443906.13.peg.110	CMM_0042	VBIClaMic82482_0110	PATRIC.443906.13.NC_009480.CDS.51503.51934.rev	PATRIC	CDS	51503	51934	432	-	FIG01029321	PLF_1573_00002500	PGF_01251523	YP_001220781.1	143	ppaB1	Secreted protein
Clavibacter michiganensis subsp. michiganensis NCPPB 382	443906.13	NC_009480	fig|443906.13.peg.111	CMM_0043	VBIClaMic82482_0111	PATRIC.443906.13.NC_009480.CDS.53029.53559.fwd	PATRIC	CDS	53029	53559	531	+	FIG01726440	PLF_1573_00002632	PGF_01251566	YP_001220782.1	176	pelA1	hypothetical protein
Clavibacter michiganensis subsp. michiganensis NCPPB 382	443906.13	NC_009480	fig|443906.13.peg.112	CMM_0047	VBIClaMic82482_0112	PATRIC.443906.13.NC_009480.CDS.63422.63748.rev	PATRIC	CDS	63422	63748	327	-	FIG00638284	PLF_1573_00003043	PGF_01251731	YP_001220786.1	108		hypothetical protein
Clavibacter michiganensis subsp. michiganensis NCPPB 382	443906.13	NC_009480	fig|443906.13.peg.113		VBIClaMic82482_0113	PATRIC.443906.13.NC_009480.CDS.65083.65217.rev	PATRIC	CDS	65083	65217	135	-		PLF_1573_00003663	PGF_01252096		44		hypothetical protein
Clavibacter michiganensis subsp. michiganensis NCPPB 382	443906.13	NC_009480	fig|443906.13.peg.114		VBIClaMic82482_0114	PATRIC.443906.13.NC_009480.CDS.65242.65385.rev	PATRIC	CDS	65242	65385	144	-		PLF_1573_00004925	PGF_01253132		47		hypothetical protein
Clavibacter michiganensis subsp. michiganensis NCPPB 382	443906.13	NC_009480	fig|443906.13.peg.115	CMM_0049	VBIClaMic82482_0115	PATRIC.443906.13.NC_009480.CDS.65384.67468.fwd	PATRIC	CDS	65384	67468	2085	+	FIG00001088	PLF_1573_00001514	PGF_00402021	YP_001220788.1	694	nagA	Beta-hexosaminidase (EC 3.2.1.52)
Clavibacter michiganensis subsp. michiganensis NCPPB 382	443906.13	NC_009480	fig|443906.13.peg.116	CMM_0050	VBIClaMic82482_0116	PATRIC.443906.13.NC_009480.CDS.67885.68313.rev	PATRIC	CDS	67885	68313	429	-	FIG01029321	PLF_1573_00002500	PGF_01251523	YP_001220789.1	142	ppaB2	Secreted protein
Clavibacter michiganensis subsp. michiganensis NCPPB 382	443906.13	NC_009480	fig|443906.13.peg.117	CMM_0051	VBIClaMic82482_0117	PATRIC.443906.13.NC_009480.CDS.69406.69936.fwd	PATRIC	CDS	69406	69936	531	+	FIG01726440	PLF_1573_00002632	PGF_01251566	YP_001220790.1	176	pelA2	hypothetical protein
Clavibacter michiganensis subsp. michiganensis NCPPB 382	443906.13	NC_009480	fig|443906.13.peg.118		VBIClaMic82482_0118	PATRIC.443906.13.NC_009480.CDS.70382.70765.fwd	PATRIC	CDS	70382	70765	384	+		PLF_1573_00002491	PGF_01251521		127		RepA
Clavibacter michiganensis subsp. michiganensis NCPPB 382	443906.13	NC_009480	fig|443906.13.peg.119		VBIClaMic82482_0119	PATRIC.443906.13.NC_009480.CDS.74037.74150.fwd	PATRIC	CDS	74037	74150	114	+		PLF_1573_00005074	PGF_01253276		37		hypothetical protein
Clavibacter michiganensis subsp. michiganensis NCPPB 382	443906.13	NC_009480	fig|443906.13.peg.120	CMM_0054	VBIClaMic82482_0120	PATRIC.443906.13.NC_009480.CDS.76541.77452.rev	PATRIC	CDS	76541	77452	912	-	FIG00638284	PLF_1573_00002325	PGF_00427122	YP_001220793.1	303		FIG00645039: hypothetical protein with HTH-domain
Clavibacter michiganensis subsp. michiganensis NCPPB 382	443906.13	NC_009480	fig|443906.13.peg.121	CMM_0055	VBIClaMic82482_0121	PATRIC.443906.13.NC_009480.CDS.77538.78131.rev	PATRIC	CDS	77538	78131	594	-	FIG00638284	PLF_1573_00002892	PGF_01251665	YP_001220794.1	197		Protein co-occurring with FIG00645039: hypothetical protein with HTH-domain
Clavibacter michiganensis subsp. michiganensis NCPPB 382	443906.13	NC_009480	fig|443906.13.peg.122	CMM_0056	VBIClaMic82482_0122	PATRIC.443906.13.NC_009480.CDS.79094.79507.rev	PATRIC	CDS	79094	79507	414	-	FIG00512593	PLF_1573_00000012	PGF_01251283	YP_001220795.1	137		hypothetical protein
Clavibacter michiganensis subsp. michiganensis NCPPB 382	443906.13	NC_009480	fig|443906.13.peg.123		VBIClaMic82482_0123	PATRIC.443906.13.NC_009480.CDS.80087.80263.fwd	PATRIC	CDS	80087	80263	177	+		PLF_1573_00004807	PGF_01253016		58		hypothetical protein
Clavibacter michiganensis subsp. michiganensis NCPPB 382	443906.13	NC_009480	fig|443906.13.peg.124		VBIClaMic82482_0124	PATRIC.443906.13.NC_009480.CDS.80289.80411.fwd	PATRIC	CDS	80289	80411	123	+		PLF_1573_00005029	PGF_01253233		40		hypothetical protein
Clavibacter michiganensis subsp. michiganensis NCPPB 382	443906.13	NC_009480	fig|443906.13.peg.125	CMM_0057	VBIClaMic82482_0125	PATRIC.443906.13.NC_009480.CDS.80653.80916.rev	PATRIC	CDS	80653	80916	264	-		PLF_1573_00003664	PGF_01252097	YP_001220796.1	87		hypothetical protein
Clavibacter michiganensis subsp. michiganensis NCPPB 382	443906.13	NC_009480	fig|443906.13.peg.126		VBIClaMic82482_0126	PATRIC.443906.13.NC_009480.CDS.81212.81379.fwd	PATRIC	CDS	81212	81379	168	+		PLF_1573_00003665	PGF_01252098		55		hypothetical protein
Clavibacter michiganensis subsp. michiganensis NCPPB 382	443906.13	NC_009480	fig|443906.13.peg.127		VBIClaMic82482_0127	PATRIC.443906.13.NC_009480.CDS.81724.81840.fwd	PATRIC	CDS	81724	81840	117	+		PLF_1573_00005059	PGF_01253262		38		hypothetical protein
Clavibacter michiganensis subsp. michiganensis NCPPB 382	443906.13	NC_009480	fig|443906.13.peg.128	CMM_0058	VBIClaMic82482_0128	PATRIC.443906.13.NC_009480.CDS.82453.82716.fwd	PATRIC	CDS	82453	82716	264	+		PLF_1573_00003666	PGF_01252099	YP_001220797.1	87		hypothetical protein
Clavibacter michiganensis subsp. michiganensis NCPPB 382	443906.13	NC_009480	fig|443906.13.peg.129	CMM_0059	VBIClaMic82482_0129	PATRIC.443906.13.NC_009480.CDS.83605.83772.fwd	PATRIC	CDS	83605	83772	168	+		PLF_1573_00003667	PGF_01252100	YP_001220798.1	55	chpG	hypothetical protein
Clavibacter michiganensis subsp. michiganensis NCPPB 382	443906.13	NC_009480	fig|443906.13.peg.130	CMM_0060	VBIClaMic82482_0130	PATRIC.443906.13.NC_009480.CDS.85177.85584.fwd	PATRIC	CDS	85177	85584	408	+	FIG00512363	PLF_1573_00002106	PGF_00283999	YP_001220799.1	135		hypothetical protein
Clavibacter michiganensis subsp. michiganensis NCPPB 382	443906.13	NC_009480	fig|443906.13.peg.131		VBIClaMic82482_0131	PATRIC.443906.13.NC_009480.CDS.85703.85912.fwd	PATRIC	CDS	85703	85912	210	+	FIG00638284	PLF_1573_00002149	PGF_01251445		69		hypothetical protein
Clavibacter michiganensis subsp. michiganensis NCPPB 382	443906.13	NC_009480	fig|443906.13.peg.132	CMM_0061	VBIClaMic82482_0132	PATRIC.443906.13.NC_009480.CDS.85938.86894.fwd	PATRIC	CDS	85938	86894	957	+	FIG01515894	PLF_1573_00001367	PGF_00417160	YP_001220800.1	318		Cell filamentation protein
Clavibacter michiganensis subsp. michiganensis NCPPB 382	443906.13	NC_009480	fig|443906.13.peg.133		VBIClaMic82482_0133	PATRIC.443906.13.NC_009480.CDS.87417.88007.fwd	PATRIC	CDS	87417	88007	591	+	FIG00002746	PLF_1573_00001630	PGF_00029980		196		ParB domain-containing protein nuclease
Clavibacter michiganensis subsp. michiganensis NCPPB 382	443906.13	NC_009480	fig|443906.13.peg.134		VBIClaMic82482_0134	PATRIC.443906.13.NC_009480.CDS.88008.88883.fwd	PATRIC	CDS	88008	88883	876	+	FIG00002746	PLF_1573_00001630	PGF_00029980		291		ParB domain-containing protein nuclease
Clavibacter michiganensis subsp. michiganensis NCPPB 382	443906.13	NC_009480	fig|443906.13.peg.135	CMM_0062	VBIClaMic82482_0135	PATRIC.443906.13.NC_009480.CDS.91031.91792.fwd	PATRIC	CDS	91031	91792	762	+	FIG00512604	PLF_1573_00002631	PGF_01251565	YP_001220801.1	253		hypothetical protein
Clavibacter michiganensis subsp. michiganensis NCPPB 382	443906.13	NC_009480	fig|443906.13.peg.136		VBIClaMic82482_0136	PATRIC.443906.13.NC_009480.CDS.92013.92132.fwd	PATRIC	CDS	92013	92132	120	+	FIG00638284	PLF_1573_00002633	PGF_01251567		39		hypothetical protein
Clavibacter michiganensis subsp. michiganensis NCPPB 382	443906.13	NC_009480	fig|443906.13.peg.137	CMM_0063	VBIClaMic82482_0137	PATRIC.443906.13.NC_009480.CDS.92486.92875.fwd	PATRIC	CDS	92486	92875	390	+	FIG00511135	PLF_1573_00000039	PGF_00410613	YP_001220802.1	129		putative secreted protein
Clavibacter michiganensis subsp. michiganensis NCPPB 382	443906.13	NC_009480	fig|443906.13.peg.138	CMM_0066	VBIClaMic82482_0138	PATRIC.443906.13.NC_009480.CDS.94770.95309.fwd	PATRIC	CDS	94770	95309	540	+	FIG01304330	PLF_1573_00002877	PGF_00029954	YP_001220805.1	179	parX	ParA family protein
Clavibacter michiganensis subsp. michiganensis NCPPB 382	443906.13	NC_009480	fig|443906.13.peg.139	CMM_0067	VBIClaMic82482_0139	PATRIC.443906.13.NC_009480.CDS.96345.97265.fwd	PATRIC	CDS	96345	97265	921	+	FIG00638284	PLF_1573_00002832	PGF_00415106	YP_001220806.1	306		COG family: RecA-superfamily ATPases implicated in signal transduction
Clavibacter michiganensis subsp. michiganensis NCPPB 382	443906.13	NC_009480	fig|443906.13.peg.140	CMM_0068	VBIClaMic82482_0140	PATRIC.443906.13.NC_009480.CDS.97401.97616.fwd	PATRIC	CDS	97401	97616	216	+	FIG00001347	PLF_1573_00003044	PGF_00214754	YP_001220807.1	71		hypothetical protein
Clavibacter michiganensis subsp. michiganensis NCPPB 382	443906.13	NC_009480	fig|443906.13.peg.141	CMM_0069	VBIClaMic82482_0141	PATRIC.443906.13.NC_009480.CDS.97673.98977.rev	PATRIC	CDS	97673	98977	1305	-	FIG00000831	PLF_1573_00000058	PGF_00025289	YP_001220808.1	434	nhaA1	Na+/H+ antiporter NhaA type
Clavibacter michiganensis subsp. michiganensis NCPPB 382	443906.13	NC_009480	fig|443906.13.peg.142	CMM_0070	VBIClaMic82482_0142	PATRIC.443906.13.NC_009480.CDS.99640.102657.rev	PATRIC	CDS	99640	102657	3018	-	FIG01459806	PLF_1573_00002912	PGF_00051308	YP_001220809.1	1005	sbtA	Serine protease, subtilase family
Clavibacter michiganensis subsp. michiganensis NCPPB 382	443906.13	NC_009480	fig|443906.13.peg.143		VBIClaMic82482_0143	PATRIC.443906.13.NC_009480.CDS.102730.102861.fwd	PATRIC	CDS	102730	102861	132	+		PLF_1573_00003275	PGF_01251894		43		hypothetical protein
Clavibacter michiganensis subsp. michiganensis NCPPB 382	443906.13	NC_009480	fig|443906.13.peg.144		VBIClaMic82482_0144	PATRIC.443906.13.NC_009480.CDS.104603.105052.rev	PATRIC	CDS	104603	105052	450	-	FIG01836030	PLF_1573_00001730	PGF_00043423		149		Putative pyridine nucleotide-disulphide oxidoreductase
Clavibacter michiganensis subsp. michiganensis NCPPB 382	443906.13	NC_009480	fig|443906.13.peg.145		VBIClaMic82482_0145	PATRIC.443906.13.NC_009480.CDS.105049.105336.rev	PATRIC	CDS	105049	105336	288	-	FIG00638284	PLF_1573_00001730	PGF_00043423		95		Putative pyridine nucleotide-disulphide oxidoreductase
Clavibacter michiganensis subsp. michiganensis NCPPB 382	443906.13	NC_009480	fig|443906.13.peg.146	CMM_0073	VBIClaMic82482_0146	PATRIC.443906.13.NC_009480.CDS.107151.108860.fwd	PATRIC	CDS	107151	108860	1710	+	FIG00018699	PLF_1573_00000284	PGF_00017565	YP_001220812.1	569		Long-chain-fatty-acid--CoA ligase (EC 6.2.1.3)
Clavibacter michiganensis subsp. michiganensis NCPPB 382	443906.13	NC_009480	fig|443906.13.peg.147		VBIClaMic82482_0147	PATRIC.443906.13.NC_009480.CDS.115247.115390.rev	PATRIC	CDS	115247	115390	144	-	FIG00638284	PLF_1573_00003668	PGF_01252101		47		hypothetical protein
Clavibacter michiganensis subsp. michiganensis NCPPB 382	443906.13	NC_009480	fig|443906.13.peg.148	CMM_0077	VBIClaMic82482_0148	PATRIC.443906.13.NC_009480.CDS.116970.117137.rev	PATRIC	CDS	116970	117137	168	-	FIG00546287	PLF_1573_00004838	PGF_01253047	YP_001220816.1	55		FIG00546288: hypothetical protein
Clavibacter michiganensis subsp. michiganensis NCPPB 382	443906.13	NC_009480	fig|443906.13.peg.149	CMM_0078	VBIClaMic82482_0149	PATRIC.443906.13.NC_009480.CDS.117249.118871.fwd	PATRIC	CDS	117249	118871	1623	+	FIG00747007	PLF_1573_00001730	PGF_00043423	YP_001220817.1	540		Putative pyridine nucleotide-disulphide oxidoreductase
Clavibacter michiganensis subsp. michiganensis NCPPB 382	443906.13	NC_009480	fig|443906.13.peg.150	CMM_0079	VBIClaMic82482_0150	PATRIC.443906.13.NC_009480.CDS.118888.119187.fwd	PATRIC	CDS	118888	119187	300	+	FIG01304277	PLF_1573_00000062	PGF_00048383	YP_001220818.1	99		Rhodanese-related sulfurtransferase
Clavibacter michiganensis subsp. michiganensis NCPPB 382	443906.13	NC_009480	fig|443906.13.peg.151	CMM_0080	VBIClaMic82482_0151	PATRIC.443906.13.NC_009480.CDS.119184.119501.fwd	PATRIC	CDS	119184	119501	318	+	FIG00638284	PLF_1573_00002864	PGF_00020469	YP_001220819.1	105		Metal-sensitive transcriptional repressor
Clavibacter michiganensis subsp. michiganensis NCPPB 382	443906.13	NC_009480	fig|443906.13.peg.152	CMM_0081	VBIClaMic82482_0152	PATRIC.443906.13.NC_009480.CDS.119736.120527.rev	PATRIC	CDS	119736	120527	792	-	FIG01310822	PLF_1573_00003669	PGF_00051638	YP_001220820.1	263		Short-chain dehydrogenase
Clavibacter michiganensis subsp. michiganensis NCPPB 382	443906.13	NC_009480	fig|443906.13.peg.153	CMM_0082	VBIClaMic82482_0153	PATRIC.443906.13.NC_009480.CDS.120538.122925.rev	PATRIC	CDS	120538	122925	2388	-	FIG00001469	PLF_1573_00002964	PGF_00069013	YP_001220821.1	795	bglB	beta-glucosidase (EC 3.2.1.21)
Clavibacter michiganensis subsp. michiganensis NCPPB 382	443906.13	NC_009480	fig|443906.13.peg.154	CMM_0083	VBIClaMic82482_0154	PATRIC.443906.13.NC_009480.CDS.123070.124848.rev	PATRIC	CDS	123070	124848	1779	-	FIG00001088	PLF_1573_00003670	PGF_01252102	YP_001220822.1	592	bglC	Periplasmic beta-glucosidase/beta-xylosidase precursor [Includes: Beta-glucosidase (EC 3.2.1.21) (Gentiobiase) (Cellobiase); Beta-xylosidase (EC 3.2.1.37) (1,4-beta-D-xylan xylohydrolase) (Xylan 1,4-beta-xylosidase)]
Clavibacter michiganensis subsp. michiganensis NCPPB 382	443906.13	NC_009480	fig|443906.13.peg.155	CMM_0084	VBIClaMic82482_0155	PATRIC.443906.13.NC_009480.CDS.124978.125604.rev	PATRIC	CDS	124978	125604	627	-	FIG00661929	PLF_1573_00003671	PGF_01252103	YP_001220823.1	208		Multiple sugar transport system permease protein
Clavibacter michiganensis subsp. michiganensis NCPPB 382	443906.13	NC_009480	fig|443906.13.peg.156	CMM_0085	VBIClaMic82482_0156	PATRIC.443906.13.NC_009480.CDS.125886.126836.rev	PATRIC	CDS	125886	126836	951	-	FIG01169959	PLF_1573_00003672	PGF_00054685	YP_001220824.1	316		Sugar ABC transporter, permease protein
Clavibacter michiganensis subsp. michiganensis NCPPB 382	443906.13	NC_009480	fig|443906.13.peg.157	CMM_0086	VBIClaMic82482_0157	PATRIC.443906.13.NC_009480.CDS.127043.128320.rev	PATRIC	CDS	127043	128320	1278	-	FIG01120947	PLF_1573_00003673	PGF_00411001	YP_001220825.1	425		putative sugar binding secreted protein
Clavibacter michiganensis subsp. michiganensis NCPPB 382	443906.13	NC_009480	fig|443906.13.peg.158	CMM_0088	VBIClaMic82482_0158	PATRIC.443906.13.NC_009480.CDS.129377.130822.rev	PATRIC	CDS	129377	130822	1446	-	FIG00001469	PLF_1573_00000843	PGF_00069015	YP_001220827.1	481	bglA	beta-glucosidase (EC 3.2.1.21)
Clavibacter michiganensis subsp. michiganensis NCPPB 382	443906.13	NC_009480	fig|443906.13.peg.159	CMM_0090	VBIClaMic82482_0159	PATRIC.443906.13.NC_009480.CDS.132170.133063.rev	PATRIC	CDS	132170	133063	894	-	FIG00475203	PLF_1573_00003674	PGF_00424207	YP_001220829.1	297	tomA	Endo-1,4-beta-xylanase A precursor (EC 3.2.1.8)
Clavibacter michiganensis subsp. michiganensis NCPPB 382	443906.13	NC_009480	fig|443906.13.peg.160	CMM_0091	VBIClaMic82482_0160	PATRIC.443906.13.NC_009480.CDS.134140.134811.rev	PATRIC	CDS	134140	134811	672	-	FIG01124340	PLF_1573_00003675	PGF_00062831	YP_001220830.1	223	regB	Two-component system response regulator
Clavibacter michiganensis subsp. michiganensis NCPPB 382	443906.13	NC_009480	fig|443906.13.peg.161	CMM_0093	VBIClaMic82482_0161	PATRIC.443906.13.NC_009480.CDS.135959.137833.rev	PATRIC	CDS	135959	137833	1875	-	FIG01594639	PLF_1573_00003676	PGF_00014647	YP_001220832.1	624		Integral membrane protein
Clavibacter michiganensis subsp. michiganensis NCPPB 382	443906.13	NC_009480	fig|443906.13.peg.162	CMM_0094	VBIClaMic82482_0162	PATRIC.443906.13.NC_009480.CDS.138670.139557.fwd	PATRIC	CDS	138670	139557	888	+	FIG00032437	PLF_1573_00003677	PGF_00040479	YP_001220833.1	295	cytA	Putative cytochrome P450 hydroxylase
Clavibacter michiganensis subsp. michiganensis NCPPB 382	443906.13	NC_009480	fig|443906.13.peg.163	CMM_0096	VBIClaMic82482_0163	PATRIC.443906.13.NC_009480.CDS.140624.140950.fwd	PATRIC	CDS	140624	140950	327	+	FIG00011423	PLF_1573_00003678	PGF_00004350	YP_001220835.1	108	cytC	Ferredoxin reductase
Clavibacter michiganensis subsp. michiganensis NCPPB 382	443906.13	NC_009480	fig|443906.13.peg.164	CMM_0097	VBIClaMic82482_0164	PATRIC.443906.13.NC_009480.CDS.141009.143633.rev	PATRIC	CDS	141009	143633	2625	-	FIG00001469	PLF_1573_00003679	PGF_01252104	YP_001220836.1	874	bglD	Xylosidase/arabinosidase
Clavibacter michiganensis subsp. michiganensis NCPPB 382	443906.13	NC_009480	fig|443906.13.peg.165	CMM_0098	VBIClaMic82482_0165	PATRIC.443906.13.NC_009480.CDS.143748.144485.rev	PATRIC	CDS	143748	144485	738	-	FIG00638284	PLF_1573_00003680	PGF_00059365	YP_001220837.1	245		Transcriptional regulator, LacI family
Clavibacter michiganensis subsp. michiganensis NCPPB 382	443906.13	NC_009480	fig|443906.13.peg.166	CMM_0099	VBIClaMic82482_0166	PATRIC.443906.13.NC_009480.CDS.144749.147469.fwd	PATRIC	CDS	144749	147469	2721	+	FIG00001548	PLF_1573_00003681	PGF_00401635	YP_001220838.1	906	bglE	Beta-galactosidase (EC 3.2.1.23)
Clavibacter michiganensis subsp. michiganensis NCPPB 382	443906.13	NC_009480	fig|443906.13.peg.167	CMM_0100	VBIClaMic82482_0167	PATRIC.443906.13.NC_009480.CDS.147484.149739.fwd	PATRIC	CDS	147484	149739	2256	+	FIG00001469	PLF_1573_00002965	PGF_00069013	YP_001220839.1	751	bglF	beta-glucosidase (EC 3.2.1.21)
Clavibacter michiganensis subsp. michiganensis NCPPB 382	443906.13	NC_009480	fig|443906.13.peg.168	CMM_0101	VBIClaMic82482_0168	PATRIC.443906.13.NC_009480.CDS.150900.151076.fwd	PATRIC	CDS	150900	151076	177	+	FIG00001548	PLF_1573_00003682	PGF_00069015	YP_001220840.1	58	bglG	beta-glucosidase (EC 3.2.1.21)
Clavibacter michiganensis subsp. michiganensis NCPPB 382	443906.13	NC_009480	fig|443906.13.peg.169	CMM_0102	VBIClaMic82482_0169	PATRIC.443906.13.NC_009480.CDS.151096.152694.fwd	PATRIC	CDS	151096	152694	1599	+	FIG00001548	PLF_1573_00003683	PGF_00401633	YP_001220841.1	532	bglH	Beta-galactosidase (EC 3.2.1.23)
Clavibacter michiganensis subsp. michiganensis NCPPB 382	443906.13	NC_009480	fig|443906.13.peg.170	CMM_0103	VBIClaMic82482_0170	PATRIC.443906.13.NC_009480.CDS.152728.154494.rev	PATRIC	CDS	152728	154494	1767	-	FIG00003086	PLF_1573_00003684	PGF_00402795	YP_001220842.1	588	bglI	Beta-xylosidase (EC 3.2.1.37)
Clavibacter michiganensis subsp. michiganensis NCPPB 382	443906.13	NC_009480	fig|443906.13.peg.171	CMM_0105	VBIClaMic82482_0171	PATRIC.443906.13.NC_009480.CDS.155831.158506.fwd	PATRIC	CDS	155831	158506	2676	+	FIG00038343	PLF_1573_00003685	PGF_00039154	YP_001220844.1	891	ramA	Alfa-L-rhamnosidase (EC 3.2.1.40)
Clavibacter michiganensis subsp. michiganensis NCPPB 382	443906.13	NC_009480	fig|443906.13.peg.172		VBIClaMic82482_0172	PATRIC.443906.13.NC_009480.CDS.159045.159179.rev	PATRIC	CDS	159045	159179	135	-		PLF_1573_00003686	PGF_00014128		44		Inner membrane protein YbjJ
Clavibacter michiganensis subsp. michiganensis NCPPB 382	443906.13	NC_009480	fig|443906.13.peg.173	CMM_0106	VBIClaMic82482_0173	PATRIC.443906.13.NC_009480.CDS.159396.161624.rev	PATRIC	CDS	159396	161624	2229	-	FIG00003174	PLF_1573_00002961	PGF_00068224	YP_001220845.1	742	aglA	alpha-xylosidase (EC 3.2.1.177)
Clavibacter michiganensis subsp. michiganensis NCPPB 382	443906.13	NC_009480	fig|443906.13.peg.174	CMM_0107	VBIClaMic82482_0174	PATRIC.443906.13.NC_009480.CDS.161748.162500.rev	PATRIC	CDS	161748	162500	753	-	FIG00003174	PLF_1573_00002962	PGF_00068224	YP_001220846.1	250		alpha-xylosidase (EC 3.2.1.177)
Clavibacter michiganensis subsp. michiganensis NCPPB 382	443906.13	NC_009480	fig|443906.13.peg.175	CMM_0108	VBIClaMic82482_0175	PATRIC.443906.13.NC_009480.CDS.162659.163525.rev	PATRIC	CDS	162659	163525	867	-	FIG00089781	PLF_1573_00002883	PGF_00035101	YP_001220847.1	288		Possible alpha-xyloside ABC transporter, permease component
Clavibacter michiganensis subsp. michiganensis NCPPB 382	443906.13	NC_009480	fig|443906.13.peg.176	CMM_0109	VBIClaMic82482_0176	PATRIC.443906.13.NC_009480.CDS.163695.164900.rev	PATRIC	CDS	163695	164900	1206	-	FIG00135494	PLF_1573_00002884	PGF_01251662	YP_001220848.1	401		Possible alpha-xyloside ABC transporter, substrate-binding component
Clavibacter michiganensis subsp. michiganensis NCPPB 382	443906.13	NC_009480	fig|443906.13.peg.177	CMM_0110	VBIClaMic82482_0177	PATRIC.443906.13.NC_009480.CDS.165201.166802.fwd	PATRIC	CDS	165201	166802	1602	+	FIG00003086	PLF_1573_00002812	PGF_00402792	YP_001220849.1	533		Beta-xylosidase (EC 3.2.1.37)
Clavibacter michiganensis subsp. michiganensis NCPPB 382	443906.13	NC_009480	fig|443906.13.peg.178	CMM_0111	VBIClaMic82482_0178	PATRIC.443906.13.NC_009480.CDS.166885.167691.fwd	PATRIC	CDS	166885	167691	807	+	FIG01374069	PLF_1573_00001835	PGF_00054833	YP_001220850.1	268		Sugar phosphate isomerases/epimerases
Clavibacter michiganensis subsp. michiganensis NCPPB 382	443906.13	NC_009480	fig|443906.13.peg.179	CMM_0112	VBIClaMic82482_0179	PATRIC.443906.13.NC_009480.CDS.167688.168797.fwd	PATRIC	CDS	167688	168797	1110	+	FIG00436364	PLF_1573_00000246	PGF_00422800	YP_001220851.1	369		Dehydrogenase
Clavibacter michiganensis subsp. michiganensis NCPPB 382	443906.13	NC_009480	fig|443906.13.peg.180	CMM_0113	VBIClaMic82482_0180	PATRIC.443906.13.NC_009480.CDS.168891.169622.fwd	PATRIC	CDS	168891	169622	732	+	FIG00133285	PLF_1573_00002801	PGF_01251653	YP_001220852.1	243		Beta-ketoadipate enol-lactone hydrolase (EC 3.1.1.24)
Clavibacter michiganensis subsp. michiganensis NCPPB 382	443906.13	NC_009480	fig|443906.13.peg.181	CMM_0114	VBIClaMic82482_0181	PATRIC.443906.13.NC_009480.CDS.169619.170332.fwd	PATRIC	CDS	169619	170332	714	+	FIG00638284	PLF_1573_00000970	PGF_00251055	YP_001220853.1	237		hypothetical protein
Clavibacter michiganensis subsp. michiganensis NCPPB 382	443906.13	NC_009480	fig|443906.13.peg.182	CMM_0115	VBIClaMic82482_0182	PATRIC.443906.13.NC_009480.CDS.170355.171371.fwd	PATRIC	CDS	170355	171371	1017	+	FIG01122687	PLF_1573_00002474	PGF_00039477	YP_001220854.1	338		Putative MerR-family transcriptional regulator
Clavibacter michiganensis subsp. michiganensis NCPPB 382	443906.13	NC_009480	fig|443906.13.peg.183	CMM_0116	VBIClaMic82482_0183	PATRIC.443906.13.NC_009480.CDS.171496.172086.fwd	PATRIC	CDS	171496	172086	591	+	FIG00814168	PLF_1573_00001101	PGF_00423122	YP_001220855.1	196		Dienelactone hydrolase and related enzymes
Clavibacter michiganensis subsp. michiganensis NCPPB 382	443906.13	NC_009480	fig|443906.13.peg.184	CMM_0117	VBIClaMic82482_0184	PATRIC.443906.13.NC_009480.CDS.172096.173580.rev	PATRIC	CDS	172096	173580	1485	-	FIG01809184	PLF_1573_00001683	PGF_00037040	YP_001220856.1	494		Probable efflux transporter protein
Clavibacter michiganensis subsp. michiganensis NCPPB 382	443906.13	NC_009480	fig|443906.13.peg.185	CMM_0118	VBIClaMic82482_0185	PATRIC.443906.13.NC_009480.CDS.173663.174409.fwd	PATRIC	CDS	173663	174409	747	+	FIG00554417	PLF_1573_00001866	PGF_00058904	YP_001220857.1	248		Transcriptional regulator, AcrR family
Clavibacter michiganensis subsp. michiganensis NCPPB 382	443906.13	NC_009480	fig|443906.13.peg.186	CMM_0119	VBIClaMic82482_0186	PATRIC.443906.13.NC_009480.CDS.174435.175130.rev	PATRIC	CDS	174435	175130	696	-	FIG00511498	PLF_1573_00003687	PGF_00413597	YP_001220858.1	231		transcription regulator AmtR
Clavibacter michiganensis subsp. michiganensis NCPPB 382	443906.13	NC_009480	fig|443906.13.peg.187	CMM_0120	VBIClaMic82482_0187	PATRIC.443906.13.NC_009480.CDS.175154.178837.rev	PATRIC	CDS	175154	178837	3684	-	FIG00229247	PLF_1573_00002545	PGF_00066165	YP_001220859.1	1227	uahA	Urea carboxylase (EC 6.3.4.6)
Clavibacter michiganensis subsp. michiganensis NCPPB 382	443906.13	NC_009480	fig|443906.13.peg.188	CMM_0121	VBIClaMic82482_0188	PATRIC.443906.13.NC_009480.CDS.178834.179526.rev	PATRIC	CDS	178834	179526	693	-	FIG00022146	PLF_1573_00002950	PGF_00066183	YP_001220860.1	230		Urea carboxylase-related aminomethyltransferase (EC 2.1.2.10)
Clavibacter michiganensis subsp. michiganensis NCPPB 382	443906.13	NC_009480	fig|443906.13.peg.189	CMM_0122	VBIClaMic82482_0189	PATRIC.443906.13.NC_009480.CDS.179523.180365.rev	PATRIC	CDS	179523	180365	843	-	FIG00022146	PLF_1573_00002951	PGF_00066183	YP_001220861.1	280		Urea carboxylase-related aminomethyltransferase (EC 2.1.2.10)
Clavibacter michiganensis subsp. michiganensis NCPPB 382	443906.13	NC_009480	fig|443906.13.peg.190	CMM_0123	VBIClaMic82482_0190	PATRIC.443906.13.NC_009480.CDS.180362.181945.rev	PATRIC	CDS	180362	181945	1584	-	FIG00048465	PLF_1573_00002949	PGF_00066180	YP_001220862.1	527		Urea carboxylase-related amino acid permease
Clavibacter michiganensis subsp. michiganensis NCPPB 382	443906.13	NC_009480	fig|443906.13.peg.191	CMM_0124	VBIClaMic82482_0191	PATRIC.443906.13.NC_009480.CDS.182195.185575.rev	PATRIC	CDS	182195	185575	3381	-	FIG00018699	PLF_1573_00002345	PGF_00017565	YP_001220863.1	1126		Long-chain-fatty-acid--CoA ligase (EC 6.2.1.3)
Clavibacter michiganensis subsp. michiganensis NCPPB 382	443906.13	NC_009480	fig|443906.13.peg.192	CMM_0125	VBIClaMic82482_0192	PATRIC.443906.13.NC_009480.CDS.185595.186266.rev	PATRIC	CDS	185595	186266	672	-	FIG01423079	PLF_1573_00002296	PGF_00422449	YP_001220864.1	223		4'-phosphopantetheinyl transferase entD (EC 2.7.8.-)
Clavibacter michiganensis subsp. michiganensis NCPPB 382	443906.13	NC_009480	fig|443906.13.peg.193	CMM_0126	VBIClaMic82482_0193	PATRIC.443906.13.NC_009480.CDS.186504.187316.rev	PATRIC	CDS	186504	187316	813	-	FIG01712793	PLF_1573_00002571	PGF_01251536	YP_001220865.1	270		hypothetical protein
Clavibacter michiganensis subsp. michiganensis NCPPB 382	443906.13	NC_009480	fig|443906.13.peg.194	CMM_0127	VBIClaMic82482_0194	PATRIC.443906.13.NC_009480.CDS.187313.187864.rev	PATRIC	CDS	187313	187864	552	-	FIG00952839	PLF_1573_00002490	PGF_00046477	YP_001220866.1	183	sigX	RNA polymerase sigma-70 factor, ECF subfamily
Clavibacter michiganensis subsp. michiganensis NCPPB 382	443906.13	NC_009480	fig|443906.13.peg.195	CMM_0128	VBIClaMic82482_0195	PATRIC.443906.13.NC_009480.CDS.188112.188795.fwd	PATRIC	CDS	188112	188795	684	+	FIG00638284	PLF_1573_00002570	PGF_00258221	YP_001220867.1	227		hypothetical protein
Clavibacter michiganensis subsp. michiganensis NCPPB 382	443906.13	NC_009480	fig|443906.13.peg.196	CMM_0129	VBIClaMic82482_0196	PATRIC.443906.13.NC_009480.CDS.188801.189469.fwd	PATRIC	CDS	188801	189469	669	+	FIG00905474	PLF_1573_00002719	PGF_00410584	YP_001220868.1	222		putative secreted protein
Clavibacter michiganensis subsp. michiganensis NCPPB 382	443906.13	NC_009480	fig|443906.13.peg.197	CMM_0130	VBIClaMic82482_0197	PATRIC.443906.13.NC_009480.CDS.189495.189764.rev	PATRIC	CDS	189495	189764	270	-		PLF_1573_00001076	PGF_01251275	YP_001220869.1	89		hypothetical protein
Clavibacter michiganensis subsp. michiganensis NCPPB 382	443906.13	NC_009480	fig|443906.13.peg.198	CMM_0131	VBIClaMic82482_0198	PATRIC.443906.13.NC_009480.CDS.189769.190011.rev	PATRIC	CDS	189769	190011	243	-		PLF_1573_00001001	PGF_01251251	YP_001220870.1	80		hypothetical protein
Clavibacter michiganensis subsp. michiganensis NCPPB 382	443906.13	NC_009480	fig|443906.13.peg.199	CMM_0132	VBIClaMic82482_0199	PATRIC.443906.13.NC_009480.CDS.190129.191409.rev	PATRIC	CDS	190129	191409	1281	-	FIG00638284	PLF_1573_00002507	PGF_01251524	YP_001220871.1	426		Streptococcal hemagglutinin protein
Clavibacter michiganensis subsp. michiganensis NCPPB 382	443906.13	NC_009480	fig|443906.13.peg.200	CMM_0133	VBIClaMic82482_0200	PATRIC.443906.13.NC_009480.CDS.191551.192192.fwd	PATRIC	CDS	191551	192192	642	+	FIG00008873	PLF_1573_00001741	PGF_00045943	YP_001220872.1	213		Pyrrolidone-carboxylate peptidase (EC 3.4.19.3)
Clavibacter michiganensis subsp. michiganensis NCPPB 382	443906.13	NC_009480	fig|443906.13.peg.201	CMM_0134	VBIClaMic82482_0201	PATRIC.443906.13.NC_009480.CDS.192438.193625.fwd	PATRIC	CDS	192438	193625	1188	+	FIG01352851	PLF_1573_00002151	PGF_00346216	YP_001220873.1	395		hypothetical protein
Clavibacter michiganensis subsp. michiganensis NCPPB 382	443906.13	NC_009480	fig|443906.13.peg.202	CMM_0137	VBIClaMic82482_0202	PATRIC.443906.13.NC_009480.CDS.196333.197721.rev	PATRIC	CDS	196333	197721	1389	-	FIG01322378	PLF_1573_00001641	PGF_00031302	YP_001220876.1	462		Permease of the major facilitator superfamily
Clavibacter michiganensis subsp. michiganensis NCPPB 382	443906.13	NC_009480	fig|443906.13.peg.203	CMM_0138	VBIClaMic82482_0203	PATRIC.443906.13.NC_009480.CDS.197794.198540.fwd	PATRIC	CDS	197794	198540	747	+	FIG00638284	PLF_1573_00002002	PGF_00192813	YP_001220877.1	248		hypothetical protein
Clavibacter michiganensis subsp. michiganensis NCPPB 382	443906.13	NC_009480	fig|443906.13.peg.204	CMM_0139	VBIClaMic82482_0204	PATRIC.443906.13.NC_009480.CDS.198545.198928.rev	PATRIC	CDS	198545	198928	384	-	FIG00961909	PLF_1573_00002744	PGF_01251628	YP_001220878.1	127		Mutator MutT protein
Clavibacter michiganensis subsp. michiganensis NCPPB 382	443906.13	NC_009480	fig|443906.13.peg.205	CMM_0140	VBIClaMic82482_0205	PATRIC.443906.13.NC_009480.CDS.198943.199437.rev	PATRIC	CDS	198943	199437	495	-	FIG00554610	PLF_1573_00002527	PGF_00059526	YP_001220879.1	164		Transcriptional regulator, MarR family
Clavibacter michiganensis subsp. michiganensis NCPPB 382	443906.13	NC_009480	fig|443906.13.peg.206	CMM_0141	VBIClaMic82482_0206	PATRIC.443906.13.NC_009480.CDS.199666.200331.fwd	PATRIC	CDS	199666	200331	666	+	FIG00658333	PLF_1573_00001415	PGF_00008909	YP_001220880.1	221		Glycoprotein gp2
Clavibacter michiganensis subsp. michiganensis NCPPB 382	443906.13	NC_009480	fig|443906.13.peg.207	CMM_0142	VBIClaMic82482_0207	PATRIC.443906.13.NC_009480.CDS.200413.201393.fwd	PATRIC	CDS	200413	201393	981	+	FIG00000015	PLF_1573_00001813	PGF_01251333	YP_001220881.1	326		Signal peptidase I (EC 3.4.21.89)
Clavibacter michiganensis subsp. michiganensis NCPPB 382	443906.13	NC_009480	fig|443906.13.peg.208	CMM_0143	VBIClaMic82482_0208	PATRIC.443906.13.NC_009480.CDS.201390.202232.fwd	PATRIC	CDS	201390	202232	843	+	FIG00001347	PLF_1573_00002376	PGF_01251510	YP_001220882.1	280		Chitinase (EC 3.2.1.14)
Clavibacter michiganensis subsp. michiganensis NCPPB 382	443906.13	NC_009480	fig|443906.13.peg.209	CMM_0144	VBIClaMic82482_0209	PATRIC.443906.13.NC_009480.CDS.202285.203268.rev	PATRIC	CDS	202285	203268	984	-	FIG00511200	PLF_1573_00000074	PGF_00369140	YP_001220883.1	327		hypothetical protein
Clavibacter michiganensis subsp. michiganensis NCPPB 382	443906.13	NC_009480	fig|443906.13.peg.210	CMM_0145	VBIClaMic82482_0210	PATRIC.443906.13.NC_009480.CDS.203637.204329.rev	PATRIC	CDS	203637	204329	693	-	FIG00638284	PLF_1573_00000038	PGF_01252163	YP_001220884.1	230		hypothetical protein
Clavibacter michiganensis subsp. michiganensis NCPPB 382	443906.13	NC_009480	fig|443906.13.peg.211	CMM_0146	VBIClaMic82482_0211	PATRIC.443906.13.NC_009480.CDS.204455.205057.rev	PATRIC	CDS	204455	205057	603	-	FIG00512106	PLF_1573_00001001	PGF_01251251	YP_001220885.1	200		hypothetical protein
Clavibacter michiganensis subsp. michiganensis NCPPB 382	443906.13	NC_009480	fig|443906.13.peg.212	CMM_0147	VBIClaMic82482_0212	PATRIC.443906.13.NC_009480.CDS.205099.205731.rev	PATRIC	CDS	205099	205731	633	-	FIG00000015	PLF_1573_00001812	PGF_01251332	YP_001220886.1	210		Signal peptidase I (EC 3.4.21.89)
Clavibacter michiganensis subsp. michiganensis NCPPB 382	443906.13	NC_009480	fig|443906.13.peg.213	CMM_0148	VBIClaMic82482_0213	PATRIC.443906.13.NC_009480.CDS.205728.206537.rev	PATRIC	CDS	205728	206537	810	-	FIG00511381	PLF_1573_00001302	PGF_01251295	YP_001220887.1	269		Fibroin heavy chain precursor (Fib-H) (H-fibroin)
Clavibacter michiganensis subsp. michiganensis NCPPB 382	443906.13	NC_009480	fig|443906.13.peg.214	CMM_0149	VBIClaMic82482_0214	PATRIC.443906.13.NC_009480.CDS.206653.207351.rev	PATRIC	CDS	206653	207351	699	-		PLF_1573_00000998	PGF_01253427	YP_001220888.1	232		hypothetical protein
Clavibacter michiganensis subsp. michiganensis NCPPB 382	443906.13	NC_009480	fig|443906.13.peg.215	CMM_0150	VBIClaMic82482_0215	PATRIC.443906.13.NC_009480.CDS.207498.210911.rev	PATRIC	CDS	207498	210911	3414	-	FIG01955942	PLF_1573_00002701	PGF_00400311	YP_001220889.1	1137		internalin, putative
Clavibacter michiganensis subsp. michiganensis NCPPB 382	443906.13	NC_009480	fig|443906.13.peg.216		VBIClaMic82482_0216	PATRIC.443906.13.NC_009480.CDS.211128.211304.rev	PATRIC	CDS	211128	211304	177	-		PLF_1573_00002745	PGF_01251629		58		hypothetical protein
Clavibacter michiganensis subsp. michiganensis NCPPB 382	443906.13	NC_009480	fig|443906.13.peg.217	CMM_0151	VBIClaMic82482_0217	PATRIC.443906.13.NC_009480.CDS.211308.213179.fwd	PATRIC	CDS	211308	213179	1872	+	FIG00023369	PLF_1573_00001487	PGF_00417433	YP_001220890.1	623	dnaK	Chaperone protein DnaK
Clavibacter michiganensis subsp. michiganensis NCPPB 382	443906.13	NC_009480	fig|443906.13.peg.218	CMM_0152	VBIClaMic82482_0218	PATRIC.443906.13.NC_009480.CDS.213176.213829.fwd	PATRIC	CDS	213176	213829	654	+	FIG00000103	PLF_1573_00001371	PGF_00010972	YP_001220891.1	217	grpE	Heat shock protein GrpE
Clavibacter michiganensis subsp. michiganensis NCPPB 382	443906.13	NC_009480	fig|443906.13.peg.219	CMM_0153	VBIClaMic82482_0219	PATRIC.443906.13.NC_009480.CDS.213908.214963.fwd	PATRIC	CDS	213908	214963	1056	+	FIG00000070	PLF_1573_00001370	PGF_00417428	YP_001220892.1	351	dnaJ1	Chaperone protein DnaJ
Clavibacter michiganensis subsp. michiganensis NCPPB 382	443906.13	NC_009480	fig|443906.13.peg.220	CMM_0154	VBIClaMic82482_0220	PATRIC.443906.13.NC_009480.CDS.214965.215438.fwd	PATRIC	CDS	214965	215438	474	+	FIG00002442	PLF_1573_00001428	PGF_00012430	YP_001220893.1	157	hspR	HspR, transcriptional repressor of DnaK operon
Clavibacter michiganensis subsp. michiganensis NCPPB 382	443906.13	NC_009480	fig|443906.13.peg.221	CMM_0155	VBIClaMic82482_0221	PATRIC.443906.13.NC_009480.CDS.215435.216658.fwd	PATRIC	CDS	215435	216658	1224	+	FIG00487634	PLF_1573_00001494	PGF_00415363	YP_001220894.1	407		23S rRNA (guanine(1835)-N(2))-methyltransferase (EC 2.1.1.174)
Clavibacter michiganensis subsp. michiganensis NCPPB 382	443906.13	NC_009480	fig|443906.13.peg.222	CMM_0156	VBIClaMic82482_0222	PATRIC.443906.13.NC_009480.CDS.216711.217151.fwd	PATRIC	CDS	216711	217151	441	+	FIG00511582	PLF_1573_00002065	PGF_01251396	YP_001220895.1	146		hypothetical protein
Clavibacter michiganensis subsp. michiganensis NCPPB 382	443906.13	NC_009480	fig|443906.13.peg.223	CMM_0157	VBIClaMic82482_0223	PATRIC.443906.13.NC_009480.CDS.217183.217419.rev	PATRIC	CDS	217183	217419	237	-	FIG01232116	PLF_1573_00000065	PGF_00059085	YP_001220896.1	78		Transcriptional regulator, Cro/CI family
Clavibacter michiganensis subsp. michiganensis NCPPB 382	443906.13	NC_009480	fig|443906.13.peg.224	CMM_0158	VBIClaMic82482_0224	PATRIC.443906.13.NC_009480.CDS.217419.218057.rev	PATRIC	CDS	217419	218057	639	-	FIG00511491	PLF_1573_00000914	PGF_01253372	YP_001220897.1	212		hypothetical protein
Clavibacter michiganensis subsp. michiganensis NCPPB 382	443906.13	NC_009480	fig|443906.13.peg.225	CMM_0159	VBIClaMic82482_0225	PATRIC.443906.13.NC_009480.CDS.218138.218557.rev	PATRIC	CDS	218138	218557	420	-	FIG00512243	PLF_1573_00002066	PGF_01251397	YP_001220898.1	139		hypothetical protein
Clavibacter michiganensis subsp. michiganensis NCPPB 382	443906.13	NC_009480	fig|443906.13.peg.226	CMM_0160	VBIClaMic82482_0226	PATRIC.443906.13.NC_009480.CDS.218974.219702.rev	PATRIC	CDS	218974	219702	729	-		PLF_1573_00002202	PGF_00406500	YP_001220899.1	242		putative carboxylesterase
Clavibacter michiganensis subsp. michiganensis NCPPB 382	443906.13	NC_009480	fig|443906.13.peg.227	CMM_0161	VBIClaMic82482_0227	PATRIC.443906.13.NC_009480.CDS.219867.220895.rev	PATRIC	CDS	219867	220895	1029	-	FIG00638284	PLF_1573_00001883	PGF_00059365	YP_001220900.1	342		Transcriptional regulator, LacI family
Clavibacter michiganensis subsp. michiganensis NCPPB 382	443906.13	NC_009480	fig|443906.13.peg.228		VBIClaMic82482_0228	PATRIC.443906.13.NC_009480.CDS.221017.221295.rev	PATRIC	CDS	221017	221295	279	-	FIG00638284	PLF_1573_00003045	PGF_01251732		92		hypothetical protein
Clavibacter michiganensis subsp. michiganensis NCPPB 382	443906.13	NC_009480	fig|443906.13.peg.229	CMM_0162	VBIClaMic82482_0229	PATRIC.443906.13.NC_009480.CDS.221482.222105.rev	PATRIC	CDS	221482	222105	624	-	FIG00638284	PLF_1573_00003688	PGF_00132077	YP_001220901.1	207		hypothetical protein
Clavibacter michiganensis subsp. michiganensis NCPPB 382	443906.13	NC_009480	fig|443906.13.peg.230	CMM_0163	VBIClaMic82482_0230	PATRIC.443906.13.NC_009480.CDS.222222.223250.fwd	PATRIC	CDS	222222	223250	1029	+	FIG00511539	PLF_1573_00000086	PGF_00315871	YP_001220902.1	342		hypothetical protein
Clavibacter michiganensis subsp. michiganensis NCPPB 382	443906.13	NC_009480	fig|443906.13.peg.231	CMM_0164	VBIClaMic82482_0231	PATRIC.443906.13.NC_009480.CDS.223454.224224.fwd	PATRIC	CDS	223454	224224	771	+	FIG00016132	PLF_1573_00002152	PGF_01251447	YP_001220903.1	256		hypothetical protein
Clavibacter michiganensis subsp. michiganensis NCPPB 382	443906.13	NC_009480	fig|443906.13.peg.232	CMM_0165	VBIClaMic82482_0232	PATRIC.443906.13.NC_009480.CDS.224275.225177.fwd	PATRIC	CDS	224275	225177	903	+	FIG00044059	PLF_1573_00000313	PGF_01251793	YP_001220904.1	300	fhuC	Ferrichrome transport ATP-binding protein FhuC (TC 3.A.1.14.3)
Clavibacter michiganensis subsp. michiganensis NCPPB 382	443906.13	NC_009480	fig|443906.13.peg.233	CMM_0166	VBIClaMic82482_0233	PATRIC.443906.13.NC_009480.CDS.225174.226163.fwd	PATRIC	CDS	225174	226163	990	+	FIG00133356	PLF_1573_00001298	PGF_00004599	YP_001220905.1	329	fhuD	Ferrichrome-binding periplasmic protein precursor (TC 3.A.1.14.3)
Clavibacter michiganensis subsp. michiganensis NCPPB 382	443906.13	NC_009480	fig|443906.13.peg.234	CMM_0167	VBIClaMic82482_0234	PATRIC.443906.13.NC_009480.CDS.226198.228354.fwd	PATRIC	CDS	226198	228354	2157	+	FIG00003243	PLF_1573_00000314	PGF_01251803	YP_001220906.1	718	fhuB	Ferrichrome transport system permease protein FhuB (TC 3.A.1.14.3)
Clavibacter michiganensis subsp. michiganensis NCPPB 382	443906.13	NC_009480	fig|443906.13.peg.235	CMM_0168	VBIClaMic82482_0235	PATRIC.443906.13.NC_009480.CDS.229937.231484.fwd	PATRIC	CDS	229937	231484	1548	+	FIG00868571	PLF_1573_00002535	PGF_00062944	YP_001220908.1	515		Two-component system sensor kinase
Clavibacter michiganensis subsp. michiganensis NCPPB 382	443906.13	NC_009480	fig|443906.13.peg.236	CMM_0169	VBIClaMic82482_0236	PATRIC.443906.13.NC_009480.CDS.231511.232173.fwd	PATRIC	CDS	231511	232173	663	+	FIG01124340	PLF_1573_00002534	PGF_00062846	YP_001220909.1	220		Two-component system response regulator
Clavibacter michiganensis subsp. michiganensis NCPPB 382	443906.13	NC_009480	fig|443906.13.peg.237	CMM_0170	VBIClaMic82482_0237	PATRIC.443906.13.NC_009480.CDS.232240.232644.fwd	PATRIC	CDS	232240	232644	405	+	FIG01240363	PLF_1573_00002890	PGF_00037385	YP_001220910.1	134		Probable tautomerase yrdN (EC 5.3.2.-)
Clavibacter michiganensis subsp. michiganensis NCPPB 382	443906.13	NC_009480	fig|443906.13.peg.238	CMM_0171	VBIClaMic82482_0238	PATRIC.443906.13.NC_009480.CDS.232668.233180.rev	PATRIC	CDS	232668	233180	513	-	FIG01272034	PLF_1573_00000545	PGF_00024105	YP_001220911.1	170		N-acetyltransferase, GCN5-family
Clavibacter michiganensis subsp. michiganensis NCPPB 382	443906.13	NC_009480	fig|443906.13.peg.239	CMM_0172	VBIClaMic82482_0239	PATRIC.443906.13.NC_009480.CDS.233252.234946.rev	PATRIC	CDS	233252	234946	1695	-	FIG01303963	PLF_1573_00002493	PGF_00048565	YP_001220912.1	564		Ribonuclease J2 (endoribonuclease in RNA processing)
Clavibacter michiganensis subsp. michiganensis NCPPB 382	443906.13	NC_009480	fig|443906.13.peg.240	CMM_0173	VBIClaMic82482_0240	PATRIC.443906.13.NC_009480.CDS.235445.236977.fwd	PATRIC	CDS	235445	236977	1533	+	FIG00005216	PLF_1573_00000063	PGF_00054973	YP_001220913.1	510	sulP	Sulfate permease
Clavibacter michiganensis subsp. michiganensis NCPPB 382	443906.13	NC_009480	fig|443906.13.peg.241	CMM_0174	VBIClaMic82482_0241	PATRIC.443906.13.NC_009480.CDS.237042.237599.rev	PATRIC	CDS	237042	237599	558	-	FIG00059280	PLF_1573_00002956	PGF_00067446	YP_001220914.1	185	mntA	Zinc ABC transporter, ATP-binding protein ZnuC
Clavibacter michiganensis subsp. michiganensis NCPPB 382	443906.13	NC_009480	fig|443906.13.peg.242		VBIClaMic82482_0242	PATRIC.443906.13.NC_009480.CDS.237583.237720.fwd	PATRIC	CDS	237583	237720	138	+		PLF_1573_00004957	PGF_01253162		45		hypothetical protein
Clavibacter michiganensis subsp. michiganensis NCPPB 382	443906.13	NC_009480	fig|443906.13.peg.243	CMM_0175	VBIClaMic82482_0243	PATRIC.443906.13.NC_009480.CDS.237755.238624.fwd	PATRIC	CDS	237755	238624	870	+	FIG00005113	PLF_1573_00002959	PGF_00067455	YP_001220915.1	289	mntB	Zinc ABC transporter, permease protein ZnuB
Clavibacter michiganensis subsp. michiganensis NCPPB 382	443906.13	NC_009480	fig|443906.13.peg.244	CMM_0176	VBIClaMic82482_0244	PATRIC.443906.13.NC_009480.CDS.238675.239907.fwd	PATRIC	CDS	238675	239907	1233	+	FIG00731883	PLF_1573_00002958	PGF_00067454	YP_001220916.1	410		Zinc ABC transporter, permease protein ZnuB
Clavibacter michiganensis subsp. michiganensis NCPPB 382	443906.13	NC_009480	fig|443906.13.peg.245	CMM_0177	VBIClaMic82482_0245	PATRIC.443906.13.NC_009480.CDS.239904.240830.fwd	PATRIC	CDS	239904	240830	927	+	FIG00021555	PLF_1573_00002960	PGF_00067463	YP_001220917.1	308	mntC	Zinc ABC transporter, substrate-binding protein ZnuA
Clavibacter michiganensis subsp. michiganensis NCPPB 382	443906.13	NC_009480	fig|443906.13.peg.246	CMM_0178	VBIClaMic82482_0246	PATRIC.443906.13.NC_009480.CDS.240866.242077.fwd	PATRIC	CDS	240866	242077	1212	+	FIG00005113	PLF_1573_00002957	PGF_00067456	YP_001220918.1	403		Zinc ABC transporter, permease protein ZnuB
Clavibacter michiganensis subsp. michiganensis NCPPB 382	443906.13	NC_009480	fig|443906.13.peg.247	CMM_0179	VBIClaMic82482_0247	PATRIC.443906.13.NC_009480.CDS.242217.243596.fwd	PATRIC	CDS	242217	243596	1380	+	FIG01959002	PLF_1573_00001829	PGF_00054496	YP_001220919.1	459		Succinate-semialdehyde dehydrogenase [NAD] (EC 1.2.1.24); Succinate-semialdehyde dehydrogenase [NADP+] (EC 1.2.1.79)
Clavibacter michiganensis subsp. michiganensis NCPPB 382	443906.13	NC_009480	fig|443906.13.peg.248	CMM_0180	VBIClaMic82482_0248	PATRIC.443906.13.NC_009480.CDS.243680.244027.fwd	PATRIC	CDS	243680	244027	348	+	FIG00638284	PLF_1573_00003046	PGF_01251733	YP_001220920.1	115		hypothetical protein
Clavibacter michiganensis subsp. michiganensis NCPPB 382	443906.13	NC_009480	fig|443906.13.peg.249	CMM_0181	VBIClaMic82482_0249	PATRIC.443906.13.NC_009480.CDS.244054.245394.rev	PATRIC	CDS	244054	245394	1341	-	FIG00905408	PLF_1573_00002870	PGF_00024209	YP_001220921.1	446		N-glycosyltransferase
Clavibacter michiganensis subsp. michiganensis NCPPB 382	443906.13	NC_009480	fig|443906.13.peg.250	CMM_0182	VBIClaMic82482_0250	PATRIC.443906.13.NC_009480.CDS.245483.245659.rev	PATRIC	CDS	245483	245659	177	-		PLF_1573_00002967	PGF_01251676	YP_001220922.1	58		hypothetical protein
Clavibacter michiganensis subsp. michiganensis NCPPB 382	443906.13	NC_009480	fig|443906.13.peg.251	CMM_0183	VBIClaMic82482_0251	PATRIC.443906.13.NC_009480.CDS.245848.247074.fwd	PATRIC	CDS	245848	247074	1227	+	FIG00672033	PLF_1573_00002413	PGF_00420016	YP_001220923.1	408		Cystathionine beta-lyase, type II (EC 4.4.1.8)
Clavibacter michiganensis subsp. michiganensis NCPPB 382	443906.13	NC_009480	fig|443906.13.peg.252	CMM_0184	VBIClaMic82482_0252	PATRIC.443906.13.NC_009480.CDS.247071.248258.fwd	PATRIC	CDS	247071	248258	1188	+	FIG00638284	PLF_1573_00002136	PGF_00323229	YP_001220924.1	395	metE1	hypothetical protein
Clavibacter michiganensis subsp. michiganensis NCPPB 382	443906.13	NC_009480	fig|443906.13.peg.253	CMM_0185	VBIClaMic82482_0253	PATRIC.443906.13.NC_009480.CDS.248255.249622.fwd	PATRIC	CDS	248255	249622	1368	+	FIG00000417	PLF_1573_00002437	PGF_00026639	YP_001220925.1	455	metC	O-acetylhomoserine sulfhydrylase (EC 2.5.1.49) / O-succinylhomoserine sulfhydrylase (EC 2.5.1.48)
Clavibacter michiganensis subsp. michiganensis NCPPB 382	443906.13	NC_009480	fig|443906.13.peg.254	CMM_0186	VBIClaMic82482_0254	PATRIC.443906.13.NC_009480.CDS.249625.250932.fwd	PATRIC	CDS	249625	250932	1308	+	FIG01893142	PLF_1573_00002803	PGF_01251654	YP_001220926.1	435		Coenzyme F420-dependent N5,N10-methylene tetrahydromethanopterin reductase and related flavin-dependent oxidoreductases
Clavibacter michiganensis subsp. michiganensis NCPPB 382	443906.13	NC_009480	fig|443906.13.peg.255	CMM_0187	VBIClaMic82482_0255	PATRIC.443906.13.NC_009480.CDS.250962.251681.rev	PATRIC	CDS	250962	251681	720	-	FIG00554417	PLF_1573_00001862	PGF_00058904	YP_001220927.1	239		Transcriptional regulator, AcrR family
Clavibacter michiganensis subsp. michiganensis NCPPB 382	443906.13	NC_009480	fig|443906.13.peg.256	CMM_0188	VBIClaMic82482_0256	PATRIC.443906.13.NC_009480.CDS.251762.253300.fwd	PATRIC	CDS	251762	253300	1539	+	FIG00511783	PLF_1573_00001640	PGF_00031288	YP_001220928.1	512		Permease of the major facilitator superfamily
Clavibacter michiganensis subsp. michiganensis NCPPB 382	443906.13	NC_009480	fig|443906.13.peg.257	CMM_0189	VBIClaMic82482_0257	PATRIC.443906.13.NC_009480.CDS.253394.254248.fwd	PATRIC	CDS	253394	254248	855	+	FIG00133285	PLF_1573_00002481	PGF_00041363	YP_001220929.1	284		Putative hydrolase
Clavibacter michiganensis subsp. michiganensis NCPPB 382	443906.13	NC_009480	fig|443906.13.peg.258	CMM_0190	VBIClaMic82482_0258	PATRIC.443906.13.NC_009480.CDS.254241.254825.fwd	PATRIC	CDS	254241	254825	585	+	FIG00554417	PLF_1573_00002518	PGF_00058904	YP_001220930.1	194		Transcriptional regulator, AcrR family
Clavibacter michiganensis subsp. michiganensis NCPPB 382	443906.13	NC_009480	fig|443906.13.peg.259	CMM_0191	VBIClaMic82482_0259	PATRIC.443906.13.NC_009480.CDS.254831.255229.fwd	PATRIC	CDS	254831	255229	399	+	FIG01350855	PLF_1573_00002968	PGF_00348534	YP_001220931.1	132		hypothetical protein
Clavibacter michiganensis subsp. michiganensis NCPPB 382	443906.13	NC_009480	fig|443906.13.peg.260	CMM_0192	VBIClaMic82482_0260	PATRIC.443906.13.NC_009480.CDS.255226.255630.rev	PATRIC	CDS	255226	255630	405	-	FIG00638284	PLF_1573_00002969	PGF_01251677	YP_001220932.1	134		hypothetical protein
Clavibacter michiganensis subsp. michiganensis NCPPB 382	443906.13	NC_009480	fig|443906.13.peg.261	CMM_0193	VBIClaMic82482_0261	PATRIC.443906.13.NC_009480.CDS.255632.256195.rev	PATRIC	CDS	255632	256195	564	-	FIG01580996	PLF_1573_00000773	PGF_01253317	YP_001220933.1	187		Transcriptional regulator, AcrR family
Clavibacter michiganensis subsp. michiganensis NCPPB 382	443906.13	NC_009480	fig|443906.13.peg.262	CMM_0194	VBIClaMic82482_0262	PATRIC.443906.13.NC_009480.CDS.256574.257581.fwd	PATRIC	CDS	256574	257581	1008	+	FIG01583289	PLF_1573_00002866	PGF_00023541	YP_001220934.1	335		Myo-inositol 2-dehydrogenase (EC 1.1.1.18)
Clavibacter michiganensis subsp. michiganensis NCPPB 382	443906.13	NC_009480	fig|443906.13.peg.263	CMM_0195	VBIClaMic82482_0263	PATRIC.443906.13.NC_009480.CDS.257578.258390.fwd	PATRIC	CDS	257578	258390	813	+	FIG00512035	PLF_1573_00000068	PGF_01253304	YP_001220935.1	270		hypothetical protein
Clavibacter michiganensis subsp. michiganensis NCPPB 382	443906.13	NC_009480	fig|443906.13.peg.264	CMM_0196	VBIClaMic82482_0264	PATRIC.443906.13.NC_009480.CDS.258445.259767.fwd	PATRIC	CDS	258445	259767	1323	+	FIG00013626	PLF_1573_00001568	PGF_00023671	YP_001220936.1	440		N-Acetyl-D-glucosamine ABC transport system, sugar-binding protein
Clavibacter michiganensis subsp. michiganensis NCPPB 382	443906.13	NC_009480	fig|443906.13.peg.265	CMM_0197	VBIClaMic82482_0265	PATRIC.443906.13.NC_009480.CDS.259819.260805.fwd	PATRIC	CDS	259819	260805	987	+	FIG00019868	PLF_1573_00001282	PGF_00019121	YP_001220937.1	328		Maltose/maltodextrin ABC transporter, permease protein MalF
Clavibacter michiganensis subsp. michiganensis NCPPB 382	443906.13	NC_009480	fig|443906.13.peg.266	CMM_0198	VBIClaMic82482_0266	PATRIC.443906.13.NC_009480.CDS.260802.261683.fwd	PATRIC	CDS	260802	261683	882	+	FIG00511473	PLF_1573_00000465	PGF_00004903	YP_001220938.1	293		ABC transporter, permease protein
Clavibacter michiganensis subsp. michiganensis NCPPB 382	443906.13	NC_009480	fig|443906.13.peg.267	CMM_0199	VBIClaMic82482_0267	PATRIC.443906.13.NC_009480.CDS.261760.262104.rev	PATRIC	CDS	261760	262104	345	-	FIG00511919	PLF_1573_00002651	PGF_00346456	YP_001220939.1	114		hypothetical protein
Clavibacter michiganensis subsp. michiganensis NCPPB 382	443906.13	NC_009480	fig|443906.13.peg.268	CMM_0200	VBIClaMic82482_0268	PATRIC.443906.13.NC_009480.CDS.262107.262565.rev	PATRIC	CDS	262107	262565	459	-	FIG00512125	PLF_1573_00002652	PGF_00232161	YP_001220940.1	152		hypothetical protein
Clavibacter michiganensis subsp. michiganensis NCPPB 382	443906.13	NC_009480	fig|443906.13.peg.269	CMM_0201	VBIClaMic82482_0269	PATRIC.443906.13.NC_009480.CDS.262610.264466.rev	PATRIC	CDS	262610	264466	1857	-	FIG00001548	PLF_1573_00000482	PGF_00401635	YP_001220941.1	618		Beta-galactosidase (EC 3.2.1.23)
Clavibacter michiganensis subsp. michiganensis NCPPB 382	443906.13	NC_009480	fig|443906.13.peg.270	CMM_0202	VBIClaMic82482_0270	PATRIC.443906.13.NC_009480.CDS.264565.265752.rev	PATRIC	CDS	264565	265752	1188	-	FIG01583289	PLF_1573_00001565	PGF_00023541	YP_001220942.1	395		Myo-inositol 2-dehydrogenase (EC 1.1.1.18)
Clavibacter michiganensis subsp. michiganensis NCPPB 382	443906.13	NC_009480	fig|443906.13.peg.271	CMM_0203	VBIClaMic82482_0271	PATRIC.443906.13.NC_009480.CDS.265809.268430.rev	PATRIC	CDS	265809	268430	2622	-	FIG00511311	PLF_1573_00001455	PGF_00014647	YP_001220943.1	873		Integral membrane protein
Clavibacter michiganensis subsp. michiganensis NCPPB 382	443906.13	NC_009480	fig|443906.13.peg.272	CMM_0204	VBIClaMic82482_0272	PATRIC.443906.13.NC_009480.CDS.268492.269082.fwd	PATRIC	CDS	268492	269082	591	+	FIG00628138	PLF_1573_00000780	PGF_00058904	YP_001220944.1	196		Transcriptional regulator, AcrR family
Clavibacter michiganensis subsp. michiganensis NCPPB 382	443906.13	NC_009480	fig|443906.13.peg.273	CMM_0205	VBIClaMic82482_0273	PATRIC.443906.13.NC_009480.CDS.269099.270436.rev	PATRIC	CDS	269099	270436	1338	-	FIG00511519	PLF_1573_00002634	PGF_00251055	YP_001220945.1	445		hypothetical protein
Clavibacter michiganensis subsp. michiganensis NCPPB 382	443906.13	NC_009480	fig|443906.13.peg.274		VBIClaMic82482_0274	PATRIC.443906.13.NC_009480.CDS.270666.271022.rev	PATRIC	CDS	270666	271022	357	-		PLF_1573_00004493	PGF_01252719		118		hypothetical protein
Clavibacter michiganensis subsp. michiganensis NCPPB 382	443906.13	NC_009480	fig|443906.13.peg.275	CMM_0206	VBIClaMic82482_0275	PATRIC.443906.13.NC_009480.CDS.271019.271876.rev	PATRIC	CDS	271019	271876	858	-	FIG00000819	PLF_1573_00001111	PGF_00418720	YP_001220946.1	285		3-hydroxybutyryl-CoA dehydrogenase (EC 1.1.1.157); 3-hydroxyacyl-CoA dehydrogenase (EC 1.1.1.35)
Clavibacter michiganensis subsp. michiganensis NCPPB 382	443906.13	NC_009480	fig|443906.13.peg.276	CMM_0207	VBIClaMic82482_0276	PATRIC.443906.13.NC_009480.CDS.272021.272632.rev	PATRIC	CDS	272021	272632	612	-	FIG00638284	PLF_1573_00003689	PGF_00070873	YP_001220947.1	203		BRAMP
Clavibacter michiganensis subsp. michiganensis NCPPB 382	443906.13	NC_009480	fig|443906.13.peg.277	CMM_0208	VBIClaMic82482_0277	PATRIC.443906.13.NC_009480.CDS.272795.273652.fwd	PATRIC	CDS	272795	273652	858	+	FIG01311399	PLF_1573_00002555	PGF_00285608	YP_001220948.1	285		hypothetical protein
Clavibacter michiganensis subsp. michiganensis NCPPB 382	443906.13	NC_009480	fig|443906.13.peg.278	CMM_0209	VBIClaMic82482_0278	PATRIC.443906.13.NC_009480.CDS.273681.273920.fwd	PATRIC	CDS	273681	273920	240	+		PLF_1573_00002970	PGF_01251679	YP_001220949.1	79		hypothetical protein
Clavibacter michiganensis subsp. michiganensis NCPPB 382	443906.13	NC_009480	fig|443906.13.peg.279	CMM_0210	VBIClaMic82482_0279	PATRIC.443906.13.NC_009480.CDS.273960.274382.fwd	PATRIC	CDS	273960	274382	423	+	FIG00000915	PLF_1573_00000420	PGF_00013272	YP_001220950.1	140		Hypothetical protein YaeJ with similarity to translation release factor
Clavibacter michiganensis subsp. michiganensis NCPPB 382	443906.13	NC_009480	fig|443906.13.peg.280	CMM_0211	VBIClaMic82482_0280	PATRIC.443906.13.NC_009480.CDS.274410.275459.rev	PATRIC	CDS	274410	275459	1050	-	FIG00455028	PLF_1573_00000444	PGF_00040704	YP_001220951.1	349		Alkanal monooxygenase alpha chain (EC 1.14.14.3)
Clavibacter michiganensis subsp. michiganensis NCPPB 382	443906.13	NC_009480	fig|443906.13.peg.281	CMM_0213	VBIClaMic82482_0281	PATRIC.443906.13.NC_009480.CDS.275764.276108.fwd	PATRIC	CDS	275764	276108	345	+	FIG00638284	PLF_1573_00002635	PGF_00291910	YP_001220953.1	114		hypothetical protein
Clavibacter michiganensis subsp. michiganensis NCPPB 382	443906.13	NC_009480	fig|443906.13.peg.282	CMM_0214	VBIClaMic82482_0282	PATRIC.443906.13.NC_009480.CDS.276105.276335.rev	PATRIC	CDS	276105	276335	231	-		PLF_1573_00000853	PGF_01253334	YP_001220954.1	76		hypothetical protein
Clavibacter michiganensis subsp. michiganensis NCPPB 382	443906.13	NC_009480	fig|443906.13.peg.283	CMM_0215	VBIClaMic82482_0283	PATRIC.443906.13.NC_009480.CDS.276332.276907.rev	PATRIC	CDS	276332	276907	576	-	FIG00554417	PLF_1573_00001863	PGF_00058904	YP_001220955.1	191		Transcriptional regulator, AcrR family
Clavibacter michiganensis subsp. michiganensis NCPPB 382	443906.13	NC_009480	fig|443906.13.peg.284	CMM_0216	VBIClaMic82482_0284	PATRIC.443906.13.NC_009480.CDS.277055.278119.fwd	PATRIC	CDS	277055	278119	1065	+	FIG01554291	PLF_1573_00001337	PGF_00403208	YP_001220956.1	354		Bifunctional protein: zinc-containing alcohol dehydrogenase; quinone oxidoreductase ( NADPH:quinone reductase) (EC 1.1.1.-); Similar to arginate lyase
Clavibacter michiganensis subsp. michiganensis NCPPB 382	443906.13	NC_009480	fig|443906.13.peg.285	CMM_0217	VBIClaMic82482_0285	PATRIC.443906.13.NC_009480.CDS.278116.278919.rev	PATRIC	CDS	278116	278919	804	-	FIG00638284	PLF_1573_00002653	PGF_01251579	YP_001220957.1	267		hypothetical protein
Clavibacter michiganensis subsp. michiganensis NCPPB 382	443906.13	NC_009480	fig|443906.13.peg.286	CMM_0218	VBIClaMic82482_0286	PATRIC.443906.13.NC_009480.CDS.278916.279176.rev	PATRIC	CDS	278916	279176	261	-		PLF_1573_00003690	PGF_01252105	YP_001220958.1	86		hypothetical protein
Clavibacter michiganensis subsp. michiganensis NCPPB 382	443906.13	NC_009480	fig|443906.13.peg.287		VBIClaMic82482_0287	PATRIC.443906.13.NC_009480.CDS.279304.279426.fwd	PATRIC	CDS	279304	279426	123	+		PLF_1573_00005027	PGF_01253231		40		hypothetical protein
Clavibacter michiganensis subsp. michiganensis NCPPB 382	443906.13	NC_009480	fig|443906.13.peg.288	CMM_0219	VBIClaMic82482_0288	PATRIC.443906.13.NC_009480.CDS.279717.280016.fwd	PATRIC	CDS	279717	280016	300	+	FIG01304277	PLF_1573_00000062	PGF_00048383	YP_001220959.1	99		Rhodanese-related sulfurtransferase
Clavibacter michiganensis subsp. michiganensis NCPPB 382	443906.13	NC_009480	fig|443906.13.peg.289	CMM_0220	VBIClaMic82482_0289	PATRIC.443906.13.NC_009480.CDS.280058.280642.fwd	PATRIC	CDS	280058	280642	585	+	FIG01461712	PLF_1573_00002229	PGF_00409990	YP_001220960.1	194		putative periplasmic membrane protein
Clavibacter michiganensis subsp. michiganensis NCPPB 382	443906.13	NC_009480	fig|443906.13.peg.290	CMM_0221	VBIClaMic82482_0290	PATRIC.443906.13.NC_009480.CDS.280668.280982.rev	PATRIC	CDS	280668	280982	315	-	FIG01312131	PLF_1573_00002783	PGF_00424909	YP_001220961.1	104		Ethidium bromide-methyl viologen resistance protein EmrE
Clavibacter michiganensis subsp. michiganensis NCPPB 382	443906.13	NC_009480	fig|443906.13.peg.291	CMM_0222	VBIClaMic82482_0291	PATRIC.443906.13.NC_009480.CDS.280982.281377.rev	PATRIC	CDS	280982	281377	396	-	FIG01312131	PLF_1573_00003691	PGF_00424909	YP_001220962.1	131		Ethidium bromide-methyl viologen resistance protein EmrE
Clavibacter michiganensis subsp. michiganensis NCPPB 382	443906.13	NC_009480	fig|443906.13.peg.292	CMM_0223	VBIClaMic82482_0292	PATRIC.443906.13.NC_009480.CDS.281510.282169.rev	PATRIC	CDS	281510	282169	660	-	FIG00002336	PLF_1573_00000681	PGF_00043222	YP_001220963.1	219		Putative phosphatase YfbT
Clavibacter michiganensis subsp. michiganensis NCPPB 382	443906.13	NC_009480	fig|443906.13.peg.293	CMM_0224	VBIClaMic82482_0293	PATRIC.443906.13.NC_009480.CDS.282255.283451.fwd	PATRIC	CDS	282255	283451	1197	+	FIG00135273	PLF_1573_00002552	PGF_01251528	YP_001220964.1	398		Zeaxanthin glucosyl transferase
Clavibacter michiganensis subsp. michiganensis NCPPB 382	443906.13	NC_009480	fig|443906.13.peg.294		VBIClaMic82482_0294	PATRIC.443906.13.NC_009480.CDS.283474.283638.fwd	PATRIC	CDS	283474	283638	165	+	FIG00638284	PLF_1573_00003074	PGF_01251750		54		hypothetical protein
Clavibacter michiganensis subsp. michiganensis NCPPB 382	443906.13	NC_009480	fig|443906.13.peg.295	CMM_0225	VBIClaMic82482_0295	PATRIC.443906.13.NC_009480.CDS.283730.284890.fwd	PATRIC	CDS	283730	284890	1161	+	FIG00511359	PLF_1573_00001732	PGF_00043836	YP_001220965.1	386		Putative sarcosine oxidase (EC 1.5.3.1)
Clavibacter michiganensis subsp. michiganensis NCPPB 382	443906.13	NC_009480	fig|443906.13.peg.296	CMM_0226	VBIClaMic82482_0296	PATRIC.443906.13.NC_009480.CDS.284921.285625.rev	PATRIC	CDS	284921	285625	705	-	FIG00512316	PLF_1573_00000854	PGF_01253335	YP_001220966.1	234		hypothetical protein
Clavibacter michiganensis subsp. michiganensis NCPPB 382	443906.13	NC_009480	fig|443906.13.peg.297	CMM_0227	VBIClaMic82482_0297	PATRIC.443906.13.NC_009480.CDS.285732.286691.rev	PATRIC	CDS	285732	286691	960	-	FIG01506825	PLF_1573_00000470	PGF_00025508	YP_001220967.1	319		Acetyl xylan esterase
Clavibacter michiganensis subsp. michiganensis NCPPB 382	443906.13	NC_009480	fig|443906.13.peg.298	CMM_0228	VBIClaMic82482_0298	PATRIC.443906.13.NC_009480.CDS.286773.287459.rev	PATRIC	CDS	286773	287459	687	-	FIG00554417	PLF_1573_00000774	PGF_00058904	YP_001220968.1	228		Transcriptional regulator, AcrR family
Clavibacter michiganensis subsp. michiganensis NCPPB 382	443906.13	NC_009480	fig|443906.13.peg.299	CMM_0229	VBIClaMic82482_0299	PATRIC.443906.13.NC_009480.CDS.287456.289510.rev	PATRIC	CDS	287456	289510	2055	-	FIG01121063	PLF_1573_00000526	PGF_00021636	YP_001220969.1	684		Mll5128 protein
Clavibacter michiganensis subsp. michiganensis NCPPB 382	443906.13	NC_009480	fig|443906.13.peg.300	CMM_0230	VBIClaMic82482_0300	PATRIC.443906.13.NC_009480.CDS.289507.291237.rev	PATRIC	CDS	289507	291237	1731	-	FIG00014907	PLF_1573_00000166	PGF_00423514	YP_001220970.1	576		Dipeptide transport ATP-binding protein DppD (TC 3.A.1.5.2)
Clavibacter michiganensis subsp. michiganensis NCPPB 382	443906.13	NC_009480	fig|443906.13.peg.301	CMM_0231	VBIClaMic82482_0301	PATRIC.443906.13.NC_009480.CDS.291237.292118.rev	PATRIC	CDS	291237	292118	882	-	FIG00455853	PLF_1573_00000572	PGF_00027047	YP_001220971.1	293		Oligopeptide transport system permease protein OppC (TC 3.A.1.5.1)
Clavibacter michiganensis subsp. michiganensis NCPPB 382	443906.13	NC_009480	fig|443906.13.peg.302	CMM_0232	VBIClaMic82482_0302	PATRIC.443906.13.NC_009480.CDS.292115.293134.rev	PATRIC	CDS	292115	293134	1020	-	FIG00511111	PLF_1573_00000204	PGF_00004825	YP_001220972.1	339		ABC transporter, permease protein
Clavibacter michiganensis subsp. michiganensis NCPPB 382	443906.13	NC_009480	fig|443906.13.peg.303	CMM_0233	VBIClaMic82482_0303	PATRIC.443906.13.NC_009480.CDS.293131.294786.rev	PATRIC	CDS	293131	294786	1656	-	FIG01130506	PLF_1573_00000594	PGF_00030610	YP_001220973.1	551		Peptide ABC transporter, periplasmic peptide-binding protein
Clavibacter michiganensis subsp. michiganensis NCPPB 382	443906.13	NC_009480	fig|443906.13.peg.304	CMM_0234	VBIClaMic82482_0304	PATRIC.443906.13.NC_009480.CDS.294887.295486.rev	PATRIC	CDS	294887	295486	600	-	FIG00638284	PLF_1573_00003188	PGF_01251828	YP_001220974.1	199		hypothetical protein
Clavibacter michiganensis subsp. michiganensis NCPPB 382	443906.13	NC_009480	fig|443906.13.peg.305	CMM_0235	VBIClaMic82482_0305	PATRIC.443906.13.NC_009480.CDS.295483.296382.rev	PATRIC	CDS	295483	296382	900	-	FIG00638284	PLF_1573_00002557	PGF_01251532	YP_001220975.1	299		hypothetical protein
Clavibacter michiganensis subsp. michiganensis NCPPB 382	443906.13	NC_009480	fig|443906.13.peg.306	CMM_0236	VBIClaMic82482_0306	PATRIC.443906.13.NC_009480.CDS.296480.298468.rev	PATRIC	CDS	296480	298468	1989	-	FIG00638284	PLF_1573_00001038	PGF_00409182	YP_001220976.1	662		putative membrane protein
Clavibacter michiganensis subsp. michiganensis NCPPB 382	443906.13	NC_009480	fig|443906.13.peg.307	CMM_0237	VBIClaMic82482_0307	PATRIC.443906.13.NC_009480.CDS.298681.299049.rev	PATRIC	CDS	298681	299049	369	-		PLF_1573_00003047	PGF_01251734	YP_001220977.1	122		hypothetical protein
Clavibacter michiganensis subsp. michiganensis NCPPB 382	443906.13	NC_009480	fig|443906.13.peg.308	CMM_0238	VBIClaMic82482_0308	PATRIC.443906.13.NC_009480.CDS.299132.300355.rev	PATRIC	CDS	299132	300355	1224	-	FIG00511384	PLF_1573_00002799	PGF_00423847	YP_001220978.1	407		Drug resistance transporter Bcr/CflA subfamily; possible bicyclomycin resistance protein
Clavibacter michiganensis subsp. michiganensis NCPPB 382	443906.13	NC_009480	fig|443906.13.peg.309	CMM_0239	VBIClaMic82482_0309	PATRIC.443906.13.NC_009480.CDS.300653.300775.fwd	PATRIC	CDS	300653	300775	123	+		PLF_1573_00005030	PGF_01253234	YP_001220979.1	40		hypothetical protein
Clavibacter michiganensis subsp. michiganensis NCPPB 382	443906.13	NC_009480	fig|443906.13.peg.310	CMM_0240	VBIClaMic82482_0310	PATRIC.443906.13.NC_009480.CDS.300958.301788.fwd	PATRIC	CDS	300958	301788	831	+	FIG00975245	PLF_1573_00002504	PGF_00051773	YP_001220980.1	276		Short-chain dehydrogenase/reductase SDR precursor
Clavibacter michiganensis subsp. michiganensis NCPPB 382	443906.13	NC_009480	fig|443906.13.peg.311	CMM_0241	VBIClaMic82482_0311	PATRIC.443906.13.NC_009480.CDS.301826.302098.rev	PATRIC	CDS	301826	302098	273	-	FIG00638284	PLF_1573_00000856	PGF_01253336	YP_001220981.1	90		hypothetical protein
Clavibacter michiganensis subsp. michiganensis NCPPB 382	443906.13	NC_009480	fig|443906.13.peg.312	CMM_0242	VBIClaMic82482_0312	PATRIC.443906.13.NC_009480.CDS.302169.302795.rev	PATRIC	CDS	302169	302795	627	-	FIG00000328	PLF_1573_00000523	PGF_00020963	YP_001220982.1	208	ogtA	Methylated-DNA--protein-cysteine methyltransferase (EC 2.1.1.63)
Clavibacter michiganensis subsp. michiganensis NCPPB 382	443906.13	NC_009480	fig|443906.13.peg.313	CMM_0243	VBIClaMic82482_0313	PATRIC.443906.13.NC_009480.CDS.302792.303331.rev	PATRIC	CDS	302792	303331	540	-	FIG00006092	PLF_1573_00001749	PGF_00046418	YP_001220983.1	179	sigY	RNA polymerase sigma-54 factor RpoN
Clavibacter michiganensis subsp. michiganensis NCPPB 382	443906.13	NC_009480	fig|443906.13.peg.314	CMM_0244	VBIClaMic82482_0314	PATRIC.443906.13.NC_009480.CDS.303648.304385.fwd	PATRIC	CDS	303648	304385	738	+	FIG00945480	PLF_1573_00003048	PGF_00177419	YP_001220984.1	245		hypothetical protein
Clavibacter michiganensis subsp. michiganensis NCPPB 382	443906.13	NC_009480	fig|443906.13.peg.315	CMM_0245	VBIClaMic82482_0315	PATRIC.443906.13.NC_009480.CDS.304664.305953.fwd	PATRIC	CDS	304664	305953	1290	+	FIG00512489	PLF_1573_00001442	PGF_01251303	YP_001220985.1	429		Ice-structuring glycoprotein precursor (ISGP) (Antifreeze glycopeptide polyprotein) (AFGP polyprotein) [Contains: AFGP7 (AFGP 7); AFGP8 (AFGP 8); AFGP8-like] (Fragment)
Clavibacter michiganensis subsp. michiganensis NCPPB 382	443906.13	NC_009480	fig|443906.13.peg.316	CMM_0246	VBIClaMic82482_0316	PATRIC.443906.13.NC_009480.CDS.306406.310155.fwd	PATRIC	CDS	306406	310155	3750	+	FIG00638284	PLF_1573_00002605	PGF_01251549	YP_001220986.1	1249		hypothetical protein
Clavibacter michiganensis subsp. michiganensis NCPPB 382	443906.13	NC_009480	fig|443906.13.peg.317	CMM_0247	VBIClaMic82482_0317	PATRIC.443906.13.NC_009480.CDS.310377.311591.fwd	PATRIC	CDS	310377	311591	1215	+	FIG01307571	PLF_1573_00001719	PGF_00042604	YP_001220987.1	404		Putative oxidoreductase
Clavibacter michiganensis subsp. michiganensis NCPPB 382	443906.13	NC_009480	fig|443906.13.peg.318	CMM_0248	VBIClaMic82482_0318	PATRIC.443906.13.NC_009480.CDS.311642.312358.fwd	PATRIC	CDS	311642	312358	717	+	FIG00761799	PLF_1573_00002710	PGF_00407599	YP_001220988.1	238		putative integral membrane protein
Clavibacter michiganensis subsp. michiganensis NCPPB 382	443906.13	NC_009480	fig|443906.13.peg.319	CMM_0249	VBIClaMic82482_0319	PATRIC.443906.13.NC_009480.CDS.312537.313244.fwd	PATRIC	CDS	312537	313244	708	+	FIG00511178	PLF_1573_00001203	PGF_00419434	YP_001220989.1	235		Conserved membrane protein in copper uptake, YcnI
Clavibacter michiganensis subsp. michiganensis NCPPB 382	443906.13	NC_009480	fig|443906.13.peg.320	CMM_0250	VBIClaMic82482_0320	PATRIC.443906.13.NC_009480.CDS.313250.314725.fwd	PATRIC	CDS	313250	314725	1476	+	FIG00012390	PLF_1573_00000829	PGF_00064760	YP_001220990.1	491		Uncharacterized iron-regulated membrane protein; Iron-uptake factor PiuB
Clavibacter michiganensis subsp. michiganensis NCPPB 382	443906.13	NC_009480	fig|443906.13.peg.321	CMM_0251	VBIClaMic82482_0321	PATRIC.443906.13.NC_009480.CDS.314775.315788.rev	PATRIC	CDS	314775	315788	1014	-	FIG01701516	PLF_1573_00000272	PGF_00016468	YP_001220991.1	337		LacI-family transcriptional regulatory protein
Clavibacter michiganensis subsp. michiganensis NCPPB 382	443906.13	NC_009480	fig|443906.13.peg.322	CMM_0252	VBIClaMic82482_0322	PATRIC.443906.13.NC_009480.CDS.315851.316558.rev	PATRIC	CDS	315851	316558	708	-	FIG00511258	PLF_1573_00001456	PGF_01251304	YP_001220992.1	235		Integral membrane protein
Clavibacter michiganensis subsp. michiganensis NCPPB 382	443906.13	NC_009480	fig|443906.13.peg.323	CMM_0253	VBIClaMic82482_0323	PATRIC.443906.13.NC_009480.CDS.316624.317823.rev	PATRIC	CDS	316624	317823	1200	-	FIG00512153	PLF_1573_00002189	PGF_00400637	YP_001220993.1	399		lipopolysaccharide biosynthesis protein, putative
Clavibacter michiganensis subsp. michiganensis NCPPB 382	443906.13	NC_009480	fig|443906.13.peg.324	CMM_0254	VBIClaMic82482_0324	PATRIC.443906.13.NC_009480.CDS.317976.318227.rev	PATRIC	CDS	317976	318227	252	-	FIG00638284	PLF_1573_00002558	PGF_00101797	YP_001220994.1	83		hypothetical protein
Clavibacter michiganensis subsp. michiganensis NCPPB 382	443906.13	NC_009480	fig|443906.13.peg.325	CMM_0255	VBIClaMic82482_0325	PATRIC.443906.13.NC_009480.CDS.318399.319832.fwd	PATRIC	CDS	318399	319832	1434	+	FIG01321746	PLF_1573_00002943	PGF_00060555	YP_001220995.1	477		Transmembrane efflux protein
Clavibacter michiganensis subsp. michiganensis NCPPB 382	443906.13	NC_009480	fig|443906.13.peg.326	CMM_0256	VBIClaMic82482_0326	PATRIC.443906.13.NC_009480.CDS.320052.320687.rev	PATRIC	CDS	320052	320687	636	-	FIG00638284	PLF_1573_00002559	PGF_01251533	YP_001220996.1	211		hypothetical protein
Clavibacter michiganensis subsp. michiganensis NCPPB 382	443906.13	NC_009480	fig|443906.13.peg.327	CMM_0257	VBIClaMic82482_0327	PATRIC.443906.13.NC_009480.CDS.320698.321345.rev	PATRIC	CDS	320698	321345	648	-	FIG00638284	PLF_1573_00002909	PGF_00047332	YP_001220997.1	215		Regulatory protein MerR
Clavibacter michiganensis subsp. michiganensis NCPPB 382	443906.13	NC_009480	fig|443906.13.peg.328	CMM_0258	VBIClaMic82482_0328	PATRIC.443906.13.NC_009480.CDS.321541.322134.rev	PATRIC	CDS	321541	322134	594	-	FIG00945360	PLF_1573_00002904	PGF_01251667	YP_001220998.1	197		Putative transmembrane protein
Clavibacter michiganensis subsp. michiganensis NCPPB 382	443906.13	NC_009480	fig|443906.13.peg.329	CMM_0259	VBIClaMic82482_0329	PATRIC.443906.13.NC_009480.CDS.322313.322837.fwd	PATRIC	CDS	322313	322837	525	+	FIG00512167	PLF_1573_00000223	PGF_00419674	YP_001220999.1	174	crcB1	CrcB protein
Clavibacter michiganensis subsp. michiganensis NCPPB 382	443906.13	NC_009480	fig|443906.13.peg.330	CMM_0260	VBIClaMic82482_0330	PATRIC.443906.13.NC_009480.CDS.322867.323214.fwd	PATRIC	CDS	322867	323214	348	+	FIG00511695	PLF_1573_00000225	PGF_00419674	YP_001221000.1	115	crcB2	CrcB protein
Clavibacter michiganensis subsp. michiganensis NCPPB 382	443906.13	NC_009480	fig|443906.13.peg.331	CMM_0261	VBIClaMic82482_0331	PATRIC.443906.13.NC_009480.CDS.323211.323687.fwd	PATRIC	CDS	323211	323687	477	+	FIG01272034	PLF_1573_00003075	PGF_00315140	YP_001221001.1	158		hypothetical protein
Clavibacter michiganensis subsp. michiganensis NCPPB 382	443906.13	NC_009480	fig|443906.13.peg.332	CMM_0262	VBIClaMic82482_0332	PATRIC.443906.13.NC_009480.CDS.323697.324284.fwd	PATRIC	CDS	323697	324284	588	+	FIG00000367	PLF_1573_00000382	PGF_00013244	YP_001221002.1	195		ADP-ribose pyrophosphatase (EC 3.6.1.13)
Clavibacter michiganensis subsp. michiganensis NCPPB 382	443906.13	NC_009480	fig|443906.13.peg.333	CMM_0263	VBIClaMic82482_0333	PATRIC.443906.13.NC_009480.CDS.324294.325289.rev	PATRIC	CDS	324294	325289	996	-	FIG00000350	PLF_1573_00002385	PGF_00420798	YP_001221003.1	331	ddlA	D-alanine--D-alanine ligase (EC 6.3.2.4)
Clavibacter michiganensis subsp. michiganensis NCPPB 382	443906.13	NC_009480	fig|443906.13.peg.334	CMM_0264	VBIClaMic82482_0334	PATRIC.443906.13.NC_009480.CDS.325348.326061.rev	PATRIC	CDS	325348	326061	714	-	FIG00638284	PLF_1573_00000084	PGF_01253327	YP_001221004.1	237		hypothetical protein
Clavibacter michiganensis subsp. michiganensis NCPPB 382	443906.13	NC_009480	fig|443906.13.peg.335	CMM_0265	VBIClaMic82482_0335	PATRIC.443906.13.NC_009480.CDS.326061.326615.rev	PATRIC	CDS	326061	326615	555	-	FIG00000048	PLF_1573_00002363	PGF_00403189	YP_001221005.1	184		Bifunctional deaminase-reductase domain protein
Clavibacter michiganensis subsp. michiganensis NCPPB 382	443906.13	NC_009480	fig|443906.13.peg.336	CMM_0266	VBIClaMic82482_0336	PATRIC.443906.13.NC_009480.CDS.326881.328224.fwd	PATRIC	CDS	326881	328224	1344	+	FIG01288841	PLF_1573_00003169	PGF_00408594	YP_001221006.1	447		putative membrane protein
Clavibacter michiganensis subsp. michiganensis NCPPB 382	443906.13	NC_009480	fig|443906.13.peg.337	CMM_0267	VBIClaMic82482_0337	PATRIC.443906.13.NC_009480.CDS.328221.329078.fwd	PATRIC	CDS	328221	329078	858	+	FIG01820508	PLF_1573_00003692	PGF_00113786	YP_001221007.1	285		hypothetical protein
Clavibacter michiganensis subsp. michiganensis NCPPB 382	443906.13	NC_009480	fig|443906.13.peg.338	CMM_0268	VBIClaMic82482_0338	PATRIC.443906.13.NC_009480.CDS.329139.330083.fwd	PATRIC	CDS	329139	330083	945	+	FIG00638284	PLF_1573_00003016	PGF_01251709	YP_001221008.1	314		hypothetical protein
Clavibacter michiganensis subsp. michiganensis NCPPB 382	443906.13	NC_009480	fig|443906.13.peg.339	CMM_0269	VBIClaMic82482_0339	PATRIC.443906.13.NC_009480.CDS.330080.331660.fwd	PATRIC	CDS	330080	331660	1581	+	FIG01292786	PLF_1573_00002782	PGF_00038248	YP_001221009.1	526		Aldehyde dehydrogenase (EC 1.2.1.3)
Clavibacter michiganensis subsp. michiganensis NCPPB 382	443906.13	NC_009480	fig|443906.13.peg.340	CMM_0270	VBIClaMic82482_0340	PATRIC.443906.13.NC_009480.CDS.331874.333112.fwd	PATRIC	CDS	331874	333112	1239	+	FIG00013626	PLF_1573_00003049	PGF_00136166	YP_001221010.1	412		hypothetical protein
Clavibacter michiganensis subsp. michiganensis NCPPB 382	443906.13	NC_009480	fig|443906.13.peg.341	CMM_0271	VBIClaMic82482_0341	PATRIC.443906.13.NC_009480.CDS.333202.334101.fwd	PATRIC	CDS	333202	334101	900	+	FIG00089781	PLF_1573_00000627	PGF_00035104	YP_001221011.1	299		Possible alpha-xyloside ABC transporter, permease component
Clavibacter michiganensis subsp. michiganensis NCPPB 382	443906.13	NC_009480	fig|443906.13.peg.342	CMM_0272	VBIClaMic82482_0342	PATRIC.443906.13.NC_009480.CDS.334094.334969.fwd	PATRIC	CDS	334094	334969	876	+	FIG00149662	PLF_1573_00000755	PGF_00054655	YP_001221012.1	291		Sugar ABC transporter, permease protein
Clavibacter michiganensis subsp. michiganensis NCPPB 382	443906.13	NC_009480	fig|443906.13.peg.343	CMM_0273	VBIClaMic82482_0343	PATRIC.443906.13.NC_009480.CDS.335052.335822.fwd	PATRIC	CDS	335052	335822	771	+	FIG00511790	PLF_1573_00001912	PGF_00061803	YP_001221013.1	256		Trehalose utilization protein
Clavibacter michiganensis subsp. michiganensis NCPPB 382	443906.13	NC_009480	fig|443906.13.peg.344	CMM_0274	VBIClaMic82482_0344	PATRIC.443906.13.NC_009480.CDS.335819.337048.fwd	PATRIC	CDS	335819	337048	1230	+	FIG01583289	PLF_1573_00000541	PGF_00023541	YP_001221014.1	409		Myo-inositol 2-dehydrogenase (EC 1.1.1.18)
Clavibacter michiganensis subsp. michiganensis NCPPB 382	443906.13	NC_009480	fig|443906.13.peg.345	CMM_0275	VBIClaMic82482_0345	PATRIC.443906.13.NC_009480.CDS.337069.338382.fwd	PATRIC	CDS	337069	338382	1314	+		PLF_1573_00000837	PGF_00067111	YP_001221015.1	437		Xylose-responsive transcription regulator, ROK family
Clavibacter michiganensis subsp. michiganensis NCPPB 382	443906.13	NC_009480	fig|443906.13.peg.346	CMM_0276	VBIClaMic82482_0346	PATRIC.443906.13.NC_009480.CDS.338379.339035.fwd	PATRIC	CDS	338379	339035	657	+	FIG00112098	PLF_1573_00000682	PGF_00043224	YP_001221016.1	218		Putative phosphatase YieH
Clavibacter michiganensis subsp. michiganensis NCPPB 382	443906.13	NC_009480	fig|443906.13.peg.347	CMM_0277	VBIClaMic82482_0347	PATRIC.443906.13.NC_009480.CDS.339073.340074.rev	PATRIC	CDS	339073	340074	1002	-	FIG00511873	PLF_1573_00000069	PGF_01253305	YP_001221017.1	333		hypothetical protein
Clavibacter michiganensis subsp. michiganensis NCPPB 382	443906.13	NC_009480	fig|443906.13.peg.348	CMM_0278	VBIClaMic82482_0348	PATRIC.443906.13.NC_009480.CDS.340257.340847.fwd	PATRIC	CDS	340257	340847	591	+	FIG00132814	PLF_1573_00000598	PGF_00030976	YP_001221018.1	196		Periplasmic chorismate mutase I precursor (EC 5.4.99.5)
Clavibacter michiganensis subsp. michiganensis NCPPB 382	443906.13	NC_009480	fig|443906.13.peg.349	CMM_0279	VBIClaMic82482_0349	PATRIC.443906.13.NC_009480.CDS.340959.341297.rev	PATRIC	CDS	340959	341297	339	-	FIG00554442	PLF_1573_00002467	PGF_00038553	YP_001221019.1	112		Protein of unknown function UPF0060
Clavibacter michiganensis subsp. michiganensis NCPPB 382	443906.13	NC_009480	fig|443906.13.peg.350	CMM_0280	VBIClaMic82482_0350	PATRIC.443906.13.NC_009480.CDS.341356.341847.rev	PATRIC	CDS	341356	341847	492	-	FIG00511988	PLF_1573_00002145	PGF_01251441	YP_001221020.1	163		hypothetical protein
Clavibacter michiganensis subsp. michiganensis NCPPB 382	443906.13	NC_009480	fig|443906.13.peg.351	CMM_0281	VBIClaMic82482_0351	PATRIC.443906.13.NC_009480.CDS.342105.342908.rev	PATRIC	CDS	342105	342908	804	-	FIG01657918	PLF_1573_00000857	PGF_00251055	YP_001221021.1	267		hypothetical protein
Clavibacter michiganensis subsp. michiganensis NCPPB 382	443906.13	NC_009480	fig|443906.13.peg.352	CMM_0282	VBIClaMic82482_0352	PATRIC.443906.13.NC_009480.CDS.342905.345463.rev	PATRIC	CDS	342905	345463	2559	-	FIG01328566	PLF_1573_00002482	PGF_00041827	YP_001221022.1	852		Putative large secreted protein
Clavibacter michiganensis subsp. michiganensis NCPPB 382	443906.13	NC_009480	fig|443906.13.peg.353	CMM_0283	VBIClaMic82482_0353	PATRIC.443906.13.NC_009480.CDS.345561.346151.fwd	PATRIC	CDS	345561	346151	591	+	FIG00000089	PLF_1573_00001133	PGF_00035609	YP_001221023.1	196		Adenylate kinase (EC 2.7.4.3)
Clavibacter michiganensis subsp. michiganensis NCPPB 382	443906.13	NC_009480	fig|443906.13.peg.354	CMM_0284	VBIClaMic82482_0354	PATRIC.443906.13.NC_009480.CDS.346118.346705.rev	PATRIC	CDS	346118	346705	588	-	FIG00511872	PLF_1573_00000037	PGF_01252111	YP_001221024.1	195		hypothetical protein
Clavibacter michiganensis subsp. michiganensis NCPPB 382	443906.13	NC_009480	fig|443906.13.peg.355	CMM_0285	VBIClaMic82482_0355	PATRIC.443906.13.NC_009480.CDS.346723.347499.rev	PATRIC	CDS	346723	347499	777	-	FIG00511434	PLF_1573_00001291	PGF_00019773	YP_001221025.1	258		Membrane protein
Clavibacter michiganensis subsp. michiganensis NCPPB 382	443906.13	NC_009480	fig|443906.13.peg.356	CMM_0286	VBIClaMic82482_0356	PATRIC.443906.13.NC_009480.CDS.347748.348374.fwd	PATRIC	CDS	347748	348374	627	+	FIG00554417	PLF_1573_00000064	PGF_00058904	YP_001221026.1	208		Transcriptional regulator, AcrR family
Clavibacter michiganensis subsp. michiganensis NCPPB 382	443906.13	NC_009480	fig|443906.13.peg.357	CMM_0287	VBIClaMic82482_0357	PATRIC.443906.13.NC_009480.CDS.348371.348868.fwd	PATRIC	CDS	348371	348868	498	+	FIG00008590	PLF_1573_00001481	PGF_00404820	YP_001221027.1	165		Bis(5'-nucleosyl)-tetraphosphatase (asymmetrical) (EC 3.6.1.17)
Clavibacter michiganensis subsp. michiganensis NCPPB 382	443906.13	NC_009480	fig|443906.13.peg.358	CMM_0288	VBIClaMic82482_0358	PATRIC.443906.13.NC_009480.CDS.348940.349608.fwd	PATRIC	CDS	348940	349608	669	+	FIG01007645	PLF_1573_00002900	PGF_00042721	YP_001221028.1	222		Putative oxidoreductase
Clavibacter michiganensis subsp. michiganensis NCPPB 382	443906.13	NC_009480	fig|443906.13.peg.359	CMM_0289	VBIClaMic82482_0359	PATRIC.443906.13.NC_009480.CDS.349694.350386.rev	PATRIC	CDS	349694	350386	693	-	FIG00512185	PLF_1573_00002234	PGF_00410483	YP_001221029.1	230		putative secreted protein
Clavibacter michiganensis subsp. michiganensis NCPPB 382	443906.13	NC_009480	fig|443906.13.peg.360	CMM_0290	VBIClaMic82482_0360	PATRIC.443906.13.NC_009480.CDS.350578.351084.fwd	PATRIC	CDS	350578	351084	507	+	FIG00952839	PLF_1573_00001750	PGF_00046477	YP_001221030.1	168	sigL	RNA polymerase sigma-70 factor, ECF subfamily
Clavibacter michiganensis subsp. michiganensis NCPPB 382	443906.13	NC_009480	fig|443906.13.peg.361	CMM_0291	VBIClaMic82482_0361	PATRIC.443906.13.NC_009480.CDS.351081.351872.fwd	PATRIC	CDS	351081	351872	792	+	FIG00662487	PLF_1573_00000104	PGF_00408946	YP_001221031.1	263		putative membrane protein
Clavibacter michiganensis subsp. michiganensis NCPPB 382	443906.13	NC_009480	fig|443906.13.peg.362		VBIClaMic82482_0362	PATRIC.443906.13.NC_009480.CDS.351972.352142.fwd	PATRIC	CDS	351972	352142	171	+		PLF_1573_00004825	PGF_01253034		56		hypothetical protein
Clavibacter michiganensis subsp. michiganensis NCPPB 382	443906.13	NC_009480	fig|443906.13.peg.363	CMM_0292	VBIClaMic82482_0363	PATRIC.443906.13.NC_009480.CDS.352171.352692.rev	PATRIC	CDS	352171	352692	522	-	FIG01122572	PLF_1573_00003693	PGF_01252106	YP_001221032.1	173		hypothetical protein
Clavibacter michiganensis subsp. michiganensis NCPPB 382	443906.13	NC_009480	fig|443906.13.peg.364	CMM_0293	VBIClaMic82482_0364	PATRIC.443906.13.NC_009480.CDS.352835.354202.fwd	PATRIC	CDS	352835	354202	1368	+	FIG01231596	PLF_1573_00000294	PGF_00018498	YP_001221033.1	455		Macrolide-efflux protein
Clavibacter michiganensis subsp. michiganensis NCPPB 382	443906.13	NC_009480	fig|443906.13.peg.365	CMM_0294	VBIClaMic82482_0365	PATRIC.443906.13.NC_009480.CDS.354199.354702.rev	PATRIC	CDS	354199	354702	504	-	FIG00512484	PLF_1573_00000070	PGF_00304632	YP_001221034.1	167		hypothetical protein
Clavibacter michiganensis subsp. michiganensis NCPPB 382	443906.13	NC_009480	fig|443906.13.peg.366	CMM_0295	VBIClaMic82482_0366	PATRIC.443906.13.NC_009480.CDS.354731.355741.rev	PATRIC	CDS	354731	355741	1011	-	FIG00511767	PLF_1573_00001756	PGF_01251325	YP_001221035.1	336		Regulatory protein, LacI
Clavibacter michiganensis subsp. michiganensis NCPPB 382	443906.13	NC_009480	fig|443906.13.peg.367	CMM_0296	VBIClaMic82482_0367	PATRIC.443906.13.NC_009480.CDS.355969.357261.fwd	PATRIC	CDS	355969	357261	1293	+	FIG00002265	PLF_1573_00001283	PGF_00019153	YP_001221036.1	430		Maltose/maltodextrin ABC transporter, substrate binding periplasmic protein MalE
Clavibacter michiganensis subsp. michiganensis NCPPB 382	443906.13	NC_009480	fig|443906.13.peg.368	CMM_0297	VBIClaMic82482_0368	PATRIC.443906.13.NC_009480.CDS.357272.358297.fwd	PATRIC	CDS	357272	358297	1026	+	FIG00008562	PLF_1573_00002512	PGF_01251526	YP_001221037.1	341		Sugar ABC transporter, permease protein
Clavibacter michiganensis subsp. michiganensis NCPPB 382	443906.13	NC_009480	fig|443906.13.peg.369	CMM_0298	VBIClaMic82482_0369	PATRIC.443906.13.NC_009480.CDS.358294.359199.fwd	PATRIC	CDS	358294	359199	906	+	FIG00945745	PLF_1573_00000205	PGF_00005123	YP_001221038.1	301		ABC transporter, permease protein
Clavibacter michiganensis subsp. michiganensis NCPPB 382	443906.13	NC_009480	fig|443906.13.peg.370	CMM_0299	VBIClaMic82482_0370	PATRIC.443906.13.NC_009480.CDS.359196.361577.fwd	PATRIC	CDS	359196	361577	2382	+	FIG00001469	PLF_1573_00000252	PGF_00402764	YP_001221039.1	793	bglX	Beta-xylosidase
Clavibacter michiganensis subsp. michiganensis NCPPB 382	443906.13	NC_009480	fig|443906.13.peg.371	CMM_0300	VBIClaMic82482_0371	PATRIC.443906.13.NC_009480.CDS.361717.362565.rev	PATRIC	CDS	361717	362565	849	-	FIG01321859	PLF_1573_00002875	PGF_00028588	YP_001221040.1	282		Oxidoreductase
Clavibacter michiganensis subsp. michiganensis NCPPB 382	443906.13	NC_009480	fig|443906.13.peg.372	CMM_0301	VBIClaMic82482_0372	PATRIC.443906.13.NC_009480.CDS.362661.363410.fwd	PATRIC	CDS	362661	363410	750	+	FIG00554417	PLF_1573_00002926	PGF_00058904	YP_001221041.1	249		Transcriptional regulator, AcrR family
Clavibacter michiganensis subsp. michiganensis NCPPB 382	443906.13	NC_009480	fig|443906.13.peg.373	CMM_0302	VBIClaMic82482_0373	PATRIC.443906.13.NC_009480.CDS.363450.364307.rev	PATRIC	CDS	363450	364307	858	-	FIG01326599	PLF_1573_00000662	PGF_00039315	YP_001221042.1	285		Putative DNA-binding protein
Clavibacter michiganensis subsp. michiganensis NCPPB 382	443906.13	NC_009480	fig|443906.13.peg.374	CMM_0303	VBIClaMic82482_0374	PATRIC.443906.13.NC_009480.CDS.364409.365089.fwd	PATRIC	CDS	364409	365089	681	+	FIG00546160	PLF_1573_00001808	PGF_00051650	YP_001221043.1	226		Short-chain dehydrogenase
Clavibacter michiganensis subsp. michiganensis NCPPB 382	443906.13	NC_009480	fig|443906.13.peg.375	CMM_0304	VBIClaMic82482_0375	PATRIC.443906.13.NC_009480.CDS.365157.365555.fwd	PATRIC	CDS	365157	365555	399	+	FIG00511742	PLF_1573_00000858	PGF_00213111	YP_001221044.1	132		hypothetical protein
Clavibacter michiganensis subsp. michiganensis NCPPB 382	443906.13	NC_009480	fig|443906.13.peg.376	CMM_0305	VBIClaMic82482_0376	PATRIC.443906.13.NC_009480.CDS.365594.366160.fwd	PATRIC	CDS	365594	366160	567	+	FIG00626602	PLF_1573_00002476	PGF_01251520	YP_001221045.1	188		Putative acetyltransferase
Clavibacter michiganensis subsp. michiganensis NCPPB 382	443906.13	NC_009480	fig|443906.13.peg.377		VBIClaMic82482_0377	PATRIC.443906.13.NC_009480.CDS.366126.366422.rev	PATRIC	CDS	366126	366422	297	-		PLF_1573_00003152	PGF_01251815		98		hypothetical protein
Clavibacter michiganensis subsp. michiganensis NCPPB 382	443906.13	NC_009480	fig|443906.13.peg.378	CMM_0306	VBIClaMic82482_0378	PATRIC.443906.13.NC_009480.CDS.366519.367412.fwd	PATRIC	CDS	366519	367412	894	+	FIG00000681	PLF_1573_00000213	PGF_00402302	YP_001221046.1	297		Beta-lactamase class C and other penicillin binding proteins
Clavibacter michiganensis subsp. michiganensis NCPPB 382	443906.13	NC_009480	fig|443906.13.peg.379	CMM_0307	VBIClaMic82482_0379	PATRIC.443906.13.NC_009480.CDS.367435.367848.rev	PATRIC	CDS	367435	367848	414	-	FIG01304277	PLF_1573_00002492	PGF_00048374	YP_001221047.1	137		Rhodanese-related sulfurtransferase
Clavibacter michiganensis subsp. michiganensis NCPPB 382	443906.13	NC_009480	fig|443906.13.peg.380		VBIClaMic82482_0380	PATRIC.443906.13.NC_009480.CDS.367948.368064.fwd	PATRIC	CDS	367948	368064	117	+		PLF_1573_00005060	PGF_01253263		38		hypothetical protein
Clavibacter michiganensis subsp. michiganensis NCPPB 382	443906.13	NC_009480	fig|443906.13.peg.381	CMM_0308	VBIClaMic82482_0381	PATRIC.443906.13.NC_009480.CDS.368106.369347.fwd	PATRIC	CDS	368106	369347	1242	+	FIG00511806	PLF_1573_00001517	PGF_00415105	YP_001221048.1	413		COG family: RecA-superfamily ATPases implicated in signal transduction
Clavibacter michiganensis subsp. michiganensis NCPPB 382	443906.13	NC_009480	fig|443906.13.peg.382	CMM_0309	VBIClaMic82482_0382	PATRIC.443906.13.NC_009480.CDS.369387.369920.rev	PATRIC	CDS	369387	369920	534	-	FIG00638284	PLF_1573_00001991	PGF_00130747	YP_001221049.1	177		hypothetical protein
Clavibacter michiganensis subsp. michiganensis NCPPB 382	443906.13	NC_009480	fig|443906.13.peg.383	CMM_0310	VBIClaMic82482_0383	PATRIC.443906.13.NC_009480.CDS.370093.371634.fwd	PATRIC	CDS	370093	371634	1542	+	FIG00007157	PLF_1573_00001190	PGF_00046559	YP_001221050.1	513	abfA1	Alpha-N-arabinofuranosidase (EC 3.2.1.55)
Clavibacter michiganensis subsp. michiganensis NCPPB 382	443906.13	NC_009480	fig|443906.13.peg.384	CMM_0311	VBIClaMic82482_0384	PATRIC.443906.13.NC_009480.CDS.371722.371940.rev	PATRIC	CDS	371722	371940	219	-	FIG01130022	PLF_1573_00003694	PGF_00072461	YP_001221051.1	72		hypothetical hydrophilic protein
Clavibacter michiganensis subsp. michiganensis NCPPB 382	443906.13	NC_009480	fig|443906.13.peg.385	CMM_0312	VBIClaMic82482_0385	PATRIC.443906.13.NC_009480.CDS.372277.372867.rev	PATRIC	CDS	372277	372867	591	-	FIG01272034	PLF_1573_00002286	PGF_00027274	YP_001221052.1	196		Acetyltransferase
Clavibacter michiganensis subsp. michiganensis NCPPB 382	443906.13	NC_009480	fig|443906.13.peg.386	CMM_0313	VBIClaMic82482_0386	PATRIC.443906.13.NC_009480.CDS.372914.373255.rev	PATRIC	CDS	372914	373255	342	-	FIG00512372	PLF_1573_00002742	PGF_00104461	YP_001221053.1	113		Protein lsr2 precursor
Clavibacter michiganensis subsp. michiganensis NCPPB 382	443906.13	NC_009480	fig|443906.13.peg.387	CMM_0314	VBIClaMic82482_0387	PATRIC.443906.13.NC_009480.CDS.373355.374428.fwd	PATRIC	CDS	373355	374428	1074	+	FIG00017190	PLF_1573_00000678	PGF_00042159	YP_001221054.1	357		Putative metal chaperone, involved in Zn homeostasis, GTPase of COG0523 family
Clavibacter michiganensis subsp. michiganensis NCPPB 382	443906.13	NC_009480	fig|443906.13.peg.388	CMM_0315	VBIClaMic82482_0388	PATRIC.443906.13.NC_009480.CDS.374511.375521.fwd	PATRIC	CDS	374511	375521	1011	+	FIG00018396	PLF_1573_00001848	PGF_00056792	YP_001221055.1	336		Thioredoxin reductase (EC 1.8.1.9)
Clavibacter michiganensis subsp. michiganensis NCPPB 382	443906.13	NC_009480	fig|443906.13.peg.389	CMM_0316	VBIClaMic82482_0389	PATRIC.443906.13.NC_009480.CDS.375588.377780.fwd	PATRIC	CDS	375588	377780	2193	+	FIG00025216	PLF_1573_00000490	PGF_00418155	YP_001221056.1	730	clpY	ClpB protein
Clavibacter michiganensis subsp. michiganensis NCPPB 382	443906.13	NC_009480	fig|443906.13.peg.390	CMM_0317	VBIClaMic82482_0390	PATRIC.443906.13.NC_009480.CDS.377847.380030.rev	PATRIC	CDS	377847	380030	2184	-	FIG00002020	PLF_1573_00001509	PGF_00047494	YP_001221057.1	727	agaA	Alpha-galactosidase (EC 3.2.1.22)
Clavibacter michiganensis subsp. michiganensis NCPPB 382	443906.13	NC_009480	fig|443906.13.peg.391	CMM_0318	VBIClaMic82482_0391	PATRIC.443906.13.NC_009480.CDS.380141.380620.fwd	PATRIC	CDS	380141	380620	480	+	FIG00554417	PLF_1573_00003695	PGF_01252107	YP_001221058.1	159		hypothetical protein
Clavibacter michiganensis subsp. michiganensis NCPPB 382	443906.13	NC_009480	fig|443906.13.peg.392	CMM_0319	VBIClaMic82482_0392	PATRIC.443906.13.NC_009480.CDS.380682.381347.rev	PATRIC	CDS	380682	381347	666	-	FIG00638284	PLF_1573_00002060	PGF_00251055	YP_001221059.1	221		hypothetical protein
Clavibacter michiganensis subsp. michiganensis NCPPB 382	443906.13	NC_009480	fig|443906.13.peg.393	CMM_0320	VBIClaMic82482_0393	PATRIC.443906.13.NC_009480.CDS.381414.381764.rev	PATRIC	CDS	381414	381764	351	-	FIG00638284	PLF_1573_00002064	PGF_01251395	YP_001221060.1	116		hypothetical protein
Clavibacter michiganensis subsp. michiganensis NCPPB 382	443906.13	NC_009480	fig|443906.13.peg.394		VBIClaMic82482_0394	PATRIC.443906.13.NC_009480.CDS.381769.381897.rev	PATRIC	CDS	381769	381897	129	-		PLF_1573_00004996	PGF_01253200		42		hypothetical protein
Clavibacter michiganensis subsp. michiganensis NCPPB 382	443906.13	NC_009480	fig|443906.13.peg.395	CMM_0321	VBIClaMic82482_0395	PATRIC.443906.13.NC_009480.CDS.381916.382884.fwd	PATRIC	CDS	381916	382884	969	+	FIG01121856	PLF_1573_00000258	PGF_00016122	YP_001221061.1	322		L-glyceraldehyde 3-phosphate reductase
Clavibacter michiganensis subsp. michiganensis NCPPB 382	443906.13	NC_009480	fig|443906.13.peg.396	CMM_0322	VBIClaMic82482_0396	PATRIC.443906.13.NC_009480.CDS.382892.384100.fwd	PATRIC	CDS	382892	384100	1209	+	FIG00672180	PLF_1573_00001701	PGF_00040647	YP_001221062.1	402		Putative dipeptidase
Clavibacter michiganensis subsp. michiganensis NCPPB 382	443906.13	NC_009480	fig|443906.13.peg.397	CMM_0324	VBIClaMic82482_0397	PATRIC.443906.13.NC_009480.CDS.384894.386636.rev	PATRIC	CDS	384894	386636	1743	-	FIG01956052	PLF_1573_00002320	PGF_00003367	YP_001221064.1	580		ABC transporter, ATP-binding protein
Clavibacter michiganensis subsp. michiganensis NCPPB 382	443906.13	NC_009480	fig|443906.13.peg.398	CMM_0325	VBIClaMic82482_0398	PATRIC.443906.13.NC_009480.CDS.386636.388456.rev	PATRIC	CDS	386636	388456	1821	-	FIG00638284	PLF_1573_00002322	PGF_00003802	YP_001221065.1	606		ABC transporter, ATP-binding/permease protein
Clavibacter michiganensis subsp. michiganensis NCPPB 382	443906.13	NC_009480	fig|443906.13.peg.399	CMM_0326	VBIClaMic82482_0399	PATRIC.443906.13.NC_009480.CDS.388453.389223.rev	PATRIC	CDS	388453	389223	771	-	FIG01124012	PLF_1573_00002551	PGF_00067308	YP_001221066.1	256		Yersiniabactin synthetase, thiazolinyl reductase component Irp3
Clavibacter michiganensis subsp. michiganensis NCPPB 382	443906.13	NC_009480	fig|443906.13.peg.400	CMM_0327	VBIClaMic82482_0400	PATRIC.443906.13.NC_009480.CDS.389220.390032.rev	PATRIC	CDS	389220	390032	813	-	FIG01327918	PLF_1573_00002918	PGF_00056609	YP_001221067.1	270		Thioesterase in siderophore biosynthesis gene cluster
Clavibacter michiganensis subsp. michiganensis NCPPB 382	443906.13	NC_009480	fig|443906.13.peg.401	CMM_0328	VBIClaMic82482_0401	PATRIC.443906.13.NC_009480.CDS.390130.392058.rev	PATRIC	CDS	390130	392058	1929	-	FIG01307123	PLF_1573_00002550	PGF_00067308	YP_001221068.1	642		Yersiniabactin synthetase, thiazolinyl reductase component Irp3
Clavibacter michiganensis subsp. michiganensis NCPPB 382	443906.13	NC_009480	fig|443906.13.peg.402	CMM_0329	VBIClaMic82482_0402	PATRIC.443906.13.NC_009480.CDS.392055.393200.rev	PATRIC	CDS	392055	393200	1146	-	FIG01219930	PLF_1573_00003696	PGF_00043449	YP_001221069.1	381		Putative reductoisomerase in siderophore biosynthesis gene cluster
Clavibacter michiganensis subsp. michiganensis NCPPB 382	443906.13	NC_009480	fig|443906.13.peg.403	CMM_0330	VBIClaMic82482_0403	PATRIC.443906.13.NC_009480.CDS.393197.398776.rev	PATRIC	CDS	393197	398776	5580	-	FIG00018699	PLF_1573_00002913	PGF_00051957	YP_001221070.1	1859	npsB	Siderophore biosynthesis non-ribosomal peptide synthetase modules
Clavibacter michiganensis subsp. michiganensis NCPPB 382	443906.13	NC_009480	fig|443906.13.peg.404	CMM_0331	VBIClaMic82482_0404	PATRIC.443906.13.NC_009480.CDS.398773.405660.rev	PATRIC	CDS	398773	405660	6888	-	FIG00015426	PLF_1573_00003164	PGF_00400379	YP_001221071.1	2295	npsA	iron aquisition yersiniabactin synthesis enzyme (Irp2)
Clavibacter michiganensis subsp. michiganensis NCPPB 382	443906.13	NC_009480	fig|443906.13.peg.405	CMM_0332	VBIClaMic82482_0405	PATRIC.443906.13.NC_009480.CDS.405761.407479.fwd	PATRIC	CDS	405761	407479	1719	+	FIG00018699	PLF_1573_00002776	PGF_00026345	YP_001221072.1	572		2,3-dihydroxybenzoate-AMP ligase (EC 2.7.7.58) of siderophore biosynthesis
Clavibacter michiganensis subsp. michiganensis NCPPB 382	443906.13	NC_009480	fig|443906.13.peg.406	CMM_0333	VBIClaMic82482_0406	PATRIC.443906.13.NC_009480.CDS.407472.408191.fwd	PATRIC	CDS	407472	408191	720	+	FIG01423079	PLF_1573_00002297	PGF_00422449	YP_001221073.1	239		4'-phosphopantetheinyl transferase entD (EC 2.7.8.-)
Clavibacter michiganensis subsp. michiganensis NCPPB 382	443906.13	NC_009480	fig|443906.13.peg.407	CMM_0334	VBIClaMic82482_0407	PATRIC.443906.13.NC_009480.CDS.408202.409668.fwd	PATRIC	CDS	408202	409668	1467	+	FIG00011663	PLF_1573_00002499	PGF_00050026	YP_001221074.1	488		Salicylate synthetase (EC 5.4.4.2)(EC 4.2.99.21) @ Salicylate synthetase (EC 5.4.4.2)(EC 4.2.99.21) of siderophore biosynthesis
Clavibacter michiganensis subsp. michiganensis NCPPB 382	443906.13	NC_009480	fig|443906.13.peg.408	CMM_0335	VBIClaMic82482_0408	PATRIC.443906.13.NC_009480.CDS.409681.411495.rev	PATRIC	CDS	409681	411495	1815	-	FIG00511967	PLF_1573_00002226	PGF_00408713	YP_001221075.1	604		putative membrane protein
Clavibacter michiganensis subsp. michiganensis NCPPB 382	443906.13	NC_009480	fig|443906.13.peg.409	CMM_0336	VBIClaMic82482_0409	PATRIC.443906.13.NC_009480.CDS.411488.411898.rev	PATRIC	CDS	411488	411898	411	-	FIG00638284	PLF_1573_00000913	PGF_01253371	YP_001221076.1	136		hypothetical protein
Clavibacter michiganensis subsp. michiganensis NCPPB 382	443906.13	NC_009480	fig|443906.13.peg.410	CMM_0337	VBIClaMic82482_0410	PATRIC.443906.13.NC_009480.CDS.411935.413353.rev	PATRIC	CDS	411935	413353	1419	-	FIG00000747	PLF_1573_00000212	PGF_00402188	YP_001221077.1	472		Beta-lactamase (EC 3.5.2.6)
Clavibacter michiganensis subsp. michiganensis NCPPB 382	443906.13	NC_009480	fig|443906.13.peg.411	CMM_0338	VBIClaMic82482_0411	PATRIC.443906.13.NC_009480.CDS.413447.414691.rev	PATRIC	CDS	413447	414691	1245	-	FIG00511511	PLF_1573_00001057	PGF_00409975	YP_001221078.1	414		putative peptidoglycan binding domain protein
Clavibacter michiganensis subsp. michiganensis NCPPB 382	443906.13	NC_009480	fig|443906.13.peg.412	CMM_0339	VBIClaMic82482_0412	PATRIC.443906.13.NC_009480.CDS.414897.415358.rev	PATRIC	CDS	414897	415358	462	-	FIG00511744	PLF_1573_00002212	PGF_01251470	YP_001221079.1	153		putative integral membrane protein
Clavibacter michiganensis subsp. michiganensis NCPPB 382	443906.13	NC_009480	fig|443906.13.peg.413	CMM_0340	VBIClaMic82482_0413	PATRIC.443906.13.NC_009480.CDS.415448.416053.rev	PATRIC	CDS	415448	416053	606	-	FIG00511801	PLF_1573_00000997	PGF_01253426	YP_001221080.1	201		hypothetical protein
Clavibacter michiganensis subsp. michiganensis NCPPB 382	443906.13	NC_009480	fig|443906.13.peg.414	CMM_0341	VBIClaMic82482_0414	PATRIC.443906.13.NC_009480.CDS.416050.416628.rev	PATRIC	CDS	416050	416628	579	-	FIG00512158	PLF_1573_00002143	PGF_00217802	YP_001221081.1	192		hypothetical protein
Clavibacter michiganensis subsp. michiganensis NCPPB 382	443906.13	NC_009480	fig|443906.13.peg.415	CMM_0342	VBIClaMic82482_0415	PATRIC.443906.13.NC_009480.CDS.416625.416999.rev	PATRIC	CDS	416625	416999	375	-	FIG00512437	PLF_1573_00002153	PGF_01251448	YP_001221082.1	124		hypothetical protein
Clavibacter michiganensis subsp. michiganensis NCPPB 382	443906.13	NC_009480	fig|443906.13.peg.416		VBIClaMic82482_0416	PATRIC.443906.13.NC_009480.CDS.416996.417184.rev	PATRIC	CDS	416996	417184	189	-	FIG00629156	PLF_1573_00002272	PGF_01251496		62		conserved hypothetical protein
Clavibacter michiganensis subsp. michiganensis NCPPB 382	443906.13	NC_009480	fig|443906.13.peg.417	CMM_0343	VBIClaMic82482_0417	PATRIC.443906.13.NC_009480.CDS.417181.417618.rev	PATRIC	CDS	417181	417618	438	-	FIG01617106	PLF_1573_00000013	PGF_00040640	YP_001221083.1	145		Alkaline shock protein 23
Clavibacter michiganensis subsp. michiganensis NCPPB 382	443906.13	NC_009480	fig|443906.13.peg.418	CMM_0344	VBIClaMic82482_0418	PATRIC.443906.13.NC_009480.CDS.417819.419042.rev	PATRIC	CDS	417819	419042	1224	-	FIG00628273	PLF_1573_00001871	PGF_00058955	YP_001221084.1	407		Transcriptional regulator, AraC family
Clavibacter michiganensis subsp. michiganensis NCPPB 382	443906.13	NC_009480	fig|443906.13.peg.419	CMM_0345	VBIClaMic82482_0419	PATRIC.443906.13.NC_009480.CDS.419162.420103.rev	PATRIC	CDS	419162	420103	942	-	FIG00512077	PLF_1573_00000009	PGF_00124480	YP_001221085.1	313		hypothetical protein
Clavibacter michiganensis subsp. michiganensis NCPPB 382	443906.13	NC_009480	fig|443906.13.peg.420	CMM_0346	VBIClaMic82482_0420	PATRIC.443906.13.NC_009480.CDS.420329.420871.rev	PATRIC	CDS	420329	420871	543	-	FIG00638284	PLF_1573_00000168	PGF_00007243	YP_001221086.1	180		ABC-type Mn/Zn transport systems, ATPase component
Clavibacter michiganensis subsp. michiganensis NCPPB 382	443906.13	NC_009480	fig|443906.13.peg.421	CMM_0347	VBIClaMic82482_0421	PATRIC.443906.13.NC_009480.CDS.421093.424278.rev	PATRIC	CDS	421093	424278	3186	-	FIG00009194	PLF_1573_00001510	PGF_00048312	YP_001221087.1	1061	manX	Alpha-mannosidase (EC 3.2.1.24)
Clavibacter michiganensis subsp. michiganensis NCPPB 382	443906.13	NC_009480	fig|443906.13.peg.422	CMM_0348	VBIClaMic82482_0422	PATRIC.443906.13.NC_009480.CDS.424342.425685.rev	PATRIC	CDS	424342	425685	1344	-	FIG00001882	PLF_1573_00000138	PGF_00427167	YP_001221088.1	447	bglY	6-phospho-beta-glucosidase (EC 3.2.1.86)
Clavibacter michiganensis subsp. michiganensis NCPPB 382	443906.13	NC_009480	fig|443906.13.peg.423	CMM_0349	VBIClaMic82482_0423	PATRIC.443906.13.NC_009480.CDS.425682.426407.rev	PATRIC	CDS	425682	426407	726	-	FIG00001119	PLF_1573_00000149	PGF_01251307	YP_001221089.1	241		Glycerol-3-phosphate regulon repressor GlpR
Clavibacter michiganensis subsp. michiganensis NCPPB 382	443906.13	NC_009480	fig|443906.13.peg.424		VBIClaMic82482_0424	PATRIC.443906.13.NC_009480.CDS.426452.426760.rev	PATRIC	CDS	426452	426760	309	-		PLF_1573_00004553	PGF_01252776		102		hypothetical protein
Clavibacter michiganensis subsp. michiganensis NCPPB 382	443906.13	NC_009480	fig|443906.13.peg.425	CMM_0350	VBIClaMic82482_0425	PATRIC.443906.13.NC_009480.CDS.426722.427657.fwd	PATRIC	CDS	426722	427657	936	+	FIG00945810	PLF_1573_00001023	PGF_00406486	YP_001221090.1	311		putative carbohydrate kinase
Clavibacter michiganensis subsp. michiganensis NCPPB 382	443906.13	NC_009480	fig|443906.13.peg.426	CMM_0351	VBIClaMic82482_0426	PATRIC.443906.13.NC_009480.CDS.427733.429019.fwd	PATRIC	CDS	427733	429019	1287	+	FIG00511261	PLF_1573_00000757	PGF_00054736	YP_001221091.1	428		Sugar ABC transporter, substrate-binding protein
Clavibacter michiganensis subsp. michiganensis NCPPB 382	443906.13	NC_009480	fig|443906.13.peg.427	CMM_0352	VBIClaMic82482_0427	PATRIC.443906.13.NC_009480.CDS.429016.430014.fwd	PATRIC	CDS	429016	430014	999	+	FIG00945184	PLF_1573_00000802	PGF_00060652	YP_001221092.1	332		Transport permease
Clavibacter michiganensis subsp. michiganensis NCPPB 382	443906.13	NC_009480	fig|443906.13.peg.428	CMM_0353	VBIClaMic82482_0428	PATRIC.443906.13.NC_009480.CDS.430011.430934.fwd	PATRIC	CDS	430011	430934	924	+	FIG00945745	PLF_1573_00000756	PGF_00054668	YP_001221093.1	307		Sugar ABC transporter, permease protein
Clavibacter michiganensis subsp. michiganensis NCPPB 382	443906.13	NC_009480	fig|443906.13.peg.429	CMM_0354	VBIClaMic82482_0429	PATRIC.443906.13.NC_009480.CDS.430931.431695.fwd	PATRIC	CDS	430931	431695	765	+	FIG00000645	PLF_1573_00000046	PGF_00007921	YP_001221094.1	254	nagB	Glucosamine-6-phosphate deaminase (EC 3.5.99.6)
Clavibacter michiganensis subsp. michiganensis NCPPB 382	443906.13	NC_009480	fig|443906.13.peg.430	CMM_0355	VBIClaMic82482_0430	PATRIC.443906.13.NC_009480.CDS.431769.434759.fwd	PATRIC	CDS	431769	434759	2991	+	FIG00001548	PLF_1573_00001477	PGF_00401664	YP_001221095.1	996	bgaA	Beta-galactosidase (EC 3.2.1.23) (Lactase)
Clavibacter michiganensis subsp. michiganensis NCPPB 382	443906.13	NC_009480	fig|443906.13.peg.431	CMM_0356	VBIClaMic82482_0431	PATRIC.443906.13.NC_009480.CDS.434829.435344.rev	PATRIC	CDS	434829	435344	516	-	FIG00884806	PLF_1573_00002863	PGF_00020306	YP_001221096.1	171		Mesenchymal stem cell protein DSCD75
Clavibacter michiganensis subsp. michiganensis NCPPB 382	443906.13	NC_009480	fig|443906.13.peg.432	CMM_0357	VBIClaMic82482_0432	PATRIC.443906.13.NC_009480.CDS.435599.436171.fwd	PATRIC	CDS	435599	436171	573	+	FIG01132576	PLF_1573_00001587	PGF_00024921	YP_001221097.1	190		NADPH:quinone oxidoreductase
Clavibacter michiganensis subsp. michiganensis NCPPB 382	443906.13	NC_009480	fig|443906.13.peg.433	CMM_0358	VBIClaMic82482_0433	PATRIC.443906.13.NC_009480.CDS.436337.437383.fwd	PATRIC	CDS	436337	437383	1047	+	FIG01122397	PLF_1573_00002936	PGF_00059365	YP_001221098.1	348		Transcriptional regulator, LacI family
Clavibacter michiganensis subsp. michiganensis NCPPB 382	443906.13	NC_009480	fig|443906.13.peg.434	CMM_0359	VBIClaMic82482_0434	PATRIC.443906.13.NC_009480.CDS.437577.438791.fwd	PATRIC	CDS	437577	438791	1215	+	FIG00013626	PLF_1573_00002867	PGF_00023688	YP_001221099.1	404		N-Acetyl-D-glucosamine ABC transport system, sugar-binding protein
Clavibacter michiganensis subsp. michiganensis NCPPB 382	443906.13	NC_009480	fig|443906.13.peg.435	CMM_0360	VBIClaMic82482_0435	PATRIC.443906.13.NC_009480.CDS.438890.439747.fwd	PATRIC	CDS	438890	439747	858	+	FIG00089781	PLF_1573_00002882	PGF_00035104	YP_001221100.1	285		Possible alpha-xyloside ABC transporter, permease component
Clavibacter michiganensis subsp. michiganensis NCPPB 382	443906.13	NC_009480	fig|443906.13.peg.436	CMM_0361	VBIClaMic82482_0436	PATRIC.443906.13.NC_009480.CDS.439744.440574.fwd	PATRIC	CDS	439744	440574	831	+	FIG01176834	PLF_1573_00002916	PGF_00054655	YP_001221101.1	276		Sugar ABC transporter, permease protein
Clavibacter michiganensis subsp. michiganensis NCPPB 382	443906.13	NC_009480	fig|443906.13.peg.437	CMM_0362	VBIClaMic82482_0437	PATRIC.443906.13.NC_009480.CDS.440654.442702.fwd	PATRIC	CDS	440654	442702	2049	+	FIG00003174	PLF_1573_00002963	PGF_00068224	YP_001221102.1	682		alpha-xylosidase (EC 3.2.1.177)
Clavibacter michiganensis subsp. michiganensis NCPPB 382	443906.13	NC_009480	fig|443906.13.peg.438	CMM_0363	VBIClaMic82482_0438	PATRIC.443906.13.NC_009480.CDS.442816.443871.fwd	PATRIC	CDS	442816	443871	1056	+	FIG00006600	PLF_1573_00001386	PGF_00001606	YP_001221103.1	351		ABC transporter (iron.B12.siderophore.hemin), periplasmic substrate-binding component
Clavibacter michiganensis subsp. michiganensis NCPPB 382	443906.13	NC_009480	fig|443906.13.peg.439	CMM_0364	VBIClaMic82482_0439	PATRIC.443906.13.NC_009480.CDS.443916.444944.fwd	PATRIC	CDS	443916	444944	1029	+	FIG00058983	PLF_1573_00000463	PGF_00001621	YP_001221104.1	342		ABC transporter (iron.B12.siderophore.hemin), permease component
Clavibacter michiganensis subsp. michiganensis NCPPB 382	443906.13	NC_009480	fig|443906.13.peg.440	CMM_0365	VBIClaMic82482_0440	PATRIC.443906.13.NC_009480.CDS.444941.445711.fwd	PATRIC	CDS	444941	445711	771	+	FIG00136665	PLF_1573_00000156	PGF_00001593	YP_001221105.1	256		ABC transporter (iron.B12.siderophore.hemin), ATP-binding component
Clavibacter michiganensis subsp. michiganensis NCPPB 382	443906.13	NC_009480	fig|443906.13.peg.441	CMM_0366	VBIClaMic82482_0441	PATRIC.443906.13.NC_009480.CDS.445786.446586.fwd	PATRIC	CDS	445786	446586	801	+	FIG00022300	PLF_1573_00000824	PGF_00064074	YP_001221106.1	266		UDP-glucose 4-epimerase (EC 5.1.3.2)
Clavibacter michiganensis subsp. michiganensis NCPPB 382	443906.13	NC_009480	fig|443906.13.peg.442	CMM_0367	VBIClaMic82482_0442	PATRIC.443906.13.NC_009480.CDS.446742.447713.fwd	PATRIC	CDS	446742	447713	972	+	FIG00014764	PLF_1573_00002458	PGF_00033852	YP_001221107.1	323	phnD	Phosphonate ABC transporter substrate-binding protein PhnD (TC 3.A.1.9.1)
Clavibacter michiganensis subsp. michiganensis NCPPB 382	443906.13	NC_009480	fig|443906.13.peg.443	CMM_0368	VBIClaMic82482_0443	PATRIC.443906.13.NC_009480.CDS.447735.448634.fwd	PATRIC	CDS	447735	448634	900	+	FIG00022568	PLF_1573_00002454	PGF_00033833	YP_001221108.1	299	phnC	Phosphonate ABC transporter ATP-binding protein PhnC (TC 3.A.1.9.1)
Clavibacter michiganensis subsp. michiganensis NCPPB 382	443906.13	NC_009480	fig|443906.13.peg.444	CMM_0369	VBIClaMic82482_0444	PATRIC.443906.13.NC_009480.CDS.448631.450379.fwd	PATRIC	CDS	448631	450379	1749	+	FIG00008455	PLF_1573_00002455	PGF_00033838	YP_001221109.1	582	phnE	Phosphonate ABC transporter permease protein PhnE (TC 3.A.1.9.1)
Clavibacter michiganensis subsp. michiganensis NCPPB 382	443906.13	NC_009480	fig|443906.13.peg.445	CMM_0370	VBIClaMic82482_0445	PATRIC.443906.13.NC_009480.CDS.450376.451269.fwd	PATRIC	CDS	450376	451269	894	+	FIG00034973	PLF_1573_00002777	PGF_00060292	YP_001221110.1	297	panE	2-dehydropantoate 2-reductase (EC 1.1.1.169)
Clavibacter michiganensis subsp. michiganensis NCPPB 382	443906.13	NC_009480	fig|443906.13.peg.446	CMM_0371	VBIClaMic82482_0446	PATRIC.443906.13.NC_009480.CDS.451286.451903.rev	PATRIC	CDS	451286	451903	618	-	FIG01073532	PLF_1573_00002459	PGF_00033859	YP_001221111.1	205	phnX	Phosphonate utilization associated acetyltransferase
Clavibacter michiganensis subsp. michiganensis NCPPB 382	443906.13	NC_009480	fig|443906.13.peg.447	CMM_0372	VBIClaMic82482_0447	PATRIC.443906.13.NC_009480.CDS.451900.452610.rev	PATRIC	CDS	451900	452610	711	-	FIG00138232	PLF_1573_00002911	PGF_00048648	YP_001221112.1	236	phnN	Ribose 1,5-bisphosphate phosphokinase PhnN (EC 2.7.4.23)
Clavibacter michiganensis subsp. michiganensis NCPPB 382	443906.13	NC_009480	fig|443906.13.peg.448	CMM_0373	VBIClaMic82482_0448	PATRIC.443906.13.NC_009480.CDS.452607.453788.rev	PATRIC	CDS	452607	453788	1182	-	FIG00008526	PLF_1573_00002310	PGF_00046109	YP_001221113.1	393	phnM	Alpha-D-ribose 1-methylphosphonate 5-triphosphate diphosphatase (EC 3.6.1.63)
Clavibacter michiganensis subsp. michiganensis NCPPB 382	443906.13	NC_009480	fig|443906.13.peg.449	CMM_0374	VBIClaMic82482_0449	PATRIC.443906.13.NC_009480.CDS.453785.454531.rev	PATRIC	CDS	453785	454531	747	-	FIG01304060	PLF_1573_00002343	PGF_00064896	YP_001221114.1	248	phnV	Uncharacterized protein Atu0170, clustered with phosphonate utilization
Clavibacter michiganensis subsp. michiganensis NCPPB 382	443906.13	NC_009480	fig|443906.13.peg.450	CMM_0375	VBIClaMic82482_0450	PATRIC.443906.13.NC_009480.CDS.454528.455274.rev	PATRIC	CDS	454528	455274	747	-	FIG00023045	PLF_1573_00002305	PGF_00046185	YP_001221115.1	248	phnL	Alpha-D-ribose 1-methylphosphonate 5-triphosphate synthase subunit PhnL (EC 2.7.8.37)
Clavibacter michiganensis subsp. michiganensis NCPPB 382	443906.13	NC_009480	fig|443906.13.peg.451	CMM_0376	VBIClaMic82482_0451	PATRIC.443906.13.NC_009480.CDS.455283.456062.rev	PATRIC	CDS	455283	456062	780	-	FIG00003283	PLF_1573_00002460	PGF_00033867	YP_001221116.1	259	phnK	Phosphonates utilization ATP-binding protein PhnK
Clavibacter michiganensis subsp. michiganensis NCPPB 382	443906.13	NC_009480	fig|443906.13.peg.452	CMM_0377	VBIClaMic82482_0452	PATRIC.443906.13.NC_009480.CDS.456059.456928.rev	PATRIC	CDS	456059	456928	870	-	FIG00001652	PLF_1573_00002308	PGF_00046092	YP_001221117.1	289	phnJ	Alpha-D-ribose 1-methylphosphonate 5-phosphate C-P lyase (EC 4.7.1.1)
Clavibacter michiganensis subsp. michiganensis NCPPB 382	443906.13	NC_009480	fig|443906.13.peg.453	CMM_0378	VBIClaMic82482_0453	PATRIC.443906.13.NC_009480.CDS.456925.458040.rev	PATRIC	CDS	456925	458040	1116	-	FIG00023146	PLF_1573_00002304	PGF_00046174	YP_001221118.1	371	phnI	Alpha-D-ribose 1-methylphosphonate 5-triphosphate synthase subunit PhnI (EC 2.7.8.37)
Clavibacter michiganensis subsp. michiganensis NCPPB 382	443906.13	NC_009480	fig|443906.13.peg.454	CMM_0379	VBIClaMic82482_0454	PATRIC.443906.13.NC_009480.CDS.458040.458687.rev	PATRIC	CDS	458040	458687	648	-	FIG00001686	PLF_1573_00002410	PGF_00046152	YP_001221119.1	215	phnH	Alpha-D-ribose 1-methylphosphonate 5-triphosphate synthase subunit PhnH (EC 2.7.8.37)
Clavibacter michiganensis subsp. michiganensis NCPPB 382	443906.13	NC_009480	fig|443906.13.peg.455	CMM_0380	VBIClaMic82482_0455	PATRIC.443906.13.NC_009480.CDS.458684.459175.rev	PATRIC	CDS	458684	459175	492	-	FIG00001795	PLF_1573_00002400	PGF_00046139	YP_001221120.1	163	phnG	Alpha-D-ribose 1-methylphosphonate 5-triphosphate synthase subunit PhnG (EC 2.7.8.37)
Clavibacter michiganensis subsp. michiganensis NCPPB 382	443906.13	NC_009480	fig|443906.13.peg.456		VBIClaMic82482_0456	PATRIC.443906.13.NC_009480.CDS.459224.459370.fwd	PATRIC	CDS	459224	459370	147	+		PLF_1573_00004909	PGF_01253116		48		hypothetical protein
Clavibacter michiganensis subsp. michiganensis NCPPB 382	443906.13	NC_009480	fig|443906.13.peg.457	CMM_0381	VBIClaMic82482_0457	PATRIC.443906.13.NC_009480.CDS.459383.460120.fwd	PATRIC	CDS	459383	460120	738	+	FIG00001423	PLF_1573_00002517	PGF_00058643	YP_001221121.1	245	phnF	Transcriptional regulator PhnF
Clavibacter michiganensis subsp. michiganensis NCPPB 382	443906.13	NC_009480	fig|443906.13.peg.458	CMM_0382	VBIClaMic82482_0458	PATRIC.443906.13.NC_009480.CDS.460163.461437.fwd	PATRIC	CDS	460163	461437	1275	+	FIG00742481	PLF_1573_00000601	PGF_01253290	YP_001221122.1	424		Permease of the major facilitator superfamily
Clavibacter michiganensis subsp. michiganensis NCPPB 382	443906.13	NC_009480	fig|443906.13.peg.459	CMM_0383	VBIClaMic82482_0459	PATRIC.443906.13.NC_009480.CDS.461542.464274.fwd	PATRIC	CDS	461542	464274	2733	+	FIG00000711	PLF_1573_00000609	PGF_00033392	YP_001221123.1	910	ppcA	Phosphoenolpyruvate carboxylase (EC 4.1.1.31)
Clavibacter michiganensis subsp. michiganensis NCPPB 382	443906.13	NC_009480	fig|443906.13.peg.460	CMM_0384	VBIClaMic82482_0460	PATRIC.443906.13.NC_009480.CDS.464495.464998.rev	PATRIC	CDS	464495	464998	504	-		PLF_1573_00002039	PGF_00282856	YP_001221124.1	167		hypothetical protein
Clavibacter michiganensis subsp. michiganensis NCPPB 382	443906.13	NC_009480	fig|443906.13.peg.461	CMM_0385	VBIClaMic82482_0461	PATRIC.443906.13.NC_009480.CDS.465146.466246.rev	PATRIC	CDS	465146	466246	1101	-	FIG00000679	PLF_1573_00000287	PGF_00017617	YP_001221125.1	366	ltaE	Low-specificity L-threonine aldolase (EC 4.1.2.48)
Clavibacter michiganensis subsp. michiganensis NCPPB 382	443906.13	NC_009480	fig|443906.13.peg.462	CMM_0386	VBIClaMic82482_0462	PATRIC.443906.13.NC_009480.CDS.466292.466948.rev	PATRIC	CDS	466292	466948	657	-	FIG00340332	PLF_1573_00000044	PGF_00006737	YP_001221126.1	218		GDP-mannose pyrophosphatase NudK
Clavibacter michiganensis subsp. michiganensis NCPPB 382	443906.13	NC_009480	fig|443906.13.peg.463	CMM_0387	VBIClaMic82482_0463	PATRIC.443906.13.NC_009480.CDS.467019.468287.rev	PATRIC	CDS	467019	468287	1269	-	FIG00883249	PLF_1573_00002513	PGF_00055029	YP_001221127.1	422		Sulfide-quinone reductase
Clavibacter michiganensis subsp. michiganensis NCPPB 382	443906.13	NC_009480	fig|443906.13.peg.464		VBIClaMic82482_0464	PATRIC.443906.13.NC_009480.CDS.468449.468607.rev	PATRIC	CDS	468449	468607	159	-		PLF_1573_00004870	PGF_01253077		52		hypothetical protein
Clavibacter michiganensis subsp. michiganensis NCPPB 382	443906.13	NC_009480	fig|443906.13.peg.465	CMM_0388	VBIClaMic82482_0465	PATRIC.443906.13.NC_009480.CDS.468608.469054.fwd	PATRIC	CDS	468608	469054	447	+	FIG01617106	PLF_1573_00000013	PGF_00040640	YP_001221128.1	148		Alkaline shock protein 23
Clavibacter michiganensis subsp. michiganensis NCPPB 382	443906.13	NC_009480	fig|443906.13.peg.466	CMM_0389	VBIClaMic82482_0466	PATRIC.443906.13.NC_009480.CDS.469277.470095.fwd	PATRIC	CDS	469277	470095	819	+	FIG00008396	PLF_1573_00002401	PGF_00062145	YP_001221129.1	272	aqpZ	Aquaporin Z
Clavibacter michiganensis subsp. michiganensis NCPPB 382	443906.13	NC_009480	fig|443906.13.peg.467	CMM_0390	VBIClaMic82482_0467	PATRIC.443906.13.NC_009480.CDS.470190.471176.fwd	PATRIC	CDS	470190	471176	987	+	FIG00512088	PLF_1573_00002018	PGF_00251055	YP_001221130.1	328		hypothetical protein
Clavibacter michiganensis subsp. michiganensis NCPPB 382	443906.13	NC_009480	fig|443906.13.peg.468	CMM_0391	VBIClaMic82482_0468	PATRIC.443906.13.NC_009480.CDS.471212.471784.rev	PATRIC	CDS	471212	471784	573	-	FIG00638284	PLF_1573_00002063	PGF_01251394	YP_001221131.1	190		hypothetical protein
Clavibacter michiganensis subsp. michiganensis NCPPB 382	443906.13	NC_009480	fig|443906.13.peg.469	CMM_0392	VBIClaMic82482_0469	PATRIC.443906.13.NC_009480.CDS.471875.472327.rev	PATRIC	CDS	471875	472327	453	-	FIG00511489	PLF_1573_00000430	PGF_00014565	YP_001221132.1	150		Integral membrane protein
Clavibacter michiganensis subsp. michiganensis NCPPB 382	443906.13	NC_009480	fig|443906.13.peg.470	CMM_0393	VBIClaMic82482_0470	PATRIC.443906.13.NC_009480.CDS.472374.472748.rev	PATRIC	CDS	472374	472748	375	-	FIG00820905	PLF_1573_00003697	PGF_01252108	YP_001221133.1	124		hypothetical protein
Clavibacter michiganensis subsp. michiganensis NCPPB 382	443906.13	NC_009480	fig|443906.13.peg.471	CMM_0394	VBIClaMic82482_0471	PATRIC.443906.13.NC_009480.CDS.473188.474225.rev	PATRIC	CDS	473188	474225	1038	-	FIG00638284	PLF_1573_00000098	PGF_01253416	YP_001221134.1	345		hypothetical protein
Clavibacter michiganensis subsp. michiganensis NCPPB 382	443906.13	NC_009480	fig|443906.13.peg.472	CMM_0395	VBIClaMic82482_0472	PATRIC.443906.13.NC_009480.CDS.474322.474789.rev	PATRIC	CDS	474322	474789	468	-	FIG00511887	PLF_1573_00002062	PGF_00386066	YP_001221135.1	155		hypothetical protein
Clavibacter michiganensis subsp. michiganensis NCPPB 382	443906.13	NC_009480	fig|443906.13.peg.473	CMM_0396	VBIClaMic82482_0473	PATRIC.443906.13.NC_009480.CDS.474786.475919.rev	PATRIC	CDS	474786	475919	1134	-	FIG00511197	PLF_1573_00000154	PGF_00001559	YP_001221136.1	377		ABC transporter
Clavibacter michiganensis subsp. michiganensis NCPPB 382	443906.13	NC_009480	fig|443906.13.peg.474	CMM_0397	VBIClaMic82482_0474	PATRIC.443906.13.NC_009480.CDS.475916.476797.rev	PATRIC	CDS	475916	476797	882	-	FIG00744535	PLF_1573_00001497	PGF_00003367	YP_001221137.1	293		ABC transporter, ATP-binding protein
Clavibacter michiganensis subsp. michiganensis NCPPB 382	443906.13	NC_009480	fig|443906.13.peg.475	CMM_0398	VBIClaMic82482_0475	PATRIC.443906.13.NC_009480.CDS.476999.477448.fwd	PATRIC	CDS	476999	477448	450	+	FIG00512024	PLF_1573_00002133	PGF_01251437	YP_001221138.1	149		hypothetical protein
Clavibacter michiganensis subsp. michiganensis NCPPB 382	443906.13	NC_009480	fig|443906.13.peg.476	CMM_0399	VBIClaMic82482_0476	PATRIC.443906.13.NC_009480.CDS.477439.478344.rev	PATRIC	CDS	477439	478344	906	-	FIG00127296	PLF_1573_00000329	PGF_00007899	YP_001221139.1	301		Gluconolactonase (EC 3.1.1.17)
Clavibacter michiganensis subsp. michiganensis NCPPB 382	443906.13	NC_009480	fig|443906.13.peg.477	CMM_0400	VBIClaMic82482_0477	PATRIC.443906.13.NC_009480.CDS.478341.479135.rev	PATRIC	CDS	478341	479135	795	-	FIG00621114	PLF_1573_00002289	PGF_00420719	YP_001221140.1	264		3-oxoacyl-[acyl-carrier protein] reductase (EC 1.1.1.100)
Clavibacter michiganensis subsp. michiganensis NCPPB 382	443906.13	NC_009480	fig|443906.13.peg.478	CMM_0401	VBIClaMic82482_0478	PATRIC.443906.13.NC_009480.CDS.479188.479970.fwd	PATRIC	CDS	479188	479970	783	+	FIG00546160	PLF_1573_00000247	PGF_00422830	YP_001221141.1	260		Dehydrogenases with different specificities (related to short-chain alcohol dehydrogenases)
Clavibacter michiganensis subsp. michiganensis NCPPB 382	443906.13	NC_009480	fig|443906.13.peg.479	CMM_0402	VBIClaMic82482_0479	PATRIC.443906.13.NC_009480.CDS.479989.480768.rev	PATRIC	CDS	479989	480768	780	-		PLF_1573_00003050	PGF_01251735	YP_001221142.1	259		hypothetical protein
Clavibacter michiganensis subsp. michiganensis NCPPB 382	443906.13	NC_009480	fig|443906.13.peg.480	CMM_0403	VBIClaMic82482_0480	PATRIC.443906.13.NC_009480.CDS.480919.482340.fwd	PATRIC	CDS	480919	482340	1422	+	FIG00052943	PLF_1573_00002794	PGF_00008647	YP_001221143.1	473	glpT	Glycerol-3-phosphate transporter
Clavibacter michiganensis subsp. michiganensis NCPPB 382	443906.13	NC_009480	fig|443906.13.peg.481	CMM_0404	VBIClaMic82482_0481	PATRIC.443906.13.NC_009480.CDS.482363.483100.rev	PATRIC	CDS	482363	483100	738	-	FIG01307606	PLF_1573_00003189	PGF_01251829	YP_001221144.1	245		DNA-binding response regulator, LuxR family
Clavibacter michiganensis subsp. michiganensis NCPPB 382	443906.13	NC_009480	fig|443906.13.peg.482	CMM_0405	VBIClaMic82482_0482	PATRIC.443906.13.NC_009480.CDS.483097.484506.rev	PATRIC	CDS	483097	484506	1410	-	FIG01170547	PLF_1573_00000813	PGF_00062944	YP_001221145.1	469		Two-component system sensor kinase
Clavibacter michiganensis subsp. michiganensis NCPPB 382	443906.13	NC_009480	fig|443906.13.peg.483	CMM_0406	VBIClaMic82482_0483	PATRIC.443906.13.NC_009480.CDS.484813.486405.fwd	PATRIC	CDS	484813	486405	1593	+	FIG01336429	PLF_1573_00000688	PGF_00044542	YP_001221146.1	530		Putative transmembrane efflux protein
Clavibacter michiganensis subsp. michiganensis NCPPB 382	443906.13	NC_009480	fig|443906.13.peg.484	CMM_0407	VBIClaMic82482_0484	PATRIC.443906.13.NC_009480.CDS.486491.487339.rev	PATRIC	CDS	486491	487339	849	-	FIG00638284	PLF_1573_00000051	PGF_00012783	YP_001221147.1	282		Hydrolase, alpha/beta hydrolase fold family
Clavibacter michiganensis subsp. michiganensis NCPPB 382	443906.13	NC_009480	fig|443906.13.peg.485	CMM_0408	VBIClaMic82482_0485	PATRIC.443906.13.NC_009480.CDS.487427.488134.fwd	PATRIC	CDS	487427	488134	708	+	FIG00638284	PLF_1573_00002595	PGF_01251543	YP_001221148.1	235		hypothetical protein
Clavibacter michiganensis subsp. michiganensis NCPPB 382	443906.13	NC_009480	fig|443906.13.peg.486	CMM_0409	VBIClaMic82482_0486	PATRIC.443906.13.NC_009480.CDS.488148.488861.rev	PATRIC	CDS	488148	488861	714	-	FIG00546160	PLF_1573_00001620	PGF_00028697	YP_001221149.1	237		Oxidoreductase homolog
Clavibacter michiganensis subsp. michiganensis NCPPB 382	443906.13	NC_009480	fig|443906.13.peg.487	CMM_0410	VBIClaMic82482_0487	PATRIC.443906.13.NC_009480.CDS.488934.489413.fwd	PATRIC	CDS	488934	489413	480	+	FIG01122687	PLF_1573_00000666	PGF_00039477	YP_001221150.1	159		Putative MerR-family transcriptional regulator
Clavibacter michiganensis subsp. michiganensis NCPPB 382	443906.13	NC_009480	fig|443906.13.peg.488	CMM_0411	VBIClaMic82482_0488	PATRIC.443906.13.NC_009480.CDS.489664.490074.fwd	PATRIC	CDS	489664	490074	411	+		PLF_1573_00003698	PGF_01252109	YP_001221151.1	136		hypothetical protein
Clavibacter michiganensis subsp. michiganensis NCPPB 382	443906.13	NC_009480	fig|443906.13.peg.489	CMM_0412	VBIClaMic82482_0489	PATRIC.443906.13.NC_009480.CDS.490088.490267.fwd	PATRIC	CDS	490088	490267	180	+	FIG00511881	PLF_1573_00003051	PGF_01251736	YP_001221152.1	59		hypothetical protein
Clavibacter michiganensis subsp. michiganensis NCPPB 382	443906.13	NC_009480	fig|443906.13.peg.490	CMM_0413	VBIClaMic82482_0490	PATRIC.443906.13.NC_009480.CDS.490374.490736.rev	PATRIC	CDS	490374	490736	363	-	FIG00511839	PLF_1573_00000912	PGF_00162666	YP_001221153.1	120		hypothetical protein
Clavibacter michiganensis subsp. michiganensis NCPPB 382	443906.13	NC_009480	fig|443906.13.peg.491	CMM_0414	VBIClaMic82482_0491	PATRIC.443906.13.NC_009480.CDS.490826.491362.fwd	PATRIC	CDS	490826	491362	537	+	FIG00025887	PLF_1573_00000581	PGF_00027468	YP_001221154.1	178		Organic hydroperoxide resistance transcriptional regulator
Clavibacter michiganensis subsp. michiganensis NCPPB 382	443906.13	NC_009480	fig|443906.13.peg.492	CMM_0415	VBIClaMic82482_0492	PATRIC.443906.13.NC_009480.CDS.491439.491861.fwd	PATRIC	CDS	491439	491861	423	+	FIG00138617	PLF_1573_00000579	PGF_00027464	YP_001221155.1	140	osmC	Organic hydroperoxide resistance protein
Clavibacter michiganensis subsp. michiganensis NCPPB 382	443906.13	NC_009480	fig|443906.13.peg.493	CMM_0416	VBIClaMic82482_0493	PATRIC.443906.13.NC_009480.CDS.491861.492268.fwd	PATRIC	CDS	491861	492268	408	+	FIG00512038	PLF_1573_00001045	PGF_00408655	YP_001221156.1	135		putative membrane protein
Clavibacter michiganensis subsp. michiganensis NCPPB 382	443906.13	NC_009480	fig|443906.13.peg.494	CMM_0417	VBIClaMic82482_0494	PATRIC.443906.13.NC_009480.CDS.492406.492837.fwd	PATRIC	CDS	492406	492837	432	+	FIG00007915	PLF_1573_00001198	PGF_00010021	YP_001221157.1	143		Glyoxalase family protein
Clavibacter michiganensis subsp. michiganensis NCPPB 382	443906.13	NC_009480	fig|443906.13.peg.495	CMM_0418	VBIClaMic82482_0495	PATRIC.443906.13.NC_009480.CDS.492847.493980.rev	PATRIC	CDS	492847	493980	1134	-	FIG00665078	PLF_1573_00002321	PGF_00424643	YP_001221158.1	377		Epoxide hydrolase 1 (EC 3.3.2.9)
Clavibacter michiganensis subsp. michiganensis NCPPB 382	443906.13	NC_009480	fig|443906.13.peg.496	CMM_0419	VBIClaMic82482_0496	PATRIC.443906.13.NC_009480.CDS.493997.494776.rev	PATRIC	CDS	493997	494776	780	-	FIG00816519	PLF_1573_00002832	PGF_00415106	YP_001221159.1	259		COG family: RecA-superfamily ATPases implicated in signal transduction
Clavibacter michiganensis subsp. michiganensis NCPPB 382	443906.13	NC_009480	fig|443906.13.peg.497	CMM_0420	VBIClaMic82482_0497	PATRIC.443906.13.NC_009480.CDS.495310.496368.rev	PATRIC	CDS	495310	496368	1059	-	FIG00012945	PLF_1573_00002495	PGF_00048695	YP_001221160.1	352		Ribose ABC transport system, permease protein RbsC (TC 3.A.1.2.1)
Clavibacter michiganensis subsp. michiganensis NCPPB 382	443906.13	NC_009480	fig|443906.13.peg.498	CMM_0421	VBIClaMic82482_0498	PATRIC.443906.13.NC_009480.CDS.496365.497447.rev	PATRIC	CDS	496365	497447	1083	-	FIG00638284	PLF_1573_00002736	PGF_00273944	YP_001221161.1	360		hypothetical protein
Clavibacter michiganensis subsp. michiganensis NCPPB 382	443906.13	NC_009480	fig|443906.13.peg.499	CMM_0422	VBIClaMic82482_0499	PATRIC.443906.13.NC_009480.CDS.497444.499018.rev	PATRIC	CDS	497444	499018	1575	-	FIG01363208	PLF_1573_00002381	PGF_00003367	YP_001221162.1	524		ABC transporter, ATP-binding protein
Clavibacter michiganensis subsp. michiganensis NCPPB 382	443906.13	NC_009480	fig|443906.13.peg.500	CMM_0423	VBIClaMic82482_0500	PATRIC.443906.13.NC_009480.CDS.499112.500116.rev	PATRIC	CDS	499112	500116	1005	-	FIG00139819	PLF_1573_00002462	PGF_00035586	YP_001221163.1	334		Predicted L-arabinose ABC transport system, periplasmic arabinose-binding protein
Clavibacter michiganensis subsp. michiganensis NCPPB 382	443906.13	NC_009480	fig|443906.13.peg.501	CMM_0424	VBIClaMic82482_0501	PATRIC.443906.13.NC_009480.CDS.500283.501956.rev	PATRIC	CDS	500283	501956	1674	-	FIG00435378	PLF_1573_00002318	PGF_00003367	YP_001221164.1	557		ABC transporter, ATP-binding protein
Clavibacter michiganensis subsp. michiganensis NCPPB 382	443906.13	NC_009480	fig|443906.13.peg.502	CMM_0425	VBIClaMic82482_0502	PATRIC.443906.13.NC_009480.CDS.502082.503104.rev	PATRIC	CDS	502082	503104	1023	-	FIG00781023	PLF_1573_00002526	PGF_00059365	YP_001221165.1	340		Transcriptional regulator, LacI family
Clavibacter michiganensis subsp. michiganensis NCPPB 382	443906.13	NC_009480	fig|443906.13.peg.503	CMM_0426	VBIClaMic82482_0503	PATRIC.443906.13.NC_009480.CDS.503366.504322.fwd	PATRIC	CDS	503366	504322	957	+	FIG01040152	PLF_1573_00002351	PGF_00019222	YP_001221166.1	318		Manganese catalase (EC 1.11.1.6)
Clavibacter michiganensis subsp. michiganensis NCPPB 382	443906.13	NC_009480	fig|443906.13.peg.504	CMM_0427	VBIClaMic82482_0504	PATRIC.443906.13.NC_009480.CDS.506213.506389.fwd	PATRIC	CDS	506213	506389	177	+		PLF_1573_00003699	PGF_01252110	YP_001221167.1	58		hypothetical protein
Clavibacter michiganensis subsp. michiganensis NCPPB 382	443906.13	NC_009480	fig|443906.13.peg.505		VBIClaMic82482_0505	PATRIC.443906.13.NC_009480.CDS.506440.506565.rev	PATRIC	CDS	506440	506565	126	-		PLF_1573_00005015	PGF_01253219		41		hypothetical protein
Clavibacter michiganensis subsp. michiganensis NCPPB 382	443906.13	NC_009480	fig|443906.13.peg.506	CMM_0428	VBIClaMic82482_0506	PATRIC.443906.13.NC_009480.CDS.506602.509040.fwd	PATRIC	CDS	506602	509040	2439	+	FIG00137542	PLF_1573_00000838	PGF_00067129	YP_001221168.1	812		Xylulose-5-phosphate phosphoketolase (EC 4.1.2.9) @ Fructose-6-phosphate phosphoketolase (EC 4.1.2.22)
Clavibacter michiganensis subsp. michiganensis NCPPB 382	443906.13	NC_009480	fig|443906.13.peg.507	CMM_0429	VBIClaMic82482_0507	PATRIC.443906.13.NC_009480.CDS.509091.509840.rev	PATRIC	CDS	509091	509840	750	-	FIG00493412	PLF_1573_00002508	PGF_00054222	YP_001221169.1	249		Streptococcal hemagglutinin protein
Clavibacter michiganensis subsp. michiganensis NCPPB 382	443906.13	NC_009480	fig|443906.13.peg.508	CMM_0430	VBIClaMic82482_0508	PATRIC.443906.13.NC_009480.CDS.509932.511758.rev	PATRIC	CDS	509932	511758	1827	-	FIG00636512	PLF_1573_00002724	PGF_01251616	YP_001221170.1	608		similar to hedgehog protein
Clavibacter michiganensis subsp. michiganensis NCPPB 382	443906.13	NC_009480	fig|443906.13.peg.509	CMM_0431	VBIClaMic82482_0509	PATRIC.443906.13.NC_009480.CDS.511928.514192.rev	PATRIC	CDS	511928	514192	2265	-	FIG00638284	PLF_1573_00002889	PGF_01251663	YP_001221171.1	754		Probable hemagglutinin/hemolysin-related protein
Clavibacter michiganensis subsp. michiganensis NCPPB 382	443906.13	NC_009480	fig|443906.13.peg.510	CMM_0432	VBIClaMic82482_0510	PATRIC.443906.13.NC_009480.CDS.514407.515069.fwd	PATRIC	CDS	514407	515069	663	+	FIG00638284	PLF_1573_00000993	PGF_01253424	YP_001221172.1	220		hypothetical protein
Clavibacter michiganensis subsp. michiganensis NCPPB 382	443906.13	NC_009480	fig|443906.13.peg.511	CMM_0433	VBIClaMic82482_0511	PATRIC.443906.13.NC_009480.CDS.515083.516081.rev	PATRIC	CDS	515083	516081	999	-	FIG01072928	PLF_1573_00003700	PGF_00278236	YP_001221173.1	332	fepG	hypothetical protein
Clavibacter michiganensis subsp. michiganensis NCPPB 382	443906.13	NC_009480	fig|443906.13.peg.512	CMM_0434	VBIClaMic82482_0512	PATRIC.443906.13.NC_009480.CDS.516111.517118.rev	PATRIC	CDS	516111	517118	1008	-	FIG01883934	PLF_1573_00003165	PGF_00400437	YP_001221174.1	335	fepD	iron-siderophore permease transmembrane protein
Clavibacter michiganensis subsp. michiganensis NCPPB 382	443906.13	NC_009480	fig|443906.13.peg.513	CMM_0435	VBIClaMic82482_0513	PATRIC.443906.13.NC_009480.CDS.517149.518225.fwd	PATRIC	CDS	517149	518225	1077	+	FIG01877872	PLF_1573_00002861	PGF_00015422	YP_001221175.1	358	fepB	Iron(III) dicitrate transport system, periplasmic iron-binding protein FecB (TC 3.A.1.14.1)
Clavibacter michiganensis subsp. michiganensis NCPPB 382	443906.13	NC_009480	fig|443906.13.peg.514	CMM_0436	VBIClaMic82482_0514	PATRIC.443906.13.NC_009480.CDS.518235.518756.rev	PATRIC	CDS	518235	518756	522	-	FIG00001650	PLF_1573_00002392	PGF_00012105	YP_001221176.1	173		Histone acetyltransferase HPA2 and related acetyltransferases
Clavibacter michiganensis subsp. michiganensis NCPPB 382	443906.13	NC_009480	fig|443906.13.peg.515	CMM_0437	VBIClaMic82482_0515	PATRIC.443906.13.NC_009480.CDS.518809.519558.fwd	PATRIC	CDS	518809	519558	750	+	FIG00481373	PLF_1573_00001780	PGF_00049645	YP_001221177.1	249		SAM-dependent methyltransferases
Clavibacter michiganensis subsp. michiganensis NCPPB 382	443906.13	NC_009480	fig|443906.13.peg.516	CMM_0438	VBIClaMic82482_0516	PATRIC.443906.13.NC_009480.CDS.519626.520414.rev	PATRIC	CDS	519626	520414	789	-	FIG00940200	PLF_1573_00001195	PGF_00048988	YP_001221178.1	262		Alpha/beta superfamily hydrolase
Clavibacter michiganensis subsp. michiganensis NCPPB 382	443906.13	NC_009480	fig|443906.13.peg.517	CMM_0439	VBIClaMic82482_0517	PATRIC.443906.13.NC_009480.CDS.520414.520944.rev	PATRIC	CDS	520414	520944	531	-	FIG00023936	PLF_1573_00002448	PGF_00033019	YP_001221179.1	176	padA	Phenolic acid decarboxylase (EC 4.1.1.-)
Clavibacter michiganensis subsp. michiganensis NCPPB 382	443906.13	NC_009480	fig|443906.13.peg.518	CMM_0440	VBIClaMic82482_0518	PATRIC.443906.13.NC_009480.CDS.521008.521508.fwd	PATRIC	CDS	521008	521508	501	+	FIG00001650	PLF_1573_00002391	PGF_01251514	YP_001221180.1	166		Histone acetyltransferase HPA2 and related acetyltransferases
Clavibacter michiganensis subsp. michiganensis NCPPB 382	443906.13	NC_009480	fig|443906.13.peg.519		VBIClaMic82482_0519	PATRIC.443906.13.NC_009480.CDS.522851.522970.fwd	PATRIC	CDS	522851	522970	120	+		PLF_1573_00005043	PGF_01253247		39		hypothetical protein
Clavibacter michiganensis subsp. michiganensis NCPPB 382	443906.13	NC_009480	fig|443906.13.peg.520	CMM_0443	VBIClaMic82482_0520	PATRIC.443906.13.NC_009480.CDS.522987.523577.rev	PATRIC	CDS	522987	523577	591	-	FIG00944973	PLF_1573_00000789	PGF_01253319	YP_001221183.1	196		Transcriptional regulator, MarR family
Clavibacter michiganensis subsp. michiganensis NCPPB 382	443906.13	NC_009480	fig|443906.13.peg.521	CMM_0444	VBIClaMic82482_0521	PATRIC.443906.13.NC_009480.CDS.523574.525331.rev	PATRIC	CDS	523574	525331	1758	-	FIG01120930	PLF_1573_00000537	PGF_01253286	YP_001221184.1	585		Multidrug resistance protein ErmB
Clavibacter michiganensis subsp. michiganensis NCPPB 382	443906.13	NC_009480	fig|443906.13.peg.522	CMM_0445	VBIClaMic82482_0522	PATRIC.443906.13.NC_009480.CDS.525500.525856.fwd	PATRIC	CDS	525500	525856	357	+	FIG00511187	PLF_1573_00002266	PGF_01251490	YP_001221185.1	118		Gb|AAF24581.1
Clavibacter michiganensis subsp. michiganensis NCPPB 382	443906.13	NC_009480	fig|443906.13.peg.523	CMM_0446	VBIClaMic82482_0523	PATRIC.443906.13.NC_009480.CDS.525870.527021.rev	PATRIC	CDS	525870	527021	1152	-	FIG00638284	PLF_1573_00002954	PGF_00066879	YP_001221186.1	383		Xaa-Pro dipeptidase (EC 3.4.13.9)
Clavibacter michiganensis subsp. michiganensis NCPPB 382	443906.13	NC_009480	fig|443906.13.peg.524	CMM_0447	VBIClaMic82482_0524	PATRIC.443906.13.NC_009480.CDS.527021.527329.rev	PATRIC	CDS	527021	527329	309	-	FIG00512215	PLF_1573_00000911	PGF_00123340	YP_001221187.1	102		hypothetical protein
Clavibacter michiganensis subsp. michiganensis NCPPB 382	443906.13	NC_009480	fig|443906.13.peg.525	CMM_0448	VBIClaMic82482_0525	PATRIC.443906.13.NC_009480.CDS.527347.527865.rev	PATRIC	CDS	527347	527865	519	-	FIG00511999	PLF_1573_00000085	PGF_01253331	YP_001221188.1	172		hypothetical protein
Clavibacter michiganensis subsp. michiganensis NCPPB 382	443906.13	NC_009480	fig|443906.13.peg.526	CMM_0449	VBIClaMic82482_0526	PATRIC.443906.13.NC_009480.CDS.527872.528774.rev	PATRIC	CDS	527872	528774	903	-	FIG00511713	PLF_1573_00002061	PGF_01251393	YP_001221189.1	300		hypothetical protein
Clavibacter michiganensis subsp. michiganensis NCPPB 382	443906.13	NC_009480	fig|443906.13.peg.527	CMM_0450	VBIClaMic82482_0527	PATRIC.443906.13.NC_009480.CDS.528865.529494.rev	PATRIC	CDS	528865	529494	630	-	FIG00511759	PLF_1573_00001584	PGF_01251312	YP_001221190.1	209		NADP-dependent L-serine/L-allo-threonine dehydrogenase ydfG (EC 1.1.1.-)
Clavibacter michiganensis subsp. michiganensis NCPPB 382	443906.13	NC_009480	fig|443906.13.peg.528	CMM_0451	VBIClaMic82482_0528	PATRIC.443906.13.NC_009480.CDS.529491.530912.rev	PATRIC	CDS	529491	530912	1422	-	FIG00511116	PLF_1573_00002060	PGF_00251055	YP_001221191.1	473		hypothetical protein
Clavibacter michiganensis subsp. michiganensis NCPPB 382	443906.13	NC_009480	fig|443906.13.peg.529	CMM_0452	VBIClaMic82482_0529	PATRIC.443906.13.NC_009480.CDS.531050.531616.rev	PATRIC	CDS	531050	531616	567	-	FIG01315364	PLF_1573_00001105	PGF_00028083	YP_001221192.1	188		Acetyltransferase, GNAT family
Clavibacter michiganensis subsp. michiganensis NCPPB 382	443906.13	NC_009480	fig|443906.13.peg.530	CMM_0453	VBIClaMic82482_0530	PATRIC.443906.13.NC_009480.CDS.531745.532962.fwd	PATRIC	CDS	531745	532962	1218	+	FIG00009601	PLF_1573_00000639	PGF_00037172	YP_001221193.1	405	pitA	Probable low-affinity inorganic phosphate transporter
Clavibacter michiganensis subsp. michiganensis NCPPB 382	443906.13	NC_009480	fig|443906.13.peg.531	CMM_0454	VBIClaMic82482_0531	PATRIC.443906.13.NC_009480.CDS.532974.533285.fwd	PATRIC	CDS	532974	533285	312	+	FIG00511131	PLF_1573_00002132	PGF_01251436	YP_001221194.1	103		hypothetical protein
Clavibacter michiganensis subsp. michiganensis NCPPB 382	443906.13	NC_009480	fig|443906.13.peg.532	CMM_0455	VBIClaMic82482_0532	PATRIC.443906.13.NC_009480.CDS.533288.533998.fwd	PATRIC	CDS	533288	533998	711	+	FIG00511750	PLF_1573_00002592	PGF_00373880	YP_001221195.1	236		hypothetical protein
Clavibacter michiganensis subsp. michiganensis NCPPB 382	443906.13	NC_009480	fig|443906.13.peg.533	CMM_0456	VBIClaMic82482_0533	PATRIC.443906.13.NC_009480.CDS.534030.534233.rev	PATRIC	CDS	534030	534233	204	-		PLF_1573_00004743	PGF_01252951	YP_001221196.1	67		hypothetical protein
Clavibacter michiganensis subsp. michiganensis NCPPB 382	443906.13	NC_009480	fig|443906.13.peg.534	CMM_0457	VBIClaMic82482_0534	PATRIC.443906.13.NC_009480.CDS.534495.535112.fwd	PATRIC	CDS	534495	535112	618	+	FIG01580996	PLF_1573_00002373	PGF_01251509	YP_001221197.1	205		HTH-type transcriptional regulator tcmR (Tetracenomycin C transcriptional repressor)
Clavibacter michiganensis subsp. michiganensis NCPPB 382	443906.13	NC_009480	fig|443906.13.peg.535	CMM_0458	VBIClaMic82482_0535	PATRIC.443906.13.NC_009480.CDS.535109.536812.fwd	PATRIC	CDS	535109	536812	1704	+	FIG00613966	PLF_1573_00000536	PGF_00023197	YP_001221198.1	567		Multidrug resistance protein ErmB
Clavibacter michiganensis subsp. michiganensis NCPPB 382	443906.13	NC_009480	fig|443906.13.peg.536	CMM_0459	VBIClaMic82482_0536	PATRIC.443906.13.NC_009480.CDS.536932.537375.fwd	PATRIC	CDS	536932	537375	444	+	FIG01339319	PLF_1573_00000638	PGF_00037109	YP_001221199.1	147		Probable glutathione S-transferase-related transmembrane protein (EC 2.5.1.18)
Clavibacter michiganensis subsp. michiganensis NCPPB 382	443906.13	NC_009480	fig|443906.13.peg.537	CMM_0460	VBIClaMic82482_0537	PATRIC.443906.13.NC_009480.CDS.537372.539066.rev	PATRIC	CDS	537372	539066	1695	-	FIG00638284	PLF_1573_00000910	PGF_00251055	YP_001221200.1	564		hypothetical protein
Clavibacter michiganensis subsp. michiganensis NCPPB 382	443906.13	NC_009480	fig|443906.13.peg.538	CMM_0461	VBIClaMic82482_0538	PATRIC.443906.13.NC_009480.CDS.539259.540188.fwd	PATRIC	CDS	539259	540188	930	+	FIG00537439	PLF_1573_00002221	PGF_00409438	YP_001221201.1	309		putative membrane protein
Clavibacter michiganensis subsp. michiganensis NCPPB 382	443906.13	NC_009480	fig|443906.13.peg.539	CMM_0462	VBIClaMic82482_0539	PATRIC.443906.13.NC_009480.CDS.540201.540359.rev	PATRIC	CDS	540201	540359	159	-	FIG00638284	PLF_1573_00002059	PGF_01251392	YP_001221202.1	52		hypothetical protein
Clavibacter michiganensis subsp. michiganensis NCPPB 382	443906.13	NC_009480	fig|443906.13.peg.540	CMM_0463	VBIClaMic82482_0540	PATRIC.443906.13.NC_009480.CDS.540498.540974.rev	PATRIC	CDS	540498	540974	477	-	FIG01272034	PLF_1573_00002428	PGF_01251517	YP_001221203.1	158		N-acetyltransferase, GCN5-family
Clavibacter michiganensis subsp. michiganensis NCPPB 382	443906.13	NC_009480	fig|443906.13.peg.541	CMM_0464	VBIClaMic82482_0541	PATRIC.443906.13.NC_009480.CDS.541062.542021.rev	PATRIC	CDS	541062	542021	960	-	FIG01473707	PLF_1573_00000683	PGF_00043431	YP_001221204.1	319		Putative reductase
Clavibacter michiganensis subsp. michiganensis NCPPB 382	443906.13	NC_009480	fig|443906.13.peg.542		VBIClaMic82482_0542	PATRIC.443906.13.NC_009480.CDS.542088.542327.fwd	PATRIC	CDS	542088	542327	240	+	FIG00000720	PLF_1573_00001399	PGF_00420111		79		Cytidine deaminase (EC 3.5.4.5)
Clavibacter michiganensis subsp. michiganensis NCPPB 382	443906.13	NC_009480	fig|443906.13.peg.543	CMM_0465	VBIClaMic82482_0543	PATRIC.443906.13.NC_009480.CDS.542537.543241.rev	PATRIC	CDS	542537	543241	705	-	FIG00512481	PLF_1573_00000909	PGF_01253370	YP_001221205.1	234		hypothetical protein
Clavibacter michiganensis subsp. michiganensis NCPPB 382	443906.13	NC_009480	fig|443906.13.peg.544	CMM_0466	VBIClaMic82482_0544	PATRIC.443906.13.NC_009480.CDS.543275.544165.rev	PATRIC	CDS	543275	544165	891	-	FIG00512472	PLF_1573_00001413	PGF_00421250	YP_001221206.1	296		DNA for SgaA, complete cds
Clavibacter michiganensis subsp. michiganensis NCPPB 382	443906.13	NC_009480	fig|443906.13.peg.545	CMM_0467	VBIClaMic82482_0545	PATRIC.443906.13.NC_009480.CDS.544172.544609.rev	PATRIC	CDS	544172	544609	438	-	FIG00511587	PLF_1573_00002591	PGF_00085939	YP_001221207.1	145		hypothetical protein
Clavibacter michiganensis subsp. michiganensis NCPPB 382	443906.13	NC_009480	fig|443906.13.peg.546	CMM_0468	VBIClaMic82482_0546	PATRIC.443906.13.NC_009480.CDS.544648.544824.rev	PATRIC	CDS	544648	544824	177	-		PLF_1573_00003701	PGF_01252112	YP_001221208.1	58		hypothetical protein
Clavibacter michiganensis subsp. michiganensis NCPPB 382	443906.13	NC_009480	fig|443906.13.peg.547	CMM_0469	VBIClaMic82482_0547	PATRIC.443906.13.NC_009480.CDS.545154.546062.fwd	PATRIC	CDS	545154	546062	909	+	FIG00621114	PLF_1573_00001617	PGF_00028556	YP_001221209.1	302		Oxidoreductase
Clavibacter michiganensis subsp. michiganensis NCPPB 382	443906.13	NC_009480	fig|443906.13.peg.548	CMM_0470	VBIClaMic82482_0548	PATRIC.443906.13.NC_009480.CDS.546093.546659.rev	PATRIC	CDS	546093	546659	567	-	FIG00511154	PLF_1573_00000908	PGF_00325815	YP_001221210.1	188		hypothetical protein
Clavibacter michiganensis subsp. michiganensis NCPPB 382	443906.13	NC_009480	fig|443906.13.peg.549	CMM_0471	VBIClaMic82482_0549	PATRIC.443906.13.NC_009480.CDS.546837.548468.fwd	PATRIC	CDS	546837	548468	1632	+	FIG00073301	PLF_1573_00001922	PGF_01251342	YP_001221211.1	543		Two-component sensor kinase yycG (EC 2.7.3.-)
Clavibacter michiganensis subsp. michiganensis NCPPB 382	443906.13	NC_009480	fig|443906.13.peg.550	CMM_0472	VBIClaMic82482_0550	PATRIC.443906.13.NC_009480.CDS.548702.549385.fwd	PATRIC	CDS	548702	549385	684	+	FIG00511212	PLF_1573_00000229	PGF_01251500	YP_001221212.1	227		Basic proline-rich protein precursor
Clavibacter michiganensis subsp. michiganensis NCPPB 382	443906.13	NC_009480	fig|443906.13.peg.551	CMM_0473	VBIClaMic82482_0551	PATRIC.443906.13.NC_009480.CDS.549618.550460.rev	PATRIC	CDS	549618	550460	843	-	FIG01124340	PLF_1573_00001924	PGF_00062831	YP_001221213.1	280		Two-component system response regulator
Clavibacter michiganensis subsp. michiganensis NCPPB 382	443906.13	NC_009480	fig|443906.13.peg.552	CMM_0474	VBIClaMic82482_0552	PATRIC.443906.13.NC_009480.CDS.550605.550973.rev	PATRIC	CDS	550605	550973	369	-		PLF_1573_00000907	PGF_01253369	YP_001221214.1	122		hypothetical protein
Clavibacter michiganensis subsp. michiganensis NCPPB 382	443906.13	NC_009480	fig|443906.13.peg.553	CMM_0475	VBIClaMic82482_0553	PATRIC.443906.13.NC_009480.CDS.551281.552117.rev	PATRIC	CDS	551281	552117	837	-	FIG00000065	PLF_1573_00001184	PGF_00425012	YP_001221215.1	278	xthB	Exodeoxyribonuclease III (EC 3.1.11.2)
Clavibacter michiganensis subsp. michiganensis NCPPB 382	443906.13	NC_009480	fig|443906.13.peg.554		VBIClaMic82482_0554	PATRIC.443906.13.NC_009480.CDS.552277.555873.rev	PATRIC	CDS	552277	555873	3597	-	FIG00638284	PLF_1573_00003702	PGF_01252113		1198		hypothetical protein
Clavibacter michiganensis subsp. michiganensis NCPPB 382	443906.13	NC_009480	fig|443906.13.peg.555	CMM_0476	VBIClaMic82482_0555	PATRIC.443906.13.NC_009480.CDS.556093.556488.rev	PATRIC	CDS	556093	556488	396	-	FIG00511913	PLF_1573_00002131	PGF_00251055	YP_001221216.1	131		hypothetical protein
Clavibacter michiganensis subsp. michiganensis NCPPB 382	443906.13	NC_009480	fig|443906.13.peg.556	CMM_0477	VBIClaMic82482_0556	PATRIC.443906.13.NC_009480.CDS.556485.557240.rev	PATRIC	CDS	556485	557240	756	-	FIG00511484	PLF_1573_00001264	PGF_01251290	YP_001221217.1	251		Large tegument protein
Clavibacter michiganensis subsp. michiganensis NCPPB 382	443906.13	NC_009480	fig|443906.13.peg.557	CMM_0478	VBIClaMic82482_0557	PATRIC.443906.13.NC_009480.CDS.557231.557767.rev	PATRIC	CDS	557231	557767	537	-		PLF_1573_00002489	PGF_00046286	YP_001221218.1	178	sigZ	RNA polymerase sigma factor
Clavibacter michiganensis subsp. michiganensis NCPPB 382	443906.13	NC_009480	fig|443906.13.peg.558	CMM_0479	VBIClaMic82482_0558	PATRIC.443906.13.NC_009480.CDS.557918.558391.fwd	PATRIC	CDS	557918	558391	474	+	FIG01121379	PLF_1573_00002058	PGF_00251648	YP_001221219.1	157		hypothetical protein
Clavibacter michiganensis subsp. michiganensis NCPPB 382	443906.13	NC_009480	fig|443906.13.peg.559	CMM_0480	VBIClaMic82482_0559	PATRIC.443906.13.NC_009480.CDS.558504.559439.fwd	PATRIC	CDS	558504	559439	936	+	FIG00021583	PLF_1573_00002057	PGF_00231644	YP_001221220.1	311		hypothetical protein
Clavibacter michiganensis subsp. michiganensis NCPPB 382	443906.13	NC_009480	fig|443906.13.peg.560	CMM_0481	VBIClaMic82482_0560	PATRIC.443906.13.NC_009480.CDS.559506.560060.fwd	PATRIC	CDS	559506	560060	555	+	FIG00025759	PLF_1573_00001612	PGF_00027545	YP_001221221.1	184	pyrE	Orotate phosphoribosyltransferase (EC 2.4.2.10)
Clavibacter michiganensis subsp. michiganensis NCPPB 382	443906.13	NC_009480	fig|443906.13.peg.561	CMM_0482	VBIClaMic82482_0561	PATRIC.443906.13.NC_009480.CDS.560060.562135.fwd	PATRIC	CDS	560060	562135	2076	+	FIG01217533	PLF_1573_00001072	PGF_01251272	YP_001221222.1	691		very large tegument protein
Clavibacter michiganensis subsp. michiganensis NCPPB 382	443906.13	NC_009480	fig|443906.13.peg.562	CMM_0483	VBIClaMic82482_0562	PATRIC.443906.13.NC_009480.CDS.562242.563510.fwd	PATRIC	CDS	562242	563510	1269	+	FIG00511951	PLF_1573_00000640	PGF_01253295	YP_001221223.1	422		Probable macrolide-efflux transmembrane protein
Clavibacter michiganensis subsp. michiganensis NCPPB 382	443906.13	NC_009480	fig|443906.13.peg.563	CMM_0484	VBIClaMic82482_0563	PATRIC.443906.13.NC_009480.CDS.563511.564308.rev	PATRIC	CDS	563511	564308	798	-	FIG01423642	PLF_1573_00001435	PGF_00013022	YP_001221224.1	265	nagD	Hypothetical NagD-like phosphatase, Actinobacterial subfamily
Clavibacter michiganensis subsp. michiganensis NCPPB 382	443906.13	NC_009480	fig|443906.13.peg.564	CMM_0485	VBIClaMic82482_0564	PATRIC.443906.13.NC_009480.CDS.564438.565343.fwd	PATRIC	CDS	564438	565343	906	+	FIG00001540	PLF_1573_00001102	PGF_00416292	YP_001221225.1	301	cpdA	3',5'-cyclic-nucleotide phosphodiesterase (EC 3.1.4.17)
Clavibacter michiganensis subsp. michiganensis NCPPB 382	443906.13	NC_009480	fig|443906.13.peg.565	CMM_0486	VBIClaMic82482_0565	PATRIC.443906.13.NC_009480.CDS.565417.565587.rev	PATRIC	CDS	565417	565587	171	-	FIG00638284	PLF_1573_00001005	PGF_00175099	YP_001221226.1	56		hypothetical protein
Clavibacter michiganensis subsp. michiganensis NCPPB 382	443906.13	NC_009480	fig|443906.13.peg.566	CMM_0487	VBIClaMic82482_0566	PATRIC.443906.13.NC_009480.CDS.565772.566191.fwd	PATRIC	CDS	565772	566191	420	+	FIG00933666	PLF_1573_00001294	PGF_00019706	YP_001221227.1	139		Membrane protein
Clavibacter michiganensis subsp. michiganensis NCPPB 382	443906.13	NC_009480	fig|443906.13.peg.567	CMM_0488	VBIClaMic82482_0567	PATRIC.443906.13.NC_009480.CDS.566280.568454.fwd	PATRIC	CDS	566280	568454	2175	+	FIG00000422	PLF_1573_00001500	PGF_00016645	YP_001221228.1	724	recQ2	ATP-dependent DNA helicase RecQ
Clavibacter michiganensis subsp. michiganensis NCPPB 382	443906.13	NC_009480	fig|443906.13.peg.568	CMM_0489	VBIClaMic82482_0568	PATRIC.443906.13.NC_009480.CDS.568474.569520.rev	PATRIC	CDS	568474	569520	1047	-	FIG00733802	PLF_1573_00001416	PGF_01251302	YP_001221229.1	348		DNA modification methyltransferase (EC 2.1.1.-)
Clavibacter michiganensis subsp. michiganensis NCPPB 382	443906.13	NC_009480	fig|443906.13.peg.569	CMM_0490	VBIClaMic82482_0569	PATRIC.443906.13.NC_009480.CDS.569678.570955.fwd	PATRIC	CDS	569678	570955	1278	+	FIG00638284	PLF_1573_00002147	PGF_01251443	YP_001221230.1	425		hypothetical protein
Clavibacter michiganensis subsp. michiganensis NCPPB 382	443906.13	NC_009480	fig|443906.13.peg.570	CMM_0491	VBIClaMic82482_0570	PATRIC.443906.13.NC_009480.CDS.571315.572013.fwd	PATRIC	CDS	571315	572013	699	+	FIG00511976	PLF_1573_00002396	PGF_01251515	YP_001221231.1	232		Integral membrane protein
Clavibacter michiganensis subsp. michiganensis NCPPB 382	443906.13	NC_009480	fig|443906.13.peg.571	CMM_0492	VBIClaMic82482_0571	PATRIC.443906.13.NC_009480.CDS.572091.573335.fwd	PATRIC	CDS	572091	573335	1245	+	FIG00001585	PLF_1573_00001241	PGF_01251288	YP_001221232.1	414		Kynureninase (EC 3.7.1.3) homolog
Clavibacter michiganensis subsp. michiganensis NCPPB 382	443906.13	NC_009480	fig|443906.13.peg.572	CMM_0493	VBIClaMic82482_0572	PATRIC.443906.13.NC_009480.CDS.573369.574463.rev	PATRIC	CDS	573369	574463	1095	-	FIG01324066	PLF_1573_00000634	PGF_00035802	YP_001221233.1	364		Predicted dehydrogenases and related proteins
Clavibacter michiganensis subsp. michiganensis NCPPB 382	443906.13	NC_009480	fig|443906.13.peg.573	CMM_0494	VBIClaMic82482_0573	PATRIC.443906.13.NC_009480.CDS.574662.576896.fwd	PATRIC	CDS	574662	576896	2235	+	FIG00512285	PLF_1573_00000754	PGF_01253315	YP_001221234.1	744		Sucrose phosphate synthase
Clavibacter michiganensis subsp. michiganensis NCPPB 382	443906.13	NC_009480	fig|443906.13.peg.574	CMM_0495	VBIClaMic82482_0574	PATRIC.443906.13.NC_009480.CDS.576893.578218.fwd	PATRIC	CDS	576893	578218	1326	+	FIG00512018	PLF_1573_00000839	PGF_01253326	YP_001221235.1	441		Zeaxanthin glucosyl transferase
Clavibacter michiganensis subsp. michiganensis NCPPB 382	443906.13	NC_009480	fig|443906.13.peg.575		VBIClaMic82482_0575	PATRIC.443906.13.NC_009480.CDS.578336.578509.fwd	PATRIC	CDS	578336	578509	174	+	FIG00512424	PLF_1573_00002181	PGF_01251464		57		hypothetical protein
Clavibacter michiganensis subsp. michiganensis NCPPB 382	443906.13	NC_009480	fig|443906.13.peg.576	CMM_0496	VBIClaMic82482_0576	PATRIC.443906.13.NC_009480.CDS.578576.580291.fwd	PATRIC	CDS	578576	580291	1716	+	FIG00537781	PLF_1573_00001692	PGF_00038061	YP_001221236.1	571		Protein containing domains DUF404, DUF407
Clavibacter michiganensis subsp. michiganensis NCPPB 382	443906.13	NC_009480	fig|443906.13.peg.577	CMM_0497	VBIClaMic82482_0577	PATRIC.443906.13.NC_009480.CDS.580297.581226.fwd	PATRIC	CDS	580297	581226	930	+	FIG00537369	PLF_1573_00000649	PGF_00038060	YP_001221237.1	309		Protein containing domains DUF403
Clavibacter michiganensis subsp. michiganensis NCPPB 382	443906.13	NC_009480	fig|443906.13.peg.578	CMM_0498	VBIClaMic82482_0578	PATRIC.443906.13.NC_009480.CDS.581223.582068.fwd	PATRIC	CDS	581223	582068	846	+	FIG00453060	PLF_1573_00001693	PGF_00038073	YP_001221238.1	281		Protein containing transglutaminase-like domain, putative cysteine protease
Clavibacter michiganensis subsp. michiganensis NCPPB 382	443906.13	NC_009480	fig|443906.13.peg.579	CMM_0499	VBIClaMic82482_0579	PATRIC.443906.13.NC_009480.CDS.582124.583041.fwd	PATRIC	CDS	582124	583041	918	+	FIG00001043	PLF_1573_00001275	PGF_00018041	YP_001221239.1	305		Lysophospholipase (EC 3.1.1.5); Monoglyceride lipase (EC 3.1.1.23)
Clavibacter michiganensis subsp. michiganensis NCPPB 382	443906.13	NC_009480	fig|443906.13.peg.580	CMM_0500	VBIClaMic82482_0580	PATRIC.443906.13.NC_009480.CDS.583038.583532.fwd	PATRIC	CDS	583038	583532	495	+	FIG00001650	PLF_1573_00000413	PGF_00012064	YP_001221240.1	164		Histone acetyltransferase HPA2 and related acetyltransferases
Clavibacter michiganensis subsp. michiganensis NCPPB 382	443906.13	NC_009480	fig|443906.13.peg.581	CMM_0501	VBIClaMic82482_0581	PATRIC.443906.13.NC_009480.CDS.583604.586417.rev	PATRIC	CDS	583604	586417	2814	-	FIG00638284	PLF_1573_00000008	PGF_00251055	YP_001221241.1	937		hypothetical protein
Clavibacter michiganensis subsp. michiganensis NCPPB 382	443906.13	NC_009480	fig|443906.13.peg.582	CMM_0502	VBIClaMic82482_0582	PATRIC.443906.13.NC_009480.CDS.586426.588453.rev	PATRIC	CDS	586426	588453	2028	-	FIG00511646	PLF_1573_00000989	PGF_00210615	YP_001221242.1	675		hypothetical protein
Clavibacter michiganensis subsp. michiganensis NCPPB 382	443906.13	NC_009480	fig|443906.13.peg.583	CMM_0503	VBIClaMic82482_0583	PATRIC.443906.13.NC_009480.CDS.588673.589404.fwd	PATRIC	CDS	588673	589404	732	+	FIG00628138	PLF_1573_00001860	PGF_00057691	YP_001221243.1	243		Transcriptional regulator
Clavibacter michiganensis subsp. michiganensis NCPPB 382	443906.13	NC_009480	fig|443906.13.peg.584	CMM_0504	VBIClaMic82482_0584	PATRIC.443906.13.NC_009480.CDS.589476.591650.rev	PATRIC	CDS	589476	591650	2175	-	FIG00442324	PLF_1573_00000059	PGF_00026213	YP_001221244.1	724		Non-hemolytic phospholipase C precursor (EC 3.1.4.3) (PLC-N) (Phosphatidylcholine cholinephosphohydrolase) (Phosphatidylcholine-hydrolyzing phospholipase C) (PC-PLC)
Clavibacter michiganensis subsp. michiganensis NCPPB 382	443906.13	NC_009480	fig|443906.13.peg.585		VBIClaMic82482_0585	PATRIC.443906.13.NC_009480.CDS.591624.591929.fwd	PATRIC	CDS	591624	591929	306	+		PLF_1573_00004557	PGF_01252780		101		hypothetical protein
Clavibacter michiganensis subsp. michiganensis NCPPB 382	443906.13	NC_009480	fig|443906.13.peg.586	CMM_0505	VBIClaMic82482_0586	PATRIC.443906.13.NC_009480.CDS.591934.592566.rev	PATRIC	CDS	591934	592566	633	-	FIG00001574	PLF_1573_00000159	PGF_00042162	YP_001221245.1	210	alkB	Alkylated DNA repair protein
Clavibacter michiganensis subsp. michiganensis NCPPB 382	443906.13	NC_009480	fig|443906.13.peg.587	CMM_0506	VBIClaMic82482_0587	PATRIC.443906.13.NC_009480.CDS.592631.593311.rev	PATRIC	CDS	592631	593311	681	-	FIG01288841	PLF_1573_00004279	PGF_00185478	YP_001221246.1	226		membrane protein, putative
Clavibacter michiganensis subsp. michiganensis NCPPB 382	443906.13	NC_009480	fig|443906.13.peg.588	CMM_0507	VBIClaMic82482_0588	PATRIC.443906.13.NC_009480.CDS.593390.594439.fwd	PATRIC	CDS	593390	594439	1050	+	FIG00000465	PLF_1573_00001270	PGF_00017127	YP_001221247.1	349	lplA	Lipoate-protein ligase A
Clavibacter michiganensis subsp. michiganensis NCPPB 382	443906.13	NC_009480	fig|443906.13.peg.589	CMM_0508	VBIClaMic82482_0589	PATRIC.443906.13.NC_009480.CDS.594698.594982.rev	PATRIC	CDS	594698	594982	285	-	FIG00638284	PLF_1573_00002185	PGF_01251466	YP_001221248.1	94		hypothetical protein
Clavibacter michiganensis subsp. michiganensis NCPPB 382	443906.13	NC_009480	fig|443906.13.peg.590	CMM_0509	VBIClaMic82482_0590	PATRIC.443906.13.NC_009480.CDS.595050.595268.rev	PATRIC	CDS	595050	595268	219	-	FIG00638284	PLF_1573_00003703	PGF_01252114	YP_001221249.1	72		hypothetical protein
Clavibacter michiganensis subsp. michiganensis NCPPB 382	443906.13	NC_009480	fig|443906.13.peg.591	CMM_0510	VBIClaMic82482_0591	PATRIC.443906.13.NC_009480.CDS.595269.595616.rev	PATRIC	CDS	595269	595616	348	-		PLF_1573_00003704	PGF_01252115	YP_001221250.1	115		hypothetical protein
Clavibacter michiganensis subsp. michiganensis NCPPB 382	443906.13	NC_009480	fig|443906.13.peg.592	CMM_0511	VBIClaMic82482_0592	PATRIC.443906.13.NC_009480.CDS.595865.596761.fwd	PATRIC	CDS	595865	596761	897	+	FIG00511241	PLF_1573_00002056	PGF_01251391	YP_001221251.1	298		hypothetical protein
Clavibacter michiganensis subsp. michiganensis NCPPB 382	443906.13	NC_009480	fig|443906.13.peg.593	CMM_0512	VBIClaMic82482_0593	PATRIC.443906.13.NC_009480.CDS.596758.597237.rev	PATRIC	CDS	596758	597237	480	-	FIG00511556	PLF_1573_00000905	PGF_01253368	YP_001221252.1	159		hypothetical protein
Clavibacter michiganensis subsp. michiganensis NCPPB 382	443906.13	NC_009480	fig|443906.13.peg.594	CMM_0513	VBIClaMic82482_0594	PATRIC.443906.13.NC_009480.CDS.597320.598960.rev	PATRIC	CDS	597320	598960	1641	-	FIG00000901	PLF_1573_00001652	PGF_00033479	YP_001221253.1	546	pgmA	Phosphoglucomutase (EC 5.4.2.2)
Clavibacter michiganensis subsp. michiganensis NCPPB 382	443906.13	NC_009480	fig|443906.13.peg.595	CMM_0514	VBIClaMic82482_0595	PATRIC.443906.13.NC_009480.CDS.599010.599966.fwd	PATRIC	CDS	599010	599966	957	+	FIG00341289	PLF_1573_00001679	PGF_00036559	YP_001221254.1	318	pheA	Prephenate dehydratase (EC 4.2.1.51)
Clavibacter michiganensis subsp. michiganensis NCPPB 382	443906.13	NC_009480	fig|443906.13.peg.596	CMM_0515	VBIClaMic82482_0596	PATRIC.443906.13.NC_009480.CDS.600028.601308.fwd	PATRIC	CDS	600028	601308	1281	+	FIG00000121	PLF_1573_00002503	PGF_00051525	YP_001221255.1	426	serS	Seryl-tRNA synthetase (EC 6.1.1.11)
Clavibacter michiganensis subsp. michiganensis NCPPB 382	443906.13	NC_009480	fig|443906.13.peg.597	CMM_0516	VBIClaMic82482_0597	PATRIC.443906.13.NC_009480.CDS.601317.602126.fwd	PATRIC	CDS	601317	602126	810	+	FIG01323344	PLF_1573_00001430	PGF_00012573	YP_001221256.1	269		Hydrolase
Clavibacter michiganensis subsp. michiganensis NCPPB 382	443906.13	NC_009480	fig|443906.13.peg.598	CMM_0517	VBIClaMic82482_0598	PATRIC.443906.13.NC_009480.CDS.602401.603657.fwd	PATRIC	CDS	602401	603657	1257	+	FIG00025213	PLF_1573_00001523	PGF_00417149	YP_001221257.1	418		Cell envelope-associated transcriptional attenuator LytR-CpsA-Psr, subfamily A1 (as in PMID19099556)
Clavibacter michiganensis subsp. michiganensis NCPPB 382	443906.13	NC_009480	fig|443906.13.peg.599	CMM_0518	VBIClaMic82482_0599	PATRIC.443906.13.NC_009480.CDS.604230.604763.fwd	PATRIC	CDS	604230	604763	534	+		PLF_1573_00002636	PGF_01251568	YP_001221258.1	177		hypothetical protein
Clavibacter michiganensis subsp. michiganensis NCPPB 382	443906.13	NC_009480	fig|443906.13.peg.600	CMM_0519	VBIClaMic82482_0600	PATRIC.443906.13.NC_009480.CDS.604825.605892.fwd	PATRIC	CDS	604825	605892	1068	+	FIG00781023	PLF_1573_00001882	PGF_00059365	YP_001221259.1	355		Transcriptional regulator, LacI family
Clavibacter michiganensis subsp. michiganensis NCPPB 382	443906.13	NC_009480	fig|443906.13.peg.601	CMM_0520	VBIClaMic82482_0601	PATRIC.443906.13.NC_009480.CDS.606062.606760.fwd	PATRIC	CDS	606062	606760	699	+	FIG00446320	PLF_1573_00001556	PGF_00021544	YP_001221260.1	232		Mll2313 protein
Clavibacter michiganensis subsp. michiganensis NCPPB 382	443906.13	NC_009480	fig|443906.13.peg.602	CMM_0521	VBIClaMic82482_0602	PATRIC.443906.13.NC_009480.CDS.606745.607854.fwd	PATRIC	CDS	606745	607854	1110	+	FIG01323940	PLF_1573_00001227	PGF_00422800	YP_001221261.1	369		Dehydrogenase
Clavibacter michiganensis subsp. michiganensis NCPPB 382	443906.13	NC_009480	fig|443906.13.peg.603	CMM_0522	VBIClaMic82482_0603	PATRIC.443906.13.NC_009480.CDS.607946.608311.fwd	PATRIC	CDS	607946	608311	366	+	FIG00512662	PLF_1573_00000904	PGF_01253367	YP_001221262.1	121		hypothetical protein
Clavibacter michiganensis subsp. michiganensis NCPPB 382	443906.13	NC_009480	fig|443906.13.peg.604	CMM_0523	VBIClaMic82482_0604	PATRIC.443906.13.NC_009480.CDS.608351.609706.rev	PATRIC	CDS	608351	609706	1356	-	FIG00066643	PLF_1573_00002436	PGF_00025430	YP_001221263.1	451		Neopullulanase (EC 3.2.1.135)
Clavibacter michiganensis subsp. michiganensis NCPPB 382	443906.13	NC_009480	fig|443906.13.peg.605		VBIClaMic82482_0605	PATRIC.443906.13.NC_009480.CDS.610081.610308.rev	PATRIC	CDS	610081	610308	228	-	FIG01124340	PLF_1573_00001886	PGF_01251337		75		Transcriptional regulator, LuxR family
Clavibacter michiganensis subsp. michiganensis NCPPB 382	443906.13	NC_009480	fig|443906.13.peg.606	CMM_0524	VBIClaMic82482_0606	PATRIC.443906.13.NC_009480.CDS.610366.611445.rev	PATRIC	CDS	610366	611445	1080	-	FIG00511679	PLF_1573_00001689	PGF_01251315	YP_001221264.1	359		Proline-rich protein
Clavibacter michiganensis subsp. michiganensis NCPPB 382	443906.13	NC_009480	fig|443906.13.peg.607	CMM_0525	VBIClaMic82482_0607	PATRIC.443906.13.NC_009480.CDS.611442.611858.rev	PATRIC	CDS	611442	611858	417	-	FIG00002474	PLF_1573_00001897	PGF_00059746	YP_001221265.1	138		Transcriptional regulator, PadR family
Clavibacter michiganensis subsp. michiganensis NCPPB 382	443906.13	NC_009480	fig|443906.13.peg.608	CMM_0526	VBIClaMic82482_0608	PATRIC.443906.13.NC_009480.CDS.612021.612341.fwd	PATRIC	CDS	612021	612341	321	+	FIG00638284	PLF_1573_00000903	PGF_01253366	YP_001221266.1	106		hypothetical protein
Clavibacter michiganensis subsp. michiganensis NCPPB 382	443906.13	NC_009480	fig|443906.13.peg.609	CMM_0527	VBIClaMic82482_0609	PATRIC.443906.13.NC_009480.CDS.612477.613211.fwd	PATRIC	CDS	612477	613211	735	+	FIG00511985	PLF_1573_00000305	PGF_00019628	YP_001221267.1	244		Membrane protein
Clavibacter michiganensis subsp. michiganensis NCPPB 382	443906.13	NC_009480	fig|443906.13.peg.610	CMM_0528	VBIClaMic82482_0610	PATRIC.443906.13.NC_009480.CDS.613276.614184.fwd	PATRIC	CDS	613276	614184	909	+	FIG01325830	PLF_1573_00000636	PGF_00036098	YP_001221268.1	302		Predicted metal-dependent hydrolase
Clavibacter michiganensis subsp. michiganensis NCPPB 382	443906.13	NC_009480	fig|443906.13.peg.611	CMM_0529	VBIClaMic82482_0611	PATRIC.443906.13.NC_009480.CDS.614309.614839.fwd	PATRIC	CDS	614309	614839	531	+	FIG00512616	PLF_1573_00002055	PGF_01251390	YP_001221269.1	176		hypothetical protein
Clavibacter michiganensis subsp. michiganensis NCPPB 382	443906.13	NC_009480	fig|443906.13.peg.612	CMM_0530	VBIClaMic82482_0612	PATRIC.443906.13.NC_009480.CDS.614848.615891.fwd	PATRIC	CDS	614848	615891	1044	+	FIG01321859	PLF_1573_00001616	PGF_00028638	YP_001221270.1	347		Oxidoreductase
Clavibacter michiganensis subsp. michiganensis NCPPB 382	443906.13	NC_009480	fig|443906.13.peg.613	CMM_0531	VBIClaMic82482_0613	PATRIC.443906.13.NC_009480.CDS.616012.616755.fwd	PATRIC	CDS	616012	616755	744	+	FIG00005243	PLF_1573_00001467	PGF_00033589	YP_001221271.1	247	plsC	Acyl-CoA:1-acyl-sn-glycerol-3-phosphate acyltransferase (EC 2.3.1.51)
Clavibacter michiganensis subsp. michiganensis NCPPB 382	443906.13	NC_009480	fig|443906.13.peg.614	CMM_0532	VBIClaMic82482_0614	PATRIC.443906.13.NC_009480.CDS.617075.617557.rev	PATRIC	CDS	617075	617557	483	-	FIG00008304	PLF_1573_00000480	PGF_00066589	YP_001221272.1	160	panD	Aspartate 1-decarboxylase (EC 4.1.1.11)
Clavibacter michiganensis subsp. michiganensis NCPPB 382	443906.13	NC_009480	fig|443906.13.peg.615	CMM_0533	VBIClaMic82482_0615	PATRIC.443906.13.NC_009480.CDS.617722.618813.fwd	PATRIC	CDS	617722	618813	1092	+	FIG00136522	PLF_1573_00001447	PGF_00014185	YP_001221273.1	363		Inner membrane protein YihY, formerly thought to be RNase BN
Clavibacter michiganensis subsp. michiganensis NCPPB 382	443906.13	NC_009480	fig|443906.13.peg.616	CMM_0534	VBIClaMic82482_0616	PATRIC.443906.13.NC_009480.CDS.618856.620382.rev	PATRIC	CDS	618856	620382	1527	-	FIG00000633	PLF_1573_00000249	PGF_00422942	YP_001221274.1	508	phrB	Deoxyribodipyrimidine photolyase (EC 4.1.99.3)
Clavibacter michiganensis subsp. michiganensis NCPPB 382	443906.13	NC_009480	fig|443906.13.peg.617		VBIClaMic82482_0617	PATRIC.443906.13.NC_009480.CDS.620379.620567.rev	PATRIC	CDS	620379	620567	189	-		PLF_1573_00002774	PGF_01251649		62		hypothetical protein
Clavibacter michiganensis subsp. michiganensis NCPPB 382	443906.13	NC_009480	fig|443906.13.peg.618	CMM_0535	VBIClaMic82482_0618	PATRIC.443906.13.NC_009480.CDS.620529.621914.fwd	PATRIC	CDS	620529	621914	1386	+	FIG00512346	PLF_1573_00000902	PGF_01253365	YP_001221275.1	461		hypothetical protein
Clavibacter michiganensis subsp. michiganensis NCPPB 382	443906.13	NC_009480	fig|443906.13.peg.619	CMM_0536	VBIClaMic82482_0619	PATRIC.443906.13.NC_009480.CDS.621911.622354.rev	PATRIC	CDS	621911	622354	444	-	FIG00554610	PLF_1573_00000788	PGF_00059570	YP_001221276.1	147		Transcriptional regulator, MarR family
Clavibacter michiganensis subsp. michiganensis NCPPB 382	443906.13	NC_009480	fig|443906.13.peg.620	CMM_0537	VBIClaMic82482_0620	PATRIC.443906.13.NC_009480.CDS.622675.623469.rev	PATRIC	CDS	622675	623469	795	-	FIG01318494	PLF_1573_00001859	PGF_00058210	YP_001221277.1	264		Transcriptional regulator
Clavibacter michiganensis subsp. michiganensis NCPPB 382	443906.13	NC_009480	fig|443906.13.peg.621	CMM_0538	VBIClaMic82482_0621	PATRIC.443906.13.NC_009480.CDS.623866.624504.rev	PATRIC	CDS	623866	624504	639	-	FIG01955791	PLF_1573_00000832	PGF_00066123	YP_001221278.1	212	upp	Uracil phosphoribosyltransferase (EC 2.4.2.9)
Clavibacter michiganensis subsp. michiganensis NCPPB 382	443906.13	NC_009480	fig|443906.13.peg.622	CMM_0539	VBIClaMic82482_0622	PATRIC.443906.13.NC_009480.CDS.624573.625022.fwd	PATRIC	CDS	624573	625022	450	+	FIG00000291	PLF_1573_00001070	PGF_00413350	YP_001221279.1	149		tRNA-specific adenosine-34 deaminase (EC 3.5.4.33)
Clavibacter michiganensis subsp. michiganensis NCPPB 382	443906.13	NC_009480	fig|443906.13.peg.623	CMM_0540	VBIClaMic82482_0623	PATRIC.443906.13.NC_009480.CDS.625050.625583.rev	PATRIC	CDS	625050	625583	534	-	FIG00638284	PLF_1573_00000007	PGF_00251055	YP_001221280.1	177		hypothetical protein
Clavibacter michiganensis subsp. michiganensis NCPPB 382	443906.13	NC_009480	fig|443906.13.peg.624	CMM_0541	VBIClaMic82482_0624	PATRIC.443906.13.NC_009480.CDS.625636.626043.fwd	PATRIC	CDS	625636	626043	408	+	FIG01304850	PLF_1573_00003705	PGF_00423283	YP_001221281.1	135		4-carboxymuconolactone decarboxylase (EC 4.1.1.44)
Clavibacter michiganensis subsp. michiganensis NCPPB 382	443906.13	NC_009480	fig|443906.13.peg.625	CMM_0542	VBIClaMic82482_0625	PATRIC.443906.13.NC_009480.CDS.626040.626948.fwd	PATRIC	CDS	626040	626948	909	+	FIG01722297	PLF_1573_00003706	PGF_01252116	YP_001221282.1	302		hypothetical protein
Clavibacter michiganensis subsp. michiganensis NCPPB 382	443906.13	NC_009480	fig|443906.13.peg.626	CMM_0543	VBIClaMic82482_0626	PATRIC.443906.13.NC_009480.CDS.626945.627862.rev	PATRIC	CDS	626945	627862	918	-	FIG01028953	PLF_1573_00000690	PGF_00045095	YP_001221283.1	305		Putative transport protein
Clavibacter michiganensis subsp. michiganensis NCPPB 382	443906.13	NC_009480	fig|443906.13.peg.627	CMM_0544	VBIClaMic82482_0627	PATRIC.443906.13.NC_009480.CDS.627994.628869.fwd	PATRIC	CDS	627994	628869	876	+	FIG00133325	PLF_1573_00000694	PGF_00045948	YP_001221284.1	291	proC	Pyrroline-5-carboxylate reductase (EC 1.5.1.2)
Clavibacter michiganensis subsp. michiganensis NCPPB 382	443906.13	NC_009480	fig|443906.13.peg.628	CMM_0545	VBIClaMic82482_0628	PATRIC.443906.13.NC_009480.CDS.628910.629578.rev	PATRIC	CDS	628910	629578	669	-	FIG00000838	PLF_1573_00000808	PGF_00061935	YP_001221285.1	222	trkA	Trk system potassium uptake protein TrkA
Clavibacter michiganensis subsp. michiganensis NCPPB 382	443906.13	NC_009480	fig|443906.13.peg.629	CMM_0546	VBIClaMic82482_0629	PATRIC.443906.13.NC_009480.CDS.629643.631157.rev	PATRIC	CDS	629643	631157	1515	-	FIG00000736	PLF_1573_00002885	PGF_00035392	YP_001221286.1	504	trkG	Potassium uptake protein TrkH
Clavibacter michiganensis subsp. michiganensis NCPPB 382	443906.13	NC_009480	fig|443906.13.peg.630	CMM_0547	VBIClaMic82482_0630	PATRIC.443906.13.NC_009480.CDS.631147.631695.fwd	PATRIC	CDS	631147	631695	549	+	FIG00003845	PLF_1573_00000781	PGF_00059012	YP_001221287.1	182		Transcriptional regulator, ArsR family
Clavibacter michiganensis subsp. michiganensis NCPPB 382	443906.13	NC_009480	fig|443906.13.peg.631	CMM_0548	VBIClaMic82482_0631	PATRIC.443906.13.NC_009480.CDS.631818.632057.fwd	PATRIC	CDS	631818	632057	240	+	FIG01347417	PLF_1573_00001637	PGF_00031024	YP_001221288.1	79		Periplasmic molybdate-binding protein/domain
Clavibacter michiganensis subsp. michiganensis NCPPB 382	443906.13	NC_009480	fig|443906.13.peg.632		VBIClaMic82482_0632	PATRIC.443906.13.NC_009480.CDS.632130.632228.fwd	PATRIC	CDS	632130	632228	99	+	FIG01450612	PLF_1573_00003253	PGF_00078832		32		hypothetical protein
Clavibacter michiganensis subsp. michiganensis NCPPB 382	443906.13	NC_009480	fig|443906.13.peg.633	CMM_0549	VBIClaMic82482_0633	PATRIC.443906.13.NC_009480.CDS.632357.633109.rev	PATRIC	CDS	632357	633109	753	-	FIG00000149	PLF_1573_00001666	PGF_00034012	YP_001221289.1	250	serB1	Phosphoserine phosphatase (EC 3.1.3.3)
Clavibacter michiganensis subsp. michiganensis NCPPB 382	443906.13	NC_009480	fig|443906.13.peg.634	CMM_0550	VBIClaMic82482_0634	PATRIC.443906.13.NC_009480.CDS.633187.633450.fwd	PATRIC	CDS	633187	633450	264	+	FIG00816104	PLF_1573_00000706	PGF_00047157	YP_001221290.1	87		Redoxin
Clavibacter michiganensis subsp. michiganensis NCPPB 382	443906.13	NC_009480	fig|443906.13.peg.635	CMM_0551	VBIClaMic82482_0635	PATRIC.443906.13.NC_009480.CDS.633485.633787.fwd	PATRIC	CDS	633485	633787	303	+	FIG00801226	PLF_1573_00001824	PGF_01251334	YP_001221291.1	100		Stress responsive alpha-beta barrel domain protein Dabb
Clavibacter michiganensis subsp. michiganensis NCPPB 382	443906.13	NC_009480	fig|443906.13.peg.636	CMM_0552	VBIClaMic82482_0636	PATRIC.443906.13.NC_009480.CDS.633828.634880.fwd	PATRIC	CDS	633828	634880	1053	+	FIG00781023	PLF_1573_00002525	PGF_00059365	YP_001221292.1	350		Transcriptional regulator, LacI family
Clavibacter michiganensis subsp. michiganensis NCPPB 382	443906.13	NC_009480	fig|443906.13.peg.637	CMM_0553	VBIClaMic82482_0637	PATRIC.443906.13.NC_009480.CDS.635038.636306.fwd	PATRIC	CDS	635038	636306	1269	+	FIG00008693	PLF_1573_00002886	PGF_00035615	YP_001221293.1	422		Predicted L-rhamnose permease RhaY
Clavibacter michiganensis subsp. michiganensis NCPPB 382	443906.13	NC_009480	fig|443906.13.peg.638	CMM_0554	VBIClaMic82482_0638	PATRIC.443906.13.NC_009480.CDS.636303.637142.fwd	PATRIC	CDS	636303	637142	840	+	FIG00940200	PLF_1573_00002285	PGF_00048988	YP_001221294.1	279		Alpha/beta superfamily hydrolase
Clavibacter michiganensis subsp. michiganensis NCPPB 382	443906.13	NC_009480	fig|443906.13.peg.639	CMM_0555	VBIClaMic82482_0639	PATRIC.443906.13.NC_009480.CDS.637139.638380.fwd	PATRIC	CDS	637139	638380	1242	+	FIG00638284	PLF_1573_00002590	PGF_00251055	YP_001221295.1	413		hypothetical protein
Clavibacter michiganensis subsp. michiganensis NCPPB 382	443906.13	NC_009480	fig|443906.13.peg.640	CMM_0556	VBIClaMic82482_0640	PATRIC.443906.13.NC_009480.CDS.638377.638907.rev	PATRIC	CDS	638377	638907	531	-		PLF_1573_00002220	PGF_00409560	YP_001221296.1	176		putative membrane protein
Clavibacter michiganensis subsp. michiganensis NCPPB 382	443906.13	NC_009480	fig|443906.13.peg.641	CMM_0557	VBIClaMic82482_0641	PATRIC.443906.13.NC_009480.CDS.639092.639307.rev	PATRIC	CDS	639092	639307	216	-	FIG00638284	PLF_1573_00002054	PGF_01251389	YP_001221297.1	71		hypothetical protein
Clavibacter michiganensis subsp. michiganensis NCPPB 382	443906.13	NC_009480	fig|443906.13.peg.642	CMM_0558	VBIClaMic82482_0642	PATRIC.443906.13.NC_009480.CDS.639386.639718.rev	PATRIC	CDS	639386	639718	333	-	FIG00638284	PLF_1573_00002053	PGF_00185766	YP_001221298.1	110		hypothetical protein
Clavibacter michiganensis subsp. michiganensis NCPPB 382	443906.13	NC_009480	fig|443906.13.peg.643	CMM_0559	VBIClaMic82482_0643	PATRIC.443906.13.NC_009480.CDS.639896.640306.rev	PATRIC	CDS	639896	640306	411	-	FIG00638284	PLF_1573_00002589	PGF_00185766	YP_001221299.1	136		hypothetical protein
Clavibacter michiganensis subsp. michiganensis NCPPB 382	443906.13	NC_009480	fig|443906.13.peg.644	CMM_0560	VBIClaMic82482_0644	PATRIC.443906.13.NC_009480.CDS.640299.641444.rev	PATRIC	CDS	640299	641444	1146	-	FIG00025213	PLF_1573_00002374	PGF_00417149	YP_001221300.1	381		Cell envelope-associated transcriptional attenuator LytR-CpsA-Psr, subfamily A1 (as in PMID19099556)
Clavibacter michiganensis subsp. michiganensis NCPPB 382	443906.13	NC_009480	fig|443906.13.peg.645	CMM_0561	VBIClaMic82482_0645	PATRIC.443906.13.NC_009480.CDS.641710.643020.rev	PATRIC	CDS	641710	643020	1311	-	FIG00000656	PLF_1573_00002327	PGF_00067466	YP_001221301.1	436	aspS	Aspartyl-tRNA synthetase (EC 6.1.1.12) @ Aspartyl-tRNA(Asn) synthetase (EC 6.1.1.23)
Clavibacter michiganensis subsp. michiganensis NCPPB 382	443906.13	NC_009480	fig|443906.13.peg.646	CMM_0562	VBIClaMic82482_0646	PATRIC.443906.13.NC_009480.CDS.643133.643966.fwd	PATRIC	CDS	643133	643966	834	+	FIG00003076	PLF_1573_00001262	PGF_00016495	YP_001221302.1	277		Lactam utilization protein LamB
Clavibacter michiganensis subsp. michiganensis NCPPB 382	443906.13	NC_009480	fig|443906.13.peg.647	CMM_0563	VBIClaMic82482_0647	PATRIC.443906.13.NC_009480.CDS.643963.644583.fwd	PATRIC	CDS	643963	644583	621	+	FIG00000847	PLF_1573_00001472	PGF_00044272	YP_001221303.1	206		Allophanate hydrolase 2 subunit 1 (EC 3.5.1.54)
Clavibacter michiganensis subsp. michiganensis NCPPB 382	443906.13	NC_009480	fig|443906.13.peg.648	CMM_0564	VBIClaMic82482_0648	PATRIC.443906.13.NC_009480.CDS.644580.645497.fwd	PATRIC	CDS	644580	645497	918	+	FIG00010262	PLF_1573_00000475	PGF_00044332	YP_001221304.1	305		Allophanate hydrolase 2 subunit 2 (EC 3.5.1.54)
Clavibacter michiganensis subsp. michiganensis NCPPB 382	443906.13	NC_009480	fig|443906.13.peg.649	CMM_0565	VBIClaMic82482_0649	PATRIC.443906.13.NC_009480.CDS.645549.646376.rev	PATRIC	CDS	645549	646376	828	-	FIG00638284	PLF_1573_00002112	PGF_01251423	YP_001221305.1	275		hypothetical protein
Clavibacter michiganensis subsp. michiganensis NCPPB 382	443906.13	NC_009480	fig|443906.13.peg.650	CMM_0566	VBIClaMic82482_0650	PATRIC.443906.13.NC_009480.CDS.646496.648985.rev	PATRIC	CDS	646496	648985	2490	-	FIG00133034	PLF_1573_00001193	PGF_00424968	YP_001221306.1	829		Excinuclease ABC subunit A paralog of unknown function
Clavibacter michiganensis subsp. michiganensis NCPPB 382	443906.13	NC_009480	fig|443906.13.peg.651		VBIClaMic82482_0651	PATRIC.443906.13.NC_009480.CDS.649093.649305.rev	PATRIC	CDS	649093	649305	213	-	FIG00511230	PLF_1573_00002130	PGF_01251435		70		hypothetical protein
Clavibacter michiganensis subsp. michiganensis NCPPB 382	443906.13	NC_009480	fig|443906.13.peg.652		VBIClaMic82482_0652	PATRIC.443906.13.NC_009480.CDS.649295.649411.fwd	PATRIC	CDS	649295	649411	117	+		PLF_1573_00005057	PGF_01253260		38		hypothetical protein
Clavibacter michiganensis subsp. michiganensis NCPPB 382	443906.13	NC_009480	fig|443906.13.peg.653	CMM_0567	VBIClaMic82482_0653	PATRIC.443906.13.NC_009480.CDS.649537.650580.rev	PATRIC	CDS	649537	650580	1044	-	FIG00038814	PLF_1573_00000700	PGF_00046326	YP_001221307.1	347	sigB	RNA polymerase sigma factor RpoD
Clavibacter michiganensis subsp. michiganensis NCPPB 382	443906.13	NC_009480	fig|443906.13.peg.654	CMM_0568	VBIClaMic82482_0654	PATRIC.443906.13.NC_009480.CDS.650896.651540.fwd	PATRIC	CDS	650896	651540	645	+	FIG00004688	PLF_1573_00001439	PGF_00013479	YP_001221308.1	214		Hypothetical, related to broad specificity phosphatases COG0406
Clavibacter michiganensis subsp. michiganensis NCPPB 382	443906.13	NC_009480	fig|443906.13.peg.655	CMM_0569	VBIClaMic82482_0655	PATRIC.443906.13.NC_009480.CDS.651540.652148.fwd	PATRIC	CDS	651540	652148	609	+	FIG00618007	PLF_1573_00001845	PGF_00056718	YP_001221309.1	202	ccbD	Thiol:disulfide oxidoreductase related to ResA
Clavibacter michiganensis subsp. michiganensis NCPPB 382	443906.13	NC_009480	fig|443906.13.peg.656	CMM_0570	VBIClaMic82482_0656	PATRIC.443906.13.NC_009480.CDS.652149.652889.fwd	PATRIC	CDS	652149	652889	741	+	FIG00133238	PLF_1573_00001526	PGF_00420473	YP_001221310.1	246	ccdA	Cytochrome c-type biogenesis protein CcdA (DsbD analog)
Clavibacter michiganensis subsp. michiganensis NCPPB 382	443906.13	NC_009480	fig|443906.13.peg.657	CMM_0571	VBIClaMic82482_0657	PATRIC.443906.13.NC_009480.CDS.652873.654519.fwd	PATRIC	CDS	652873	654519	1647	+	FIG00003692	PLF_1573_00001355	PGF_00416847	YP_001221311.1	548	resB	Ccs1/ResB-related putative cytochrome C-type biogenesis protein
Clavibacter michiganensis subsp. michiganensis NCPPB 382	443906.13	NC_009480	fig|443906.13.peg.658	CMM_0572	VBIClaMic82482_0658	PATRIC.443906.13.NC_009480.CDS.654516.655541.fwd	PATRIC	CDS	654516	655541	1026	+	FIG00001246	PLF_1573_00001402	PGF_00420506	YP_001221312.1	341	resC	Cytochrome c-type biogenesis protein CcsA/ResC
Clavibacter michiganensis subsp. michiganensis NCPPB 382	443906.13	NC_009480	fig|443906.13.peg.659	CMM_0573	VBIClaMic82482_0659	PATRIC.443906.13.NC_009480.CDS.655571.656554.rev	PATRIC	CDS	655571	656554	984	-	FIG01306622	PLF_1573_00000563	PGF_00026797	YP_001221313.1	327	menC	O-succinylbenzoate synthase (EC 4.2.1.113)
Clavibacter michiganensis subsp. michiganensis NCPPB 382	443906.13	NC_009480	fig|443906.13.peg.660	CMM_0576	VBIClaMic82482_0660	PATRIC.443906.13.NC_009480.CDS.658678.659586.fwd	PATRIC	CDS	658678	659586	909	+	FIG00071623	PLF_1573_00002435	PGF_00025379	YP_001221316.1	302	menB	Naphthoate synthase (EC 4.1.3.36)
Clavibacter michiganensis subsp. michiganensis NCPPB 382	443906.13	NC_009480	fig|443906.13.peg.661	CMM_0577	VBIClaMic82482_0661	PATRIC.443906.13.NC_009480.CDS.659612.660799.fwd	PATRIC	CDS	659612	660799	1188	+	FIG00000860	PLF_1573_00000564	PGF_00026799	YP_001221317.1	395	menE	O-succinylbenzoic acid--CoA ligase (EC 6.2.1.26)
Clavibacter michiganensis subsp. michiganensis NCPPB 382	443906.13	NC_009480	fig|443906.13.peg.662	CMM_0578	VBIClaMic82482_0662	PATRIC.443906.13.NC_009480.CDS.660845.661828.rev	PATRIC	CDS	660845	661828	984	-	FIG00476060	PLF_1573_00003707	PGF_00042572	YP_001221318.1	327		Putative oxidoreductase
Clavibacter michiganensis subsp. michiganensis NCPPB 382	443906.13	NC_009480	fig|443906.13.peg.663	CMM_0579	VBIClaMic82482_0663	PATRIC.443906.13.NC_009480.CDS.661825.662256.rev	PATRIC	CDS	661825	662256	432	-	FIG00638284	PLF_1573_00003708	PGF_00059570	YP_001221319.1	143		Transcriptional regulator, MarR family
Clavibacter michiganensis subsp. michiganensis NCPPB 382	443906.13	NC_009480	fig|443906.13.peg.664	CMM_0580	VBIClaMic82482_0664	PATRIC.443906.13.NC_009480.CDS.662376.662798.fwd	PATRIC	CDS	662376	662798	423	+		PLF_1573_00003709	PGF_01252117	YP_001221320.1	140		hypothetical protein
Clavibacter michiganensis subsp. michiganensis NCPPB 382	443906.13	NC_009480	fig|443906.13.peg.665	CMM_0581	VBIClaMic82482_0665	PATRIC.443906.13.NC_009480.CDS.662903.663076.rev	PATRIC	CDS	662903	663076	174	-		PLF_1573_00002271	PGF_01251495	YP_001221321.1	57		hypothetical protein
Clavibacter michiganensis subsp. michiganensis NCPPB 382	443906.13	NC_009480	fig|443906.13.peg.666	CMM_0582	VBIClaMic82482_0666	PATRIC.443906.13.NC_009480.CDS.663209.663526.fwd	PATRIC	CDS	663209	663526	318	+	FIG00638284	PLF_1573_00000084	PGF_01253327	YP_001221322.1	105		hypothetical protein
Clavibacter michiganensis subsp. michiganensis NCPPB 382	443906.13	NC_009480	fig|443906.13.peg.667	CMM_0583	VBIClaMic82482_0667	PATRIC.443906.13.NC_009480.CDS.663516.664061.rev	PATRIC	CDS	663516	664061	546	-	FIG00004727	PLF_1573_00000554	PGF_01253288	YP_001221323.1	181		NTP pyrophosphohydrolases including oxidative damage repair enzymes
Clavibacter michiganensis subsp. michiganensis NCPPB 382	443906.13	NC_009480	fig|443906.13.peg.668	CMM_0584	VBIClaMic82482_0668	PATRIC.443906.13.NC_009480.CDS.664071.664676.rev	PATRIC	CDS	664071	664676	606	-	FIG01201435	PLF_1573_00000471	PGF_00027386	YP_001221324.1	201		Acetyltransferase
Clavibacter michiganensis subsp. michiganensis NCPPB 382	443906.13	NC_009480	fig|443906.13.peg.669	CMM_0585	VBIClaMic82482_0669	PATRIC.443906.13.NC_009480.CDS.664690.665268.rev	PATRIC	CDS	664690	665268	579	-	FIG01313145	PLF_1573_00000439	PGF_00027269	YP_001221325.1	192		Acetyltransferase
Clavibacter michiganensis subsp. michiganensis NCPPB 382	443906.13	NC_009480	fig|443906.13.peg.670	CMM_0586	VBIClaMic82482_0670	PATRIC.443906.13.NC_009480.CDS.665325.666644.rev	PATRIC	CDS	665325	666644	1320	-	FIG00004795	PLF_1573_00000337	PGF_00008334	YP_001221326.1	439	hemA	Glutamyl-tRNA reductase (EC 1.2.1.70)
Clavibacter michiganensis subsp. michiganensis NCPPB 382	443906.13	NC_009480	fig|443906.13.peg.671	CMM_0587	VBIClaMic82482_0671	PATRIC.443906.13.NC_009480.CDS.666749.667876.fwd	PATRIC	CDS	666749	667876	1128	+	FIG00000428	PLF_1573_00002546	PGF_00066270	YP_001221327.1	375	hemE	Uroporphyrinogen III decarboxylase (EC 4.1.1.37)
Clavibacter michiganensis subsp. michiganensis NCPPB 382	443906.13	NC_009480	fig|443906.13.peg.672	CMM_0588	VBIClaMic82482_0672	PATRIC.443906.13.NC_009480.CDS.667869.669308.fwd	PATRIC	CDS	667869	669308	1440	+	FIG00068302	PLF_1573_00000658	PGF_00038877	YP_001221328.1	479	hemY	Protoporphyrinogen IX oxidase, aerobic, HemY (EC 1.3.3.4)
Clavibacter michiganensis subsp. michiganensis NCPPB 382	443906.13	NC_009480	fig|443906.13.peg.673	CMM_0589	VBIClaMic82482_0673	PATRIC.443906.13.NC_009480.CDS.669436.669777.fwd	PATRIC	CDS	669436	669777	342	+	FIG01478211	PLF_1573_00002746	PGF_01251630	YP_001221329.1	113		FIG00733306: hypothetical protein
Clavibacter michiganensis subsp. michiganensis NCPPB 382	443906.13	NC_009480	fig|443906.13.peg.674	CMM_0590	VBIClaMic82482_0674	PATRIC.443906.13.NC_009480.CDS.669810.670226.fwd	PATRIC	CDS	669810	670226	417	+	FIG00512653	PLF_1573_00002209	PGF_00407537	YP_001221330.1	138		putative integral membrane protein
Clavibacter michiganensis subsp. michiganensis NCPPB 382	443906.13	NC_009480	fig|443906.13.peg.675	CMM_0591	VBIClaMic82482_0675	PATRIC.443906.13.NC_009480.CDS.670216.670491.fwd	PATRIC	CDS	670216	670491	276	+	FIG00512342	PLF_1573_00002052	PGF_01251388	YP_001221331.1	91		hypothetical protein
Clavibacter michiganensis subsp. michiganensis NCPPB 382	443906.13	NC_009480	fig|443906.13.peg.676	CMM_0592	VBIClaMic82482_0676	PATRIC.443906.13.NC_009480.CDS.670513.672150.fwd	PATRIC	CDS	670513	672150	1638	+	FIG01037873	PLF_1573_00002208	PGF_00407644	YP_001221332.1	545		putative integral membrane protein
Clavibacter michiganensis subsp. michiganensis NCPPB 382	443906.13	NC_009480	fig|443906.13.peg.677	CMM_0593	VBIClaMic82482_0677	PATRIC.443906.13.NC_009480.CDS.672238.672801.fwd	PATRIC	CDS	672238	672801	564	+	FIG00511974	PLF_1573_00002051	PGF_01251387	YP_001221333.1	187		hypothetical protein
Clavibacter michiganensis subsp. michiganensis NCPPB 382	443906.13	NC_009480	fig|443906.13.peg.678	CMM_0594	VBIClaMic82482_0678	PATRIC.443906.13.NC_009480.CDS.672863.673642.fwd	PATRIC	CDS	672863	673642	780	+	FIG00003629	PLF_1573_00001207	PGF_00419621	YP_001221334.1	259		Coproheme decarboxylase HemQ (no EC)
Clavibacter michiganensis subsp. michiganensis NCPPB 382	443906.13	NC_009480	fig|443906.13.peg.679	CMM_0595	VBIClaMic82482_0679	PATRIC.443906.13.NC_009480.CDS.673642.674892.fwd	PATRIC	CDS	673642	674892	1251	+	FIG00000345	PLF_1573_00002353	PGF_00004648	YP_001221335.1	416	hemH	Ferrochelatase, protoheme ferro-lyase (EC 4.99.1.1)
Clavibacter michiganensis subsp. michiganensis NCPPB 382	443906.13	NC_009480	fig|443906.13.peg.680	CMM_0596	VBIClaMic82482_0680	PATRIC.443906.13.NC_009480.CDS.674889.675875.fwd	PATRIC	CDS	674889	675875	987	+	FIG00000363	PLF_1573_00000626	PGF_00034983	YP_001221336.1	328	hemC	Porphobilinogen deaminase (EC 2.5.1.61)
Clavibacter michiganensis subsp. michiganensis NCPPB 382	443906.13	NC_009480	fig|443906.13.peg.681	CMM_0597	VBIClaMic82482_0681	PATRIC.443906.13.NC_009480.CDS.675872.676711.fwd	PATRIC	CDS	675872	676711	840	+	FIG00056694	PLF_1573_00001959	PGF_00066292	YP_001221337.1	279	hemD	Uroporphyrinogen-III synthase (EC 4.2.1.75)
Clavibacter michiganensis subsp. michiganensis NCPPB 382	443906.13	NC_009480	fig|443906.13.peg.682	CMM_0598	VBIClaMic82482_0682	PATRIC.443906.13.NC_009480.CDS.676756.677688.fwd	PATRIC	CDS	676756	677688	933	+	FIG00000348	PLF_1573_00001674	PGF_00034988	YP_001221338.1	310	hemB	Porphobilinogen synthase (EC 4.2.1.24)
Clavibacter michiganensis subsp. michiganensis NCPPB 382	443906.13	NC_009480	fig|443906.13.peg.683	CMM_0599	VBIClaMic82482_0683	PATRIC.443906.13.NC_009480.CDS.677771.679138.fwd	PATRIC	CDS	677771	679138	1368	+	FIG00000338	PLF_1573_00002361	PGF_00008164	YP_001221339.1	455	hemL	Glutamate-1-semialdehyde 2,1-aminomutase (EC 5.4.3.8)
Clavibacter michiganensis subsp. michiganensis NCPPB 382	443906.13	NC_009480	fig|443906.13.peg.684	CMM_0600	VBIClaMic82482_0684	PATRIC.443906.13.NC_009480.CDS.679197.680018.rev	PATRIC	CDS	679197	680018	822	-	FIG01332517	PLF_1573_00001223	PGF_00422401	YP_001221340.1	273		DNA/RNA non-specific endonuclease
Clavibacter michiganensis subsp. michiganensis NCPPB 382	443906.13	NC_009480	fig|443906.13.peg.685	CMM_0601	VBIClaMic82482_0685	PATRIC.443906.13.NC_009480.CDS.680102.680764.rev	PATRIC	CDS	680102	680764	663	-	FIG00024032	PLF_1573_00000240	PGF_00011340	YP_001221341.1	220	hemO	Heme oxygenase (EC 1.14.99.3)
Clavibacter michiganensis subsp. michiganensis NCPPB 382	443906.13	NC_009480	fig|443906.13.peg.686	CMM_0602	VBIClaMic82482_0686	PATRIC.443906.13.NC_009480.CDS.680840.681232.rev	PATRIC	CDS	680840	681232	393	-	FIG00946206	PLF_1573_00001044	PGF_00409184	YP_001221342.1	130		putative membrane protein
Clavibacter michiganensis subsp. michiganensis NCPPB 382	443906.13	NC_009480	fig|443906.13.peg.687	CMM_0603	VBIClaMic82482_0687	PATRIC.443906.13.NC_009480.CDS.681317.682342.rev	PATRIC	CDS	681317	682342	1026	-	FIG01007502	PLF_1573_00000126	PGF_00029761	YP_001221343.1	341		Acryloyl-CoA reductase AcuI/YhdH (EC 1.3.1.84)
Clavibacter michiganensis subsp. michiganensis NCPPB 382	443906.13	NC_009480	fig|443906.13.peg.688	CMM_0604	VBIClaMic82482_0688	PATRIC.443906.13.NC_009480.CDS.682375.682857.rev	PATRIC	CDS	682375	682857	483	-	FIG00058830	PLF_1573_00001147	PGF_00427201	YP_001221344.1	160	pfkA	6-phosphofructokinase (EC 2.7.1.11)
Clavibacter michiganensis subsp. michiganensis NCPPB 382	443906.13	NC_009480	fig|443906.13.peg.689	CMM_0605	VBIClaMic82482_0689	PATRIC.443906.13.NC_009480.CDS.683439.684146.fwd	PATRIC	CDS	683439	684146	708	+	FIG00000936	PLF_1573_00000834	PGF_00066250	YP_001221345.1	235		Uridine kinase family protein YggC homolog
Clavibacter michiganensis subsp. michiganensis NCPPB 382	443906.13	NC_009480	fig|443906.13.peg.690	CMM_0606	VBIClaMic82482_0690	PATRIC.443906.13.NC_009480.CDS.684157.684657.rev	PATRIC	CDS	684157	684657	501	-	FIG01314840	PLF_1573_00002358	PGF_00007478	YP_001221346.1	166		General stress protein
Clavibacter michiganensis subsp. michiganensis NCPPB 382	443906.13	NC_009480	fig|443906.13.peg.691	CMM_0607	VBIClaMic82482_0691	PATRIC.443906.13.NC_009480.CDS.684723.685688.fwd	PATRIC	CDS	684723	685688	966	+	FIG00512438	PLF_1573_00000901	PGF_00251055	YP_001221347.1	321		hypothetical protein
Clavibacter michiganensis subsp. michiganensis NCPPB 382	443906.13	NC_009480	fig|443906.13.peg.692	CMM_0608	VBIClaMic82482_0692	PATRIC.443906.13.NC_009480.CDS.685740.686540.rev	PATRIC	CDS	685740	686540	801	-	FIG00511865	PLF_1573_00000103	PGF_01251263	YP_001221348.1	266		putative membrane protein
Clavibacter michiganensis subsp. michiganensis NCPPB 382	443906.13	NC_009480	fig|443906.13.peg.693	CMM_0609	VBIClaMic82482_0693	PATRIC.443906.13.NC_009480.CDS.686616.687569.fwd	PATRIC	CDS	686616	687569	954	+	FIG01105067	PLF_1573_00003167	PGF_00406257	YP_001221349.1	317		putative aldose-1-epimerase
Clavibacter michiganensis subsp. michiganensis NCPPB 382	443906.13	NC_009480	fig|443906.13.peg.694	CMM_0610	VBIClaMic82482_0694	PATRIC.443906.13.NC_009480.CDS.687668.688135.fwd	PATRIC	CDS	687668	688135	468	+	FIG00511935	PLF_1573_00001263	PGF_01251289	YP_001221350.1	155		Lactoylglutathione lyase and related lyases
Clavibacter michiganensis subsp. michiganensis NCPPB 382	443906.13	NC_009480	fig|443906.13.peg.695	CMM_0611	VBIClaMic82482_0695	PATRIC.443906.13.NC_009480.CDS.688242.688700.fwd	PATRIC	CDS	688242	688700	459	+	FIG00025887	PLF_1573_00001610	PGF_00027468	YP_001221351.1	152		Organic hydroperoxide resistance transcriptional regulator
Clavibacter michiganensis subsp. michiganensis NCPPB 382	443906.13	NC_009480	fig|443906.13.peg.696	CMM_0612	VBIClaMic82482_0696	PATRIC.443906.13.NC_009480.CDS.688722.689468.rev	PATRIC	CDS	688722	689468	747	-	FIG00638284	PLF_1573_00002985	PGF_01251691	YP_001221352.1	248		hypothetical protein
Clavibacter michiganensis subsp. michiganensis NCPPB 382	443906.13	NC_009480	fig|443906.13.peg.697	CMM_0613	VBIClaMic82482_0697	PATRIC.443906.13.NC_009480.CDS.689561.691321.rev	PATRIC	CDS	689561	691321	1761	-	FIG01243735	PLF_1573_00000281	PGF_00016924	YP_001221353.1	586	sacC	Levanase (EC 3.2.1.65)
Clavibacter michiganensis subsp. michiganensis NCPPB 382	443906.13	NC_009480	fig|443906.13.peg.698	CMM_0614	VBIClaMic82482_0698	PATRIC.443906.13.NC_009480.CDS.691469.693034.fwd	PATRIC	CDS	691469	693034	1566	+	FIG01397144	PLF_1573_00001269	PGF_00016926	YP_001221354.1	521	sacB	Levansucrase (EC 2.4.1.10)
Clavibacter michiganensis subsp. michiganensis NCPPB 382	443906.13	NC_009480	fig|443906.13.peg.699	CMM_0615	VBIClaMic82482_0699	PATRIC.443906.13.NC_009480.CDS.693118.693771.fwd	PATRIC	CDS	693118	693771	654	+	FIG00638284	PLF_1573_00000019	PGF_00188761	YP_001221355.1	217		hypothetical protein
Clavibacter michiganensis subsp. michiganensis NCPPB 382	443906.13	NC_009480	fig|443906.13.peg.700	CMM_0616	VBIClaMic82482_0700	PATRIC.443906.13.NC_009480.CDS.693943.694707.fwd	PATRIC	CDS	693943	694707	765	+	FIG00511718	PLF_1573_00001202	PGF_00419434	YP_001221356.1	254		Conserved membrane protein in copper uptake, YcnI
Clavibacter michiganensis subsp. michiganensis NCPPB 382	443906.13	NC_009480	fig|443906.13.peg.701	CMM_0617	VBIClaMic82482_0701	PATRIC.443906.13.NC_009480.CDS.694704.695531.fwd	PATRIC	CDS	694704	695531	828	+	FIG01498729	PLF_1573_00001205	PGF_00419551	YP_001221357.1	275		Copper resistance protein CopC
Clavibacter michiganensis subsp. michiganensis NCPPB 382	443906.13	NC_009480	fig|443906.13.peg.702	CMM_0618	VBIClaMic82482_0702	PATRIC.443906.13.NC_009480.CDS.695606.696508.rev	PATRIC	CDS	695606	696508	903	-	FIG01036965	PLF_1573_00000784	PGF_00059484	YP_001221358.1	300		Transcriptional regulator, LysR family
Clavibacter michiganensis subsp. michiganensis NCPPB 382	443906.13	NC_009480	fig|443906.13.peg.703	CMM_0619	VBIClaMic82482_0703	PATRIC.443906.13.NC_009480.CDS.696681.700331.fwd	PATRIC	CDS	696681	700331	3651	+	FIG00001101	PLF_1573_00000644	PGF_00037523	YP_001221359.1	1216	putA	Proline dehydrogenase (EC 1.5.99.8) (Proline oxidase) / Delta-1-pyrroline-5-carboxylate dehydrogenase (EC 1.2.1.88)
Clavibacter michiganensis subsp. michiganensis NCPPB 382	443906.13	NC_009480	fig|443906.13.peg.704	CMM_0620	VBIClaMic82482_0704	PATRIC.443906.13.NC_009480.CDS.700353.700484.fwd	PATRIC	CDS	700353	700484	132	+	FIG00638284	PLF_1573_00002698	PGF_00313702	YP_001221360.1	43		hypothetical protein
Clavibacter michiganensis subsp. michiganensis NCPPB 382	443906.13	NC_009480	fig|443906.13.peg.705	CMM_0621	VBIClaMic82482_0705	PATRIC.443906.13.NC_009480.CDS.700481.701185.fwd	PATRIC	CDS	700481	701185	705	+	FIG00512122	PLF_1573_00000076	PGF_00090429	YP_001221361.1	234		hypothetical protein
Clavibacter michiganensis subsp. michiganensis NCPPB 382	443906.13	NC_009480	fig|443906.13.peg.706	CMM_0622	VBIClaMic82482_0706	PATRIC.443906.13.NC_009480.CDS.701209.701787.fwd	PATRIC	CDS	701209	701787	579	+	FIG00954899	PLF_1573_00000617	PGF_01253293	YP_001221362.1	192		Phosphopantetheinyl transferase
Clavibacter michiganensis subsp. michiganensis NCPPB 382	443906.13	NC_009480	fig|443906.13.peg.707	CMM_0623	VBIClaMic82482_0707	PATRIC.443906.13.NC_009480.CDS.701792.703105.rev	PATRIC	CDS	701792	703105	1314	-	FIG01424832	PLF_1573_00001055	PGF_00409751	YP_001221363.1	437		putative metallopeptidase
Clavibacter michiganensis subsp. michiganensis NCPPB 382	443906.13	NC_009480	fig|443906.13.peg.708	CMM_0624	VBIClaMic82482_0708	PATRIC.443906.13.NC_009480.CDS.703102.707271.rev	PATRIC	CDS	703102	707271	4170	-	FIG01122490	PLF_1573_00000060	PGF_00026232	YP_001221364.1	1389	npsC	Non-ribosomal peptide synthetase
Clavibacter michiganensis subsp. michiganensis NCPPB 382	443906.13	NC_009480	fig|443906.13.peg.709	CMM_0625	VBIClaMic82482_0709	PATRIC.443906.13.NC_009480.CDS.707376.707744.rev	PATRIC	CDS	707376	707744	369	-	FIG00621925	PLF_1573_00001878	PGF_00059269	YP_001221365.1	122		Transcriptional regulator, GntR family
Clavibacter michiganensis subsp. michiganensis NCPPB 382	443906.13	NC_009480	fig|443906.13.peg.710	CMM_0626	VBIClaMic82482_0710	PATRIC.443906.13.NC_009480.CDS.707868.708239.fwd	PATRIC	CDS	707868	708239	372	+	FIG01089471	PLF_1573_00000237	PGF_01251508	YP_001221366.1	123		Circumsporozoite protein
Clavibacter michiganensis subsp. michiganensis NCPPB 382	443906.13	NC_009480	fig|443906.13.peg.711	CMM_0627	VBIClaMic82482_0711	PATRIC.443906.13.NC_009480.CDS.709299.716102.fwd	PATRIC	CDS	709299	716102	6804	+	FIG00638284	PLF_1573_00003710	PGF_00041826	YP_001221367.1	2267		Putative large secreted protein
Clavibacter michiganensis subsp. michiganensis NCPPB 382	443906.13	NC_009480	fig|443906.13.peg.712	CMM_0628	VBIClaMic82482_0712	PATRIC.443906.13.NC_009480.CDS.716740.717177.rev	PATRIC	CDS	716740	717177	438	-	FIG01956023	PLF_1573_00002770	PGF_00059044	YP_001221368.1	145		Transcriptional regulator, AsnC family
Clavibacter michiganensis subsp. michiganensis NCPPB 382	443906.13	NC_009480	fig|443906.13.peg.713	CMM_0629	VBIClaMic82482_0713	PATRIC.443906.13.NC_009480.CDS.717361.718203.fwd	PATRIC	CDS	717361	718203	843	+	FIG00002156	PLF_1573_00001588	PGF_00024969	YP_001221369.1	280		NG,NG-dimethylarginine dimethylaminohydrolase 1 (EC 3.5.3.18)
Clavibacter michiganensis subsp. michiganensis NCPPB 382	443906.13	NC_009480	fig|443906.13.peg.714	CMM_0630	VBIClaMic82482_0714	PATRIC.443906.13.NC_009480.CDS.718215.719486.fwd	PATRIC	CDS	718215	719486	1272	+	FIG00035201	PLF_1573_00001611	PGF_00027508	YP_001221370.1	423	rocD	Ornithine aminotransferase (EC 2.6.1.13)
Clavibacter michiganensis subsp. michiganensis NCPPB 382	443906.13	NC_009480	fig|443906.13.peg.715	CMM_0631	VBIClaMic82482_0715	PATRIC.443906.13.NC_009480.CDS.719745.720104.fwd	PATRIC	CDS	719745	720104	360	+		PLF_1573_00000973	PGF_00251055	YP_001221371.1	119		hypothetical protein
Clavibacter michiganensis subsp. michiganensis NCPPB 382	443906.13	NC_009480	fig|443906.13.peg.716	CMM_0632	VBIClaMic82482_0716	PATRIC.443906.13.NC_009480.CDS.720483.720782.fwd	PATRIC	CDS	720483	720782	300	+		PLF_1573_00003261	PGF_01251881	YP_001221372.1	99		hypothetical protein
Clavibacter michiganensis subsp. michiganensis NCPPB 382	443906.13	NC_009480	fig|443906.13.peg.717	CMM_0633	VBIClaMic82482_0717	PATRIC.443906.13.NC_009480.CDS.720800.721792.rev	PATRIC	CDS	720800	721792	993	-	FIG01956050	PLF_1573_00001462	PGF_00014473	YP_001221373.1	330		Integral membrane protein
Clavibacter michiganensis subsp. michiganensis NCPPB 382	443906.13	NC_009480	fig|443906.13.peg.718	CMM_0634	VBIClaMic82482_0718	PATRIC.443906.13.NC_009480.CDS.721857.722258.rev	PATRIC	CDS	721857	722258	402	-	FIG00638284	PLF_1573_00002616	PGF_01251556	YP_001221374.1	133		hypothetical protein
Clavibacter michiganensis subsp. michiganensis NCPPB 382	443906.13	NC_009480	fig|443906.13.peg.719	CMM_0635	VBIClaMic82482_0719	PATRIC.443906.13.NC_009480.CDS.722346.723230.rev	PATRIC	CDS	722346	723230	885	-	FIG00022300	PLF_1573_00000823	PGF_00064074	YP_001221375.1	294		UDP-glucose 4-epimerase (EC 5.1.3.2)
Clavibacter michiganensis subsp. michiganensis NCPPB 382	443906.13	NC_009480	fig|443906.13.peg.720	CMM_0636	VBIClaMic82482_0720	PATRIC.443906.13.NC_009480.CDS.723227.723643.rev	PATRIC	CDS	723227	723643	417	-	FIG00512556	PLF_1573_00000026	PGF_01251546	YP_001221376.1	138		hypothetical protein
Clavibacter michiganensis subsp. michiganensis NCPPB 382	443906.13	NC_009480	fig|443906.13.peg.721	CMM_0637	VBIClaMic82482_0721	PATRIC.443906.13.NC_009480.CDS.723640.724875.rev	PATRIC	CDS	723640	724875	1236	-	FIG00005723	PLF_1573_00002402	PGF_00400511	YP_001221377.1	411		Benzoate transport protein
Clavibacter michiganensis subsp. michiganensis NCPPB 382	443906.13	NC_009480	fig|443906.13.peg.722	CMM_0638	VBIClaMic82482_0722	PATRIC.443906.13.NC_009480.CDS.725136.726395.fwd	PATRIC	CDS	725136	726395	1260	+	FIG00511203	PLF_1573_00002587	PGF_01251541	YP_001221378.1	419		hypothetical protein
Clavibacter michiganensis subsp. michiganensis NCPPB 382	443906.13	NC_009480	fig|443906.13.peg.723	CMM_0639	VBIClaMic82482_0723	PATRIC.443906.13.NC_009480.CDS.726453.727175.fwd	PATRIC	CDS	726453	727175	723	+	FIG00016132	PLF_1573_00002747	PGF_01251631	YP_001221379.1	240		putative esterase
Clavibacter michiganensis subsp. michiganensis NCPPB 382	443906.13	NC_009480	fig|443906.13.peg.724	CMM_0640	VBIClaMic82482_0724	PATRIC.443906.13.NC_009480.CDS.727339.727794.fwd	PATRIC	CDS	727339	727794	456	+	FIG01005261	PLF_1573_00001951	PGF_01251344	YP_001221380.1	151		Uncharacterized 17.2 kDa protein in melC2-rnhH intergenic region (ORF3)
Clavibacter michiganensis subsp. michiganensis NCPPB 382	443906.13	NC_009480	fig|443906.13.peg.725	CMM_0641	VBIClaMic82482_0725	PATRIC.443906.13.NC_009480.CDS.727797.728033.fwd	PATRIC	CDS	727797	728033	237	+		PLF_1573_00003252	PGF_00079762	YP_001221381.1	78		hypothetical protein
Clavibacter michiganensis subsp. michiganensis NCPPB 382	443906.13	NC_009480	fig|443906.13.peg.726	CMM_0642	VBIClaMic82482_0726	PATRIC.443906.13.NC_009480.CDS.728165.728962.fwd	PATRIC	CDS	728165	728962	798	+	FIG00638284	PLF_1573_00002618	PGF_00297336	YP_001221382.1	265		hypothetical protein
Clavibacter michiganensis subsp. michiganensis NCPPB 382	443906.13	NC_009480	fig|443906.13.peg.727	CMM_0643	VBIClaMic82482_0727	PATRIC.443906.13.NC_009480.CDS.729154.730227.fwd	PATRIC	CDS	729154	730227	1074	+	FIG01224581	PLF_1573_00001580	PGF_00024363	YP_001221383.1	357		NAD(P)H-dependent 2-cyclohexen-1-one reductase
Clavibacter michiganensis subsp. michiganensis NCPPB 382	443906.13	NC_009480	fig|443906.13.peg.728	CMM_0644	VBIClaMic82482_0728	PATRIC.443906.13.NC_009480.CDS.730274.731020.rev	PATRIC	CDS	730274	731020	747	-	FIG01124340	PLF_1573_00001923	PGF_00062831	YP_001221384.1	248		Two-component system response regulator
Clavibacter michiganensis subsp. michiganensis NCPPB 382	443906.13	NC_009480	fig|443906.13.peg.729	CMM_0645	VBIClaMic82482_0729	PATRIC.443906.13.NC_009480.CDS.731008.732153.rev	PATRIC	CDS	731008	732153	1146	-	FIG00512426	PLF_1573_00001928	PGF_00062944	YP_001221385.1	381		Two-component system sensor kinase
Clavibacter michiganensis subsp. michiganensis NCPPB 382	443906.13	NC_009480	fig|443906.13.peg.730	CMM_0646	VBIClaMic82482_0730	PATRIC.443906.13.NC_009480.CDS.732294.732650.rev	PATRIC	CDS	732294	732650	357	-	FIG00511619	PLF_1573_00002050	PGF_00161529	YP_001221386.1	118		hypothetical protein
Clavibacter michiganensis subsp. michiganensis NCPPB 382	443906.13	NC_009480	fig|443906.13.peg.731	CMM_0647	VBIClaMic82482_0731	PATRIC.443906.13.NC_009480.CDS.732755.733354.rev	PATRIC	CDS	732755	733354	600	-	FIG00554417	PLF_1573_00000775	PGF_00058904	YP_001221387.1	199		Transcriptional regulator, AcrR family
Clavibacter michiganensis subsp. michiganensis NCPPB 382	443906.13	NC_009480	fig|443906.13.peg.732	CMM_0648	VBIClaMic82482_0732	PATRIC.443906.13.NC_009480.CDS.733415.734998.fwd	PATRIC	CDS	733415	734998	1584	+	FIG00511353	PLF_1573_00001734	PGF_00044542	YP_001221388.1	527		Putative transmembrane efflux protein
Clavibacter michiganensis subsp. michiganensis NCPPB 382	443906.13	NC_009480	fig|443906.13.peg.733	CMM_0649	VBIClaMic82482_0733	PATRIC.443906.13.NC_009480.CDS.735881.736021.fwd	PATRIC	CDS	735881	736021	141	+		PLF_1573_00003052	PGF_01251737	YP_001221389.1	46		hypothetical protein
Clavibacter michiganensis subsp. michiganensis NCPPB 382	443906.13	NC_009480	fig|443906.13.peg.734	CMM_0650	VBIClaMic82482_0734	PATRIC.443906.13.NC_009480.CDS.736095.737114.rev	PATRIC	CDS	736095	737114	1020	-	FIG00455028	PLF_1573_00000155	PGF_00040703	YP_001221390.1	339		Alkanal monooxygenase alpha chain (EC 1.14.14.3)
Clavibacter michiganensis subsp. michiganensis NCPPB 382	443906.13	NC_009480	fig|443906.13.peg.735	CMM_0651	VBIClaMic82482_0735	PATRIC.443906.13.NC_009480.CDS.737194.738264.rev	PATRIC	CDS	737194	738264	1071	-	FIG00455028	PLF_1573_00000473	PGF_00040703	YP_001221391.1	356		Alkanal monooxygenase alpha chain (EC 1.14.14.3)
Clavibacter michiganensis subsp. michiganensis NCPPB 382	443906.13	NC_009480	fig|443906.13.peg.736	CMM_0652	VBIClaMic82482_0736	PATRIC.443906.13.NC_009480.CDS.738309.739274.rev	PATRIC	CDS	738309	739274	966	-	FIG00002982	PLF_1573_00000697	PGF_00046129	YP_001221392.1	321	qorA	Quinone oxidoreductase (EC 1.6.5.5)
Clavibacter michiganensis subsp. michiganensis NCPPB 382	443906.13	NC_009480	fig|443906.13.peg.737	CMM_0653	VBIClaMic82482_0737	PATRIC.443906.13.NC_009480.CDS.739395.740333.fwd	PATRIC	CDS	739395	740333	939	+	FIG00064110	PLF_1573_00001397	PGF_00420075	YP_001221393.1	312	cysK	Cysteine synthase (EC 2.5.1.47)
Clavibacter michiganensis subsp. michiganensis NCPPB 382	443906.13	NC_009480	fig|443906.13.peg.738	CMM_0654	VBIClaMic82482_0738	PATRIC.443906.13.NC_009480.CDS.740336.740920.fwd	PATRIC	CDS	740336	740920	585	+	FIG00000128	PLF_1573_00000730	PGF_00051193	YP_001221394.1	194	cysE	Serine acetyltransferase (EC 2.3.1.30)
Clavibacter michiganensis subsp. michiganensis NCPPB 382	443906.13	NC_009480	fig|443906.13.peg.739	CMM_0655	VBIClaMic82482_0739	PATRIC.443906.13.NC_009480.CDS.740920.741579.fwd	PATRIC	CDS	740920	741579	660	+	FIG01651823	PLF_1573_00002195	PGF_00403994	YP_001221395.1	219		probable RNA methyltransferase
Clavibacter michiganensis subsp. michiganensis NCPPB 382	443906.13	NC_009480	fig|443906.13.peg.740	CMM_0656	VBIClaMic82482_0740	PATRIC.443906.13.NC_009480.CDS.741611.742171.fwd	PATRIC	CDS	741611	742171	561	+	FIG01785485	PLF_1573_00001946	PGF_00064225	YP_001221396.1	186		UPF0157 protein SCO7215
Clavibacter michiganensis subsp. michiganensis NCPPB 382	443906.13	NC_009480	fig|443906.13.peg.741	CMM_0657	VBIClaMic82482_0741	PATRIC.443906.13.NC_009480.CDS.742168.742569.rev	PATRIC	CDS	742168	742569	402	-	FIG00638284	PLF_1573_00000900	PGF_01253364	YP_001221397.1	133		hypothetical protein
Clavibacter michiganensis subsp. michiganensis NCPPB 382	443906.13	NC_009480	fig|443906.13.peg.742	CMM_0658	VBIClaMic82482_0742	PATRIC.443906.13.NC_009480.CDS.742737.743141.fwd	PATRIC	CDS	742737	743141	405	+	FIG01308185	PLF_1573_00002497	PGF_00049017	YP_001221398.1	134		RidA/YER057c/UK114 superfamily protein
Clavibacter michiganensis subsp. michiganensis NCPPB 382	443906.13	NC_009480	fig|443906.13.peg.743	CMM_0659	VBIClaMic82482_0743	PATRIC.443906.13.NC_009480.CDS.743160.744161.rev	PATRIC	CDS	743160	744161	1002	-	FIG00000687	PLF_1573_00002408	PGF_00035193	YP_001221399.1	333	addB	Adenosine deaminase (EC 3.5.4.4)
Clavibacter michiganensis subsp. michiganensis NCPPB 382	443906.13	NC_009480	fig|443906.13.peg.744	CMM_0660	VBIClaMic82482_0744	PATRIC.443906.13.NC_009480.CDS.744239.744547.fwd	PATRIC	CDS	744239	744547	309	+		PLF_1573_00003190	PGF_01251830	YP_001221400.1	102		hypothetical protein
Clavibacter michiganensis subsp. michiganensis NCPPB 382	443906.13	NC_009480	fig|443906.13.peg.745		VBIClaMic82482_0745	PATRIC.443906.13.NC_009480.CDS.744595.744918.fwd	PATRIC	CDS	744595	744918	324	+	FIG01371568	PLF_1573_00004533	PGF_00077586		107		Glyoxalase
Clavibacter michiganensis subsp. michiganensis NCPPB 382	443906.13	NC_009480	fig|443906.13.peg.746		VBIClaMic82482_0746	PATRIC.443906.13.NC_009480.CDS.744943.745065.fwd	PATRIC	CDS	744943	745065	123	+	FIG00638284	PLF_1573_00002984	PGF_00077586		40		hypothetical protein
Clavibacter michiganensis subsp. michiganensis NCPPB 382	443906.13	NC_009480	fig|443906.13.peg.747	CMM_0661	VBIClaMic82482_0747	PATRIC.443906.13.NC_009480.CDS.745224.748628.fwd	PATRIC	CDS	745224	748628	3405	+	FIG01392664	PLF_1573_00003711	PGF_00407808	YP_001221401.1	1134		putative large ATP-binding protein
Clavibacter michiganensis subsp. michiganensis NCPPB 382	443906.13	NC_009480	fig|443906.13.peg.748	CMM_0662	VBIClaMic82482_0748	PATRIC.443906.13.NC_009480.CDS.748784.749830.rev	PATRIC	CDS	748784	749830	1047	-	FIG01007502	PLF_1573_00002856	PGF_00037648	YP_001221402.1	348	adhA	Alcohol dehydrogenase (EC 1.1.1.1)
Clavibacter michiganensis subsp. michiganensis NCPPB 382	443906.13	NC_009480	fig|443906.13.peg.749	CMM_0663	VBIClaMic82482_0749	PATRIC.443906.13.NC_009480.CDS.749984.751369.fwd	PATRIC	CDS	749984	751369	1386	+	FIG00638284	PLF_1573_00002194	PGF_00402369	YP_001221403.1	461		para-nitrobenzyl esterase (intracellular esterase B)
Clavibacter michiganensis subsp. michiganensis NCPPB 382	443906.13	NC_009480	fig|443906.13.peg.750	CMM_0664	VBIClaMic82482_0750	PATRIC.443906.13.NC_009480.CDS.751420.751908.rev	PATRIC	CDS	751420	751908	489	-	FIG00004255	PLF_1573_00001754	PGF_00047152	YP_001221404.1	162	SoxR	Redox-sensitive transcriptional activator SoxR
Clavibacter michiganensis subsp. michiganensis NCPPB 382	443906.13	NC_009480	fig|443906.13.peg.751	CMM_0665	VBIClaMic82482_0751	PATRIC.443906.13.NC_009480.CDS.752015.752341.fwd	PATRIC	CDS	752015	752341	327	+	FIG00551095	PLF_1573_00000015	PGF_00425425	YP_001221405.1	108	fdxA	4Fe-4S ferredoxin, iron-sulfur binding
Clavibacter michiganensis subsp. michiganensis NCPPB 382	443906.13	NC_009480	fig|443906.13.peg.752	CMM_0666	VBIClaMic82482_0752	PATRIC.443906.13.NC_009480.CDS.752338.752832.fwd	PATRIC	CDS	752338	752832	495	+	FIG00919395	PLF_1573_00000552	PGF_00024631	YP_001221406.1	164		NADH-FMN oxidoreductase
Clavibacter michiganensis subsp. michiganensis NCPPB 382	443906.13	NC_009480	fig|443906.13.peg.753	CMM_0667	VBIClaMic82482_0753	PATRIC.443906.13.NC_009480.CDS.752869.754794.rev	PATRIC	CDS	752869	754794	1926	-	FIG00511242	PLF_1573_00002720	PGF_00410533	YP_001221407.1	641		putative secreted protein
Clavibacter michiganensis subsp. michiganensis NCPPB 382	443906.13	NC_009480	fig|443906.13.peg.754		VBIClaMic82482_0754	PATRIC.443906.13.NC_009480.CDS.755022.755267.rev	PATRIC	CDS	755022	755267	246	-	FIG00638284	PLF_1573_00003019	PGF_01251712		81		hypothetical protein
Clavibacter michiganensis subsp. michiganensis NCPPB 382	443906.13	NC_009480	fig|443906.13.peg.755	CMM_0668	VBIClaMic82482_0755	PATRIC.443906.13.NC_009480.CDS.755406.756011.fwd	PATRIC	CDS	755406	756011	606	+	FIG00511535	PLF_1573_00000516	PGF_00020455	YP_001221408.1	201		Metal-dependent phosphohydrolase, HD subdomain
Clavibacter michiganensis subsp. michiganensis NCPPB 382	443906.13	NC_009480	fig|443906.13.peg.756	CMM_0669	VBIClaMic82482_0756	PATRIC.443906.13.NC_009480.CDS.756008.756292.fwd	PATRIC	CDS	756008	756292	285	+		PLF_1573_00002773	PGF_00316587	YP_001221409.1	94		hypothetical protein
Clavibacter michiganensis subsp. michiganensis NCPPB 382	443906.13	NC_009480	fig|443906.13.peg.757	CMM_0670	VBIClaMic82482_0757	PATRIC.443906.13.NC_009480.CDS.756289.756963.rev	PATRIC	CDS	756289	756963	675	-		PLF_1573_00000036	PGF_00137447	YP_001221410.1	224		hypothetical protein
Clavibacter michiganensis subsp. michiganensis NCPPB 382	443906.13	NC_009480	fig|443906.13.peg.758	CMM_0671	VBIClaMic82482_0758	PATRIC.443906.13.NC_009480.CDS.757050.759137.rev	PATRIC	CDS	757050	759137	2088	-	FIG00512504	PLF_1573_00000603	PGF_01253291	YP_001221411.1	695		Phage infection protein
Clavibacter michiganensis subsp. michiganensis NCPPB 382	443906.13	NC_009480	fig|443906.13.peg.759	CMM_0672	VBIClaMic82482_0759	PATRIC.443906.13.NC_009480.CDS.759152.759820.rev	PATRIC	CDS	759152	759820	669	-	FIG00511403	PLF_1573_00000083	PGF_00359565	YP_001221412.1	222		hypothetical protein
Clavibacter michiganensis subsp. michiganensis NCPPB 382	443906.13	NC_009480	fig|443906.13.peg.760	CMM_0673	VBIClaMic82482_0760	PATRIC.443906.13.NC_009480.CDS.759817.760500.rev	PATRIC	CDS	759817	760500	684	-	FIG00554417	PLF_1573_00001864	PGF_00058904	YP_001221413.1	227		Transcriptional regulator, AcrR family
Clavibacter michiganensis subsp. michiganensis NCPPB 382	443906.13	NC_009480	fig|443906.13.peg.761	CMM_0674	VBIClaMic82482_0761	PATRIC.443906.13.NC_009480.CDS.760594.761907.rev	PATRIC	CDS	760594	761907	1314	-	FIG00007036	PLF_1573_00001870	PGF_00058955	YP_001221414.1	437		Transcriptional regulator, AraC family
Clavibacter michiganensis subsp. michiganensis NCPPB 382	443906.13	NC_009480	fig|443906.13.peg.762	CMM_0675	VBIClaMic82482_0762	PATRIC.443906.13.NC_009480.CDS.762248.762451.fwd	PATRIC	CDS	762248	762451	204	+	FIG00946206	PLF_1573_00001011	PGF_01251259	YP_001221415.1	67		hypothetical protein
Clavibacter michiganensis subsp. michiganensis NCPPB 382	443906.13	NC_009480	fig|443906.13.peg.763	CMM_0676	VBIClaMic82482_0763	PATRIC.443906.13.NC_009480.CDS.762473.765496.rev	PATRIC	CDS	762473	765496	3024	-	FIG01304601	PLF_1573_00000214	PGF_00425080	YP_001221416.1	1007	sbcC	Exonuclease SbcC
Clavibacter michiganensis subsp. michiganensis NCPPB 382	443906.13	NC_009480	fig|443906.13.peg.764	CMM_0677	VBIClaMic82482_0764	PATRIC.443906.13.NC_009480.CDS.765496.766662.rev	PATRIC	CDS	765496	766662	1167	-	FIG00000782	PLF_1573_00000343	PGF_00425092	YP_001221417.1	388	sbcD	Exonuclease SbcD
Clavibacter michiganensis subsp. michiganensis NCPPB 382	443906.13	NC_009480	fig|443906.13.peg.765		VBIClaMic82482_0765	PATRIC.443906.13.NC_009480.CDS.767121.767588.rev	PATRIC	CDS	767121	767588	468	-		PLF_1573_00004393	PGF_01252631		155		hypothetical protein
Clavibacter michiganensis subsp. michiganensis NCPPB 382	443906.13	NC_009480	fig|443906.13.peg.766	CMM_0678	VBIClaMic82482_0766	PATRIC.443906.13.NC_009480.CDS.767574.769637.fwd	PATRIC	CDS	767574	769637	2064	+	FIG01319211	PLF_1573_00003712	PGF_01252119	YP_001221418.1	687	pknC	conserved hypothetical protein, putative protein kinase
Clavibacter michiganensis subsp. michiganensis NCPPB 382	443906.13	NC_009480	fig|443906.13.peg.767	CMM_0679	VBIClaMic82482_0767	PATRIC.443906.13.NC_009480.CDS.769707.770345.fwd	PATRIC	CDS	769707	770345	639	+	FIG00638284	PLF_1573_00003713	PGF_01252120	YP_001221419.1	212		hypothetical protein
Clavibacter michiganensis subsp. michiganensis NCPPB 382	443906.13	NC_009480	fig|443906.13.peg.768	CMM_0680	VBIClaMic82482_0768	PATRIC.443906.13.NC_009480.CDS.770342.773032.fwd	PATRIC	CDS	770342	773032	2691	+	FIG00018699	PLF_1573_00003714	PGF_00017565	YP_001221420.1	896		Long-chain-fatty-acid--CoA ligase (EC 6.2.1.3)
Clavibacter michiganensis subsp. michiganensis NCPPB 382	443906.13	NC_009480	fig|443906.13.peg.769	CMM_0681	VBIClaMic82482_0769	PATRIC.443906.13.NC_009480.CDS.773029.774276.fwd	PATRIC	CDS	773029	774276	1248	+	FIG00002246	PLF_1573_00000460	PGF_00421030	YP_001221421.1	415	fabB	3-oxoacyl-[acyl-carrier-protein] synthase, KASII (EC 2.3.1.179)
Clavibacter michiganensis subsp. michiganensis NCPPB 382	443906.13	NC_009480	fig|443906.13.peg.770	CMM_0682	VBIClaMic82482_0770	PATRIC.443906.13.NC_009480.CDS.774273.775922.fwd	PATRIC	CDS	774273	775922	1650	+	FIG00638284	PLF_1573_00000094	PGF_01253391	YP_001221422.1	549	ilvG	hypothetical protein
Clavibacter michiganensis subsp. michiganensis NCPPB 382	443906.13	NC_009480	fig|443906.13.peg.771	CMM_0683	VBIClaMic82482_0771	PATRIC.443906.13.NC_009480.CDS.775919.776554.fwd	PATRIC	CDS	775919	776554	636	+	FIG00000330	PLF_1573_00003715	PGF_01252121	YP_001221423.1	211	coaBC	Phosphopantothenoylcysteine decarboxylase (EC 4.1.1.36) homolog
Clavibacter michiganensis subsp. michiganensis NCPPB 382	443906.13	NC_009480	fig|443906.13.peg.772	CMM_0684	VBIClaMic82482_0772	PATRIC.443906.13.NC_009480.CDS.776547.777245.fwd	PATRIC	CDS	776547	777245	699	+	FIG00744535	PLF_1573_00003716	PGF_00003367	YP_001221424.1	232		ABC transporter, ATP-binding protein
Clavibacter michiganensis subsp. michiganensis NCPPB 382	443906.13	NC_009480	fig|443906.13.peg.773	CMM_0685	VBIClaMic82482_0773	PATRIC.443906.13.NC_009480.CDS.777242.778471.fwd	PATRIC	CDS	777242	778471	1230	+	FIG00638284	PLF_1573_00003717	PGF_01252122	YP_001221425.1	409		ABC transporter, ATP-binding and permease protein
Clavibacter michiganensis subsp. michiganensis NCPPB 382	443906.13	NC_009480	fig|443906.13.peg.774		VBIClaMic82482_0774	PATRIC.443906.13.NC_009480.CDS.778523.778699.fwd	PATRIC	CDS	778523	778699	177	+	FIG00638284	PLF_1573_00003718	PGF_01252123		58		hypothetical protein
Clavibacter michiganensis subsp. michiganensis NCPPB 382	443906.13	NC_009480	fig|443906.13.peg.775	CMM_0686	VBIClaMic82482_0775	PATRIC.443906.13.NC_009480.CDS.778696.779385.fwd	PATRIC	CDS	778696	779385	690	+	FIG00638284	PLF_1573_00003719	PGF_01252124	YP_001221426.1	229		hypothetical protein
Clavibacter michiganensis subsp. michiganensis NCPPB 382	443906.13	NC_009480	fig|443906.13.peg.776	CMM_0687	VBIClaMic82482_0776	PATRIC.443906.13.NC_009480.CDS.779420.780259.rev	PATRIC	CDS	779420	780259	840	-	FIG01625937	PLF_1573_00002442	PGF_00028699	YP_001221427.1	279		Oxidoreductase of short-chain
Clavibacter michiganensis subsp. michiganensis NCPPB 382	443906.13	NC_009480	fig|443906.13.peg.777	CMM_0688	VBIClaMic82482_0777	PATRIC.443906.13.NC_009480.CDS.780416.780892.fwd	PATRIC	CDS	780416	780892	477	+	FIG01527801	PLF_1573_00002049	PGF_00308814	YP_001221428.1	158		hypothetical protein
Clavibacter michiganensis subsp. michiganensis NCPPB 382	443906.13	NC_009480	fig|443906.13.peg.778	CMM_0689	VBIClaMic82482_0778	PATRIC.443906.13.NC_009480.CDS.780975.782264.fwd	PATRIC	CDS	780975	782264	1290	+	FIG00000107	PLF_1573_00001135	PGF_00035752	YP_001221429.1	429	purA	Adenylosuccinate synthetase (EC 6.3.4.4)
Clavibacter michiganensis subsp. michiganensis NCPPB 382	443906.13	NC_009480	fig|443906.13.peg.779	CMM_0690	VBIClaMic82482_0779	PATRIC.443906.13.NC_009480.CDS.782357.782485.fwd	PATRIC	CDS	782357	782485	129	+	FIG00638284	PLF_1573_00002188	PGF_01251468	YP_001221430.1	42		hypothetical protein
Clavibacter michiganensis subsp. michiganensis NCPPB 382	443906.13	NC_009480	fig|443906.13.peg.780	CMM_0691	VBIClaMic82482_0780	PATRIC.443906.13.NC_009480.CDS.782498.782950.rev	PATRIC	CDS	782498	782950	453	-	FIG00554610	PLF_1573_00001894	PGF_00059570	YP_001221431.1	150		Transcriptional regulator, MarR family
Clavibacter michiganensis subsp. michiganensis NCPPB 382	443906.13	NC_009480	fig|443906.13.peg.781	CMM_0692	VBIClaMic82482_0781	PATRIC.443906.13.NC_009480.CDS.783012.783380.fwd	PATRIC	CDS	783012	783380	369	+	FIG00511730	PLF_1573_00002586	PGF_00369657	YP_001221432.1	122		hypothetical protein
Clavibacter michiganensis subsp. michiganensis NCPPB 382	443906.13	NC_009480	fig|443906.13.peg.782	CMM_0693	VBIClaMic82482_0782	PATRIC.443906.13.NC_009480.CDS.783456.784205.fwd	PATRIC	CDS	783456	784205	750	+	FIG00638284	PLF_1573_00003029	PGF_01251719	YP_001221433.1	249		hypothetical protein
Clavibacter michiganensis subsp. michiganensis NCPPB 382	443906.13	NC_009480	fig|443906.13.peg.783	CMM_0694	VBIClaMic82482_0783	PATRIC.443906.13.NC_009480.CDS.784209.784745.rev	PATRIC	CDS	784209	784745	537	-	FIG01439204	PLF_1573_00002726	PGF_00414139	YP_001221434.1	178		tunicamycin resistance
Clavibacter michiganensis subsp. michiganensis NCPPB 382	443906.13	NC_009480	fig|443906.13.peg.784	CMM_0695	VBIClaMic82482_0784	PATRIC.443906.13.NC_009480.CDS.784899.785327.fwd	PATRIC	CDS	784899	785327	429	+	FIG00511715	PLF_1573_00002048	PGF_01251386	YP_001221435.1	142		hypothetical protein
Clavibacter michiganensis subsp. michiganensis NCPPB 382	443906.13	NC_009480	fig|443906.13.peg.785	CMM_0696	VBIClaMic82482_0785	PATRIC.443906.13.NC_009480.CDS.785365.786303.rev	PATRIC	CDS	785365	786303	939	-	FIG00133285	PLF_1573_00000231	PGF_01251503	YP_001221436.1	312		Beta-ketoadipate enol-lactone hydrolase (EC 3.1.1.24)
Clavibacter michiganensis subsp. michiganensis NCPPB 382	443906.13	NC_009480	fig|443906.13.peg.786	CMM_0697	VBIClaMic82482_0786	PATRIC.443906.13.NC_009480.CDS.786349.786636.rev	PATRIC	CDS	786349	786636	288	-	FIG01232116	PLF_1573_00000065	PGF_00059085	YP_001221437.1	95		Transcriptional regulator, Cro/CI family
Clavibacter michiganensis subsp. michiganensis NCPPB 382	443906.13	NC_009480	fig|443906.13.peg.787	CMM_0698	VBIClaMic82482_0787	PATRIC.443906.13.NC_009480.CDS.786623.787267.rev	PATRIC	CDS	786623	787267	645	-	FIG00638284	PLF_1573_00002622	PGF_01251560	YP_001221438.1	214		hypothetical protein
Clavibacter michiganensis subsp. michiganensis NCPPB 382	443906.13	NC_009480	fig|443906.13.peg.788	CMM_0699	VBIClaMic82482_0788	PATRIC.443906.13.NC_009480.CDS.787367.788857.rev	PATRIC	CDS	787367	788857	1491	-	FIG00000846	PLF_1573_00000606	PGF_01253292	YP_001221439.1	496		PhoR
Clavibacter michiganensis subsp. michiganensis NCPPB 382	443906.13	NC_009480	fig|443906.13.peg.789	CMM_0700	VBIClaMic82482_0789	PATRIC.443906.13.NC_009480.CDS.788854.789522.rev	PATRIC	CDS	788854	789522	669	-	FIG01318196	PLF_1573_00002243	PGF_00411523	YP_001221440.1	222		regulatory protein
Clavibacter michiganensis subsp. michiganensis NCPPB 382	443906.13	NC_009480	fig|443906.13.peg.790	CMM_0701	VBIClaMic82482_0790	PATRIC.443906.13.NC_009480.CDS.789670.790368.fwd	PATRIC	CDS	789670	790368	699	+	FIG00638284	PLF_1573_00003191	PGF_00261528	YP_001221441.1	232		hypothetical protein
Clavibacter michiganensis subsp. michiganensis NCPPB 382	443906.13	NC_009480	fig|443906.13.peg.791	CMM_0702	VBIClaMic82482_0791	PATRIC.443906.13.NC_009480.CDS.790440.791081.fwd	PATRIC	CDS	790440	791081	642	+	FIG00989082	PLF_1573_00001103	PGF_00027931	YP_001221442.1	213		Acetyltransferase, GNAT family
Clavibacter michiganensis subsp. michiganensis NCPPB 382	443906.13	NC_009480	fig|443906.13.peg.792	CMM_0703	VBIClaMic82482_0792	PATRIC.443906.13.NC_009480.CDS.791116.791481.rev	PATRIC	CDS	791116	791481	366	-		PLF_1573_00002981	PGF_01251689	YP_001221443.1	121		hypothetical protein
Clavibacter michiganensis subsp. michiganensis NCPPB 382	443906.13	NC_009480	fig|443906.13.peg.793	CMM_0704	VBIClaMic82482_0793	PATRIC.443906.13.NC_009480.CDS.791849.792331.rev	PATRIC	CDS	791849	792331	483	-	FIG00512066	PLF_1573_00002047	PGF_01251385	YP_001221444.1	160		hypothetical protein
Clavibacter michiganensis subsp. michiganensis NCPPB 382	443906.13	NC_009480	fig|443906.13.peg.794		VBIClaMic82482_0794	PATRIC.443906.13.NC_009480.CDS.792656.792799.fwd	PATRIC	CDS	792656	792799	144	+		PLF_1573_00004926	PGF_01253133		47		hypothetical protein
Clavibacter michiganensis subsp. michiganensis NCPPB 382	443906.13	NC_009480	fig|443906.13.peg.795	CMM_0705	VBIClaMic82482_0795	PATRIC.443906.13.NC_009480.CDS.792835.793188.fwd	PATRIC	CDS	792835	793188	354	+	FIG00638284	PLF_1573_00002046	PGF_00138562	YP_001221445.1	117		hypothetical protein
Clavibacter michiganensis subsp. michiganensis NCPPB 382	443906.13	NC_009480	fig|443906.13.peg.796	CMM_0706	VBIClaMic82482_0796	PATRIC.443906.13.NC_009480.CDS.793298.795367.fwd	PATRIC	CDS	793298	795367	2070	+	FIG00000747	PLF_1573_00000483	PGF_00402178	YP_001221446.1	689	pbpB	Beta-lactamase (EC 3.5.2.6)
Clavibacter michiganensis subsp. michiganensis NCPPB 382	443906.13	NC_009480	fig|443906.13.peg.797	CMM_0707	VBIClaMic82482_0797	PATRIC.443906.13.NC_009480.CDS.795367.796800.fwd	PATRIC	CDS	795367	796800	1434	+	FIG00512664	PLF_1573_00001930	PGF_00062944	YP_001221447.1	477		Two-component system sensor kinase
Clavibacter michiganensis subsp. michiganensis NCPPB 382	443906.13	NC_009480	fig|443906.13.peg.798	CMM_0708	VBIClaMic82482_0798	PATRIC.443906.13.NC_009480.CDS.796797.797477.fwd	PATRIC	CDS	796797	797477	681	+	FIG01124340	PLF_1573_00001927	PGF_00062831	YP_001221448.1	226		Two-component system response regulator
Clavibacter michiganensis subsp. michiganensis NCPPB 382	443906.13	NC_009480	fig|443906.13.peg.799	CMM_0709	VBIClaMic82482_0799	PATRIC.443906.13.NC_009480.CDS.797660.798079.fwd	PATRIC	CDS	797660	798079	420	+	FIG00138617	PLF_1573_00001608	PGF_00027464	YP_001221449.1	139		Organic hydroperoxide resistance protein
Clavibacter michiganensis subsp. michiganensis NCPPB 382	443906.13	NC_009480	fig|443906.13.peg.800	CMM_0710	VBIClaMic82482_0800	PATRIC.443906.13.NC_009480.CDS.798273.798545.fwd	PATRIC	CDS	798273	798545	273	+	FIG00001498	PLF_1573_00000361	PGF_00417816	YP_001221450.1	90	tyrA	Chorismate mutase I (EC 5.4.99.5)
Clavibacter michiganensis subsp. michiganensis NCPPB 382	443906.13	NC_009480	fig|443906.13.peg.801	CMM_0711	VBIClaMic82482_0801	PATRIC.443906.13.NC_009480.CDS.798577.799560.rev	PATRIC	CDS	798577	799560	984	-	FIG00511594	PLF_1573_00002045	PGF_00073709	YP_001221451.1	327		hypothetical protein
Clavibacter michiganensis subsp. michiganensis NCPPB 382	443906.13	NC_009480	fig|443906.13.peg.802	CMM_0712	VBIClaMic82482_0802	PATRIC.443906.13.NC_009480.CDS.799650.800480.rev	PATRIC	CDS	799650	800480	831	-	FIG00512251	PLF_1573_00001538	PGF_00424375	YP_001221452.1	276		Endonuclease/exonuclease/phosphatase family protein
Clavibacter michiganensis subsp. michiganensis NCPPB 382	443906.13	NC_009480	fig|443906.13.peg.803	CMM_0713	VBIClaMic82482_0803	PATRIC.443906.13.NC_009480.CDS.800539.801126.rev	PATRIC	CDS	800539	801126	588	-	FIG00512093	PLF_1573_00002044	PGF_01251384	YP_001221453.1	195		hypothetical protein
Clavibacter michiganensis subsp. michiganensis NCPPB 382	443906.13	NC_009480	fig|443906.13.peg.804	CMM_0714	VBIClaMic82482_0804	PATRIC.443906.13.NC_009480.CDS.801284.803158.rev	PATRIC	CDS	801284	803158	1875	-	FIG00512034	PLF_1573_00000521	PGF_00020861	YP_001221454.1	624		Methyl-accepting chemotaxis protein
Clavibacter michiganensis subsp. michiganensis NCPPB 382	443906.13	NC_009480	fig|443906.13.peg.805	CMM_0715	VBIClaMic82482_0805	PATRIC.443906.13.NC_009480.CDS.803155.804867.rev	PATRIC	CDS	803155	804867	1713	-	FIG00511467	PLF_1573_00000082	PGF_00340637	YP_001221455.1	570	wzy2	hypothetical protein
Clavibacter michiganensis subsp. michiganensis NCPPB 382	443906.13	NC_009480	fig|443906.13.peg.806	CMM_0716	VBIClaMic82482_0806	PATRIC.443906.13.NC_009480.CDS.804846.805895.rev	PATRIC	CDS	804846	805895	1050	-	FIG00511821	PLF_1573_00000696	PGF_01253306	YP_001221456.1	349	wcnG	Pyruvyl-transferase
Clavibacter michiganensis subsp. michiganensis NCPPB 382	443906.13	NC_009480	fig|443906.13.peg.807	CMM_0717	VBIClaMic82482_0807	PATRIC.443906.13.NC_009480.CDS.805892.807082.rev	PATRIC	CDS	805892	807082	1191	-	FIG01334593	PLF_1573_00001056	PGF_01251269	YP_001221457.1	396	wzx2	putative minor tail protein
Clavibacter michiganensis subsp. michiganensis NCPPB 382	443906.13	NC_009480	fig|443906.13.peg.808	CMM_0718	VBIClaMic82482_0808	PATRIC.443906.13.NC_009480.CDS.807079.808128.rev	PATRIC	CDS	807079	808128	1050	-	FIG00853015	PLF_1573_00000109	PGF_01251278	YP_001221458.1	349	wcnE	Glycosyl transferase, group 1 family protein
Clavibacter michiganensis subsp. michiganensis NCPPB 382	443906.13	NC_009480	fig|443906.13.peg.809	CMM_0719	VBIClaMic82482_0809	PATRIC.443906.13.NC_009480.CDS.808125.809255.rev	PATRIC	CDS	808125	809255	1131	-	FIG00007960	PLF_1573_00000121	PGF_00009474	YP_001221459.1	376	wcnD	Glycosyl transferase, group 1 family protein
Clavibacter michiganensis subsp. michiganensis NCPPB 382	443906.13	NC_009480	fig|443906.13.peg.810	CMM_0720	VBIClaMic82482_0810	PATRIC.443906.13.NC_009480.CDS.809255.810730.rev	PATRIC	CDS	809255	810730	1476	-	FIG00002968	PLF_1573_00001705	PGF_00041054	YP_001221460.1	491	wcnC	Putative glycosyltransferase
Clavibacter michiganensis subsp. michiganensis NCPPB 382	443906.13	NC_009480	fig|443906.13.peg.811	CMM_0721	VBIClaMic82482_0811	PATRIC.443906.13.NC_009480.CDS.810821.811540.rev	PATRIC	CDS	810821	811540	720	-	FIG00044013	PLF_1573_00001273	PGF_00017605	YP_001221461.1	239	wzb	Low molecular weight protein-tyrosine-phosphatase Wzb (EC 3.1.3.48)
Clavibacter michiganensis subsp. michiganensis NCPPB 382	443906.13	NC_009480	fig|443906.13.peg.812	CMM_0722	VBIClaMic82482_0812	PATRIC.443906.13.NC_009480.CDS.811550.812920.rev	PATRIC	CDS	811550	812920	1371	-	FIG00006955	PLF_1573_00002200	PGF_00405721	YP_001221462.1	456	wzc	putative ATPase involved in chromosome partitioning
Clavibacter michiganensis subsp. michiganensis NCPPB 382	443906.13	NC_009480	fig|443906.13.peg.813	CMM_0723	VBIClaMic82482_0813	PATRIC.443906.13.NC_009480.CDS.813285.815450.fwd	PATRIC	CDS	813285	815450	2166	+	FIG00765507	PLF_1573_00000442	PGF_00034424	YP_001221463.1	721	wcnB	Acyltransferase 3
Clavibacter michiganensis subsp. michiganensis NCPPB 382	443906.13	NC_009480	fig|443906.13.peg.814	CMM_0724	VBIClaMic82482_0814	PATRIC.443906.13.NC_009480.CDS.815640.816677.rev	PATRIC	CDS	815640	816677	1038	-	FIG00511533	PLF_1573_00000139	PGF_01251300	YP_001221464.1	345	wcnA	Acyltransferase family protein
Clavibacter michiganensis subsp. michiganensis NCPPB 382	443906.13	NC_009480	fig|443906.13.peg.815	CMM_0725	VBIClaMic82482_0815	PATRIC.443906.13.NC_009480.CDS.816769.817479.rev	PATRIC	CDS	816769	817479	711	-	FIG00511614	PLF_1573_00002043	PGF_01251383	YP_001221465.1	236		hypothetical protein
Clavibacter michiganensis subsp. michiganensis NCPPB 382	443906.13	NC_009480	fig|443906.13.peg.816	CMM_0726	VBIClaMic82482_0816	PATRIC.443906.13.NC_009480.CDS.817680.818729.rev	PATRIC	CDS	817680	818729	1050	-	FIG00511217	PLF_1573_00001142	PGF_00424375	YP_001221466.1	349		Endonuclease/exonuclease/phosphatase family protein
Clavibacter michiganensis subsp. michiganensis NCPPB 382	443906.13	NC_009480	fig|443906.13.peg.817	CMM_0727	VBIClaMic82482_0817	PATRIC.443906.13.NC_009480.CDS.818980.819777.rev	PATRIC	CDS	818980	819777	798	-	FIG00814168	PLF_1573_00000125	PGF_00423134	YP_001221467.1	265		Dienelactone hydrolase family protein
Clavibacter michiganensis subsp. michiganensis NCPPB 382	443906.13	NC_009480	fig|443906.13.peg.818	CMM_0728	VBIClaMic82482_0818	PATRIC.443906.13.NC_009480.CDS.819780.822140.rev	PATRIC	CDS	819780	822140	2361	-	FIG01303876	PLF_1573_00000621	PGF_00033961	YP_001221468.1	786	purL	Phosphoribosylformylglycinamidine synthase, synthetase subunit (EC 6.3.5.3)
Clavibacter michiganensis subsp. michiganensis NCPPB 382	443906.13	NC_009480	fig|443906.13.peg.819	CMM_0729	VBIClaMic82482_0819	PATRIC.443906.13.NC_009480.CDS.822137.822832.rev	PATRIC	CDS	822137	822832	696	-	FIG00025475	PLF_1573_00001663	PGF_00033959	YP_001221469.1	231	purQ	Phosphoribosylformylglycinamidine synthase, glutamine amidotransferase subunit (EC 6.3.5.3)
Clavibacter michiganensis subsp. michiganensis NCPPB 382	443906.13	NC_009480	fig|443906.13.peg.820	CMM_0730	VBIClaMic82482_0820	PATRIC.443906.13.NC_009480.CDS.822832.823224.rev	PATRIC	CDS	822832	823224	393	-	FIG00000869	PLF_1573_00001662	PGF_00033956	YP_001221470.1	130	purS	Phosphoribosylformylglycinamidine synthase, PurS subunit (EC 6.3.5.3)
Clavibacter michiganensis subsp. michiganensis NCPPB 382	443906.13	NC_009480	fig|443906.13.peg.821	CMM_0731	VBIClaMic82482_0821	PATRIC.443906.13.NC_009480.CDS.823345.824028.rev	PATRIC	CDS	823345	824028	684	-	FIG00512299	PLF_1573_00000899	PGF_00355614	YP_001221471.1	227		hypothetical protein
Clavibacter michiganensis subsp. michiganensis NCPPB 382	443906.13	NC_009480	fig|443906.13.peg.822	CMM_0732	VBIClaMic82482_0822	PATRIC.443906.13.NC_009480.CDS.824193.825590.fwd	PATRIC	CDS	824193	825590	1398	+	FIG00613966	PLF_1573_00001910	PGF_00061071	YP_001221472.1	465		Transporter, MFS superfamily
Clavibacter michiganensis subsp. michiganensis NCPPB 382	443906.13	NC_009480	fig|443906.13.peg.823	CMM_0733	VBIClaMic82482_0823	PATRIC.443906.13.NC_009480.CDS.825663.826337.rev	PATRIC	CDS	825663	826337	675	-	FIG01279495	PLF_1573_00001877	PGF_00059269	YP_001221473.1	224		Transcriptional regulator, GntR family
Clavibacter michiganensis subsp. michiganensis NCPPB 382	443906.13	NC_009480	fig|443906.13.peg.824	CMM_0734	VBIClaMic82482_0824	PATRIC.443906.13.NC_009480.CDS.826366.827205.fwd	PATRIC	CDS	826366	827205	840	+	FIG01304251	PLF_1573_00001148	PGF_00039711	YP_001221474.1	279		Aliphatic amidase AmiE (EC 3.5.1.4)
Clavibacter michiganensis subsp. michiganensis NCPPB 382	443906.13	NC_009480	fig|443906.13.peg.825	CMM_0735	VBIClaMic82482_0825	PATRIC.443906.13.NC_009480.CDS.827277.828266.rev	PATRIC	CDS	827277	828266	990	-	FIG00639501	PLF_1573_00001621	PGF_00028782	YP_001221475.1	329		Oxidoreductase, aldo/keto reductase family
Clavibacter michiganensis subsp. michiganensis NCPPB 382	443906.13	NC_009480	fig|443906.13.peg.826	CMM_0736	VBIClaMic82482_0826	PATRIC.443906.13.NC_009480.CDS.828392.828877.fwd	PATRIC	CDS	828392	828877	486	+	FIG00002441	PLF_1573_00002520	PGF_00059238	YP_001221476.1	161	furA	Transcriptional regulator, Fur family
Clavibacter michiganensis subsp. michiganensis NCPPB 382	443906.13	NC_009480	fig|443906.13.peg.827	CMM_0737	VBIClaMic82482_0827	PATRIC.443906.13.NC_009480.CDS.828956.830485.fwd	PATRIC	CDS	828956	830485	1530	+	FIG00000313	PLF_1573_00000054	PGF_00416700	YP_001221477.1	509	katA	Catalase (EC 1.11.1.6)
Clavibacter michiganensis subsp. michiganensis NCPPB 382	443906.13	NC_009480	fig|443906.13.peg.828	CMM_0738	VBIClaMic82482_0828	PATRIC.443906.13.NC_009480.CDS.830624.833074.rev	PATRIC	CDS	830624	833074	2451	-	FIG00638284	PLF_1573_00003720	PGF_00251055	YP_001221478.1	816		hypothetical protein
Clavibacter michiganensis subsp. michiganensis NCPPB 382	443906.13	NC_009480	fig|443906.13.peg.829	CMM_0739	VBIClaMic82482_0829	PATRIC.443906.13.NC_009480.CDS.833418.833930.rev	PATRIC	CDS	833418	833930	513	-	FIG00001650	PLF_1573_00001424	PGF_00012120	YP_001221479.1	170		Histone acetyltransferase HPA2 and related acetyltransferases
Clavibacter michiganensis subsp. michiganensis NCPPB 382	443906.13	NC_009480	fig|443906.13.peg.830	CMM_0740	VBIClaMic82482_0830	PATRIC.443906.13.NC_009480.CDS.833936.834511.rev	PATRIC	CDS	833936	834511	576	-	FIG00765507	PLF_1573_00003234	PGF_00393432	YP_001221480.1	191		putative acyltransferase
Clavibacter michiganensis subsp. michiganensis NCPPB 382	443906.13	NC_009480	fig|443906.13.peg.831	CMM_0741	VBIClaMic82482_0831	PATRIC.443906.13.NC_009480.CDS.834590.835756.fwd	PATRIC	CDS	834590	835756	1167	+	FIG00512525	PLF_1573_00000025	PGF_01251522	YP_001221481.1	388		hypothetical protein
Clavibacter michiganensis subsp. michiganensis NCPPB 382	443906.13	NC_009480	fig|443906.13.peg.832	CMM_0742	VBIClaMic82482_0832	PATRIC.443906.13.NC_009480.CDS.835753.836553.fwd	PATRIC	CDS	835753	836553	801	+	FIG01030897	PLF_1573_00001043	PGF_00409379	YP_001221482.1	266		putative membrane protein
Clavibacter michiganensis subsp. michiganensis NCPPB 382	443906.13	NC_009480	fig|443906.13.peg.833	CMM_0743	VBIClaMic82482_0833	PATRIC.443906.13.NC_009480.CDS.836550.837290.fwd	PATRIC	CDS	836550	837290	741	+	FIG01247796	PLF_1573_00001642	PGF_00033003	YP_001221483.1	246		Phenazine biosynthesis protein PhzF like
Clavibacter michiganensis subsp. michiganensis NCPPB 382	443906.13	NC_009480	fig|443906.13.peg.834	CMM_0744	VBIClaMic82482_0834	PATRIC.443906.13.NC_009480.CDS.837317.838630.rev	PATRIC	CDS	837317	838630	1314	-	FIG00936959	PLF_1573_00001220	PGF_00011509	YP_001221484.1	437		Hemolysins and related proteins containing CBS domains
Clavibacter michiganensis subsp. michiganensis NCPPB 382	443906.13	NC_009480	fig|443906.13.peg.835		VBIClaMic82482_0835	PATRIC.443906.13.NC_009480.CDS.838643.838768.fwd	PATRIC	CDS	838643	838768	126	+		PLF_1573_00005014	PGF_01253218		41		hypothetical protein
Clavibacter michiganensis subsp. michiganensis NCPPB 382	443906.13	NC_009480	fig|443906.13.peg.836	CMM_0745	VBIClaMic82482_0836	PATRIC.443906.13.NC_009480.CDS.838844.839251.fwd	PATRIC	CDS	838844	839251	408	+	FIG00511937	PLF_1573_00000898	PGF_00078181	YP_001221485.1	135		hypothetical protein
Clavibacter michiganensis subsp. michiganensis NCPPB 382	443906.13	NC_009480	fig|443906.13.peg.837	CMM_0746	VBIClaMic82482_0837	PATRIC.443906.13.NC_009480.CDS.839279.839869.rev	PATRIC	CDS	839279	839869	591	-	FIG01384974	PLF_1573_00003721	PGF_00403709	YP_001221486.1	196	prkA	possible uridine kinase
Clavibacter michiganensis subsp. michiganensis NCPPB 382	443906.13	NC_009480	fig|443906.13.peg.838	CMM_0747	VBIClaMic82482_0838	PATRIC.443906.13.NC_009480.CDS.839902.840855.rev	PATRIC	CDS	839902	840855	954	-	FIG01914935	PLF_1573_00002894	PGF_00038845	YP_001221487.1	317		Protocatechuate dioxygenase
Clavibacter michiganensis subsp. michiganensis NCPPB 382	443906.13	NC_009480	fig|443906.13.peg.839	CMM_0748	VBIClaMic82482_0839	PATRIC.443906.13.NC_009480.CDS.840974.842203.rev	PATRIC	CDS	840974	842203	1230	-	FIG00453279	PLF_1573_00002288	PGF_00413175	YP_001221488.1	409		2-polyprenyl-6-methoxyphenol hydroxylase and related FAD-dependent oxidoreductases
Clavibacter michiganensis subsp. michiganensis NCPPB 382	443906.13	NC_009480	fig|443906.13.peg.840	CMM_0749	VBIClaMic82482_0840	PATRIC.443906.13.NC_009480.CDS.842313.842807.fwd	PATRIC	CDS	842313	842807	495	+	FIG00554610	PLF_1573_00002528	PGF_00059570	YP_001221489.1	164		Transcriptional regulator, MarR family
Clavibacter michiganensis subsp. michiganensis NCPPB 382	443906.13	NC_009480	fig|443906.13.peg.841	CMM_0750	VBIClaMic82482_0841	PATRIC.443906.13.NC_009480.CDS.842826.843479.rev	PATRIC	CDS	842826	843479	654	-	FIG00003788	PLF_1573_00000140	PGF_00009557	YP_001221490.1	217		Glycosyl transferase, group 2 family
Clavibacter michiganensis subsp. michiganensis NCPPB 382	443906.13	NC_009480	fig|443906.13.peg.842	CMM_0751	VBIClaMic82482_0842	PATRIC.443906.13.NC_009480.CDS.843620.846232.rev	PATRIC	CDS	843620	846232	2613	-	FIG00841842	PLF_1573_00000441	PGF_00033027	YP_001221491.1	870		Acyl-CoA dehydrogenase/oxidase domain protein
Clavibacter michiganensis subsp. michiganensis NCPPB 382	443906.13	NC_009480	fig|443906.13.peg.843	CMM_0752	VBIClaMic82482_0843	PATRIC.443906.13.NC_009480.CDS.846449.846667.fwd	PATRIC	CDS	846449	846667	219	+	FIG00511172	PLF_1573_00002042	PGF_01251382	YP_001221492.1	72		hypothetical protein
Clavibacter michiganensis subsp. michiganensis NCPPB 382	443906.13	NC_009480	fig|443906.13.peg.844	CMM_0753	VBIClaMic82482_0844	PATRIC.443906.13.NC_009480.CDS.846755.847675.rev	PATRIC	CDS	846755	847675	921	-	FIG00000195	PLF_1573_00001661	PGF_00033936	YP_001221493.1	306	purC	Phosphoribosylaminoimidazole-succinocarboxamide synthase (EC 6.3.2.6)
Clavibacter michiganensis subsp. michiganensis NCPPB 382	443906.13	NC_009480	fig|443906.13.peg.845	CMM_0754	VBIClaMic82482_0845	PATRIC.443906.13.NC_009480.CDS.847672.848922.rev	PATRIC	CDS	847672	848922	1251	-	FIG00000235	PLF_1573_00001660	PGF_00033929	YP_001221494.1	416	purD	Phosphoribosylamine--glycine ligase (EC 6.3.4.13)
Clavibacter michiganensis subsp. michiganensis NCPPB 382	443906.13	NC_009480	fig|443906.13.peg.846	CMM_0755	VBIClaMic82482_0846	PATRIC.443906.13.NC_009480.CDS.849353.849691.fwd	PATRIC	CDS	849353	849691	339	+	FIG00511330	PLF_1573_00001404	PGF_00000576	YP_001221495.1	112		FIG00820565: hypothetical protein
Clavibacter michiganensis subsp. michiganensis NCPPB 382	443906.13	NC_009480	fig|443906.13.peg.847	CMM_0756	VBIClaMic82482_0847	PATRIC.443906.13.NC_009480.CDS.849802.850059.fwd	PATRIC	CDS	849802	850059	258	+	FIG00511984	PLF_1573_00000081	PGF_01253322	YP_001221496.1	85		hypothetical protein
Clavibacter michiganensis subsp. michiganensis NCPPB 382	443906.13	NC_009480	fig|443906.13.peg.848	CMM_0757	VBIClaMic82482_0848	PATRIC.443906.13.NC_009480.CDS.850126.851586.rev	PATRIC	CDS	850126	851586	1461	-	FIG00000179	PLF_1573_00000476	PGF_00050995	YP_001221497.1	486	purF	Amidophosphoribosyltransferase (EC 2.4.2.14)
Clavibacter michiganensis subsp. michiganensis NCPPB 382	443906.13	NC_009480	fig|443906.13.peg.849	CMM_0758	VBIClaMic82482_0849	PATRIC.443906.13.NC_009480.CDS.851757.852785.fwd	PATRIC	CDS	851757	852785	1029	+	FIG00000222	PLF_1573_00002461	PGF_00033954	YP_001221498.1	342	purM	Phosphoribosylformylglycinamidine cyclo-ligase (EC 6.3.3.1)
Clavibacter michiganensis subsp. michiganensis NCPPB 382	443906.13	NC_009480	fig|443906.13.peg.850	CMM_0759	VBIClaMic82482_0850	PATRIC.443906.13.NC_009480.CDS.852922.853062.rev	PATRIC	CDS	852922	853062	141	-	FIG00638284	PLF_1573_00001077	PGF_01251276	YP_001221499.1	46		hypothetical protein
Clavibacter michiganensis subsp. michiganensis NCPPB 382	443906.13	NC_009480	fig|443906.13.peg.851	CMM_0760	VBIClaMic82482_0851	PATRIC.443906.13.NC_009480.CDS.853371.854471.fwd	PATRIC	CDS	853371	854471	1101	+	FIG01340419	PLF_1573_00001304	PGF_00005689	YP_001221500.1	366		Flavine-dependent monooxygenase
Clavibacter michiganensis subsp. michiganensis NCPPB 382	443906.13	NC_009480	fig|443906.13.peg.852	CMM_0761	VBIClaMic82482_0852	PATRIC.443906.13.NC_009480.CDS.854801.856861.rev	PATRIC	CDS	854801	856861	2061	-	FIG00945276	PLF_1573_00001042	PGF_00409656	YP_001221501.1	686		putative membrane protein
Clavibacter michiganensis subsp. michiganensis NCPPB 382	443906.13	NC_009480	fig|443906.13.peg.853	CMM_0762	VBIClaMic82482_0853	PATRIC.443906.13.NC_009480.CDS.856950.857615.rev	PATRIC	CDS	856950	857615	666	-	FIG00761799	PLF_1573_00001031	PGF_00407457	YP_001221502.1	221		putative integral membrane protein
Clavibacter michiganensis subsp. michiganensis NCPPB 382	443906.13	NC_009480	fig|443906.13.peg.854	CMM_0763	VBIClaMic82482_0854	PATRIC.443906.13.NC_009480.CDS.857678.859141.fwd	PATRIC	CDS	857678	859141	1464	+		PLF_1573_00002366	PGF_00010248	YP_001221503.1	487		GntR family transcriptional regulator MSMEG2324 @ Transcriptional regulator, GntR family domain
Clavibacter michiganensis subsp. michiganensis NCPPB 382	443906.13	NC_009480	fig|443906.13.peg.855	CMM_0764	VBIClaMic82482_0855	PATRIC.443906.13.NC_009480.CDS.859301.860284.fwd	PATRIC	CDS	859301	860284	984	+	FIG00905474	PLF_1573_00002239	PGF_01251476	YP_001221504.1	327	ppaF	putative secreted protein
Clavibacter michiganensis subsp. michiganensis NCPPB 382	443906.13	NC_009480	fig|443906.13.peg.856	CMM_0765	VBIClaMic82482_0856	PATRIC.443906.13.NC_009480.CDS.860397.862478.fwd	PATRIC	CDS	860397	862478	2082	+	FIG00109688	PLF_1573_00000049	PGF_00008870	YP_001221505.1	693		Glycogen debranching enzyme (EC 3.2.1.-)
Clavibacter michiganensis subsp. michiganensis NCPPB 382	443906.13	NC_009480	fig|443906.13.peg.857	CMM_0766	VBIClaMic82482_0857	PATRIC.443906.13.NC_009480.CDS.862605.863672.fwd	PATRIC	CDS	862605	863672	1068	+	FIG00511686	PLF_1573_00002219	PGF_00409054	YP_001221506.1	355		putative membrane protein
Clavibacter michiganensis subsp. michiganensis NCPPB 382	443906.13	NC_009480	fig|443906.13.peg.858	CMM_0767	VBIClaMic82482_0858	PATRIC.443906.13.NC_009480.CDS.863669.864067.rev	PATRIC	CDS	863669	864067	399	-	FIG00511466	PLF_1573_00002041	PGF_01251381	YP_001221507.1	132		hypothetical protein
Clavibacter michiganensis subsp. michiganensis NCPPB 382	443906.13	NC_009480	fig|443906.13.peg.859	CMM_0768	VBIClaMic82482_0859	PATRIC.443906.13.NC_009480.CDS.864085.864483.rev	PATRIC	CDS	864085	864483	399	-	FIG00512383	PLF_1573_00002624	PGF_00251055	YP_001221508.1	132		hypothetical protein
Clavibacter michiganensis subsp. michiganensis NCPPB 382	443906.13	NC_009480	fig|443906.13.peg.860		VBIClaMic82482_0860	PATRIC.443906.13.NC_009480.CDS.864534.864668.rev	PATRIC	CDS	864534	864668	135	-		PLF_1573_00004968	PGF_01253173		44		hypothetical protein
Clavibacter michiganensis subsp. michiganensis NCPPB 382	443906.13	NC_009480	fig|443906.13.peg.861	CMM_0769	VBIClaMic82482_0861	PATRIC.443906.13.NC_009480.CDS.864741.867941.fwd	PATRIC	CDS	864741	867941	3201	+	FIG00132942	PLF_1573_00000061	PGF_00046759	YP_001221509.1	1066		RND multidrug efflux transporter; Acriflavin resistance protein
Clavibacter michiganensis subsp. michiganensis NCPPB 382	443906.13	NC_009480	fig|443906.13.peg.862	CMM_0770	VBIClaMic82482_0862	PATRIC.443906.13.NC_009480.CDS.868260.870491.fwd	PATRIC	CDS	868260	870491	2232	+	FIG00001381	PLF_1573_00000182	PGF_00017259	YP_001221510.1	743		ATP-dependent RNA helicase
Clavibacter michiganensis subsp. michiganensis NCPPB 382	443906.13	NC_009480	fig|443906.13.peg.863	CMM_0771	VBIClaMic82482_0863	PATRIC.443906.13.NC_009480.CDS.870588.871118.fwd	PATRIC	CDS	870588	871118	531	+	FIG00000756	PLF_1573_00002496	PGF_00048882	YP_001221511.1	176		Ribosomal-protein-S5p-alanine acetyltransferase (EC 2.3.1.128)
Clavibacter michiganensis subsp. michiganensis NCPPB 382	443906.13	NC_009480	fig|443906.13.peg.864	CMM_0772	VBIClaMic82482_0864	PATRIC.443906.13.NC_009480.CDS.871131.871655.fwd	PATRIC	CDS	871131	871655	525	+	FIG01272034	PLF_1573_00001572	PGF_00024018	YP_001221512.1	174		N-acetyltransferase, GCN5-family
Clavibacter michiganensis subsp. michiganensis NCPPB 382	443906.13	NC_009480	fig|443906.13.peg.865	CMM_0773	VBIClaMic82482_0865	PATRIC.443906.13.NC_009480.CDS.871708.872181.fwd	PATRIC	CDS	871708	872181	474	+	FIG00638284	PLF_1573_00003722	PGF_01252125	YP_001221513.1	157		hypothetical protein
Clavibacter michiganensis subsp. michiganensis NCPPB 382	443906.13	NC_009480	fig|443906.13.peg.866	CMM_0774	VBIClaMic82482_0866	PATRIC.443906.13.NC_009480.CDS.872320.873297.fwd	PATRIC	CDS	872320	873297	978	+	FIG00014777	PLF_1573_00002380	PGF_00426572	YP_001221514.1	325		5-keto-2-deoxygluconokinase (EC 2.7.1.92)
Clavibacter michiganensis subsp. michiganensis NCPPB 382	443906.13	NC_009480	fig|443906.13.peg.867	CMM_0775	VBIClaMic82482_0867	PATRIC.443906.13.NC_009480.CDS.873294.874235.fwd	PATRIC	CDS	873294	874235	942	+	FIG00019106	PLF_1573_00002302	PGF_00426560	YP_001221515.1	313		5-keto-2-deoxy-D-gluconate-6 phosphate aldolase [form 2] (EC 4.1.2.29)
Clavibacter michiganensis subsp. michiganensis NCPPB 382	443906.13	NC_009480	fig|443906.13.peg.868	CMM_0776	VBIClaMic82482_0868	PATRIC.443906.13.NC_009480.CDS.874289.875794.fwd	PATRIC	CDS	874289	875794	1506	+	FIG01257503	PLF_1573_00002420	PGF_00021001	YP_001221516.1	501		Methylmalonate-semialdehyde dehydrogenase [inositol] (EC 1.2.1.27)
Clavibacter michiganensis subsp. michiganensis NCPPB 382	443906.13	NC_009480	fig|443906.13.peg.869	CMM_0777	VBIClaMic82482_0869	PATRIC.443906.13.NC_009480.CDS.875827.876780.fwd	PATRIC	CDS	875827	876780	954	+	FIG00001409	PLF_1573_00001140	PGF_00426473	YP_001221517.1	317		5-deoxy-glucuronate isomerase (EC 5.3.1.-)
Clavibacter michiganensis subsp. michiganensis NCPPB 382	443906.13	NC_009480	fig|443906.13.peg.870	CMM_0778	VBIClaMic82482_0870	PATRIC.443906.13.NC_009480.CDS.876777.878693.fwd	PATRIC	CDS	876777	878693	1917	+	FIG00029868	PLF_1573_00001192	PGF_00424627	YP_001221518.1	638		Epi-inositol hydrolase (EC 3.7.1.-)
Clavibacter michiganensis subsp. michiganensis NCPPB 382	443906.13	NC_009480	fig|443906.13.peg.871	CMM_0779	VBIClaMic82482_0871	PATRIC.443906.13.NC_009480.CDS.878806.879132.rev	PATRIC	CDS	878806	879132	327	-		PLF_1573_00003053	PGF_01251738	YP_001221519.1	108		hypothetical protein
Clavibacter michiganensis subsp. michiganensis NCPPB 382	443906.13	NC_009480	fig|443906.13.peg.872	CMM_0780	VBIClaMic82482_0872	PATRIC.443906.13.NC_009480.CDS.879560.880537.fwd	PATRIC	CDS	879560	880537	978	+	FIG01322202	PLF_1573_00002033	PGF_00289407	YP_001221520.1	325		hypothetical protein
Clavibacter michiganensis subsp. michiganensis NCPPB 382	443906.13	NC_009480	fig|443906.13.peg.873	CMM_0781	VBIClaMic82482_0873	PATRIC.443906.13.NC_009480.CDS.880534.881502.fwd	PATRIC	CDS	880534	881502	969	+	FIG00000819	PLF_1573_00001113	PGF_00418720	YP_001221521.1	322		3-hydroxybutyryl-CoA dehydrogenase (EC 1.1.1.157); 3-hydroxyacyl-CoA dehydrogenase (EC 1.1.1.35)
Clavibacter michiganensis subsp. michiganensis NCPPB 382	443906.13	NC_009480	fig|443906.13.peg.874	CMM_0782	VBIClaMic82482_0874	PATRIC.443906.13.NC_009480.CDS.881536.882285.rev	PATRIC	CDS	881536	882285	750	-	FIG00546160	PLF_1573_00002876	PGF_00028857	YP_001221522.1	249		Oxidoreductase, short-chain dehydrogenase/reductase family
Clavibacter michiganensis subsp. michiganensis NCPPB 382	443906.13	NC_009480	fig|443906.13.peg.875	CMM_0783	VBIClaMic82482_0875	PATRIC.443906.13.NC_009480.CDS.882419.883261.fwd	PATRIC	CDS	882419	883261	843	+	FIG01326599	PLF_1573_00002896	PGF_00039315	YP_001221523.1	280		Putative DNA-binding protein
Clavibacter michiganensis subsp. michiganensis NCPPB 382	443906.13	NC_009480	fig|443906.13.peg.876	CMM_0784	VBIClaMic82482_0876	PATRIC.443906.13.NC_009480.CDS.883338.884003.fwd	PATRIC	CDS	883338	884003	666	+	FIG00946206	PLF_1573_00002980	PGF_01251688	YP_001221524.1	221		hypothetical protein
Clavibacter michiganensis subsp. michiganensis NCPPB 382	443906.13	NC_009480	fig|443906.13.peg.877	CMM_0785	VBIClaMic82482_0877	PATRIC.443906.13.NC_009480.CDS.884011.884733.rev	PATRIC	CDS	884011	884733	723	-	FIG00621925	PLF_1573_00001876	PGF_00059269	YP_001221525.1	240		Transcriptional regulator, GntR family
Clavibacter michiganensis subsp. michiganensis NCPPB 382	443906.13	NC_009480	fig|443906.13.peg.878	CMM_0786	VBIClaMic82482_0878	PATRIC.443906.13.NC_009480.CDS.884749.885519.rev	PATRIC	CDS	884749	885519	771	-	FIG00000076	PLF_1573_00001913	PGF_00061897	YP_001221526.1	256	tpiB	Triosephosphate isomerase (EC 5.3.1.1)
Clavibacter michiganensis subsp. michiganensis NCPPB 382	443906.13	NC_009480	fig|443906.13.peg.879	CMM_0787	VBIClaMic82482_0879	PATRIC.443906.13.NC_009480.CDS.885551.886012.rev	PATRIC	CDS	885551	886012	462	-	FIG00134342	PLF_1573_00000717	PGF_00048652	YP_001221527.1	153	rpiB	Ribose 5-phosphate isomerase B (EC 5.3.1.6)
Clavibacter michiganensis subsp. michiganensis NCPPB 382	443906.13	NC_009480	fig|443906.13.peg.880	CMM_0788	VBIClaMic82482_0880	PATRIC.443906.13.NC_009480.CDS.886062.887798.rev	PATRIC	CDS	886062	887798	1737	-	FIG00002488	PLF_1573_00000504	PGF_00423426	YP_001221528.1	578	dakA	Dihydroxyacetone kinase, ATP-dependent (EC 2.7.1.29)
Clavibacter michiganensis subsp. michiganensis NCPPB 382	443906.13	NC_009480	fig|443906.13.peg.881	CMM_0789	VBIClaMic82482_0881	PATRIC.443906.13.NC_009480.CDS.887879.888640.rev	PATRIC	CDS	887879	888640	762	-	FIG00621925	PLF_1573_00000782	PGF_00059269	YP_001221529.1	253		Transcriptional regulator, GntR family
Clavibacter michiganensis subsp. michiganensis NCPPB 382	443906.13	NC_009480	fig|443906.13.peg.882	CMM_0790	VBIClaMic82482_0882	PATRIC.443906.13.NC_009480.CDS.888694.889623.rev	PATRIC	CDS	888694	889623	930	-	FIG00008439	PLF_1573_00000425	PGF_00014337	YP_001221530.1	309		Inositol transport system ATP-binding protein
Clavibacter michiganensis subsp. michiganensis NCPPB 382	443906.13	NC_009480	fig|443906.13.peg.883	CMM_0791	VBIClaMic82482_0883	PATRIC.443906.13.NC_009480.CDS.889620.890663.rev	PATRIC	CDS	889620	890663	1044	-	FIG00008562	PLF_1573_00002511	PGF_00054681	YP_001221531.1	347		Sugar ABC transporter, permease protein
Clavibacter michiganensis subsp. michiganensis NCPPB 382	443906.13	NC_009480	fig|443906.13.peg.884	CMM_0792	VBIClaMic82482_0884	PATRIC.443906.13.NC_009480.CDS.890768.891745.rev	PATRIC	CDS	890768	891745	978	-	FIG00008311	PLF_1573_00002395	PGF_00014373	YP_001221532.1	325		Inositol transport system sugar-binding protein
Clavibacter michiganensis subsp. michiganensis NCPPB 382	443906.13	NC_009480	fig|443906.13.peg.885	CMM_0793	VBIClaMic82482_0885	PATRIC.443906.13.NC_009480.CDS.892001.893008.rev	PATRIC	CDS	892001	893008	1008	-	FIG01583289	PLF_1573_00002424	PGF_00023541	YP_001221533.1	335		Myo-inositol 2-dehydrogenase (EC 1.1.1.18)
Clavibacter michiganensis subsp. michiganensis NCPPB 382	443906.13	NC_009480	fig|443906.13.peg.886	CMM_0794	VBIClaMic82482_0886	PATRIC.443906.13.NC_009480.CDS.893068.893985.rev	PATRIC	CDS	893068	893985	918	-	FIG00001357	PLF_1573_00001454	PGF_00014390	YP_001221534.1	305		Inosose dehydratase (EC 4.2.1.44)
Clavibacter michiganensis subsp. michiganensis NCPPB 382	443906.13	NC_009480	fig|443906.13.peg.887	CMM_0795	VBIClaMic82482_0887	PATRIC.443906.13.NC_009480.CDS.894292.896427.fwd	PATRIC	CDS	894292	896427	2136	+	FIG00003394	PLF_1573_00002784	PGF_00425931	YP_001221535.1	711		5'-nucleotidase (EC 3.1.3.5)
Clavibacter michiganensis subsp. michiganensis NCPPB 382	443906.13	NC_009480	fig|443906.13.peg.888	CMM_0796	VBIClaMic82482_0888	PATRIC.443906.13.NC_009480.CDS.896513.896914.fwd	PATRIC	CDS	896513	896914	402	+	FIG01318274	PLF_1573_00002769	PGF_00056736	YP_001221536.1	133	trxC	Thioredoxin
Clavibacter michiganensis subsp. michiganensis NCPPB 382	443906.13	NC_009480	fig|443906.13.peg.889	CMM_0797	VBIClaMic82482_0889	PATRIC.443906.13.NC_009480.CDS.897027.898910.fwd	PATRIC	CDS	897027	898910	1884	+	FIG00000422	PLF_1573_00000180	PGF_00016645	YP_001221537.1	627	recQ3	ATP-dependent DNA helicase RecQ
Clavibacter michiganensis subsp. michiganensis NCPPB 382	443906.13	NC_009480	fig|443906.13.peg.890		VBIClaMic82482_0890	PATRIC.443906.13.NC_009480.CDS.899033.899281.rev	PATRIC	CDS	899033	899281	249	-		PLF_1573_00004634	PGF_00118247		82		hypothetical protein
Clavibacter michiganensis subsp. michiganensis NCPPB 382	443906.13	NC_009480	fig|443906.13.peg.891	CMM_0798	VBIClaMic82482_0891	PATRIC.443906.13.NC_009480.CDS.899348.901318.fwd	PATRIC	CDS	899348	901318	1971	+	FIG00511193	PLF_1573_00000669	PGF_00040959	YP_001221538.1	656		Putative glycosyl hydrolase of unknown function (DUF1680)
Clavibacter michiganensis subsp. michiganensis NCPPB 382	443906.13	NC_009480	fig|443906.13.peg.892	CMM_0799	VBIClaMic82482_0892	PATRIC.443906.13.NC_009480.CDS.901594.903150.fwd	PATRIC	CDS	901594	903150	1557	+	FIG00816155	PLF_1573_00001154	PGF_00001294	YP_001221539.1	518	bldKB	ABC transport protein BldKB
Clavibacter michiganensis subsp. michiganensis NCPPB 382	443906.13	NC_009480	fig|443906.13.peg.893	CMM_0800	VBIClaMic82482_0893	PATRIC.443906.13.NC_009480.CDS.903154.904116.fwd	PATRIC	CDS	903154	904116	963	+	FIG00511882	PLF_1573_00002440	PGF_00026967	YP_001221540.1	320	bldKA	Oligopeptide ABC transporter, permease protein
Clavibacter michiganensis subsp. michiganensis NCPPB 382	443906.13	NC_009480	fig|443906.13.peg.894	CMM_0801	VBIClaMic82482_0894	PATRIC.443906.13.NC_009480.CDS.904113.905105.fwd	PATRIC	CDS	904113	905105	993	+	FIG00945384	PLF_1573_00003723	PGF_00409962	YP_001221541.1	330	bldKC	putative peptide ABC transporter, permease component
Clavibacter michiganensis subsp. michiganensis NCPPB 382	443906.13	NC_009480	fig|443906.13.peg.895	CMM_0802	VBIClaMic82482_0895	PATRIC.443906.13.NC_009480.CDS.905102.905968.fwd	PATRIC	CDS	905102	905968	867	+	FIG00014907	PLF_1573_00000565	PGF_00026922	YP_001221542.1	288	bldKD	Oligopeptide ABC transporter, ATP-binding protein
Clavibacter michiganensis subsp. michiganensis NCPPB 382	443906.13	NC_009480	fig|443906.13.peg.896	CMM_0803	VBIClaMic82482_0896	PATRIC.443906.13.NC_009480.CDS.905965.906903.fwd	PATRIC	CDS	905965	906903	939	+	FIG00018865	PLF_1573_00000568	PGF_00026996	YP_001221543.1	312	bldKE	Oligopeptide transport ATP-binding protein OppF (TC 3.A.1.5.1)
Clavibacter michiganensis subsp. michiganensis NCPPB 382	443906.13	NC_009480	fig|443906.13.peg.897	CMM_0804	VBIClaMic82482_0897	PATRIC.443906.13.NC_009480.CDS.906900.908207.fwd	PATRIC	CDS	906900	908207	1308	+	FIG00000951	PLF_1573_00001687	PGF_00037533	YP_001221544.1	435	pipA	Proline iminopeptidase (EC 3.4.11.5)
Clavibacter michiganensis subsp. michiganensis NCPPB 382	443906.13	NC_009480	fig|443906.13.peg.898	CMM_0805	VBIClaMic82482_0898	PATRIC.443906.13.NC_009480.CDS.908204.909688.fwd	PATRIC	CDS	908204	909688	1485	+	FIG00010600	PLF_1573_00001960	PGF_00066867	YP_001221545.1	494	pepP1	Xaa-Pro aminopeptidase (EC 3.4.11.9)
Clavibacter michiganensis subsp. michiganensis NCPPB 382	443906.13	NC_009480	fig|443906.13.peg.899	CMM_0806	VBIClaMic82482_0899	PATRIC.443906.13.NC_009480.CDS.909706.910419.fwd	PATRIC	CDS	909706	910419	714	+	FIG00002178	PLF_1573_00002521	PGF_00059269	YP_001221546.1	237		Transcriptional regulator, GntR family
Clavibacter michiganensis subsp. michiganensis NCPPB 382	443906.13	NC_009480	fig|443906.13.peg.900	CMM_0807	VBIClaMic82482_0900	PATRIC.443906.13.NC_009480.CDS.910544.911776.fwd	PATRIC	CDS	910544	911776	1233	+	FIG00002178	PLF_1573_00000396	PGF_00420886	YP_001221547.1	410		D-amino-acid oxidase (EC 1.4.3.3)
Clavibacter michiganensis subsp. michiganensis NCPPB 382	443906.13	NC_009480	fig|443906.13.peg.901	CMM_0808	VBIClaMic82482_0901	PATRIC.443906.13.NC_009480.CDS.911773.912111.fwd	PATRIC	CDS	911773	912111	339	+	FIG00638284	PLF_1573_00000578	PGF_00027248	YP_001221548.1	112		Opine oxidase subunit C
Clavibacter michiganensis subsp. michiganensis NCPPB 382	443906.13	NC_009480	fig|443906.13.peg.902	CMM_0809	VBIClaMic82482_0902	PATRIC.443906.13.NC_009480.CDS.912108.913799.fwd	PATRIC	CDS	912108	913799	1692	+	FIG00018431	PLF_1573_00001724	PGF_00042854	YP_001221549.1	563		Putative oxidoreductase in 4-hydroxyproline catabolic gene cluster
Clavibacter michiganensis subsp. michiganensis NCPPB 382	443906.13	NC_009480	fig|443906.13.peg.903	CMM_0810	VBIClaMic82482_0903	PATRIC.443906.13.NC_009480.CDS.913796.914713.fwd	PATRIC	CDS	913796	914713	918	+	FIG00133510	PLF_1573_00000341	PGF_00426624	YP_001221550.1	305	dapX	1-pyrroline-4-hydroxy-2-carboxylate deaminase (EC 3.5.4.22)
Clavibacter michiganensis subsp. michiganensis NCPPB 382	443906.13	NC_009480	fig|443906.13.peg.904	CMM_0811	VBIClaMic82482_0904	PATRIC.443906.13.NC_009480.CDS.914721.915722.fwd	PATRIC	CDS	914721	915722	1002	+	FIG00023542	PLF_1573_00001134	PGF_00424435	YP_001221551.1	333		4-hydroxyproline epimerase (EC 5.1.1.8)
Clavibacter michiganensis subsp. michiganensis NCPPB 382	443906.13	NC_009480	fig|443906.13.peg.905	CMM_0812	VBIClaMic82482_0905	PATRIC.443906.13.NC_009480.CDS.915749.917269.fwd	PATRIC	CDS	915749	917269	1521	+	FIG00132790	PLF_1573_00000374	PGF_00036709	YP_001221552.1	506		2,5-dioxovalerate dehydrogenase (EC 1.2.1.26)
Clavibacter michiganensis subsp. michiganensis NCPPB 382	443906.13	NC_009480	fig|443906.13.peg.906		VBIClaMic82482_0906	PATRIC.443906.13.NC_009480.CDS.917244.917369.rev	PATRIC	CDS	917244	917369	126	-		PLF_1573_00003724	PGF_01252126		41		hypothetical protein
Clavibacter michiganensis subsp. michiganensis NCPPB 382	443906.13	NC_009480	fig|443906.13.peg.907	CMM_0813	VBIClaMic82482_0907	PATRIC.443906.13.NC_009480.CDS.917535.919640.fwd	PATRIC	CDS	917535	919640	2106	+	FIG00731180	PLF_1573_00000132	PGF_00033866	YP_001221553.1	701		Acyl-coenzyme A oxidase 1, peroxisomal (EC 1.3.3.6)
Clavibacter michiganensis subsp. michiganensis NCPPB 382	443906.13	NC_009480	fig|443906.13.peg.908	CMM_0814	VBIClaMic82482_0908	PATRIC.443906.13.NC_009480.CDS.919711.920058.rev	PATRIC	CDS	919711	920058	348	-	FIG01304417	PLF_1573_00002464	PGF_00037503	YP_001221554.1	115		Programmed cell death toxin YdcE
Clavibacter michiganensis subsp. michiganensis NCPPB 382	443906.13	NC_009480	fig|443906.13.peg.909	CMM_0815	VBIClaMic82482_0909	PATRIC.443906.13.NC_009480.CDS.920052.920303.rev	PATRIC	CDS	920052	920303	252	-	FIG00008524	PLF_1573_00001686	PGF_01251314	YP_001221555.1	83		Programmed cell death antitoxin YdcD
Clavibacter michiganensis subsp. michiganensis NCPPB 382	443906.13	NC_009480	fig|443906.13.peg.910	CMM_0816	VBIClaMic82482_0910	PATRIC.443906.13.NC_009480.CDS.920376.921143.rev	PATRIC	CDS	920376	921143	768	-	FIG00512142	PLF_1573_00000323	PGF_01251861	YP_001221556.1	255		GDSL-like Lipase/Acylhydrolase domain protein
Clavibacter michiganensis subsp. michiganensis NCPPB 382	443906.13	NC_009480	fig|443906.13.peg.911	CMM_0817	VBIClaMic82482_0911	PATRIC.443906.13.NC_009480.CDS.921336.922304.fwd	PATRIC	CDS	921336	922304	969	+	FIG00000951	PLF_1573_00001688	PGF_00037535	YP_001221557.1	322	pipB	Proline iminopeptidase (EC 3.4.11.5)
Clavibacter michiganensis subsp. michiganensis NCPPB 382	443906.13	NC_009480	fig|443906.13.peg.912	CMM_0818	VBIClaMic82482_0912	PATRIC.443906.13.NC_009480.CDS.922323.922820.rev	PATRIC	CDS	922323	922820	498	-	FIG00035627	PLF_1573_00001093	PGF_00008599	YP_001221558.1	165	tagD	Glycerol-3-phosphate cytidylyltransferase (EC 2.7.7.39)
Clavibacter michiganensis subsp. michiganensis NCPPB 382	443906.13	NC_009480	fig|443906.13.peg.913	CMM_0819	VBIClaMic82482_0913	PATRIC.443906.13.NC_009480.CDS.923198.925816.fwd	PATRIC	CDS	923198	925816	2619	+	FIG00001347	PLF_1573_00000488	PGF_00417609	YP_001221559.1	872	wcoA	Chitinase (EC 3.2.1.14)
Clavibacter michiganensis subsp. michiganensis NCPPB 382	443906.13	NC_009480	fig|443906.13.peg.914	CMM_0820	VBIClaMic82482_0914	PATRIC.443906.13.NC_009480.CDS.926113.928713.fwd	PATRIC	CDS	926113	928713	2601	+	FIG00001347	PLF_1573_00002584	PGF_00251055	YP_001221560.1	866	wcoB	hypothetical protein
Clavibacter michiganensis subsp. michiganensis NCPPB 382	443906.13	NC_009480	fig|443906.13.peg.915		VBIClaMic82482_0915	PATRIC.443906.13.NC_009480.CDS.928905.929060.fwd	PATRIC	CDS	928905	929060	156	+		PLF_1573_00004882	PGF_01253089		51		hypothetical protein
Clavibacter michiganensis subsp. michiganensis NCPPB 382	443906.13	NC_009480	fig|443906.13.peg.916	CMM_0821	VBIClaMic82482_0916	PATRIC.443906.13.NC_009480.CDS.929197.930732.fwd	PATRIC	CDS	929197	930732	1536	+	FIG00002968	PLF_1573_00001709	PGF_00041054	YP_001221561.1	511	wcoC	Putative glycosyltransferase
Clavibacter michiganensis subsp. michiganensis NCPPB 382	443906.13	NC_009480	fig|443906.13.peg.917	CMM_0822	VBIClaMic82482_0917	PATRIC.443906.13.NC_009480.CDS.930734.931966.fwd	PATRIC	CDS	930734	931966	1233	+	FIG00002463	PLF_1573_00001160	PGF_00046044	YP_001221562.1	410	wcoD	Alpha-D-GlcNAc alpha-1,2-L-rhamnosyltransferase (EC 2.4.1.-)
Clavibacter michiganensis subsp. michiganensis NCPPB 382	443906.13	NC_009480	fig|443906.13.peg.918	CMM_0823	VBIClaMic82482_0918	PATRIC.443906.13.NC_009480.CDS.931963.932790.fwd	PATRIC	CDS	931963	932790	828	+	FIG00512293	PLF_1573_00000687	PGF_00044510	YP_001221563.1	275	wcoE	Putative transferase
Clavibacter michiganensis subsp. michiganensis NCPPB 382	443906.13	NC_009480	fig|443906.13.peg.919	CMM_0824	VBIClaMic82482_0919	PATRIC.443906.13.NC_009480.CDS.932787.934028.fwd	PATRIC	CDS	932787	934028	1242	+	FIG01560076	PLF_1573_00000196	PGF_00009303	YP_001221564.1	413	wcoF	Glycosyl transferase, group 1
Clavibacter michiganensis subsp. michiganensis NCPPB 382	443906.13	NC_009480	fig|443906.13.peg.920	CMM_0825	VBIClaMic82482_0920	PATRIC.443906.13.NC_009480.CDS.934078.939963.fwd	PATRIC	CDS	934078	939963	5886	+	FIG00001347	PLF_1573_00001376	PGF_00003977	YP_001221565.1	1961	wcoG	FOG: PKD repeat
Clavibacter michiganensis subsp. michiganensis NCPPB 382	443906.13	NC_009480	fig|443906.13.peg.921	CMM_0826	VBIClaMic82482_0921	PATRIC.443906.13.NC_009480.CDS.940128.941498.fwd	PATRIC	CDS	940128	941498	1371	+		PLF_1573_00000080	PGF_00337133	YP_001221566.1	456	wcoH	hypothetical protein
Clavibacter michiganensis subsp. michiganensis NCPPB 382	443906.13	NC_009480	fig|443906.13.peg.922	CMM_0827	VBIClaMic82482_0922	PATRIC.443906.13.NC_009480.CDS.941495.942883.fwd	PATRIC	CDS	941495	942883	1389	+	FIG00006955	PLF_1573_00000818	PGF_00063892	YP_001221567.1	462	wcoI	Tyrosine-protein kinase Wzc (EC 2.7.10.2)
Clavibacter michiganensis subsp. michiganensis NCPPB 382	443906.13	NC_009480	fig|443906.13.peg.923		VBIClaMic82482_0923	PATRIC.443906.13.NC_009480.CDS.943170.943298.rev	PATRIC	CDS	943170	943298	129	-	FIG00638284	PLF_1573_00003725	PGF_01252127		42		hypothetical protein
Clavibacter michiganensis subsp. michiganensis NCPPB 382	443906.13	NC_009480	fig|443906.13.peg.924	CMM_0829	VBIClaMic82482_0924	PATRIC.443906.13.NC_009480.CDS.946682.947329.rev	PATRIC	CDS	946682	947329	648	-	FIG00638284	PLF_1573_00000895	PGF_01253361	YP_001221569.1	215	wcoK	hypothetical protein
Clavibacter michiganensis subsp. michiganensis NCPPB 382	443906.13	NC_009480	fig|443906.13.peg.925	CMM_0830	VBIClaMic82482_0925	PATRIC.443906.13.NC_009480.CDS.947529.949463.rev	PATRIC	CDS	947529	949463	1935	-	FIG00638284	PLF_1573_00000753	PGF_00054514	YP_001221570.1	644		Succinoglycan biosynthesis protein exoM (EC 2.-.-.-)
Clavibacter michiganensis subsp. michiganensis NCPPB 382	443906.13	NC_009480	fig|443906.13.peg.926	CMM_0831	VBIClaMic82482_0926	PATRIC.443906.13.NC_009480.CDS.949624.950673.fwd	PATRIC	CDS	949624	950673	1050	+	FIG00036220	PLF_1573_00001312	PGF_00006739	YP_001221571.1	349	wcoM	GDP-mannose:glycolipid 4-beta-D-mannosyltransferase (EC 2.4.1.251)
Clavibacter michiganensis subsp. michiganensis NCPPB 382	443906.13	NC_009480	fig|443906.13.peg.927	CMM_0832	VBIClaMic82482_0927	PATRIC.443906.13.NC_009480.CDS.950845.952464.fwd	PATRIC	CDS	950845	952464	1620	+	FIG00638284	PLF_1573_00001347	PGF_00010368	YP_001221572.1	539	wzx3	GumJ protein
Clavibacter michiganensis subsp. michiganensis NCPPB 382	443906.13	NC_009480	fig|443906.13.peg.928	CMM_0833	VBIClaMic82482_0928	PATRIC.443906.13.NC_009480.CDS.952628.953671.fwd	PATRIC	CDS	952628	953671	1044	+	FIG01529554	PLF_1573_00002712	PGF_00408520	YP_001221573.1	347	wcoN	putative mRNA-binding protein
Clavibacter michiganensis subsp. michiganensis NCPPB 382	443906.13	NC_009480	fig|443906.13.peg.929	CMM_0834	VBIClaMic82482_0929	PATRIC.443906.13.NC_009480.CDS.953701.954522.rev	PATRIC	CDS	953701	954522	822	-	FIG00511850	PLF_1573_00002637	PGF_00251055	YP_001221574.1	273	wcoO	hypothetical protein
Clavibacter michiganensis subsp. michiganensis NCPPB 382	443906.13	NC_009480	fig|443906.13.peg.930	CMM_0835	VBIClaMic82482_0930	PATRIC.443906.13.NC_009480.CDS.954603.955109.fwd	PATRIC	CDS	954603	955109	507	+	FIG01513201	PLF_1573_00001895	PGF_00059570	YP_001221575.1	168	wcoP	Transcriptional regulator, MarR family
Clavibacter michiganensis subsp. michiganensis NCPPB 382	443906.13	NC_009480	fig|443906.13.peg.931	CMM_0836	VBIClaMic82482_0931	PATRIC.443906.13.NC_009480.CDS.955130.955870.fwd	PATRIC	CDS	955130	955870	741	+	FIG00638284	PLF_1573_00000099	PGF_00251055	YP_001221576.1	246	wcoQ	hypothetical protein
Clavibacter michiganensis subsp. michiganensis NCPPB 382	443906.13	NC_009480	fig|443906.13.peg.932	CMM_0837	VBIClaMic82482_0932	PATRIC.443906.13.NC_009480.CDS.955907.957742.rev	PATRIC	CDS	955907	957742	1836	-	FIG00012589	PLF_1573_00000327	PGF_00007836	YP_001221577.1	611	wcoR	Glucoamylase (EC 3.2.1.3)
Clavibacter michiganensis subsp. michiganensis NCPPB 382	443906.13	NC_009480	fig|443906.13.peg.933	CMM_0838	VBIClaMic82482_0933	PATRIC.443906.13.NC_009480.CDS.957982.958515.fwd	PATRIC	CDS	957982	958515	534	+	FIG00004221	PLF_1573_00001346	PGF_00415582	YP_001221578.1	177		COG2110, Macro domain, possibly ADP-ribose binding module
Clavibacter michiganensis subsp. michiganensis NCPPB 382	443906.13	NC_009480	fig|443906.13.peg.934	CMM_0839	VBIClaMic82482_0934	PATRIC.443906.13.NC_009480.CDS.959306.960616.fwd	PATRIC	CDS	959306	960616	1311	+	FIG01712719	PLF_1573_00001296	PGF_00020086	YP_001221579.1	436		Membrane proteins related to metalloendopeptidases
Clavibacter michiganensis subsp. michiganensis NCPPB 382	443906.13	NC_009480	fig|443906.13.peg.935	CMM_0840	VBIClaMic82482_0935	PATRIC.443906.13.NC_009480.CDS.960630.962003.fwd	PATRIC	CDS	960630	962003	1374	+	FIG00945273	PLF_1573_00003099	PGF_00290577	YP_001221580.1	457		hypothetical protein
Clavibacter michiganensis subsp. michiganensis NCPPB 382	443906.13	NC_009480	fig|443906.13.peg.936	CMM_0841	VBIClaMic82482_0936	PATRIC.443906.13.NC_009480.CDS.962140.962667.rev	PATRIC	CDS	962140	962667	528	-	FIG00000429	PLF_1573_00001449	PGF_00014306	YP_001221581.1	175	ipyA	Inorganic pyrophosphatase (EC 3.6.1.1)
Clavibacter michiganensis subsp. michiganensis NCPPB 382	443906.13	NC_009480	fig|443906.13.peg.937	CMM_0842	VBIClaMic82482_0937	PATRIC.443906.13.NC_009480.CDS.962722.963747.fwd	PATRIC	CDS	962722	963747	1026	+	FIG00000257	PLF_1573_00002247	PGF_00413308	YP_001221582.1	341		tRNA(Ile)-lysidine synthetase (EC 6.3.4.19)
Clavibacter michiganensis subsp. michiganensis NCPPB 382	443906.13	NC_009480	fig|443906.13.peg.938	CMM_0843	VBIClaMic82482_0938	PATRIC.443906.13.NC_009480.CDS.963749.964300.fwd	PATRIC	CDS	963749	964300	552	+	FIG00000355	PLF_1573_00001440	PGF_00013491	YP_001221583.1	183	hptA	Hypoxanthine-guanine phosphoribosyltransferase (EC 2.4.2.8)
Clavibacter michiganensis subsp. michiganensis NCPPB 382	443906.13	NC_009480	fig|443906.13.peg.939	CMM_0844	VBIClaMic82482_0939	PATRIC.443906.13.NC_009480.CDS.964458.966458.fwd	PATRIC	CDS	964458	966458	2001	+	FIG00018369	PLF_1573_00000355	PGF_00416947	YP_001221584.1	666	ftsH	Cell division protein FtsH (EC 3.4.24.-)
Clavibacter michiganensis subsp. michiganensis NCPPB 382	443906.13	NC_009480	fig|443906.13.peg.940	CMM_0845	VBIClaMic82482_0940	PATRIC.443906.13.NC_009480.CDS.966463.967047.fwd	PATRIC	CDS	966463	967047	585	+	FIG00000226	PLF_1573_00000324	PGF_00006973	YP_001221585.1	194	folE	GTP cyclohydrolase I (EC 3.5.4.16) type 1
Clavibacter michiganensis subsp. michiganensis NCPPB 382	443906.13	NC_009480	fig|443906.13.peg.941	CMM_0846	VBIClaMic82482_0941	PATRIC.443906.13.NC_009480.CDS.967044.967916.fwd	PATRIC	CDS	967044	967916	873	+	FIG00000307	PLF_1573_00000203	PGF_00423406	YP_001221586.1	290	folP	Dihydropteroate synthase (EC 2.5.1.15)
Clavibacter michiganensis subsp. michiganensis NCPPB 382	443906.13	NC_009480	fig|443906.13.peg.942	CMM_0847	VBIClaMic82482_0942	PATRIC.443906.13.NC_009480.CDS.967930.968631.fwd	PATRIC	CDS	967930	968631	702	+	FIG00638284	PLF_1573_00000094	PGF_01253391	YP_001221587.1	233		hypothetical protein
Clavibacter michiganensis subsp. michiganensis NCPPB 382	443906.13	NC_009480	fig|443906.13.peg.943	CMM_0848	VBIClaMic82482_0943	PATRIC.443906.13.NC_009480.CDS.968625.969515.fwd	PATRIC	CDS	968625	969515	891	+	FIG00015180	PLF_1573_00000503	PGF_00423364	YP_001221588.1	296	folBK	Dihydroneopterin aldolase (EC 4.1.2.25) / 2-amino-4-hydroxy-6-hydroxymethyldihydropteridine pyrophosphokinase (EC 2.7.6.3)
Clavibacter michiganensis subsp. michiganensis NCPPB 382	443906.13	NC_009480	fig|443906.13.peg.944	CMM_0849	VBIClaMic82482_0944	PATRIC.443906.13.NC_009480.CDS.969512.969994.fwd	PATRIC	CDS	969512	969994	483	+	FIG00511143	PLF_1573_00000363	PGF_00002934	YP_001221589.1	160		FIG027937: secreted protein
Clavibacter michiganensis subsp. michiganensis NCPPB 382	443906.13	NC_009480	fig|443906.13.peg.945	CMM_0850	VBIClaMic82482_0945	PATRIC.443906.13.NC_009480.CDS.970044.970532.fwd	PATRIC	CDS	970044	970532	489	+	FIG00031962	PLF_1573_00001071	PGF_00413876	YP_001221590.1	162		transmembrane protein, distant homology with ydbS
Clavibacter michiganensis subsp. michiganensis NCPPB 382	443906.13	NC_009480	fig|443906.13.peg.946	CMM_0851	VBIClaMic82482_0946	PATRIC.443906.13.NC_009480.CDS.970529.972331.fwd	PATRIC	CDS	970529	972331	1803	+	FIG00638284	PLF_1573_00002190	PGF_00401178	YP_001221591.1	600		membrane-flanked domain
Clavibacter michiganensis subsp. michiganensis NCPPB 382	443906.13	NC_009480	fig|443906.13.peg.947	CMM_0852	VBIClaMic82482_0947	PATRIC.443906.13.NC_009480.CDS.972328.973089.fwd	PATRIC	CDS	972328	973089	762	+	FIG00506717	PLF_1573_00001240	PGF_00015857	YP_001221592.1	253		Ketopantoate reductase PanG (EC 1.1.1.169)
Clavibacter michiganensis subsp. michiganensis NCPPB 382	443906.13	NC_009480	fig|443906.13.peg.948	CMM_0853	VBIClaMic82482_0948	PATRIC.443906.13.NC_009480.CDS.973132.974010.fwd	PATRIC	CDS	973132	974010	879	+	FIG00000440	PLF_1573_00001627	PGF_00029917	YP_001221593.1	292	panC	Pantoate--beta-alanine ligase (EC 6.3.2.1)
Clavibacter michiganensis subsp. michiganensis NCPPB 382	443906.13	NC_009480	fig|443906.13.peg.949	CMM_0854	VBIClaMic82482_0949	PATRIC.443906.13.NC_009480.CDS.974122.975663.fwd	PATRIC	CDS	974122	975663	1542	+	FIG00000300	PLF_1573_00000290	PGF_00018088	YP_001221594.1	513	lysS	Lysyl-tRNA synthetase (class II) (EC 6.1.1.6)
Clavibacter michiganensis subsp. michiganensis NCPPB 382	443906.13	NC_009480	fig|443906.13.peg.950	CMM_0855	VBIClaMic82482_0950	PATRIC.443906.13.NC_009480.CDS.975670.975795.fwd	PATRIC	CDS	975670	975795	126	+	FIG00638284	PLF_1573_00001012	PGF_01251260	YP_001221595.1	41		hypothetical protein
Clavibacter michiganensis subsp. michiganensis NCPPB 382	443906.13	NC_009480	fig|443906.13.peg.951	CMM_0856	VBIClaMic82482_0951	PATRIC.443906.13.NC_009480.CDS.975817.975999.fwd	PATRIC	CDS	975817	975999	183	+	FIG00511574	PLF_1573_00001010	PGF_01251258	YP_001221596.1	60		hypothetical protein
Clavibacter michiganensis subsp. michiganensis NCPPB 382	443906.13	NC_009480	fig|443906.13.peg.952	CMM_0857	VBIClaMic82482_0952	PATRIC.443906.13.NC_009480.CDS.976162.978672.fwd	PATRIC	CDS	976162	978672	2511	+	FIG00011902	PLF_1573_00001499	PGF_00016441	YP_001221597.1	836	clpC	ATP-dependent Clp protease, ATP-binding subunit ClpC / Negative regulator of genetic competence clcC/mecB
Clavibacter michiganensis subsp. michiganensis NCPPB 382	443906.13	NC_009480	fig|443906.13.peg.953	CMM_0858	VBIClaMic82482_0953	PATRIC.443906.13.NC_009480.CDS.978839.979726.fwd	PATRIC	CDS	978839	979726	888	+	FIG00022300	PLF_1573_00001943	PGF_00064074	YP_001221598.1	295	galE2	UDP-glucose 4-epimerase (EC 5.1.3.2)
Clavibacter michiganensis subsp. michiganensis NCPPB 382	443906.13	NC_009480	fig|443906.13.peg.954	CMM_0859	VBIClaMic82482_0954	PATRIC.443906.13.NC_009480.CDS.979732.980700.fwd	PATRIC	CDS	979732	980700	969	+	FIG00945653	PLF_1573_00001953	PGF_00064860	YP_001221599.1	322		Uncharacterized oxidoreductase, YajO family
Clavibacter michiganensis subsp. michiganensis NCPPB 382	443906.13	NC_009480	fig|443906.13.peg.955	CMM_0860	VBIClaMic82482_0955	PATRIC.443906.13.NC_009480.CDS.981002.981517.fwd	PATRIC	CDS	981002	981517	516	+	FIG00000159	PLF_1573_00002282	PGF_00016329	YP_001221600.1	171	rplJ	LSU ribosomal protein L10p (P0)
Clavibacter michiganensis subsp. michiganensis NCPPB 382	443906.13	NC_009480	fig|443906.13.peg.956	CMM_0861	VBIClaMic82482_0956	PATRIC.443906.13.NC_009480.CDS.981593.981976.fwd	PATRIC	CDS	981593	981976	384	+	FIG00000141	PLF_1573_00002283	PGF_00016445	YP_001221601.1	127	rplL	LSU ribosomal protein L7/L12 (P1/P2)
Clavibacter michiganensis subsp. michiganensis NCPPB 382	443906.13	NC_009480	fig|443906.13.peg.957	CMM_0862	VBIClaMic82482_0957	PATRIC.443906.13.NC_009480.CDS.982055.983674.rev	PATRIC	CDS	982055	983674	1620	-	FIG00511870	PLF_1573_00001887	PGF_01251338	YP_001221602.1	539		Transcriptional regulator, LuxR family
Clavibacter michiganensis subsp. michiganensis NCPPB 382	443906.13	NC_009480	fig|443906.13.peg.958	CMM_0863	VBIClaMic82482_0958	PATRIC.443906.13.NC_009480.CDS.983830.984279.fwd	PATRIC	CDS	983830	984279	450	+	FIG00554610	PLF_1573_00000790	PGF_01253320	YP_001221603.1	149		Transcriptional regulator, MarR family
Clavibacter michiganensis subsp. michiganensis NCPPB 382	443906.13	NC_009480	fig|443906.13.peg.959	CMM_0864	VBIClaMic82482_0959	PATRIC.443906.13.NC_009480.CDS.984361.985593.fwd	PATRIC	CDS	984361	985593	1233	+	FIG01313819	PLF_1573_00000298	PGF_00018631	YP_001221604.1	410		Major facilitator family transporter
Clavibacter michiganensis subsp. michiganensis NCPPB 382	443906.13	NC_009480	fig|443906.13.peg.960	CMM_0865	VBIClaMic82482_0960	PATRIC.443906.13.NC_009480.CDS.985636.986655.rev	PATRIC	CDS	985636	986655	1020	-	FIG00026774	PLF_1573_00001861	PGF_00058491	YP_001221605.1	339		Transcriptional regulator AglR, LacI family
Clavibacter michiganensis subsp. michiganensis NCPPB 382	443906.13	NC_009480	fig|443906.13.peg.961	CMM_0866	VBIClaMic82482_0961	PATRIC.443906.13.NC_009480.CDS.986970.988334.fwd	PATRIC	CDS	986970	988334	1365	+	FIG00020204	PLF_1573_00001474	PGF_00047937	YP_001221606.1	454		Alpha-glucosides-binding periplasmic protein AglE precursor
Clavibacter michiganensis subsp. michiganensis NCPPB 382	443906.13	NC_009480	fig|443906.13.peg.962	CMM_0867	VBIClaMic82482_0962	PATRIC.443906.13.NC_009480.CDS.988471.989442.fwd	PATRIC	CDS	988471	989442	972	+	FIG00036219	PLF_1573_00001496	PGF_00000760	YP_001221607.1	323		ABC alpha-glucoside transporter, inner membrane subunit AglF
Clavibacter michiganensis subsp. michiganensis NCPPB 382	443906.13	NC_009480	fig|443906.13.peg.963	CMM_0868	VBIClaMic82482_0963	PATRIC.443906.13.NC_009480.CDS.989439.990428.fwd	PATRIC	CDS	989439	990428	990	+	FIG00031150	PLF_1573_00000198	PGF_00047906	YP_001221608.1	329		Alpha-glucoside transport system permease protein AglG
Clavibacter michiganensis subsp. michiganensis NCPPB 382	443906.13	NC_009480	fig|443906.13.peg.964	CMM_0869	VBIClaMic82482_0964	PATRIC.443906.13.NC_009480.CDS.990542.992431.fwd	PATRIC	CDS	990542	992431	1890	+	FIG00147713	PLF_1573_00000197	PGF_00047890	YP_001221609.1	629		Alpha-glucoside transport ATP-binding protein AglK
Clavibacter michiganensis subsp. michiganensis NCPPB 382	443906.13	NC_009480	fig|443906.13.peg.965	CMM_0870	VBIClaMic82482_0965	PATRIC.443906.13.NC_009480.CDS.992488.993255.rev	PATRIC	CDS	992488	993255	768	-	FIG01122660	PLF_1573_00001059	PGF_00410675	YP_001221610.1	255		putative secreted protein
Clavibacter michiganensis subsp. michiganensis NCPPB 382	443906.13	NC_009480	fig|443906.13.peg.966	CMM_0871	VBIClaMic82482_0966	PATRIC.443906.13.NC_009480.CDS.993258.994001.rev	PATRIC	CDS	993258	994001	744	-	FIG00511333	PLF_1573_00003170	PGF_00408978	YP_001221611.1	247		putative membrane protein
Clavibacter michiganensis subsp. michiganensis NCPPB 382	443906.13	NC_009480	fig|443906.13.peg.967	CMM_0872	VBIClaMic82482_0967	PATRIC.443906.13.NC_009480.CDS.994171.995535.fwd	PATRIC	CDS	994171	995535	1365	+	FIG00022427	PLF_1573_00001393	PGF_00420017	YP_001221612.1	454	cysB	Cystathionine beta-synthase (EC 4.2.1.22)
Clavibacter michiganensis subsp. michiganensis NCPPB 382	443906.13	NC_009480	fig|443906.13.peg.968	CMM_0873	VBIClaMic82482_0968	PATRIC.443906.13.NC_009480.CDS.995583.996755.fwd	PATRIC	CDS	995583	996755	1173	+	FIG00000660	PLF_1573_00000385	PGF_00420023	YP_001221613.1	390	metB	Cystathionine gamma-synthase (EC 2.5.1.48)
Clavibacter michiganensis subsp. michiganensis NCPPB 382	443906.13	NC_009480	fig|443906.13.peg.969	CMM_0874	VBIClaMic82482_0969	PATRIC.443906.13.NC_009480.CDS.996801.998918.rev	PATRIC	CDS	996801	998918	2118	-	FIG00000542	PLF_1573_00000716	PGF_00048543	YP_001221614.1	705	rnhA	Ribonuclease HI (EC 3.1.26.4)
Clavibacter michiganensis subsp. michiganensis NCPPB 382	443906.13	NC_009480	fig|443906.13.peg.970	CMM_0876	VBIClaMic82482_0970	PATRIC.443906.13.NC_009480.CDS.998939.1000642.fwd	PATRIC	CDS	998939	1000642	1704	+	FIG00002300	PLF_1573_00001777	PGF_00048963	YP_001221616.1	567	araB	Ribulokinase (EC 2.7.1.16)
Clavibacter michiganensis subsp. michiganensis NCPPB 382	443906.13	NC_009480	fig|443906.13.peg.971	CMM_0877	VBIClaMic82482_0971	PATRIC.443906.13.NC_009480.CDS.1000639.1001349.fwd	PATRIC	CDS	1000639	1001349	711	+	FIG00000986	PLF_1573_00000259	PGF_00016218	YP_001221617.1	236	araD	L-ribulose-5-phosphate 4-epimerase (EC 5.1.3.4)
Clavibacter michiganensis subsp. michiganensis NCPPB 382	443906.13	NC_009480	fig|443906.13.peg.972	CMM_0878	VBIClaMic82482_0972	PATRIC.443906.13.NC_009480.CDS.1001346.1002863.fwd	PATRIC	CDS	1001346	1002863	1518	+	FIG00002117	PLF_1573_00001242	PGF_00016028	YP_001221618.1	505	araA	L-arabinose isomerase (EC 5.3.1.4)
Clavibacter michiganensis subsp. michiganensis NCPPB 382	443906.13	NC_009480	fig|443906.13.peg.973	CMM_0879	VBIClaMic82482_0973	PATRIC.443906.13.NC_009480.CDS.1002940.1004070.fwd	PATRIC	CDS	1002940	1004070	1131	+	FIG00003299	PLF_1573_00001243	PGF_00016042	YP_001221619.1	376		L-arabinose-binding periplasmic protein precursor AraF (TC 3.A.1.2.2)
Clavibacter michiganensis subsp. michiganensis NCPPB 382	443906.13	NC_009480	fig|443906.13.peg.974	CMM_0880	VBIClaMic82482_0974	PATRIC.443906.13.NC_009480.CDS.1004248.1005777.fwd	PATRIC	CDS	1004248	1005777	1530	+	FIG00003757	PLF_1573_00002340	PGF_00016031	YP_001221620.1	509		L-arabinose transport ATP-binding protein AraG (TC 3.A.1.2.2)
Clavibacter michiganensis subsp. michiganensis NCPPB 382	443906.13	NC_009480	fig|443906.13.peg.975	CMM_0881	VBIClaMic82482_0975	PATRIC.443906.13.NC_009480.CDS.1005801.1006970.fwd	PATRIC	CDS	1005801	1006970	1170	+	FIG00004109	PLF_1573_00000255	PGF_00016035	YP_001221621.1	389		L-arabinose transport system permease protein (TC 3.A.1.2.2)
Clavibacter michiganensis subsp. michiganensis NCPPB 382	443906.13	NC_009480	fig|443906.13.peg.976	CMM_0882	VBIClaMic82482_0976	PATRIC.443906.13.NC_009480.CDS.1007319.1008512.rev	PATRIC	CDS	1007319	1008512	1194	-	FIG00019456	PLF_1573_00001964	PGF_00067062	YP_001221622.1	397	xylA	Xylose isomerase (EC 5.3.1.5)
Clavibacter michiganensis subsp. michiganensis NCPPB 382	443906.13	NC_009480	fig|443906.13.peg.977	CMM_0883	VBIClaMic82482_0977	PATRIC.443906.13.NC_009480.CDS.1008753.1010219.fwd	PATRIC	CDS	1008753	1010219	1467	+	FIG00001469	PLF_1573_00000843	PGF_00069015	YP_001221623.1	488	bglJ	beta-glucosidase (EC 3.2.1.21)
Clavibacter michiganensis subsp. michiganensis NCPPB 382	443906.13	NC_009480	fig|443906.13.peg.978	CMM_0884	VBIClaMic82482_0978	PATRIC.443906.13.NC_009480.CDS.1010252.1010782.fwd	PATRIC	CDS	1010252	1010782	531	+	FIG01106538	PLF_1573_00000720	PGF_00048882	YP_001221624.1	176		Ribosomal-protein-S5p-alanine acetyltransferase (EC 2.3.1.128)
Clavibacter michiganensis subsp. michiganensis NCPPB 382	443906.13	NC_009480	fig|443906.13.peg.979	CMM_0885	VBIClaMic82482_0979	PATRIC.443906.13.NC_009480.CDS.1010813.1011181.rev	PATRIC	CDS	1010813	1011181	369	-	FIG00025887	PLF_1573_00001609	PGF_00027468	YP_001221625.1	122		Organic hydroperoxide resistance transcriptional regulator
Clavibacter michiganensis subsp. michiganensis NCPPB 382	443906.13	NC_009480	fig|443906.13.peg.980	CMM_0886	VBIClaMic82482_0980	PATRIC.443906.13.NC_009480.CDS.1011375.1011710.rev	PATRIC	CDS	1011375	1011710	336	-	FIG00638284	PLF_1573_00003726	PGF_01252128	YP_001221626.1	111		hypothetical protein
Clavibacter michiganensis subsp. michiganensis NCPPB 382	443906.13	NC_009480	fig|443906.13.peg.981	CMM_0887	VBIClaMic82482_0981	PATRIC.443906.13.NC_009480.CDS.1011839.1012795.rev	PATRIC	CDS	1011839	1012795	957	-	FIG00974423	PLF_1573_00002937	PGF_00059484	YP_001221627.1	318		Transcriptional regulator, LysR family
Clavibacter michiganensis subsp. michiganensis NCPPB 382	443906.13	NC_009480	fig|443906.13.peg.982	CMM_0888	VBIClaMic82482_0982	PATRIC.443906.13.NC_009480.CDS.1012877.1013932.fwd	PATRIC	CDS	1012877	1013932	1056	+	FIG00000001	PLF_1573_00001395	PGF_00420043	YP_001221628.1	351		Cysteine desulfurase (EC 2.8.1.7)
Clavibacter michiganensis subsp. michiganensis NCPPB 382	443906.13	NC_009480	fig|443906.13.peg.983	CMM_0889	VBIClaMic82482_0983	PATRIC.443906.13.NC_009480.CDS.1014064.1015299.fwd	PATRIC	CDS	1014064	1015299	1236	+	FIG01121787	PLF_1573_00001479	PGF_00403047	YP_001221629.1	411		Bicyclomycin resistance protein
Clavibacter michiganensis subsp. michiganensis NCPPB 382	443906.13	NC_009480	fig|443906.13.peg.984	CMM_0890	VBIClaMic82482_0984	PATRIC.443906.13.NC_009480.CDS.1015340.1016434.fwd	PATRIC	CDS	1015340	1016434	1095	+	FIG00512261	PLF_1573_00002224	PGF_00408638	YP_001221630.1	364		putative membrane protein
Clavibacter michiganensis subsp. michiganensis NCPPB 382	443906.13	NC_009480	fig|443906.13.peg.985	CMM_0891	VBIClaMic82482_0985	PATRIC.443906.13.NC_009480.CDS.1016431.1017318.rev	PATRIC	CDS	1016431	1017318	888	-	FIG00511933	PLF_1573_00000961	PGF_01253407	YP_001221631.1	295	strB	hypothetical protein
Clavibacter michiganensis subsp. michiganensis NCPPB 382	443906.13	NC_009480	fig|443906.13.peg.986	CMM_0892	VBIClaMic82482_0986	PATRIC.443906.13.NC_009480.CDS.1017315.1017965.rev	PATRIC	CDS	1017315	1017965	651	-	FIG00511766	PLF_1573_00002613	PGF_01251555	YP_001221632.1	216		hypothetical protein
Clavibacter michiganensis subsp. michiganensis NCPPB 382	443906.13	NC_009480	fig|443906.13.peg.987	CMM_0893	VBIClaMic82482_0987	PATRIC.443906.13.NC_009480.CDS.1018383.1021166.rev	PATRIC	CDS	1018383	1021166	2784	-	FIG00512065	PLF_1573_00000772	PGF_00058213	YP_001221633.1	927		Transcriptional regulator
Clavibacter michiganensis subsp. michiganensis NCPPB 382	443906.13	NC_009480	fig|443906.13.peg.988		VBIClaMic82482_0988	PATRIC.443906.13.NC_009480.CDS.1021158.1021292.fwd	PATRIC	CDS	1021158	1021292	135	+		PLF_1573_00003278	PGF_01251897		44		hypothetical protein
Clavibacter michiganensis subsp. michiganensis NCPPB 382	443906.13	NC_009480	fig|443906.13.peg.989	CMM_0894	VBIClaMic82482_0989	PATRIC.443906.13.NC_009480.CDS.1021575.1022228.rev	PATRIC	CDS	1021575	1022228	654	-	FIG01327653	PLF_1573_00002193	PGF_00402270	YP_001221634.1	217		oxidoreductase ylbE
Clavibacter michiganensis subsp. michiganensis NCPPB 382	443906.13	NC_009480	fig|443906.13.peg.990	CMM_0895	VBIClaMic82482_0990	PATRIC.443906.13.NC_009480.CDS.1022461.1024578.fwd	PATRIC	CDS	1022461	1024578	2118	+	FIG00000522	PLF_1573_00001515	PGF_00403653	YP_001221635.1	705	ptaA	BioD-like N-terminal domain / Phosphate acetyltransferase (EC 2.3.1.8)
Clavibacter michiganensis subsp. michiganensis NCPPB 382	443906.13	NC_009480	fig|443906.13.peg.991	CMM_0896	VBIClaMic82482_0991	PATRIC.443906.13.NC_009480.CDS.1024575.1025834.fwd	PATRIC	CDS	1024575	1025834	1260	+	FIG00067248	PLF_1573_00000186	PGF_00024567	YP_001221636.1	419	ackA	Acetate kinase (EC 2.7.2.1)
Clavibacter michiganensis subsp. michiganensis NCPPB 382	443906.13	NC_009480	fig|443906.13.peg.992	CMM_0897	VBIClaMic82482_0992	PATRIC.443906.13.NC_009480.CDS.1026134.1031185.fwd	PATRIC	CDS	1026134	1031185	5052	+	FIG00638284	PLF_1573_00000886	PGF_00251055	YP_001221637.1	1683		hypothetical protein
Clavibacter michiganensis subsp. michiganensis NCPPB 382	443906.13	NC_009480	fig|443906.13.peg.993	CMM_0898	VBIClaMic82482_0993	PATRIC.443906.13.NC_009480.CDS.1031353.1032204.fwd	PATRIC	CDS	1031353	1032204	852	+	FIG00512017	PLF_1573_00000887	PGF_00255719	YP_001221638.1	283		hypothetical protein
Clavibacter michiganensis subsp. michiganensis NCPPB 382	443906.13	NC_009480	fig|443906.13.peg.994	CMM_0899	VBIClaMic82482_0994	PATRIC.443906.13.NC_009480.CDS.1032201.1033412.fwd	PATRIC	CDS	1032201	1033412	1212	+	FIG00511499	PLF_1573_00000079	PGF_00131871	YP_001221639.1	403		hypothetical protein
Clavibacter michiganensis subsp. michiganensis NCPPB 382	443906.13	NC_009480	fig|443906.13.peg.995	CMM_0900	VBIClaMic82482_0995	PATRIC.443906.13.NC_009480.CDS.1033458.1035938.fwd	PATRIC	CDS	1033458	1035938	2481	+	FIG00000414	PLF_1573_00000497	PGF_00421591	YP_001221640.1	826		DNA polymerase III subunits gamma and tau (EC 2.7.7.7)
Clavibacter michiganensis subsp. michiganensis NCPPB 382	443906.13	NC_009480	fig|443906.13.peg.996	CMM_0901	VBIClaMic82482_0996	PATRIC.443906.13.NC_009480.CDS.1035945.1036544.fwd	PATRIC	CDS	1035945	1036544	600	+	FIG00000190	PLF_1573_00001753	PGF_00047131	YP_001221641.1	199	recR	Recombination protein RecR
Clavibacter michiganensis subsp. michiganensis NCPPB 382	443906.13	NC_009480	fig|443906.13.peg.997	CMM_0902	VBIClaMic82482_0997	PATRIC.443906.13.NC_009480.CDS.1036654.1037919.fwd	PATRIC	CDS	1036654	1037919	1266	+	FIG00000132	PLF_1573_00001189	PGF_00067330	YP_001221642.1	421	lysC	Aspartokinase (EC 2.7.2.4)
Clavibacter michiganensis subsp. michiganensis NCPPB 382	443906.13	NC_009480	fig|443906.13.peg.998	CMM_0903	VBIClaMic82482_0998	PATRIC.443906.13.NC_009480.CDS.1037969.1039066.fwd	PATRIC	CDS	1037969	1039066	1098	+	FIG00026137	PLF_1573_00001513	PGF_00067188	YP_001221643.1	365	asdA	Aspartate-semialdehyde dehydrogenase (EC 1.2.1.11)
Clavibacter michiganensis subsp. michiganensis NCPPB 382	443906.13	NC_009480	fig|443906.13.peg.999	CMM_0904	VBIClaMic82482_0999	PATRIC.443906.13.NC_009480.CDS.1039154.1040632.fwd	PATRIC	CDS	1039154	1040632	1479	+	FIG00000978	PLF_1573_00001279	PGF_00018971	YP_001221644.1	492	mqoA	Malate:quinone oxidoreductase (EC 1.1.5.4)
Clavibacter michiganensis subsp. michiganensis NCPPB 382	443906.13	NC_009480	fig|443906.13.peg.1000	CMM_0905	VBIClaMic82482_1000	PATRIC.443906.13.NC_009480.CDS.1040702.1041886.fwd	PATRIC	CDS	1040702	1041886	1185	+	FIG00741867	PLF_1573_00000705	PGF_00047008	YP_001221645.1	394		Radical SAM domain protein
Clavibacter michiganensis subsp. michiganensis NCPPB 382	443906.13	NC_009480	fig|443906.13.peg.1001	CMM_0906	VBIClaMic82482_1001	PATRIC.443906.13.NC_009480.CDS.1041957.1042655.fwd	PATRIC	CDS	1041957	1042655	699	+	FIG01159939	PLF_1573_00001932	PGF_01251343	YP_001221646.1	232		Two-component system, regulatory protein
Clavibacter michiganensis subsp. michiganensis NCPPB 382	443906.13	NC_009480	fig|443906.13.peg.1002	CMM_0907	VBIClaMic82482_1002	PATRIC.443906.13.NC_009480.CDS.1042656.1043330.fwd	PATRIC	CDS	1042656	1043330	675	+	FIG00000655	PLF_1573_00001851	PGF_00056872	YP_001221647.1	224	tdkA	Thymidine kinase (EC 2.7.1.21)
Clavibacter michiganensis subsp. michiganensis NCPPB 382	443906.13	NC_009480	fig|443906.13.peg.1003	CMM_0908	VBIClaMic82482_1003	PATRIC.443906.13.NC_009480.CDS.1043728.1045080.fwd	PATRIC	CDS	1043728	1045080	1353	+	FIG00006955	PLF_1573_00002199	PGF_00405721	YP_001221648.1	450		putative ATPase involved in chromosome partitioning
Clavibacter michiganensis subsp. michiganensis NCPPB 382	443906.13	NC_009480	fig|443906.13.peg.1004	CMM_0909	VBIClaMic82482_1004	PATRIC.443906.13.NC_009480.CDS.1045419.1046369.fwd	PATRIC	CDS	1045419	1046369	951	+	FIG00638284	PLF_1573_00002035	PGF_01251377	YP_001221649.1	316		hypothetical protein
Clavibacter michiganensis subsp. michiganensis NCPPB 382	443906.13	NC_009480	fig|443906.13.peg.1005	CMM_0910	VBIClaMic82482_1005	PATRIC.443906.13.NC_009480.CDS.1046441.1048186.fwd	PATRIC	CDS	1046441	1048186	1746	+	FIG00511680	PLF_1573_00000520	PGF_00020861	YP_001221650.1	581		Methyl-accepting chemotaxis protein
Clavibacter michiganensis subsp. michiganensis NCPPB 382	443906.13	NC_009480	fig|443906.13.peg.1006	CMM_0911	VBIClaMic82482_1006	PATRIC.443906.13.NC_009480.CDS.1048274.1048858.fwd	PATRIC	CDS	1048274	1048858	585	+	FIG00638284	PLF_1573_00002121	PGF_01251428	YP_001221651.1	194		hypothetical protein
Clavibacter michiganensis subsp. michiganensis NCPPB 382	443906.13	NC_009480	fig|443906.13.peg.1007	CMM_0912	VBIClaMic82482_1007	PATRIC.443906.13.NC_009480.CDS.1049179.1049721.fwd	PATRIC	CDS	1049179	1049721	543	+	FIG00512278	PLF_1573_00001290	PGF_01251294	YP_001221652.1	180		Membrane glycoprotein
Clavibacter michiganensis subsp. michiganensis NCPPB 382	443906.13	NC_009480	fig|443906.13.peg.1008	CMM_0913	VBIClaMic82482_1008	PATRIC.443906.13.NC_009480.CDS.1049761.1050069.rev	PATRIC	CDS	1049761	1050069	309	-	FIG00638284	PLF_1573_00000888	PGF_01253358	YP_001221653.1	102		hypothetical protein
Clavibacter michiganensis subsp. michiganensis NCPPB 382	443906.13	NC_009480	fig|443906.13.peg.1009	CMM_0914	VBIClaMic82482_1009	PATRIC.443906.13.NC_009480.CDS.1050375.1051388.fwd	PATRIC	CDS	1050375	1051388	1014	+	FIG00554275	PLF_1573_00002036	PGF_00129398	YP_001221654.1	337		hypothetical protein
Clavibacter michiganensis subsp. michiganensis NCPPB 382	443906.13	NC_009480	fig|443906.13.peg.1010	CMM_0915	VBIClaMic82482_1010	PATRIC.443906.13.NC_009480.CDS.1051481.1053715.fwd	PATRIC	CDS	1051481	1053715	2235	+	FIG00000011	PLF_1573_00001560	PGF_00023294	YP_001221655.1	744	pbpC	Multimodular transpeptidase-transglycosylase (EC 2.4.1.129) (EC 3.4.-.-)
Clavibacter michiganensis subsp. michiganensis NCPPB 382	443906.13	NC_009480	fig|443906.13.peg.1011		VBIClaMic82482_1011	PATRIC.443906.13.NC_009480.CDS.1053727.1053864.fwd	PATRIC	CDS	1053727	1053864	138	+		PLF_1573_00003014	PGF_01251708		45		hypothetical protein
Clavibacter michiganensis subsp. michiganensis NCPPB 382	443906.13	NC_009480	fig|443906.13.peg.1012	CMM_0916	VBIClaMic82482_1012	PATRIC.443906.13.NC_009480.CDS.1053894.1055141.fwd	PATRIC	CDS	1053894	1055141	1248	+	FIG00511733	PLF_1573_00000135	PGF_00034379	YP_001221656.1	415		Acyltransferase
Clavibacter michiganensis subsp. michiganensis NCPPB 382	443906.13	NC_009480	fig|443906.13.peg.1013	CMM_0917	VBIClaMic82482_1013	PATRIC.443906.13.NC_009480.CDS.1055138.1055590.fwd	PATRIC	CDS	1055138	1055590	453	+		PLF_1573_00003205	PGF_01251844	YP_001221657.1	150		hypothetical protein
Clavibacter michiganensis subsp. michiganensis NCPPB 382	443906.13	NC_009480	fig|443906.13.peg.1014	CMM_0918	VBIClaMic82482_1014	PATRIC.443906.13.NC_009480.CDS.1055835.1056779.rev	PATRIC	CDS	1055835	1056779	945	-	FIG00905474	PLF_1573_00002238	PGF_00410644	YP_001221658.1	314		putative secreted protein
Clavibacter michiganensis subsp. michiganensis NCPPB 382	443906.13	NC_009480	fig|443906.13.peg.1015	CMM_0919	VBIClaMic82482_1015	PATRIC.443906.13.NC_009480.CDS.1056779.1059316.rev	PATRIC	CDS	1056779	1059316	2538	-	FIG00000011	PLF_1573_00000538	PGF_00023294	YP_001221659.1	845	pbpD	Multimodular transpeptidase-transglycosylase (EC 2.4.1.129) (EC 3.4.-.-)
Clavibacter michiganensis subsp. michiganensis NCPPB 382	443906.13	NC_009480	fig|443906.13.peg.1016	CMM_0920	VBIClaMic82482_1016	PATRIC.443906.13.NC_009480.CDS.1059422.1059604.fwd	PATRIC	CDS	1059422	1059604	183	+	FIG00011121	PLF_1573_00001414	PGF_00001738	YP_001221660.1	60		FIG011121: hypothetical protein
Clavibacter michiganensis subsp. michiganensis NCPPB 382	443906.13	NC_009480	fig|443906.13.peg.1017	CMM_0921	VBIClaMic82482_1017	PATRIC.443906.13.NC_009480.CDS.1059604.1060068.fwd	PATRIC	CDS	1059604	1060068	465	+	FIG01955986	PLF_1573_00000722	PGF_00049022	YP_001221661.1	154		RidA/YER057c/UK114 superfamily, group 1
Clavibacter michiganensis subsp. michiganensis NCPPB 382	443906.13	NC_009480	fig|443906.13.peg.1018	CMM_0922	VBIClaMic82482_1018	PATRIC.443906.13.NC_009480.CDS.1060150.1062030.rev	PATRIC	CDS	1060150	1062030	1881	-	FIG00022631	PLF_1573_00000189	PGF_00026104	YP_001221662.1	626	acsA1	Acetyl-CoA synthetase (EC 6.2.1.1)
Clavibacter michiganensis subsp. michiganensis NCPPB 382	443906.13	NC_009480	fig|443906.13.peg.1019		VBIClaMic82482_1019	PATRIC.443906.13.NC_009480.CDS.1062513.1062656.rev	PATRIC	CDS	1062513	1062656	144	-		PLF_1573_00004924	PGF_01253131		47		hypothetical protein
Clavibacter michiganensis subsp. michiganensis NCPPB 382	443906.13	NC_009480	fig|443906.13.peg.1020	CMM_0923	VBIClaMic82482_1020	PATRIC.443906.13.NC_009480.CDS.1062845.1063795.fwd	PATRIC	CDS	1062845	1063795	951	+	FIG00014856	PLF_1573_00000316	PGF_00006046	YP_001221663.1	316		Flp pilus assembly protein, ATPase CpaF
Clavibacter michiganensis subsp. michiganensis NCPPB 382	443906.13	NC_009480	fig|443906.13.peg.1021	CMM_0924	VBIClaMic82482_1021	PATRIC.443906.13.NC_009480.CDS.1063792.1064817.fwd	PATRIC	CDS	1063792	1064817	1026	+	FIG01956050	PLF_1573_00000435	PGF_00014698	YP_001221664.1	341		Integral membrane protein
Clavibacter michiganensis subsp. michiganensis NCPPB 382	443906.13	NC_009480	fig|443906.13.peg.1022		VBIClaMic82482_1022	PATRIC.443906.13.NC_009480.CDS.1064862.1065002.rev	PATRIC	CDS	1064862	1065002	141	-		PLF_1573_00004942	PGF_01253147		46		hypothetical protein
Clavibacter michiganensis subsp. michiganensis NCPPB 382	443906.13	NC_009480	fig|443906.13.peg.1023	CMM_0925	VBIClaMic82482_1023	PATRIC.443906.13.NC_009480.CDS.1065132.1065368.fwd	PATRIC	CDS	1065132	1065368	237	+	FIG00638284	PLF_1573_00000889	PGF_00248172	YP_001221665.1	78		hypothetical protein
Clavibacter michiganensis subsp. michiganensis NCPPB 382	443906.13	NC_009480	fig|443906.13.peg.1024	CMM_0925A	VBIClaMic82482_1024	PATRIC.443906.13.NC_009480.CDS.1065461.1065766.fwd	PATRIC	CDS	1065461	1065766	306	+	FIG00638284	PLF_1573_00002257	PGF_01251484	YP_001221666.1	101		hypothetical protein
Clavibacter michiganensis subsp. michiganensis NCPPB 382	443906.13	NC_009480	fig|443906.13.peg.1025	CMM_0926	VBIClaMic82482_1025	PATRIC.443906.13.NC_009480.CDS.1065756.1066115.fwd	PATRIC	CDS	1065756	1066115	360	+	FIG01552733	PLF_1573_00001714	PGF_01251321	YP_001221667.1	119		Putative membrane-spanning protein
Clavibacter michiganensis subsp. michiganensis NCPPB 382	443906.13	NC_009480	fig|443906.13.peg.1026	CMM_0927	VBIClaMic82482_1026	PATRIC.443906.13.NC_009480.CDS.1066457.1069411.fwd	PATRIC	CDS	1066457	1069411	2955	+	FIG00000204	PLF_1573_00000408	PGF_00421862	YP_001221668.1	984	topA	DNA topoisomerase I (EC 5.99.1.2)
Clavibacter michiganensis subsp. michiganensis NCPPB 382	443906.13	NC_009480	fig|443906.13.peg.1027	CMM_0928	VBIClaMic82482_1027	PATRIC.443906.13.NC_009480.CDS.1069408.1070043.fwd	PATRIC	CDS	1069408	1070043	636	+	FIG00000175	PLF_1573_00001852	PGF_00056882	YP_001221669.1	211	tmkA	Thymidylate kinase (EC 2.7.4.9)
Clavibacter michiganensis subsp. michiganensis NCPPB 382	443906.13	NC_009480	fig|443906.13.peg.1028	CMM_0929	VBIClaMic82482_1028	PATRIC.443906.13.NC_009480.CDS.1070040.1071284.fwd	PATRIC	CDS	1070040	1071284	1245	+	FIG00057709	PLF_1573_00000401	PGF_00421516	YP_001221670.1	414	holB	DNA polymerase III delta prime subunit (EC 2.7.7.7)
Clavibacter michiganensis subsp. michiganensis NCPPB 382	443906.13	NC_009480	fig|443906.13.peg.1029	CMM_0930	VBIClaMic82482_1029	PATRIC.443906.13.NC_009480.CDS.1071296.1072858.fwd	PATRIC	CDS	1071296	1072858	1563	+	FIG01370638	PLF_1573_00000657	PGF_00038827	YP_001221671.1	520		Proteinase
Clavibacter michiganensis subsp. michiganensis NCPPB 382	443906.13	NC_009480	fig|443906.13.peg.1030	CMM_0931	VBIClaMic82482_1030	PATRIC.443906.13.NC_009480.CDS.1073195.1074694.fwd	PATRIC	CDS	1073195	1074694	1500	+	FIG00561498	PLF_1573_00001409	PGF_00420831	YP_001221672.1	499	pbpE	D-alanyl-D-alanine carboxypeptidase (EC 3.4.16.4)
Clavibacter michiganensis subsp. michiganensis NCPPB 382	443906.13	NC_009480	fig|443906.13.peg.1031	CMM_0932	VBIClaMic82482_1031	PATRIC.443906.13.NC_009480.CDS.1074759.1075349.fwd	PATRIC	CDS	1074759	1075349	591	+	FIG00067300	PLF_1573_00001593	PGF_00025564	YP_001221673.1	196	pncA	Nicotinamidase (EC 3.5.1.19)
Clavibacter michiganensis subsp. michiganensis NCPPB 382	443906.13	NC_009480	fig|443906.13.peg.1032	CMM_0933	VBIClaMic82482_1032	PATRIC.443906.13.NC_009480.CDS.1075427.1076902.fwd	PATRIC	CDS	1075427	1076902	1476	+	FIG01958943	PLF_1573_00001828	PGF_00054489	YP_001221674.1	491	gabD	Succinate-semialdehyde dehydrogenase [NAD(P)+] (EC 1.2.1.16)
Clavibacter michiganensis subsp. michiganensis NCPPB 382	443906.13	NC_009480	fig|443906.13.peg.1033	CMM_0934	VBIClaMic82482_1033	PATRIC.443906.13.NC_009480.CDS.1076902.1077702.fwd	PATRIC	CDS	1076902	1077702	801	+	FIG01028897	PLF_1573_00000704	PGF_00046825	YP_001221675.1	266		RRNA methylase family protein
Clavibacter michiganensis subsp. michiganensis NCPPB 382	443906.13	NC_009480	fig|443906.13.peg.1034	CMM_0935	VBIClaMic82482_1034	PATRIC.443906.13.NC_009480.CDS.1077769.1078116.fwd	PATRIC	CDS	1077769	1078116	348	+	FIG00638284	PLF_1573_00003054	PGF_01251739	YP_001221676.1	115		hypothetical protein
Clavibacter michiganensis subsp. michiganensis NCPPB 382	443906.13	NC_009480	fig|443906.13.peg.1035	CMM_0936	VBIClaMic82482_1035	PATRIC.443906.13.NC_009480.CDS.1078250.1078618.fwd	PATRIC	CDS	1078250	1078618	369	+	FIG00512609	PLF_1573_00002037	PGF_01251378	YP_001221677.1	122		hypothetical protein
Clavibacter michiganensis subsp. michiganensis NCPPB 382	443906.13	NC_009480	fig|443906.13.peg.1036	CMM_0937	VBIClaMic82482_1036	PATRIC.443906.13.NC_009480.CDS.1078702.1080633.rev	PATRIC	CDS	1078702	1080633	1932	-	FIG00511810	PLF_1573_00000202	PGF_00004049	YP_001221678.1	643		ABC transporter, NBP/MSD fusion protein
Clavibacter michiganensis subsp. michiganensis NCPPB 382	443906.13	NC_009480	fig|443906.13.peg.1037	CMM_0938	VBIClaMic82482_1037	PATRIC.443906.13.NC_009480.CDS.1080838.1081764.fwd	PATRIC	CDS	1080838	1081764	927	+	FIG01124919	PLF_1573_00002787	PGF_00002731	YP_001221679.1	308		ABC transporter related
Clavibacter michiganensis subsp. michiganensis NCPPB 382	443906.13	NC_009480	fig|443906.13.peg.1038	CMM_0939	VBIClaMic82482_1038	PATRIC.443906.13.NC_009480.CDS.1081761.1082594.fwd	PATRIC	CDS	1081761	1082594	834	+	FIG00512277	PLF_1573_00001519	PGF_00416437	YP_001221680.1	277		Carbohydrate efflux ABC transporter, permease protein, NodJ family
Clavibacter michiganensis subsp. michiganensis NCPPB 382	443906.13	NC_009480	fig|443906.13.peg.1039	CMM_0940	VBIClaMic82482_1039	PATRIC.443906.13.NC_009480.CDS.1082591.1083433.fwd	PATRIC	CDS	1082591	1083433	843	+	FIG01042412	PLF_1573_00000450	PGF_01252725	YP_001221681.1	280		Carbohydrate efflux ABC transporter, permease protein, NodJ family
Clavibacter michiganensis subsp. michiganensis NCPPB 382	443906.13	NC_009480	fig|443906.13.peg.1040	CMM_0941	VBIClaMic82482_1040	PATRIC.443906.13.NC_009480.CDS.1083396.1084745.rev	PATRIC	CDS	1083396	1084745	1350	-	FIG00638284	PLF_1573_00002038	PGF_01251379	YP_001221682.1	449		hypothetical protein
Clavibacter michiganensis subsp. michiganensis NCPPB 382	443906.13	NC_009480	fig|443906.13.peg.1041	CMM_0942	VBIClaMic82482_1041	PATRIC.443906.13.NC_009480.CDS.1084894.1085718.fwd	PATRIC	CDS	1084894	1085718	825	+	FIG00028476	PLF_1573_00000714	PGF_00048492	YP_001221683.1	274		Ribokinase (EC 2.7.1.15)
Clavibacter michiganensis subsp. michiganensis NCPPB 382	443906.13	NC_009480	fig|443906.13.peg.1042	CMM_0943	VBIClaMic82482_1042	PATRIC.443906.13.NC_009480.CDS.1085724.1086191.fwd	PATRIC	CDS	1085724	1086191	468	+		PLF_1573_00002748	PGF_01251632	YP_001221684.1	155		hypothetical protein
Clavibacter michiganensis subsp. michiganensis NCPPB 382	443906.13	NC_009480	fig|443906.13.peg.1043	CMM_0944	VBIClaMic82482_1043	PATRIC.443906.13.NC_009480.CDS.1086418.1087686.fwd	PATRIC	CDS	1086418	1087686	1269	+	FIG00013626	PLF_1573_00002426	PGF_00023672	YP_001221685.1	422		N-Acetyl-D-glucosamine ABC transport system, sugar-binding protein
Clavibacter michiganensis subsp. michiganensis NCPPB 382	443906.13	NC_009480	fig|443906.13.peg.1044	CMM_0945	VBIClaMic82482_1044	PATRIC.443906.13.NC_009480.CDS.1087690.1088631.fwd	PATRIC	CDS	1087690	1088631	942	+	FIG00008591	PLF_1573_00002425	PGF_00023657	YP_001221686.1	313		N-Acetyl-D-glucosamine ABC transport system, permease protein 1
Clavibacter michiganensis subsp. michiganensis NCPPB 382	443906.13	NC_009480	fig|443906.13.peg.1045	CMM_0946	VBIClaMic82482_1045	PATRIC.443906.13.NC_009480.CDS.1088643.1089554.fwd	PATRIC	CDS	1088643	1089554	912	+	FIG00501923	PLF_1573_00001567	PGF_00023661	YP_001221687.1	303		N-Acetyl-D-glucosamine ABC transport system, permease protein 2
Clavibacter michiganensis subsp. michiganensis NCPPB 382	443906.13	NC_009480	fig|443906.13.peg.1046	CMM_0947	VBIClaMic82482_1046	PATRIC.443906.13.NC_009480.CDS.1089587.1091449.fwd	PATRIC	CDS	1089587	1091449	1863	+	FIG00001088	PLF_1573_00001514	PGF_00402021	YP_001221688.1	620		Beta-hexosaminidase (EC 3.2.1.52)
Clavibacter michiganensis subsp. michiganensis NCPPB 382	443906.13	NC_009480	fig|443906.13.peg.1047	CMM_0948	VBIClaMic82482_1047	PATRIC.443906.13.NC_009480.CDS.1091558.1092697.fwd	PATRIC	CDS	1091558	1092697	1140	+	FIG00638284	PLF_1573_00002372	PGF_00010750	YP_001221689.1	379		HTH-type transcriptional regulator celR
Clavibacter michiganensis subsp. michiganensis NCPPB 382	443906.13	NC_009480	fig|443906.13.peg.1048	CMM_0949	VBIClaMic82482_1048	PATRIC.443906.13.NC_009480.CDS.1092708.1092917.rev	PATRIC	CDS	1092708	1092917	210	-	FIG00946206	PLF_1573_00002040	PGF_01251380	YP_001221690.1	69		hypothetical protein
Clavibacter michiganensis subsp. michiganensis NCPPB 382	443906.13	NC_009480	fig|443906.13.peg.1049	CMM_0950	VBIClaMic82482_1049	PATRIC.443906.13.NC_009480.CDS.1092917.1093471.rev	PATRIC	CDS	1092917	1093471	555	-	FIG00511248	PLF_1573_00000293	PGF_00018386	YP_001221691.1	184		MOSC domain protein
Clavibacter michiganensis subsp. michiganensis NCPPB 382	443906.13	NC_009480	fig|443906.13.peg.1050	CMM_0951	VBIClaMic82482_1050	PATRIC.443906.13.NC_009480.CDS.1093579.1094295.fwd	PATRIC	CDS	1093579	1094295	717	+	FIG00638284	PLF_1573_00000022	PGF_01251469	YP_001221692.1	238		hypothetical protein
Clavibacter michiganensis subsp. michiganensis NCPPB 382	443906.13	NC_009480	fig|443906.13.peg.1051	CMM_0952	VBIClaMic82482_1051	PATRIC.443906.13.NC_009480.CDS.1094342.1095748.rev	PATRIC	CDS	1094342	1095748	1407	-	FIG00815500	PLF_1573_00000515	PGF_01253283	YP_001221693.1	468		Metabolite transport protein
Clavibacter michiganensis subsp. michiganensis NCPPB 382	443906.13	NC_009480	fig|443906.13.peg.1052	CMM_0953	VBIClaMic82482_1052	PATRIC.443906.13.NC_009480.CDS.1095854.1097269.rev	PATRIC	CDS	1095854	1097269	1416	-	FIG00004275	PLF_1573_00000803	PGF_00061066	YP_001221694.1	471		Transporter, MFS superfamily
Clavibacter michiganensis subsp. michiganensis NCPPB 382	443906.13	NC_009480	fig|443906.13.peg.1053	CMM_0954	VBIClaMic82482_1053	PATRIC.443906.13.NC_009480.CDS.1097486.1097782.fwd	PATRIC	CDS	1097486	1097782	297	+	FIG00511694	PLF_1573_00002612	PGF_01251554	YP_001221695.1	98		hypothetical protein
Clavibacter michiganensis subsp. michiganensis NCPPB 382	443906.13	NC_009480	fig|443906.13.peg.1054	CMM_0955	VBIClaMic82482_1054	PATRIC.443906.13.NC_009480.CDS.1097779.1099572.rev	PATRIC	CDS	1097779	1099572	1794	-	FIG00006691	PLF_1573_00000176	PGF_00423542	YP_001221696.1	597		Dipeptide transport system permease protein DppC (TC 3.A.1.5.2)
Clavibacter michiganensis subsp. michiganensis NCPPB 382	443906.13	NC_009480	fig|443906.13.peg.1055	CMM_0956	VBIClaMic82482_1055	PATRIC.443906.13.NC_009480.CDS.1099572.1101113.rev	PATRIC	CDS	1099572	1101113	1542	-	FIG00451095	PLF_1573_00002438	PGF_00026929	YP_001221697.1	513		Oligopeptide ABC transporter, periplasmic oligopeptide-binding protein OppA (TC 3.A.1.5.1)
Clavibacter michiganensis subsp. michiganensis NCPPB 382	443906.13	NC_009480	fig|443906.13.peg.1056	CMM_0957	VBIClaMic82482_1056	PATRIC.443906.13.NC_009480.CDS.1101103.1102527.rev	PATRIC	CDS	1101103	1102527	1425	-	FIG00511294	PLF_1573_00001909	PGF_00061087	YP_001221698.1	474		Transporter, MFS superfamily
Clavibacter michiganensis subsp. michiganensis NCPPB 382	443906.13	NC_009480	fig|443906.13.peg.1057	CMM_0958	VBIClaMic82482_1057	PATRIC.443906.13.NC_009480.CDS.1102524.1103351.rev	PATRIC	CDS	1102524	1103351	828	-	FIG00045393	PLF_1573_00001536	PGF_01251309	YP_001221699.1	275		Dipeptide transport ATP-binding protein DppF (TC 3.A.1.5.2)
Clavibacter michiganensis subsp. michiganensis NCPPB 382	443906.13	NC_009480	fig|443906.13.peg.1058	CMM_0959	VBIClaMic82482_1058	PATRIC.443906.13.NC_009480.CDS.1103348.1104208.rev	PATRIC	CDS	1103348	1104208	861	-	FIG00512538	PLF_1573_00002898	PGF_01251666	YP_001221700.1	286		Putative glutathione transporter, ATP-binding component
Clavibacter michiganensis subsp. michiganensis NCPPB 382	443906.13	NC_009480	fig|443906.13.peg.1059	CMM_0960	VBIClaMic82482_1059	PATRIC.443906.13.NC_009480.CDS.1104310.1104792.rev	PATRIC	CDS	1104310	1104792	483	-	FIG00000231	PLF_1573_00000462	PGF_00426932	YP_001221701.1	160	ribH	6,7-dimethyl-8-ribityllumazine synthase (EC 2.5.1.78)
Clavibacter michiganensis subsp. michiganensis NCPPB 382	443906.13	NC_009480	fig|443906.13.peg.1060	CMM_0961	VBIClaMic82482_1060	PATRIC.443906.13.NC_009480.CDS.1104789.1106123.rev	PATRIC	CDS	1104789	1106123	1335	-	FIG00000378	PLF_1573_00000124	PGF_00416674	YP_001221702.1	444	ribAB	3,4-dihydroxy-2-butanone 4-phosphate synthase (EC 4.1.99.12) / GTP cyclohydrolase II (EC 3.5.4.25)
Clavibacter michiganensis subsp. michiganensis NCPPB 382	443906.13	NC_009480	fig|443906.13.peg.1061	CMM_0962	VBIClaMic82482_1061	PATRIC.443906.13.NC_009480.CDS.1106120.1106779.rev	PATRIC	CDS	1106120	1106779	660	-	FIG00000273	PLF_1573_00000712	PGF_00048480	YP_001221703.1	219	ribC	Riboflavin synthase eubacterial/eukaryotic (EC 2.5.1.9)
Clavibacter michiganensis subsp. michiganensis NCPPB 382	443906.13	NC_009480	fig|443906.13.peg.1062	CMM_0963	VBIClaMic82482_1062	PATRIC.443906.13.NC_009480.CDS.1106776.1107846.rev	PATRIC	CDS	1106776	1107846	1071	-	FIG00000384	PLF_1573_00001533	PGF_00423089	YP_001221704.1	356	ribD	Diaminohydroxyphosphoribosylaminopyrimidine deaminase (EC 3.5.4.26) / 5-amino-6-(5-phosphoribosylamino)uracil reductase (EC 1.1.1.193)
Clavibacter michiganensis subsp. michiganensis NCPPB 382	443906.13	NC_009480	fig|443906.13.peg.1063	CMM_0964	VBIClaMic82482_1063	PATRIC.443906.13.NC_009480.CDS.1108127.1108891.rev	PATRIC	CDS	1108127	1108891	765	-	FIG00001529	PLF_1573_00000115	PGF_00064023	YP_001221705.1	254		2-haloalkanoic acid dehalogenase (EC 3.8.1.2)
Clavibacter michiganensis subsp. michiganensis NCPPB 382	443906.13	NC_009480	fig|443906.13.peg.1064	CMM_0965	VBIClaMic82482_1064	PATRIC.443906.13.NC_009480.CDS.1108888.1109901.rev	PATRIC	CDS	1108888	1109901	1014	-		PLF_1573_00001917	PGF_00062045	YP_001221706.1	337	trpS	Tryptophanyl-tRNA synthetase (EC 6.1.1.2)
Clavibacter michiganensis subsp. michiganensis NCPPB 382	443906.13	NC_009480	fig|443906.13.peg.1065	CMM_0966	VBIClaMic82482_1065	PATRIC.443906.13.NC_009480.CDS.1109984.1110829.rev	PATRIC	CDS	1109984	1110829	846	-	FIG00000065	PLF_1573_00002807	PGF_00425012	YP_001221707.1	281	xthA	Exodeoxyribonuclease III (EC 3.1.11.2)
Clavibacter michiganensis subsp. michiganensis NCPPB 382	443906.13	NC_009480	fig|443906.13.peg.1066	CMM_0967	VBIClaMic82482_1066	PATRIC.443906.13.NC_009480.CDS.1110840.1111949.rev	PATRIC	CDS	1110840	1111949	1110	-	FIG00672847	PLF_1573_00001027	PGF_00407697	YP_001221708.1	369		putative integral membrane protein
Clavibacter michiganensis subsp. michiganensis NCPPB 382	443906.13	NC_009480	fig|443906.13.peg.1067	CMM_0968	VBIClaMic82482_1067	PATRIC.443906.13.NC_009480.CDS.1112107.1113729.fwd	PATRIC	CDS	1112107	1113729	1623	+	FIG00028694	PLF_1573_00001651	PGF_00033423	YP_001221709.1	540	ptsA	Phosphoenolpyruvate-protein phosphotransferase of PTS system (EC 2.7.3.9)
Clavibacter michiganensis subsp. michiganensis NCPPB 382	443906.13	NC_009480	fig|443906.13.peg.1068	CMM_0969	VBIClaMic82482_1068	PATRIC.443906.13.NC_009480.CDS.1113818.1114579.rev	PATRIC	CDS	1113818	1114579	762	-	FIG00026006	PLF_1573_00000752	PGF_00054481	YP_001221710.1	253	sdhB	Succinate dehydrogenase iron-sulfur protein (EC 1.3.5.1)
Clavibacter michiganensis subsp. michiganensis NCPPB 382	443906.13	NC_009480	fig|443906.13.peg.1069	CMM_0970	VBIClaMic82482_1069	PATRIC.443906.13.NC_009480.CDS.1114637.1116460.rev	PATRIC	CDS	1114637	1116460	1824	-	FIG00136922	PLF_1573_00001826	PGF_00054470	YP_001221711.1	607	sdhA	Succinate dehydrogenase flavoprotein subunit (EC 1.3.5.1)
Clavibacter michiganensis subsp. michiganensis NCPPB 382	443906.13	NC_009480	fig|443906.13.peg.1070	CMM_0971	VBIClaMic82482_1070	PATRIC.443906.13.NC_009480.CDS.1116493.1116957.rev	PATRIC	CDS	1116493	1116957	465	-		PLF_1573_00001827	PGF_00054477	YP_001221712.1	154	sdhD	Succinate dehydrogenase hydrophobic membrane anchor protein
Clavibacter michiganensis subsp. michiganensis NCPPB 382	443906.13	NC_009480	fig|443906.13.peg.1071	CMM_0972	VBIClaMic82482_1071	PATRIC.443906.13.NC_009480.CDS.1116960.1117394.rev	PATRIC	CDS	1116960	1117394	435	-	FIG00000800	PLF_1573_00001825	PGF_00054461	YP_001221713.1	144	sdhC	Succinate dehydrogenase cytochrome b-556 subunit
Clavibacter michiganensis subsp. michiganensis NCPPB 382	443906.13	NC_009480	fig|443906.13.peg.1072	CMM_0973	VBIClaMic82482_1072	PATRIC.443906.13.NC_009480.CDS.1117535.1118710.rev	PATRIC	CDS	1117535	1118710	1176	-	FIG00018328	PLF_1573_00000160	PGF_00009831	YP_001221714.1	391		Glycosyltransferase
Clavibacter michiganensis subsp. michiganensis NCPPB 382	443906.13	NC_009480	fig|443906.13.peg.1073	CMM_0974	VBIClaMic82482_1073	PATRIC.443906.13.NC_009480.CDS.1118828.1119949.fwd	PATRIC	CDS	1118828	1119949	1122	+	FIG01956356	PLF_1573_00001287	PGF_00019279	YP_001221715.1	373	manC	Mannose-1-phosphate guanylyltransferase (EC 2.7.7.13)
Clavibacter michiganensis subsp. michiganensis NCPPB 382	443906.13	NC_009480	fig|443906.13.peg.1074	CMM_0975	VBIClaMic82482_1074	PATRIC.443906.13.NC_009480.CDS.1120024.1121097.fwd	PATRIC	CDS	1120024	1121097	1074	+	FIG00954491	PLF_1573_00001339	PGF_00411983	YP_001221716.1	357		Bmp family protein
Clavibacter michiganensis subsp. michiganensis NCPPB 382	443906.13	NC_009480	fig|443906.13.peg.1075	CMM_0976	VBIClaMic82482_1075	PATRIC.443906.13.NC_009480.CDS.1121248.1122342.fwd	PATRIC	CDS	1121248	1122342	1095	+	FIG01347954	PLF_1573_00001341	PGF_00411986	YP_001221717.1	364		Bmp family protein
Clavibacter michiganensis subsp. michiganensis NCPPB 382	443906.13	NC_009480	fig|443906.13.peg.1076	CMM_0977	VBIClaMic82482_1076	PATRIC.443906.13.NC_009480.CDS.1122424.1123965.fwd	PATRIC	CDS	1122424	1123965	1542	+	FIG01124919	PLF_1573_00001387	PGF_00003367	YP_001221718.1	513		ABC transporter, ATP-binding protein
Clavibacter michiganensis subsp. michiganensis NCPPB 382	443906.13	NC_009480	fig|443906.13.peg.1077	CMM_0978	VBIClaMic82482_1077	PATRIC.443906.13.NC_009480.CDS.1123962.1125338.fwd	PATRIC	CDS	1123962	1125338	1377	+	FIG00012945	PLF_1573_00000206	PGF_00005127	YP_001221719.1	458		ABC transporter, permease protein
Clavibacter michiganensis subsp. michiganensis NCPPB 382	443906.13	NC_009480	fig|443906.13.peg.1078	CMM_0979	VBIClaMic82482_1078	PATRIC.443906.13.NC_009480.CDS.1125335.1126639.fwd	PATRIC	CDS	1125335	1126639	1305	+	FIG00012945	PLF_1573_00000380	PGF_00005020	YP_001221720.1	434		ABC transporter, permease protein
Clavibacter michiganensis subsp. michiganensis NCPPB 382	443906.13	NC_009480	fig|443906.13.peg.1079	CMM_0980	VBIClaMic82482_1079	PATRIC.443906.13.NC_009480.CDS.1126645.1127067.fwd	PATRIC	CDS	1126645	1127067	423	+	FIG00000720	PLF_1573_00000386	PGF_00420111	YP_001221721.1	140	cddA	Cytidine deaminase (EC 3.5.4.5)
Clavibacter michiganensis subsp. michiganensis NCPPB 382	443906.13	NC_009480	fig|443906.13.peg.1080	CMM_0981	VBIClaMic82482_1080	PATRIC.443906.13.NC_009480.CDS.1127064.1128362.fwd	PATRIC	CDS	1127064	1128362	1299	+	FIG00001131	PLF_1573_00000693	PGF_00045926	YP_001221722.1	432	deoA	Pyrimidine-nucleoside phosphorylase (EC 2.4.2.2)
Clavibacter michiganensis subsp. michiganensis NCPPB 382	443906.13	NC_009480	fig|443906.13.peg.1081	CMM_0982	VBIClaMic82482_1081	PATRIC.443906.13.NC_009480.CDS.1128418.1129395.rev	PATRIC	CDS	1128418	1129395	978	-	FIG00000527	PLF_1573_00001740	PGF_00045929	YP_001221723.1	325	iunH	Pyrimidine-specific ribonucleoside hydrolase RihB (EC 3.2.2.8)
Clavibacter michiganensis subsp. michiganensis NCPPB 382	443906.13	NC_009480	fig|443906.13.peg.1082	CMM_0983	VBIClaMic82482_1082	PATRIC.443906.13.NC_009480.CDS.1129456.1130574.fwd	PATRIC	CDS	1129456	1130574	1119	+	FIG00000687	PLF_1573_00001468	PGF_00035193	YP_001221724.1	372	addA	Adenosine deaminase (EC 3.5.4.4)
Clavibacter michiganensis subsp. michiganensis NCPPB 382	443906.13	NC_009480	fig|443906.13.peg.1083	CMM_0984	VBIClaMic82482_1083	PATRIC.443906.13.NC_009480.CDS.1130643.1131092.fwd	PATRIC	CDS	1130643	1131092	450	+	FIG00001811	PLF_1573_00001625	PGF_00029755	YP_001221725.1	149		PTS system, mannitol-specific IIA component
Clavibacter michiganensis subsp. michiganensis NCPPB 382	443906.13	NC_009480	fig|443906.13.peg.1084	CMM_0986	VBIClaMic82482_1084	PATRIC.443906.13.NC_009480.CDS.1131310.1132320.rev	PATRIC	CDS	1131310	1132320	1011	-	FIG00512492	PLF_1573_00000023	PGF_00164528	YP_001221727.1	336		hypothetical protein
Clavibacter michiganensis subsp. michiganensis NCPPB 382	443906.13	NC_009480	fig|443906.13.peg.1085	CMM_0987	VBIClaMic82482_1085	PATRIC.443906.13.NC_009480.CDS.1132317.1132943.rev	PATRIC	CDS	1132317	1132943	627	-	FIG00075739	PLF_1573_00000236	PGF_01251506	YP_001221728.1	208		Heavy metal resistance transcriptional regulator HmrR
Clavibacter michiganensis subsp. michiganensis NCPPB 382	443906.13	NC_009480	fig|443906.13.peg.1086	CMM_0988	VBIClaMic82482_1086	PATRIC.443906.13.NC_009480.CDS.1133031.1134734.rev	PATRIC	CDS	1133031	1134734	1704	-	FIG00001022	PLF_1573_00000615	PGF_00033812	YP_001221729.1	567	manB	Phosphomannomutase (EC 5.4.2.8)
Clavibacter michiganensis subsp. michiganensis NCPPB 382	443906.13	NC_009480	fig|443906.13.peg.1087	CMM_0989	VBIClaMic82482_1087	PATRIC.443906.13.NC_009480.CDS.1134731.1135558.rev	PATRIC	CDS	1134731	1135558	828	-	FIG00000659	PLF_1573_00002473	PGF_00038986	YP_001221730.1	275	punA	Purine nucleoside phosphorylase (EC 2.4.2.1)
Clavibacter michiganensis subsp. michiganensis NCPPB 382	443906.13	NC_009480	fig|443906.13.peg.1088	CMM_0990	VBIClaMic82482_1088	PATRIC.443906.13.NC_009480.CDS.1135649.1137091.fwd	PATRIC	CDS	1135649	1137091	1443	+	FIG00136193	PLF_1573_00000136	PGF_00423332	YP_001221731.1	480	lpdA	Dihydrolipoamide dehydrogenase (EC 1.8.1.4)
Clavibacter michiganensis subsp. michiganensis NCPPB 382	443906.13	NC_009480	fig|443906.13.peg.1089	CMM_0991	VBIClaMic82482_1089	PATRIC.443906.13.NC_009480.CDS.1137170.1138930.rev	PATRIC	CDS	1137170	1138930	1761	-	FIG00002877	PLF_1573_00001338	PGF_00404271	YP_001221732.1	586	accA	Biotin carboxylase of acetyl-CoA carboxylase (EC 6.3.4.14) / Biotin carboxyl carrier protein of acetyl-CoA carboxylase
Clavibacter michiganensis subsp. michiganensis NCPPB 382	443906.13	NC_009480	fig|443906.13.peg.1090	CMM_0992	VBIClaMic82482_1090	PATRIC.443906.13.NC_009480.CDS.1139062.1139589.fwd	PATRIC	CDS	1139062	1139589	528	+	FIG00511527	PLF_1573_00000979	PGF_01253415	YP_001221733.1	175		hypothetical protein
Clavibacter michiganensis subsp. michiganensis NCPPB 382	443906.13	NC_009480	fig|443906.13.peg.1091	CMM_0993	VBIClaMic82482_1091	PATRIC.443906.13.NC_009480.CDS.1139611.1140282.rev	PATRIC	CDS	1139611	1140282	672	-	FIG00021845	PLF_1573_00000043	PGF_00018554	YP_001221734.1	223		Maf/YceF/YhdE family protein
Clavibacter michiganensis subsp. michiganensis NCPPB 382	443906.13	NC_009480	fig|443906.13.peg.1092	CMM_0994	VBIClaMic82482_1092	PATRIC.443906.13.NC_009480.CDS.1140367.1141602.fwd	PATRIC	CDS	1140367	1141602	1236	+	FIG01651823	PLF_1573_00002836	PGF_00415506	YP_001221735.1	411		23S rRNA (uracil(1939)-C(5))-methyltransferase (EC 2.1.1.190)
Clavibacter michiganensis subsp. michiganensis NCPPB 382	443906.13	NC_009480	fig|443906.13.peg.1093	CMM_0995	VBIClaMic82482_1093	PATRIC.443906.13.NC_009480.CDS.1141702.1142406.fwd	PATRIC	CDS	1141702	1142406	705	+	FIG01402845	PLF_1573_00002539	PGF_00063018	YP_001221736.1	234		Two-component system, regulatory protein
Clavibacter michiganensis subsp. michiganensis NCPPB 382	443906.13	NC_009480	fig|443906.13.peg.1094	CMM_0996	VBIClaMic82482_1094	PATRIC.443906.13.NC_009480.CDS.1142441.1143742.fwd	PATRIC	CDS	1142441	1143742	1302	+	FIG01757518	PLF_1573_00002537	PGF_00063001	YP_001221737.1	433		Two-component system sensor protein
Clavibacter michiganensis subsp. michiganensis NCPPB 382	443906.13	NC_009480	fig|443906.13.peg.1095	CMM_0997	VBIClaMic82482_1095	PATRIC.443906.13.NC_009480.CDS.1143739.1144761.fwd	PATRIC	CDS	1143739	1144761	1023	+	FIG00511708	PLF_1573_00000890	PGF_00312619	YP_001221738.1	340		hypothetical protein
Clavibacter michiganensis subsp. michiganensis NCPPB 382	443906.13	NC_009480	fig|443906.13.peg.1096	CMM_0998	VBIClaMic82482_1096	PATRIC.443906.13.NC_009480.CDS.1145049.1145282.rev	PATRIC	CDS	1145049	1145282	234	-	FIG00512003	PLF_1573_00000891	PGF_01253359	YP_001221739.1	77		hypothetical protein
Clavibacter michiganensis subsp. michiganensis NCPPB 382	443906.13	NC_009480	fig|443906.13.peg.1097	CMM_0999	VBIClaMic82482_1097	PATRIC.443906.13.NC_009480.CDS.1145279.1146892.rev	PATRIC	CDS	1145279	1146892	1614	-	FIG00002099	PLF_1573_00001503	PGF_00026327	YP_001221740.1	537	accD	Acetyl-coenzyme A carboxyl transferase alpha chain (EC 6.4.1.2) / Acetyl-coenzyme A carboxyl transferase beta chain (EC 6.4.1.2); Propionyl-CoA carboxylase beta chain (EC 6.4.1.3)
Clavibacter michiganensis subsp. michiganensis NCPPB 382	443906.13	NC_009480	fig|443906.13.peg.1098	CMM_1000	VBIClaMic82482_1098	PATRIC.443906.13.NC_009480.CDS.1147000.1147782.fwd	PATRIC	CDS	1147000	1147782	783	+	FIG00000972	PLF_1573_00000345	PGF_00404584	YP_001221741.1	260		Biotin--protein ligase (EC 6.3.4.9)(EC 6.3.4.10)(EC 6.3.4.11)(EC 6.3.4.15)
Clavibacter michiganensis subsp. michiganensis NCPPB 382	443906.13	NC_009480	fig|443906.13.peg.1099	CMM_1001	VBIClaMic82482_1099	PATRIC.443906.13.NC_009480.CDS.1147786.1148580.fwd	PATRIC	CDS	1147786	1148580	795	+	FIG00512369	PLF_1573_00000892	PGF_00221576	YP_001221742.1	264		hypothetical protein
Clavibacter michiganensis subsp. michiganensis NCPPB 382	443906.13	NC_009480	fig|443906.13.peg.1100	CMM_1002	VBIClaMic82482_1100	PATRIC.443906.13.NC_009480.CDS.1148600.1149118.rev	PATRIC	CDS	1148600	1149118	519	-	FIG00761799	PLF_1573_00001028	PGF_00407439	YP_001221743.1	172		putative integral membrane protein
Clavibacter michiganensis subsp. michiganensis NCPPB 382	443906.13	NC_009480	fig|443906.13.peg.1101	CMM_1003	VBIClaMic82482_1101	PATRIC.443906.13.NC_009480.CDS.1149255.1150382.fwd	PATRIC	CDS	1149255	1150382	1128	+	FIG00000375	PLF_1573_00002871	PGF_00024274	YP_001221744.1	375	purK	N5-carboxyaminoimidazole ribonucleotide synthase (EC 6.3.4.18)
Clavibacter michiganensis subsp. michiganensis NCPPB 382	443906.13	NC_009480	fig|443906.13.peg.1102	CMM_1004	VBIClaMic82482_1102	PATRIC.443906.13.NC_009480.CDS.1150437.1150961.fwd	PATRIC	CDS	1150437	1150961	525	+	FIG00000227	PLF_1573_00001577	PGF_00024273	YP_001221745.1	174	purE	N5-carboxyaminoimidazole ribonucleotide mutase (EC 5.4.99.18)
Clavibacter michiganensis subsp. michiganensis NCPPB 382	443906.13	NC_009480	fig|443906.13.peg.1103	CMM_1005	VBIClaMic82482_1103	PATRIC.443906.13.NC_009480.CDS.1150958.1152307.fwd	PATRIC	CDS	1150958	1152307	1350	+	FIG00818626	PLF_1573_00001366	PGF_00417158	YP_001221746.1	449		Cell envelope-related transcriptional attenuator
Clavibacter michiganensis subsp. michiganensis NCPPB 382	443906.13	NC_009480	fig|443906.13.peg.1104	CMM_1006	VBIClaMic82482_1104	PATRIC.443906.13.NC_009480.CDS.1152323.1153462.rev	PATRIC	CDS	1152323	1153462	1140	-	FIG00018328	PLF_1573_00001211	PGF_01251286	YP_001221747.1	379	wcqB	Glycosyltransferase
Clavibacter michiganensis subsp. michiganensis NCPPB 382	443906.13	NC_009480	fig|443906.13.peg.1105	CMM_1007	VBIClaMic82482_1105	PATRIC.443906.13.NC_009480.CDS.1153554.1154300.rev	PATRIC	CDS	1153554	1154300	747	-	FIG01343192	PLF_1573_00001673	PGF_00034786	YP_001221748.1	248	wzt	Polysaccharide ABC transporter, ATP-binding protein
Clavibacter michiganensis subsp. michiganensis NCPPB 382	443906.13	NC_009480	fig|443906.13.peg.1106	CMM_1008	VBIClaMic82482_1106	PATRIC.443906.13.NC_009480.CDS.1154284.1155153.rev	PATRIC	CDS	1154284	1155153	870	-	FIG00521220	PLF_1573_00001064	PGF_00411868	YP_001221749.1	289	wzm	rhamnose-containing polysacharide translocation permease
Clavibacter michiganensis subsp. michiganensis NCPPB 382	443906.13	NC_009480	fig|443906.13.peg.1107	CMM_1009	VBIClaMic82482_1107	PATRIC.443906.13.NC_009480.CDS.1155248.1156162.rev	PATRIC	CDS	1155248	1156162	915	-	FIG00000368	PLF_1573_00000844	PGF_00070471	YP_001221750.1	304	rmlD	dTDP-4-dehydrorhamnose reductase (EC 1.1.1.133)
Clavibacter michiganensis subsp. michiganensis NCPPB 382	443906.13	NC_009480	fig|443906.13.peg.1108	CMM_1010	VBIClaMic82482_1108	PATRIC.443906.13.NC_009480.CDS.1156099.1157088.rev	PATRIC	CDS	1156099	1157088	990	-	FIG00030688	PLF_1573_00001976	PGF_00070498	YP_001221751.1	329	rmlB	dTDP-glucose 4,6-dehydratase (EC 4.2.1.46)
Clavibacter michiganensis subsp. michiganensis NCPPB 382	443906.13	NC_009480	fig|443906.13.peg.1109	CMM_1011	VBIClaMic82482_1109	PATRIC.443906.13.NC_009480.CDS.1157269.1157721.fwd	PATRIC	CDS	1157269	1157721	453	+	FIG00638284	PLF_1573_00002028	PGF_01251375	YP_001221752.1	150	wcqC	hypothetical protein
Clavibacter michiganensis subsp. michiganensis NCPPB 382	443906.13	NC_009480	fig|443906.13.peg.1110	CMM_1012	VBIClaMic82482_1110	PATRIC.443906.13.NC_009480.CDS.1157747.1158352.fwd	PATRIC	CDS	1157747	1158352	606	+	FIG00000408	PLF_1573_00001975	PGF_00070460	YP_001221753.1	201	rmlC	dTDP-4-dehydrorhamnose 3,5-epimerase (EC 5.1.3.13)
Clavibacter michiganensis subsp. michiganensis NCPPB 382	443906.13	NC_009480	fig|443906.13.peg.1111	CMM_1013	VBIClaMic82482_1111	PATRIC.443906.13.NC_009480.CDS.1158356.1159219.fwd	PATRIC	CDS	1158356	1159219	864	+	FIG00000187	PLF_1573_00001324	PGF_00007979	YP_001221754.1	287	rmlA	Glucose-1-phosphate thymidylyltransferase (EC 2.7.7.24)
Clavibacter michiganensis subsp. michiganensis NCPPB 382	443906.13	NC_009480	fig|443906.13.peg.1112	CMM_1014	VBIClaMic82482_1112	PATRIC.443906.13.NC_009480.CDS.1159283.1160260.rev	PATRIC	CDS	1159283	1160260	978	-	FIG00763453	PLF_1573_00002542	PGF_01251527	YP_001221755.1	325	wcqD	UDP-glucose 4-epimerase
Clavibacter michiganensis subsp. michiganensis NCPPB 382	443906.13	NC_009480	fig|443906.13.peg.1113	CMM_1015	VBIClaMic82482_1113	PATRIC.443906.13.NC_009480.CDS.1160257.1161288.rev	PATRIC	CDS	1160257	1161288	1032	-	FIG00454917	PLF_1573_00002306	PGF_00009110	YP_001221756.1	343	wcqE	Glycosyl transferase, family 2
Clavibacter michiganensis subsp. michiganensis NCPPB 382	443906.13	NC_009480	fig|443906.13.peg.1114	CMM_1016	VBIClaMic82482_1114	PATRIC.443906.13.NC_009480.CDS.1161285.1162262.rev	PATRIC	CDS	1161285	1162262	978	-	FIG00454917	PLF_1573_00000151	PGF_00009135	YP_001221757.1	325	wcqF	Glycosyl transferase, family 2
Clavibacter michiganensis subsp. michiganensis NCPPB 382	443906.13	NC_009480	fig|443906.13.peg.1115	CMM_1017	VBIClaMic82482_1115	PATRIC.443906.13.NC_009480.CDS.1162412.1164625.fwd	PATRIC	CDS	1162412	1164625	2214	+	FIG00511324	PLF_1573_00002583	PGF_01251540	YP_001221758.1	737	wcqG	hypothetical protein
Clavibacter michiganensis subsp. michiganensis NCPPB 382	443906.13	NC_009480	fig|443906.13.peg.1116	CMM_1018	VBIClaMic82482_1116	PATRIC.443906.13.NC_009480.CDS.1164622.1165584.fwd	PATRIC	CDS	1164622	1165584	963	+	FIG00454917	PLF_1573_00000710	PGF_00048280	YP_001221759.1	320	wcqH	Rhamnosyl transferase
Clavibacter michiganensis subsp. michiganensis NCPPB 382	443906.13	NC_009480	fig|443906.13.peg.1117	CMM_1019	VBIClaMic82482_1117	PATRIC.443906.13.NC_009480.CDS.1165776.1166624.fwd	PATRIC	CDS	1165776	1166624	849	+	FIG01731286	PLF_1573_00001704	PGF_00041181	YP_001221760.1	282	wcqI	Putative glycosyltransferase
Clavibacter michiganensis subsp. michiganensis NCPPB 382	443906.13	NC_009480	fig|443906.13.peg.1118	CMM_1020	VBIClaMic82482_1118	PATRIC.443906.13.NC_009480.CDS.1166692.1167855.fwd	PATRIC	CDS	1166692	1167855	1164	+	FIG00003472	PLF_1573_00001942	PGF_00064046	YP_001221761.1	387	glfA	UDP-galactopyranose mutase (EC 5.4.99.9)
Clavibacter michiganensis subsp. michiganensis NCPPB 382	443906.13	NC_009480	fig|443906.13.peg.1119	CMM_1021	VBIClaMic82482_1119	PATRIC.443906.13.NC_009480.CDS.1167855.1169873.fwd	PATRIC	CDS	1167855	1169873	2019	+	FIG00511876	PLF_1573_00000484	PGF_00403170	YP_001221762.1	672	wcqJ	Bifunctional beta-1,5/1,6-galactofuranosyltransferase GlfT2 in cell wall galactan polymerization (EC 2.4.1.288)
Clavibacter michiganensis subsp. michiganensis NCPPB 382	443906.13	NC_009480	fig|443906.13.peg.1120	CMM_1022	VBIClaMic82482_1120	PATRIC.443906.13.NC_009480.CDS.1170009.1171847.fwd	PATRIC	CDS	1170009	1171847	1839	+	FIG00512420	PLF_1573_00001219	PGF_01251287	YP_001221763.1	612	wcqK	Hemagglutinin-related protein
Clavibacter michiganensis subsp. michiganensis NCPPB 382	443906.13	NC_009480	fig|443906.13.peg.1121	CMM_1023	VBIClaMic82482_1121	PATRIC.443906.13.NC_009480.CDS.1172007.1172477.fwd	PATRIC	CDS	1172007	1172477	471	+	FIG00512436	PLF_1573_00000978	PGF_00361223	YP_001221764.1	156	wcqL	hypothetical protein
Clavibacter michiganensis subsp. michiganensis NCPPB 382	443906.13	NC_009480	fig|443906.13.peg.1122	CMM_1024	VBIClaMic82482_1122	PATRIC.443906.13.NC_009480.CDS.1172505.1173797.rev	PATRIC	CDS	1172505	1173797	1293	-	FIG01311868	PLF_1573_00000344	PGF_01251994	YP_001221765.1	430	wcqM	Exopolysaccharide production protein
Clavibacter michiganensis subsp. michiganensis NCPPB 382	443906.13	NC_009480	fig|443906.13.peg.1123	CMM_1025	VBIClaMic82482_1123	PATRIC.443906.13.NC_009480.CDS.1173846.1175297.rev	PATRIC	CDS	1173846	1175297	1452	-	FIG00512370	PLF_1573_00000024	PGF_00251055	YP_001221766.1	483	wzy4	hypothetical protein
Clavibacter michiganensis subsp. michiganensis NCPPB 382	443906.13	NC_009480	fig|443906.13.peg.1124	CMM_1026	VBIClaMic82482_1124	PATRIC.443906.13.NC_009480.CDS.1175393.1176571.rev	PATRIC	CDS	1175393	1176571	1179	-	FIG01332484	PLF_1573_00002828	PGF_00008393	YP_001221767.1	392	gcdH	Glutaryl-CoA dehydrogenase (EC 1.3.99.7)
Clavibacter michiganensis subsp. michiganensis NCPPB 382	443906.13	NC_009480	fig|443906.13.peg.1125	CMM_1027	VBIClaMic82482_1125	PATRIC.443906.13.NC_009480.CDS.1176737.1178029.fwd	PATRIC	CDS	1176737	1178029	1293	+	FIG00598409	PLF_1573_00000300	PGF_00019309	YP_001221768.1	430	manA	Mannose-6-phosphate isomerase (EC 5.3.1.8)
Clavibacter michiganensis subsp. michiganensis NCPPB 382	443906.13	NC_009480	fig|443906.13.peg.1126	CMM_1028	VBIClaMic82482_1126	PATRIC.443906.13.NC_009480.CDS.1178064.1179032.fwd	PATRIC	CDS	1178064	1179032	969	+	FIG00022300	PLF_1573_00000822	PGF_00064074	YP_001221769.1	322	galE1	UDP-glucose 4-epimerase (EC 5.1.3.2)
Clavibacter michiganensis subsp. michiganensis NCPPB 382	443906.13	NC_009480	fig|443906.13.peg.1127	CMM_1029	VBIClaMic82482_1127	PATRIC.443906.13.NC_009480.CDS.1179182.1179499.fwd	PATRIC	CDS	1179182	1179499	318	+	FIG00019146	PLF_1573_00001820	PGF_00053952	YP_001221770.1	105	whiB1	Sporulation regulatory protein WhiB
Clavibacter michiganensis subsp. michiganensis NCPPB 382	443906.13	NC_009480	fig|443906.13.peg.1128	CMM_1030	VBIClaMic82482_1128	PATRIC.443906.13.NC_009480.CDS.1179593.1182670.fwd	PATRIC	CDS	1179593	1182670	3078	+	FIG00454917	PLF_1573_00001153	PGF_00009119	YP_001221771.1	1025	wcqR	Glycosyl transferase, family 2
Clavibacter michiganensis subsp. michiganensis NCPPB 382	443906.13	NC_009480	fig|443906.13.peg.1129	CMM_1031	VBIClaMic82482_1129	PATRIC.443906.13.NC_009480.CDS.1182657.1184174.fwd	PATRIC	CDS	1182657	1184174	1518	+	FIG00659627	PLF_1573_00000366	PGF_01252092	YP_001221772.1	505		FIG083739: Putative secreted protein
Clavibacter michiganensis subsp. michiganensis NCPPB 382	443906.13	NC_009480	fig|443906.13.peg.1130	CMM_1032	VBIClaMic82482_1130	PATRIC.443906.13.NC_009480.CDS.1184261.1184599.rev	PATRIC	CDS	1184261	1184599	339	-		PLF_1573_00000893	PGF_00174196	YP_001221773.1	112		hypothetical protein
Clavibacter michiganensis subsp. michiganensis NCPPB 382	443906.13	NC_009480	fig|443906.13.peg.1131	CMM_1033	VBIClaMic82482_1131	PATRIC.443906.13.NC_009480.CDS.1184750.1184965.fwd	PATRIC	CDS	1184750	1184965	216	+	FIG00511505	PLF_1573_00002184	PGF_00276000	YP_001221774.1	71		hypothetical protein
Clavibacter michiganensis subsp. michiganensis NCPPB 382	443906.13	NC_009480	fig|443906.13.peg.1132	CMM_1034	VBIClaMic82482_1132	PATRIC.443906.13.NC_009480.CDS.1184968.1186395.fwd	PATRIC	CDS	1184968	1186395	1428	+	FIG00001022	PLF_1573_00001658	PGF_00033812	YP_001221775.1	475	manB	Phosphomannomutase (EC 5.4.2.8)
Clavibacter michiganensis subsp. michiganensis NCPPB 382	443906.13	NC_009480	fig|443906.13.peg.1133	CMM_1035	VBIClaMic82482_1133	PATRIC.443906.13.NC_009480.CDS.1186527.1186817.fwd	PATRIC	CDS	1186527	1186817	291	+	FIG00638284	PLF_1573_00001757	PGF_00047642	YP_001221776.1	96		Repressor CsoR of the copZA operon
Clavibacter michiganensis subsp. michiganensis NCPPB 382	443906.13	NC_009480	fig|443906.13.peg.1134	CMM_1036	VBIClaMic82482_1134	PATRIC.443906.13.NC_009480.CDS.1186861.1187076.fwd	PATRIC	CDS	1186861	1187076	216	+	FIG00005595	PLF_1573_00001206	PGF_00419587	YP_001221777.1	71	copP	Copper(I) chaperone CopZ
Clavibacter michiganensis subsp. michiganensis NCPPB 382	443906.13	NC_009480	fig|443906.13.peg.1135	CMM_1037	VBIClaMic82482_1135	PATRIC.443906.13.NC_009480.CDS.1187078.1189552.fwd	PATRIC	CDS	1187078	1189552	2475	+	FIG00658111	PLF_1573_00000278	PGF_00016810	YP_001221778.1	824	copA	Lead, cadmium, zinc and mercury transporting ATPase (EC 3.6.3.3) (EC 3.6.3.5); Copper-translocating P-type ATPase (EC 3.6.3.4)
Clavibacter michiganensis subsp. michiganensis NCPPB 382	443906.13	NC_009480	fig|443906.13.peg.1136	CMM_1038	VBIClaMic82482_1136	PATRIC.443906.13.NC_009480.CDS.1189615.1191099.fwd	PATRIC	CDS	1189615	1191099	1485	+	FIG00000858	PLF_1573_00002298	PGF_00035385	YP_001221779.1	494	ahcY	Adenosylhomocysteinase (EC 3.3.1.1)
Clavibacter michiganensis subsp. michiganensis NCPPB 382	443906.13	NC_009480	fig|443906.13.peg.1137	CMM_1039	VBIClaMic82482_1137	PATRIC.443906.13.NC_009480.CDS.1191194.1192036.rev	PATRIC	CDS	1191194	1192036	843	-	FIG00485194	PLF_1573_00002217	PGF_00408744	YP_001221780.1	280		putative membrane protein
Clavibacter michiganensis subsp. michiganensis NCPPB 382	443906.13	NC_009480	fig|443906.13.peg.1138	CMM_1040	VBIClaMic82482_1138	PATRIC.443906.13.NC_009480.CDS.1192080.1193075.fwd	PATRIC	CDS	1192080	1193075	996	+	FIG01417063	PLF_1573_00001029	PGF_00407651	YP_001221781.1	331		putative integral membrane protein
Clavibacter michiganensis subsp. michiganensis NCPPB 382	443906.13	NC_009480	fig|443906.13.peg.1139	CMM_1041	VBIClaMic82482_1139	PATRIC.443906.13.NC_009480.CDS.1193129.1195615.rev	PATRIC	CDS	1193129	1195615	2487	-	FIG00001469	PLF_1573_00000842	PGF_00069013	YP_001221782.1	828	bglK	beta-glucosidase (EC 3.2.1.21)
Clavibacter michiganensis subsp. michiganensis NCPPB 382	443906.13	NC_009480	fig|443906.13.peg.1140	CMM_1042	VBIClaMic82482_1140	PATRIC.443906.13.NC_009480.CDS.1195669.1196844.rev	PATRIC	CDS	1195669	1196844	1176	-	FIG00512058	PLF_1573_00001016	PGF_00401143	YP_001221783.1	391		membrane protein, probable
Clavibacter michiganensis subsp. michiganensis NCPPB 382	443906.13	NC_009480	fig|443906.13.peg.1141	CMM_1043	VBIClaMic82482_1141	PATRIC.443906.13.NC_009480.CDS.1197061.1197702.fwd	PATRIC	CDS	1197061	1197702	642	+	FIG00554417	PLF_1573_00000777	PGF_00058904	YP_001221784.1	213		Transcriptional regulator, AcrR family
Clavibacter michiganensis subsp. michiganensis NCPPB 382	443906.13	NC_009480	fig|443906.13.peg.1142	CMM_1044	VBIClaMic82482_1142	PATRIC.443906.13.NC_009480.CDS.1197725.1199032.rev	PATRIC	CDS	1197725	1199032	1308	-	FIG00485194	PLF_1573_00001041	PGF_00409658	YP_001221785.1	435		putative membrane protein
Clavibacter michiganensis subsp. michiganensis NCPPB 382	443906.13	NC_009480	fig|443906.13.peg.1143	CMM_1045	VBIClaMic82482_1143	PATRIC.443906.13.NC_009480.CDS.1199047.1200000.rev	PATRIC	CDS	1199047	1200000	954	-	FIG00006676	PLF_1573_00000512	PGF_00002674	YP_001221786.1	317		FIG022979: MoxR-like ATPases
Clavibacter michiganensis subsp. michiganensis NCPPB 382	443906.13	NC_009480	fig|443906.13.peg.1144	CMM_1046	VBIClaMic82482_1144	PATRIC.443906.13.NC_009480.CDS.1199997.1201259.rev	PATRIC	CDS	1199997	1201259	1263	-	FIG00512629	PLF_1573_00001798	PGF_01251328	YP_001221787.1	420		Secreted protein
Clavibacter michiganensis subsp. michiganensis NCPPB 382	443906.13	NC_009480	fig|443906.13.peg.1145	CMM_1047	VBIClaMic82482_1145	PATRIC.443906.13.NC_009480.CDS.1201256.1201942.rev	PATRIC	CDS	1201256	1201942	687	-	FIG00638284	PLF_1573_00000429	PGF_00014673	YP_001221788.1	228		Integral membrane protein
Clavibacter michiganensis subsp. michiganensis NCPPB 382	443906.13	NC_009480	fig|443906.13.peg.1146	CMM_1048	VBIClaMic82482_1146	PATRIC.443906.13.NC_009480.CDS.1201939.1202973.rev	PATRIC	CDS	1201939	1202973	1035	-	FIG00761799	PLF_1573_00001030	PGF_00407580	YP_001221789.1	344		putative integral membrane protein
Clavibacter michiganensis subsp. michiganensis NCPPB 382	443906.13	NC_009480	fig|443906.13.peg.1147	CMM_1049	VBIClaMic82482_1147	PATRIC.443906.13.NC_009480.CDS.1203247.1203927.fwd	PATRIC	CDS	1203247	1203927	681	+	FIG01441931	PLF_1573_00001933	PGF_00063027	YP_001221790.1	226		Two-component system, regulatory protein
Clavibacter michiganensis subsp. michiganensis NCPPB 382	443906.13	NC_009480	fig|443906.13.peg.1148	CMM_1050	VBIClaMic82482_1148	PATRIC.443906.13.NC_009480.CDS.1204001.1205566.fwd	PATRIC	CDS	1204001	1205566	1566	+	FIG00868343	PLF_1573_00001801	PGF_00050571	YP_001221791.1	521		Sensor histidine kinase MtrB (EC 2.7.3.-)
Clavibacter michiganensis subsp. michiganensis NCPPB 382	443906.13	NC_009480	fig|443906.13.peg.1149	CMM_1051	VBIClaMic82482_1149	PATRIC.443906.13.NC_009480.CDS.1205550.1207277.fwd	PATRIC	CDS	1205550	1207277	1728	+	FIG00863150	PLF_1573_00001274	PGF_01251292	YP_001221792.1	575		LpqB
Clavibacter michiganensis subsp. michiganensis NCPPB 382	443906.13	NC_009480	fig|443906.13.peg.1150	CMM_1052	VBIClaMic82482_1150	PATRIC.443906.13.NC_009480.CDS.1207561.1208151.fwd	PATRIC	CDS	1207561	1208151	591	+	FIG00004440	PLF_1573_00001201	PGF_00418776	YP_001221793.1	196		Competence protein F homolog, phosphoribosyltransferase domain; protein YhgH required for utilization of DNA as sole source of carbon and energy
Clavibacter michiganensis subsp. michiganensis NCPPB 382	443906.13	NC_009480	fig|443906.13.peg.1151	CMM_1053	VBIClaMic82482_1151	PATRIC.443906.13.NC_009480.CDS.1208306.1208995.fwd	PATRIC	CDS	1208306	1208995	690	+	FIG00001306	PLF_1573_00001773	PGF_00048916	YP_001221794.1	229		Ribosome hibernation protein YhbH
Clavibacter michiganensis subsp. michiganensis NCPPB 382	443906.13	NC_009480	fig|443906.13.peg.1152	CMM_1054	VBIClaMic82482_1152	PATRIC.443906.13.NC_009480.CDS.1209456.1212020.fwd	PATRIC	CDS	1209456	1212020	2565	+	FIG00034293	PLF_1573_00002470	PGF_00038646	YP_001221795.1	854	secA	Protein translocase subunit SecA
Clavibacter michiganensis subsp. michiganensis NCPPB 382	443906.13	NC_009480	fig|443906.13.peg.1153	CMM_1055	VBIClaMic82482_1153	PATRIC.443906.13.NC_009480.CDS.1212148.1212558.rev	PATRIC	CDS	1212148	1212558	411	-	FIG00638284	PLF_1573_00002179	PGF_00200023	YP_001221796.1	136		hypothetical protein
Clavibacter michiganensis subsp. michiganensis NCPPB 382	443906.13	NC_009480	fig|443906.13.peg.1154	CMM_1056	VBIClaMic82482_1154	PATRIC.443906.13.NC_009480.CDS.1212939.1213544.fwd	PATRIC	CDS	1212939	1213544	606	+	FIG00512307	PLF_1573_00000960	PGF_01253406	YP_001221797.1	201		hypothetical protein
Clavibacter michiganensis subsp. michiganensis NCPPB 382	443906.13	NC_009480	fig|443906.13.peg.1155	CMM_1057	VBIClaMic82482_1155	PATRIC.443906.13.NC_009480.CDS.1213614.1214252.fwd	PATRIC	CDS	1213614	1214252	639	+	FIG00511910	PLF_1573_00001054	PGF_01251268	YP_001221798.1	212		putative membrane/secreted protein
Clavibacter michiganensis subsp. michiganensis NCPPB 382	443906.13	NC_009480	fig|443906.13.peg.1156	CMM_1058	VBIClaMic82482_1156	PATRIC.443906.13.NC_009480.CDS.1214255.1215841.fwd	PATRIC	CDS	1214255	1215841	1587	+	FIG01363442	PLF_1573_00000750	PGF_01253314	YP_001221799.1	528		Sporulation initiation inhibitor SOJ-like protein
Clavibacter michiganensis subsp. michiganensis NCPPB 382	443906.13	NC_009480	fig|443906.13.peg.1157	CMM_1059	VBIClaMic82482_1157	PATRIC.443906.13.NC_009480.CDS.1215851.1217356.fwd	PATRIC	CDS	1215851	1217356	1506	+	FIG00945692	PLF_1573_00000746	PGF_00052416	YP_001221800.1	501		Signal transduction histidine kinase, subgroup 2
Clavibacter michiganensis subsp. michiganensis NCPPB 382	443906.13	NC_009480	fig|443906.13.peg.1158	CMM_1060	VBIClaMic82482_1158	PATRIC.443906.13.NC_009480.CDS.1217450.1217665.rev	PATRIC	CDS	1217450	1217665	216	-	FIG00018409	PLF_1573_00001078	PGF_00066839	YP_001221801.1	71	whiB2	WhiB-like transcription regulator
Clavibacter michiganensis subsp. michiganensis NCPPB 382	443906.13	NC_009480	fig|443906.13.peg.1159	CMM_1061	VBIClaMic82482_1159	PATRIC.443906.13.NC_009480.CDS.1218011.1218376.fwd	PATRIC	CDS	1218011	1218376	366	+	FIG00512075	PLF_1573_00000959	PGF_01253404	YP_001221802.1	121		hypothetical protein
Clavibacter michiganensis subsp. michiganensis NCPPB 382	443906.13	NC_009480	fig|443906.13.peg.1160	CMM_1062	VBIClaMic82482_1160	PATRIC.443906.13.NC_009480.CDS.1218407.1218886.rev	PATRIC	CDS	1218407	1218886	480	-	FIG00132548	PLF_1573_00000764	PGF_00056629	YP_001221803.1	159	bcp	Thiol peroxidase, Bcp-type (EC 1.11.1.15)
Clavibacter michiganensis subsp. michiganensis NCPPB 382	443906.13	NC_009480	fig|443906.13.peg.1161	CMM_1063	VBIClaMic82482_1161	PATRIC.443906.13.NC_009480.CDS.1219415.1219882.fwd	PATRIC	CDS	1219415	1219882	468	+	FIG00648631	PLF_1573_00001348	PGF_00416406	YP_001221804.1	155		CarD-like transcriptional regulator
Clavibacter michiganensis subsp. michiganensis NCPPB 382	443906.13	NC_009480	fig|443906.13.peg.1162	CMM_1064	VBIClaMic82482_1162	PATRIC.443906.13.NC_009480.CDS.1220007.1220237.fwd	PATRIC	CDS	1220007	1220237	231	+	FIG00512140	PLF_1573_00002105	PGF_01251418	YP_001221805.1	76		hypothetical protein
Clavibacter michiganensis subsp. michiganensis NCPPB 382	443906.13	NC_009480	fig|443906.13.peg.1163	CMM_1065	VBIClaMic82482_1163	PATRIC.443906.13.NC_009480.CDS.1220439.1221230.fwd	PATRIC	CDS	1220439	1221230	792	+	FIG00905474	PLF_1573_00002241	PGF_00410613	YP_001221806.1	263		putative secreted protein
Clavibacter michiganensis subsp. michiganensis NCPPB 382	443906.13	NC_009480	fig|443906.13.peg.1164	CMM_1066	VBIClaMic82482_1164	PATRIC.443906.13.NC_009480.CDS.1221338.1221718.fwd	PATRIC	CDS	1221338	1221718	381	+	FIG00511516	PLF_1573_00000958	PGF_01253403	YP_001221807.1	126		hypothetical protein
Clavibacter michiganensis subsp. michiganensis NCPPB 382	443906.13	NC_009480	fig|443906.13.peg.1165	CMM_1067	VBIClaMic82482_1165	PATRIC.443906.13.NC_009480.CDS.1221729.1223210.rev	PATRIC	CDS	1221729	1223210	1482	-	FIG00554902	PLF_1573_00001244	PGF_00016049	YP_001221808.1	493	ansP	L-asparagine permease
Clavibacter michiganensis subsp. michiganensis NCPPB 382	443906.13	NC_009480	fig|443906.13.peg.1166	CMM_1068	VBIClaMic82482_1166	PATRIC.443906.13.NC_009480.CDS.1223556.1223921.fwd	PATRIC	CDS	1223556	1223921	366	+		PLF_1573_00000980	PGF_01253417	YP_001221809.1	121		hypothetical protein
Clavibacter michiganensis subsp. michiganensis NCPPB 382	443906.13	NC_009480	fig|443906.13.peg.1167	CMM_1069	VBIClaMic82482_1167	PATRIC.443906.13.NC_009480.CDS.1223970.1225298.rev	PATRIC	CDS	1223970	1225298	1329	-	FIG01225794	PLF_1573_00000691	PGF_00045217	YP_001221810.1	442		Putative transporter
Clavibacter michiganensis subsp. michiganensis NCPPB 382	443906.13	NC_009480	fig|443906.13.peg.1168	CMM_1070	VBIClaMic82482_1168	PATRIC.443906.13.NC_009480.CDS.1225295.1225717.rev	PATRIC	CDS	1225295	1225717	423	-	FIG01513201	PLF_1573_00001893	PGF_00059570	YP_001221811.1	140		Transcriptional regulator, MarR family
Clavibacter michiganensis subsp. michiganensis NCPPB 382	443906.13	NC_009480	fig|443906.13.peg.1169	CMM_1071	VBIClaMic82482_1169	PATRIC.443906.13.NC_009480.CDS.1225905.1226081.fwd	PATRIC	CDS	1225905	1226081	177	+		PLF_1573_00002104	PGF_01251417	YP_001221812.1	58		hypothetical protein
Clavibacter michiganensis subsp. michiganensis NCPPB 382	443906.13	NC_009480	fig|443906.13.peg.1170	CMM_1072	VBIClaMic82482_1170	PATRIC.443906.13.NC_009480.CDS.1226186.1227004.fwd	PATRIC	CDS	1226186	1227004	819	+	FIG00638284	PLF_1573_00002393	PGF_00012601	YP_001221813.1	272		Hydrolase
Clavibacter michiganensis subsp. michiganensis NCPPB 382	443906.13	NC_009480	fig|443906.13.peg.1171	CMM_1073	VBIClaMic82482_1171	PATRIC.443906.13.NC_009480.CDS.1227054.1228922.rev	PATRIC	CDS	1227054	1228922	1869	-	FIG00012589	PLF_1573_00001320	PGF_00007836	YP_001221814.1	622		Glucoamylase (EC 3.2.1.3)
Clavibacter michiganensis subsp. michiganensis NCPPB 382	443906.13	NC_009480	fig|443906.13.peg.1172	CMM_1074	VBIClaMic82482_1172	PATRIC.443906.13.NC_009480.CDS.1228980.1230362.fwd	PATRIC	CDS	1228980	1230362	1383	+	FIG00000332	PLF_1573_00002705	PGF_00407143	YP_001221815.1	460	zwfB	putative glucose-6-phosphate 1-dehydrogenase
Clavibacter michiganensis subsp. michiganensis NCPPB 382	443906.13	NC_009480	fig|443906.13.peg.1173	CMM_1075	VBIClaMic82482_1173	PATRIC.443906.13.NC_009480.CDS.1230394.1231119.rev	PATRIC	CDS	1230394	1231119	726	-	FIG00511357	PLF_1573_00000093	PGF_01253384	YP_001221816.1	241		hypothetical protein
Clavibacter michiganensis subsp. michiganensis NCPPB 382	443906.13	NC_009480	fig|443906.13.peg.1174	CMM_1076	VBIClaMic82482_1174	PATRIC.443906.13.NC_009480.CDS.1231254.1232483.fwd	PATRIC	CDS	1231254	1232483	1230	+	FIG00021330	PLF_1573_00002352	PGF_00019937	YP_001221817.1	409		Membrane protein
Clavibacter michiganensis subsp. michiganensis NCPPB 382	443906.13	NC_009480	fig|443906.13.peg.1175		VBIClaMic82482_1175	PATRIC.443906.13.NC_009480.CDS.1232547.1232735.rev	PATRIC	CDS	1232547	1232735	189	-	FIG00512306	PLF_1573_00002103	PGF_01251416		62		hypothetical protein
Clavibacter michiganensis subsp. michiganensis NCPPB 382	443906.13	NC_009480	fig|443906.13.peg.1176	CMM_1077	VBIClaMic82482_1176	PATRIC.443906.13.NC_009480.CDS.1232898.1234052.fwd	PATRIC	CDS	1232898	1234052	1155	+	FIG00081580	PLF_1573_00001169	PGF_00065155	YP_001221818.1	384	arsB	Arsenic efflux pump protein
Clavibacter michiganensis subsp. michiganensis NCPPB 382	443906.13	NC_009480	fig|443906.13.peg.1177	CMM_1078	VBIClaMic82482_1177	PATRIC.443906.13.NC_009480.CDS.1234135.1234713.fwd	PATRIC	CDS	1234135	1234713	579	+	FIG00628138	PLF_1573_00000779	PGF_00058904	YP_001221819.1	192		Transcriptional regulator, AcrR family
Clavibacter michiganensis subsp. michiganensis NCPPB 382	443906.13	NC_009480	fig|443906.13.peg.1178	CMM_1079	VBIClaMic82482_1178	PATRIC.443906.13.NC_009480.CDS.1234760.1237708.fwd	PATRIC	CDS	1234760	1237708	2949	+	FIG00511269	PLF_1573_00000427	PGF_00014647	YP_001221820.1	982		Integral membrane protein
Clavibacter michiganensis subsp. michiganensis NCPPB 382	443906.13	NC_009480	fig|443906.13.peg.1179	CMM_1080	VBIClaMic82482_1179	PATRIC.443906.13.NC_009480.CDS.1237705.1239600.fwd	PATRIC	CDS	1237705	1239600	1896	+	FIG00511404	PLF_1573_00000308	PGF_00019643	YP_001221821.1	631		Membrane protein
Clavibacter michiganensis subsp. michiganensis NCPPB 382	443906.13	NC_009480	fig|443906.13.peg.1180	CMM_1081	VBIClaMic82482_1180	PATRIC.443906.13.NC_009480.CDS.1239720.1241030.fwd	PATRIC	CDS	1239720	1241030	1311	+	FIG00511818	PLF_1573_00000957	PGF_00335852	YP_001221822.1	436		hypothetical protein
Clavibacter michiganensis subsp. michiganensis NCPPB 382	443906.13	NC_009480	fig|443906.13.peg.1181	CMM_1082	VBIClaMic82482_1181	PATRIC.443906.13.NC_009480.CDS.1241105.1241407.rev	PATRIC	CDS	1241105	1241407	303	-	FIG00027695	PLF_1573_00000981	PGF_00254508	YP_001221823.1	100		hypothetical protein
Clavibacter michiganensis subsp. michiganensis NCPPB 382	443906.13	NC_009480	fig|443906.13.peg.1182	CMM_1083	VBIClaMic82482_1182	PATRIC.443906.13.NC_009480.CDS.1241582.1242427.rev	PATRIC	CDS	1241582	1242427	846	-	FIG00511608	PLF_1573_00000277	PGF_00065324	YP_001221824.1	281		Uncharacterized protein SCO3347
Clavibacter michiganensis subsp. michiganensis NCPPB 382	443906.13	NC_009480	fig|443906.13.peg.1183		VBIClaMic82482_1183	PATRIC.443906.13.NC_009480.CDS.1242521.1242637.fwd	PATRIC	CDS	1242521	1242637	117	+		PLF_1573_00005058	PGF_01253261		38		hypothetical protein
Clavibacter michiganensis subsp. michiganensis NCPPB 382	443906.13	NC_009480	fig|443906.13.peg.1184	CMM_1084	VBIClaMic82482_1184	PATRIC.443906.13.NC_009480.CDS.1242606.1243430.fwd	PATRIC	CDS	1242606	1243430	825	+	FIG00002860	PLF_1573_00001309	PGF_00006369	YP_001221825.1	274		Fructosamine-3-kinase
Clavibacter michiganensis subsp. michiganensis NCPPB 382	443906.13	NC_009480	fig|443906.13.peg.1185	CMM_1085	VBIClaMic82482_1185	PATRIC.443906.13.NC_009480.CDS.1243531.1245126.fwd	PATRIC	CDS	1243531	1245126	1596	+	FIG00001100	PLF_1573_00000807	PGF_00061810	YP_001221826.1	531	otsA	Trehalose-6-phosphate synthase (EC 2.4.1.15)
Clavibacter michiganensis subsp. michiganensis NCPPB 382	443906.13	NC_009480	fig|443906.13.peg.1186	CMM_1086	VBIClaMic82482_1186	PATRIC.443906.13.NC_009480.CDS.1245132.1245959.fwd	PATRIC	CDS	1245132	1245959	828	+	FIG00001349	PLF_1573_00000806	PGF_00061807	YP_001221827.1	275	otsB	Trehalose-6-phosphate phosphatase (EC 3.1.3.12)
Clavibacter michiganensis subsp. michiganensis NCPPB 382	443906.13	NC_009480	fig|443906.13.peg.1187	CMM_1087	VBIClaMic82482_1187	PATRIC.443906.13.NC_009480.CDS.1246033.1249041.fwd	PATRIC	CDS	1246033	1249041	3009	+	FIG01304068	PLF_1573_00001589	PGF_00025139	YP_001221828.1	1002	mnhAB	Na(+) H(+) antiporter subunit A / Na(+) H(+) antiporter subunit B
Clavibacter michiganensis subsp. michiganensis NCPPB 382	443906.13	NC_009480	fig|443906.13.peg.1188	CMM_1088	VBIClaMic82482_1188	PATRIC.443906.13.NC_009480.CDS.1249038.1249598.fwd	PATRIC	CDS	1249038	1249598	561	+	FIG00001398	PLF_1573_00000555	PGF_00025151	YP_001221829.1	186	mnhC	Na(+) H(+) antiporter subunit C
Clavibacter michiganensis subsp. michiganensis NCPPB 382	443906.13	NC_009480	fig|443906.13.peg.1189	CMM_1089	VBIClaMic82482_1189	PATRIC.443906.13.NC_009480.CDS.1249595.1251187.fwd	PATRIC	CDS	1249595	1251187	1593	+	FIG00001443	PLF_1573_00001590	PGF_00025155	YP_001221830.1	530	mnhD	Na(+) H(+) antiporter subunit D
Clavibacter michiganensis subsp. michiganensis NCPPB 382	443906.13	NC_009480	fig|443906.13.peg.1190	CMM_1090	VBIClaMic82482_1190	PATRIC.443906.13.NC_009480.CDS.1251184.1251858.fwd	PATRIC	CDS	1251184	1251858	675	+	FIG00001451	PLF_1573_00000556	PGF_00025158	YP_001221831.1	224	mnhE	Na(+) H(+) antiporter subunit E
Clavibacter michiganensis subsp. michiganensis NCPPB 382	443906.13	NC_009480	fig|443906.13.peg.1191	CMM_1091	VBIClaMic82482_1191	PATRIC.443906.13.NC_009480.CDS.1251855.1252130.fwd	PATRIC	CDS	1251855	1252130	276	+	FIG00001466	PLF_1573_00000557	PGF_00025166	YP_001221832.1	91	mnhF	Na(+) H(+) antiporter subunit F
Clavibacter michiganensis subsp. michiganensis NCPPB 382	443906.13	NC_009480	fig|443906.13.peg.1192	CMM_1092	VBIClaMic82482_1192	PATRIC.443906.13.NC_009480.CDS.1252127.1252699.fwd	PATRIC	CDS	1252127	1252699	573	+	FIG00007690	PLF_1573_00001591	PGF_00025170	YP_001221833.1	190	mnhG	Na(+) H(+) antiporter subunit G
Clavibacter michiganensis subsp. michiganensis NCPPB 382	443906.13	NC_009480	fig|443906.13.peg.1193	CMM_1093	VBIClaMic82482_1193	PATRIC.443906.13.NC_009480.CDS.1252765.1254459.fwd	PATRIC	CDS	1252765	1254459	1695	+	FIG00138258	PLF_1573_00000207	PGF_00423413	YP_001221834.1	564	ilvD	Dihydroxy-acid dehydratase (EC 4.2.1.9)
Clavibacter michiganensis subsp. michiganensis NCPPB 382	443906.13	NC_009480	fig|443906.13.peg.1194	CMM_1094	VBIClaMic82482_1194	PATRIC.443906.13.NC_009480.CDS.1254504.1256339.fwd	PATRIC	CDS	1254504	1256339	1836	+	FIG00136692	PLF_1573_00000187	PGF_00025090	YP_001221835.1	611	ilvB	Acetolactate synthase large subunit (EC 2.2.1.6)
Clavibacter michiganensis subsp. michiganensis NCPPB 382	443906.13	NC_009480	fig|443906.13.peg.1195	CMM_1095	VBIClaMic82482_1195	PATRIC.443906.13.NC_009480.CDS.1256336.1256845.fwd	PATRIC	CDS	1256336	1256845	510	+	FIG00000433	PLF_1573_00000438	PGF_00025215	YP_001221836.1	169	ilvH	Acetolactate synthase small subunit (EC 2.2.1.6)
Clavibacter michiganensis subsp. michiganensis NCPPB 382	443906.13	NC_009480	fig|443906.13.peg.1196	CMM_1096	VBIClaMic82482_1196	PATRIC.443906.13.NC_009480.CDS.1257014.1258039.fwd	PATRIC	CDS	1257014	1258039	1026	+	FIG00000244	PLF_1573_00001239	PGF_00015855	YP_001221837.1	341	ilvC	Ketol-acid reductoisomerase (EC 1.1.1.86)
Clavibacter michiganensis subsp. michiganensis NCPPB 382	443906.13	NC_009480	fig|443906.13.peg.1197	CMM_1097	VBIClaMic82482_1197	PATRIC.443906.13.NC_009480.CDS.1258173.1258706.fwd	PATRIC	CDS	1258173	1258706	534	+	FIG00511504	PLF_1573_00000956	PGF_01253402	YP_001221838.1	177		hypothetical protein
Clavibacter michiganensis subsp. michiganensis NCPPB 382	443906.13	NC_009480	fig|443906.13.peg.1198	CMM_1098	VBIClaMic82482_1198	PATRIC.443906.13.NC_009480.CDS.1258703.1259071.fwd	PATRIC	CDS	1258703	1259071	369	+	FIG00512262	PLF_1573_00000955	PGF_01253401	YP_001221839.1	122		hypothetical protein
Clavibacter michiganensis subsp. michiganensis NCPPB 382	443906.13	NC_009480	fig|443906.13.peg.1199	CMM_1099	VBIClaMic82482_1199	PATRIC.443906.13.NC_009480.CDS.1259081.1259482.rev	PATRIC	CDS	1259081	1259482	402	-	FIG00512539	PLF_1573_00000092	PGF_00200031	YP_001221840.1	133		hypothetical protein
Clavibacter michiganensis subsp. michiganensis NCPPB 382	443906.13	NC_009480	fig|443906.13.peg.1200	CMM_1100	VBIClaMic82482_1200	PATRIC.443906.13.NC_009480.CDS.1259548.1261137.fwd	PATRIC	CDS	1259548	1261137	1590	+	FIG00031250	PLF_1573_00001528	PGF_00420768	YP_001221841.1	529	serA	D-3-phosphoglycerate dehydrogenase (EC 1.1.1.95)
Clavibacter michiganensis subsp. michiganensis NCPPB 382	443906.13	NC_009480	fig|443906.13.peg.1201	CMM_1101	VBIClaMic82482_1201	PATRIC.443906.13.NC_009480.CDS.1261216.1261839.rev	PATRIC	CDS	1261216	1261839	624	-	FIG00554417	PLF_1573_00001867	PGF_00058904	YP_001221842.1	207		Transcriptional regulator, AcrR family
Clavibacter michiganensis subsp. michiganensis NCPPB 382	443906.13	NC_009480	fig|443906.13.peg.1202	CMM_1102	VBIClaMic82482_1202	PATRIC.443906.13.NC_009480.CDS.1261961.1263502.fwd	PATRIC	CDS	1261961	1263502	1542	+	FIG00844614	PLF_1573_00000436	PGF_00014429	YP_001221843.1	513		Integral membrane protein
Clavibacter michiganensis subsp. michiganensis NCPPB 382	443906.13	NC_009480	fig|443906.13.peg.1203	CMM_1103	VBIClaMic82482_1203	PATRIC.443906.13.NC_009480.CDS.1263580.1263834.rev	PATRIC	CDS	1263580	1263834	255	-	FIG00511972	PLF_1573_00000954	PGF_01253400	YP_001221844.1	84		hypothetical protein
Clavibacter michiganensis subsp. michiganensis NCPPB 382	443906.13	NC_009480	fig|443906.13.peg.1204	CMM_1104	VBIClaMic82482_1204	PATRIC.443906.13.NC_009480.CDS.1263947.1265014.fwd	PATRIC	CDS	1263947	1265014	1068	+	FIG00000341	PLF_1573_00001116	PGF_00419491	YP_001221845.1	355	leuB	3-isopropylmalate dehydrogenase (EC 1.1.1.85)
Clavibacter michiganensis subsp. michiganensis NCPPB 382	443906.13	NC_009480	fig|443906.13.peg.1205	CMM_1105	VBIClaMic82482_1205	PATRIC.443906.13.NC_009480.CDS.1265023.1266153.fwd	PATRIC	CDS	1265023	1266153	1131	+	FIG00050603	PLF_1573_00001516	PGF_00412438	YP_001221846.1	376	ilvE	Branched-chain amino acid aminotransferase (EC 2.6.1.42)
Clavibacter michiganensis subsp. michiganensis NCPPB 382	443906.13	NC_009480	fig|443906.13.peg.1206	CMM_1106	VBIClaMic82482_1206	PATRIC.443906.13.NC_009480.CDS.1266211.1266984.fwd	PATRIC	CDS	1266211	1266984	774	+	FIG00007658	PLF_1573_00000321	PGF_00006517	YP_001221847.1	257		Fumarylacetoacetate hydrolase family protein
Clavibacter michiganensis subsp. michiganensis NCPPB 382	443906.13	NC_009480	fig|443906.13.peg.1207	CMM_1107	VBIClaMic82482_1207	PATRIC.443906.13.NC_009480.CDS.1266987.1267745.fwd	PATRIC	CDS	1266987	1267745	759	+	FIG00512550	PLF_1573_00000953	PGF_01253399	YP_001221848.1	252		hypothetical protein
Clavibacter michiganensis subsp. michiganensis NCPPB 382	443906.13	NC_009480	fig|443906.13.peg.1208	CMM_1108	VBIClaMic82482_1208	PATRIC.443906.13.NC_009480.CDS.1267759.1269279.fwd	PATRIC	CDS	1267759	1269279	1521	+	FIG00000686	PLF_1573_00001333	PGF_00008337	YP_001221849.1	506	gltX	Glutamyl-tRNA synthetase (EC 6.1.1.17) @ Glutamyl-tRNA(Gln) synthetase (EC 6.1.1.24)
Clavibacter michiganensis subsp. michiganensis NCPPB 382	443906.13	NC_009480	fig|443906.13.peg.1209	CMM_1109	VBIClaMic82482_1209	PATRIC.443906.13.NC_009480.CDS.1269272.1270222.fwd	PATRIC	CDS	1269272	1270222	951	+	FIG00018396	PLF_1573_00001849	PGF_00056792	YP_001221850.1	316	trxB2	Thioredoxin reductase (EC 1.8.1.9)
Clavibacter michiganensis subsp. michiganensis NCPPB 382	443906.13	NC_009480	fig|443906.13.peg.1210	CMM_1110	VBIClaMic82482_1210	PATRIC.443906.13.NC_009480.CDS.1270661.1274278.fwd	PATRIC	CDS	1270661	1274278	3618	+	FIG00638284	PLF_1573_00003727	PGF_00422041	YP_001221851.1	1205		DNA-binding protein
Clavibacter michiganensis subsp. michiganensis NCPPB 382	443906.13	NC_009480	fig|443906.13.peg.1211	CMM_1112	VBIClaMic82482_1211	PATRIC.443906.13.NC_009480.CDS.1274834.1275844.rev	PATRIC	CDS	1274834	1275844	1011	-	FIG00815091	PLF_1573_00000017	PGF_00035340	YP_001221853.1	336		Potassium channel beta chain
Clavibacter michiganensis subsp. michiganensis NCPPB 382	443906.13	NC_009480	fig|443906.13.peg.1212	CMM_1113	VBIClaMic82482_1212	PATRIC.443906.13.NC_009480.CDS.1275979.1276989.rev	PATRIC	CDS	1275979	1276989	1011	-	FIG00815091	PLF_1573_00000017	PGF_00035340	YP_001221854.1	336		Potassium channel beta chain
Clavibacter michiganensis subsp. michiganensis NCPPB 382	443906.13	NC_009480	fig|443906.13.peg.1213	CMM_1114	VBIClaMic82482_1213	PATRIC.443906.13.NC_009480.CDS.1277057.1277671.rev	PATRIC	CDS	1277057	1277671	615	-	FIG00512355	PLF_1573_00002927	PGF_00058904	YP_001221855.1	204		Transcriptional regulator, AcrR family
Clavibacter michiganensis subsp. michiganensis NCPPB 382	443906.13	NC_009480	fig|443906.13.peg.1214	CMM_1115	VBIClaMic82482_1214	PATRIC.443906.13.NC_009480.CDS.1277727.1278524.fwd	PATRIC	CDS	1277727	1278524	798	+	FIG00032108	PLF_1573_00002859	PGF_00424576	YP_001221856.1	265		Enoyl-[acyl-carrier-protein] reductase [NADPH] (EC 1.3.1.10)
Clavibacter michiganensis subsp. michiganensis NCPPB 382	443906.13	NC_009480	fig|443906.13.peg.1215	CMM_1116	VBIClaMic82482_1215	PATRIC.443906.13.NC_009480.CDS.1278593.1279696.rev	PATRIC	CDS	1278593	1279696	1104	-	FIG00948083	PLF_1573_00001334	PGF_00014724	YP_001221857.1	367		Integral membrane protein TerC
Clavibacter michiganensis subsp. michiganensis NCPPB 382	443906.13	NC_009480	fig|443906.13.peg.1216	CMM_1117	VBIClaMic82482_1216	PATRIC.443906.13.NC_009480.CDS.1279936.1280352.rev	PATRIC	CDS	1279936	1280352	417	-	FIG00511422	PLF_1573_00000952	PGF_01253398	YP_001221858.1	138		hypothetical protein
Clavibacter michiganensis subsp. michiganensis NCPPB 382	443906.13	NC_009480	fig|443906.13.peg.1217	CMM_1118	VBIClaMic82482_1217	PATRIC.443906.13.NC_009480.CDS.1280395.1281027.rev	PATRIC	CDS	1280395	1281027	633	-	FIG00511623	PLF_1573_00002602	PGF_00167483	YP_001221859.1	210		hypothetical protein
Clavibacter michiganensis subsp. michiganensis NCPPB 382	443906.13	NC_009480	fig|443906.13.peg.1218	CMM_1119	VBIClaMic82482_1218	PATRIC.443906.13.NC_009480.CDS.1281390.1282106.fwd	PATRIC	CDS	1281390	1282106	717	+	FIG00638284	PLF_1573_00002326	PGF_00419876	YP_001221860.1	238		Cyanophycinase (EC 3.4.15.6)
Clavibacter michiganensis subsp. michiganensis NCPPB 382	443906.13	NC_009480	fig|443906.13.peg.1219	CMM_1120	VBIClaMic82482_1219	PATRIC.443906.13.NC_009480.CDS.1282117.1282803.fwd	PATRIC	CDS	1282117	1282803	687	+	FIG00000538	PLF_1573_00000833	PGF_00066139	YP_001221861.1	228	ungA	Uracil-DNA glycosylase, family 1
Clavibacter michiganensis subsp. michiganensis NCPPB 382	443906.13	NC_009480	fig|443906.13.peg.1220	CMM_1121	VBIClaMic82482_1220	PATRIC.443906.13.NC_009480.CDS.1282857.1283546.fwd	PATRIC	CDS	1282857	1283546	690	+	FIG00512037	PLF_1573_00003728	PGF_00024018	YP_001221862.1	229		N-acetyltransferase, GCN5-family
Clavibacter michiganensis subsp. michiganensis NCPPB 382	443906.13	NC_009480	fig|443906.13.peg.1221	CMM_1122	VBIClaMic82482_1221	PATRIC.443906.13.NC_009480.CDS.1283428.1284360.rev	PATRIC	CDS	1283428	1284360	933	-	FIG00512575	PLF_1573_00000493	PGF_00419463	YP_001221863.1	310		Conserved protein YyaK
Clavibacter michiganensis subsp. michiganensis NCPPB 382	443906.13	NC_009480	fig|443906.13.peg.1222		VBIClaMic82482_1222	PATRIC.443906.13.NC_009480.CDS.1284717.1284926.fwd	PATRIC	CDS	1284717	1284926	210	+		PLF_1573_00002259	PGF_01251486		69		hypothetical protein
Clavibacter michiganensis subsp. michiganensis NCPPB 382	443906.13	NC_009480	fig|443906.13.peg.1223	CMM_1123	VBIClaMic82482_1223	PATRIC.443906.13.NC_009480.CDS.1286708.1287331.rev	PATRIC	CDS	1286708	1287331	624	-	FIG00010868	PLF_1573_00000397	PGF_00420894	YP_001221864.1	207	sgaH	D-arabino-3-hexulose 6-phosphate formaldehyde-lyase (EC 4.1.2.43)
Clavibacter michiganensis subsp. michiganensis NCPPB 382	443906.13	NC_009480	fig|443906.13.peg.1224	CMM_1124	VBIClaMic82482_1224	PATRIC.443906.13.NC_009480.CDS.1287384.1287992.rev	PATRIC	CDS	1287384	1287992	609	-	FIG00002519	PLF_1573_00002303	PGF_00427142	YP_001221865.1	202		6-phospho-3-hexuloisomerase (EC 5.3.1.27)
Clavibacter michiganensis subsp. michiganensis NCPPB 382	443906.13	NC_009480	fig|443906.13.peg.1225	CMM_1125	VBIClaMic82482_1225	PATRIC.443906.13.NC_009480.CDS.1288112.1289437.fwd	PATRIC	CDS	1288112	1289437	1326	+	FIG00511299	PLF_1573_00000011	PGF_00251055	YP_001221866.1	441		hypothetical protein
Clavibacter michiganensis subsp. michiganensis NCPPB 382	443906.13	NC_009480	fig|443906.13.peg.1226	CMM_1126	VBIClaMic82482_1226	PATRIC.443906.13.NC_009480.CDS.1289562.1291709.fwd	PATRIC	CDS	1289562	1291709	2148	+	FIG00003394	PLF_1573_00001137	PGF_00425931	YP_001221867.1	715		5'-nucleotidase (EC 3.1.3.5)
Clavibacter michiganensis subsp. michiganensis NCPPB 382	443906.13	NC_009480	fig|443906.13.peg.1227	CMM_1127	VBIClaMic82482_1227	PATRIC.443906.13.NC_009480.CDS.1291820.1293247.fwd	PATRIC	CDS	1291820	1293247	1428	+	FIG00454158	PLF_1573_00001086	PGF_00049789	YP_001221868.1	475		Amidase
Clavibacter michiganensis subsp. michiganensis NCPPB 382	443906.13	NC_009480	fig|443906.13.peg.1228	CMM_1128	VBIClaMic82482_1228	PATRIC.443906.13.NC_009480.CDS.1293257.1293994.rev	PATRIC	CDS	1293257	1293994	738	-	FIG00512171	PLF_1573_00000848	PGF_00072476	YP_001221869.1	245		hypothetical membrane permease protein
Clavibacter michiganensis subsp. michiganensis NCPPB 382	443906.13	NC_009480	fig|443906.13.peg.1229	CMM_1129	VBIClaMic82482_1229	PATRIC.443906.13.NC_009480.CDS.1294075.1295067.fwd	PATRIC	CDS	1294075	1295067	993	+	FIG00511500	PLF_1573_00000743	PGF_00052037	YP_001221870.1	330		Siderophore-interacting protein
Clavibacter michiganensis subsp. michiganensis NCPPB 382	443906.13	NC_009480	fig|443906.13.peg.1230		VBIClaMic82482_1230	PATRIC.443906.13.NC_009480.CDS.1295070.1295474.fwd	PATRIC	CDS	1295070	1295474	405	+	FIG00638284	PLF_1573_00002260	PGF_00293714		134		hypothetical protein
Clavibacter michiganensis subsp. michiganensis NCPPB 382	443906.13	NC_009480	fig|443906.13.peg.1231	CMM_1130	VBIClaMic82482_1231	PATRIC.443906.13.NC_009480.CDS.1295500.1296378.rev	PATRIC	CDS	1295500	1296378	879	-	FIG00546160	PLF_1573_00000585	PGF_00028567	YP_001221871.1	292		Oxidoreductase
Clavibacter michiganensis subsp. michiganensis NCPPB 382	443906.13	NC_009480	fig|443906.13.peg.1232	CMM_1131	VBIClaMic82482_1232	PATRIC.443906.13.NC_009480.CDS.1296375.1296767.rev	PATRIC	CDS	1296375	1296767	393	-	FIG00512257	PLF_1573_00000951	PGF_00327647	YP_001221872.1	130		hypothetical protein
Clavibacter michiganensis subsp. michiganensis NCPPB 382	443906.13	NC_009480	fig|443906.13.peg.1233	CMM_1132	VBIClaMic82482_1233	PATRIC.443906.13.NC_009480.CDS.1296764.1298200.rev	PATRIC	CDS	1296764	1298200	1437	-	FIG00001597	PLF_1573_00001624	PGF_00029201	YP_001221873.1	478		PF00070 family, FAD-dependent NAD(P)-disulphide oxidoreductase
Clavibacter michiganensis subsp. michiganensis NCPPB 382	443906.13	NC_009480	fig|443906.13.peg.1234	CMM_1133	VBIClaMic82482_1234	PATRIC.443906.13.NC_009480.CDS.1298254.1299093.rev	PATRIC	CDS	1298254	1299093	840	-	FIG00033206	PLF_1573_00001155	PGF_00424470	YP_001221874.1	279	echA	Enoyl-CoA hydratase (EC 4.2.1.17)
Clavibacter michiganensis subsp. michiganensis NCPPB 382	443906.13	NC_009480	fig|443906.13.peg.1235	CMM_1134	VBIClaMic82482_1235	PATRIC.443906.13.NC_009480.CDS.1299162.1300004.rev	PATRIC	CDS	1299162	1300004	843	-	FIG00003810	PLF_1573_00001197	PGF_00064165	YP_001221875.1	280		Arginase/agmatinase/formimionoglutamate hydrolase, arginase family
Clavibacter michiganensis subsp. michiganensis NCPPB 382	443906.13	NC_009480	fig|443906.13.peg.1236	CMM_1135	VBIClaMic82482_1236	PATRIC.443906.13.NC_009480.CDS.1300110.1300760.rev	PATRIC	CDS	1300110	1300760	651	-	FIG00546293	PLF_1573_00001678	PGF_00035806	YP_001221876.1	216		Predicted dinucleotide-binding enzymes
Clavibacter michiganensis subsp. michiganensis NCPPB 382	443906.13	NC_009480	fig|443906.13.peg.1237	CMM_1136	VBIClaMic82482_1237	PATRIC.443906.13.NC_009480.CDS.1300855.1301598.rev	PATRIC	CDS	1300855	1301598	744	-	FIG00006853	PLF_1573_00001837	PGF_00055295	YP_001221877.1	247		Suppressor of sigma54-dependent transcription, PspA-like
Clavibacter michiganensis subsp. michiganensis NCPPB 382	443906.13	NC_009480	fig|443906.13.peg.1238	CMM_1137	VBIClaMic82482_1238	PATRIC.443906.13.NC_009480.CDS.1301683.1303659.rev	PATRIC	CDS	1301683	1303659	1977	-	FIG01417063	PLF_1573_00000224	PGF_00000398	YP_001221878.1	658		FIG00810015: hypothetical protein
Clavibacter michiganensis subsp. michiganensis NCPPB 382	443906.13	NC_009480	fig|443906.13.peg.1239	CMM_1138	VBIClaMic82482_1239	PATRIC.443906.13.NC_009480.CDS.1303814.1304239.rev	PATRIC	CDS	1303814	1304239	426	-	FIG00820025	PLF_1573_00003222	PGF_00281650	YP_001221879.1	141		FIG00820026: hypothetical protein
Clavibacter michiganensis subsp. michiganensis NCPPB 382	443906.13	NC_009480	fig|443906.13.peg.1240	CMM_1139	VBIClaMic82482_1240	PATRIC.443906.13.NC_009480.CDS.1304368.1304607.rev	PATRIC	CDS	1304368	1304607	240	-		PLF_1573_00002178	PGF_01251461	YP_001221880.1	79		hypothetical protein
Clavibacter michiganensis subsp. michiganensis NCPPB 382	443906.13	NC_009480	fig|443906.13.peg.1241	CMM_1140	VBIClaMic82482_1241	PATRIC.443906.13.NC_009480.CDS.1305414.1306103.fwd	PATRIC	CDS	1305414	1306103	690	+	FIG00133002	PLF_1573_00001739	PGF_00045834	YP_001221881.1	229		Pyridoxamine 5'-phosphate oxidase (EC 1.4.3.5)
Clavibacter michiganensis subsp. michiganensis NCPPB 382	443906.13	NC_009480	fig|443906.13.peg.1242	CMM_1141	VBIClaMic82482_1242	PATRIC.443906.13.NC_009480.CDS.1306214.1306984.fwd	PATRIC	CDS	1306214	1306984	771	+	FIG00146363	PLF_1573_00002362	PGF_00008237	YP_001221882.1	256		Glutamine amidotransferase, class I
Clavibacter michiganensis subsp. michiganensis NCPPB 382	443906.13	NC_009480	fig|443906.13.peg.1243	CMM_1142	VBIClaMic82482_1243	PATRIC.443906.13.NC_009480.CDS.1307034.1307789.rev	PATRIC	CDS	1307034	1307789	756	-	FIG00621114	PLF_1573_00000133	PGF_00420719	YP_001221883.1	251		3-oxoacyl-[acyl-carrier protein] reductase (EC 1.1.1.100)
Clavibacter michiganensis subsp. michiganensis NCPPB 382	443906.13	NC_009480	fig|443906.13.peg.1244	CMM_1143	VBIClaMic82482_1244	PATRIC.443906.13.NC_009480.CDS.1307786.1308553.rev	PATRIC	CDS	1307786	1308553	768	-	FIG00621114	PLF_1573_00000134	PGF_00420719	YP_001221884.1	255		3-oxoacyl-[acyl-carrier protein] reductase (EC 1.1.1.100)
Clavibacter michiganensis subsp. michiganensis NCPPB 382	443906.13	NC_009480	fig|443906.13.peg.1245	CMM_1144	VBIClaMic82482_1245	PATRIC.443906.13.NC_009480.CDS.1308550.1309935.rev	PATRIC	CDS	1308550	1309935	1386	-	FIG00016153	PLF_1573_00000685	PGF_00044263	YP_001221885.1	461		Putative sugar transporter
Clavibacter michiganensis subsp. michiganensis NCPPB 382	443906.13	NC_009480	fig|443906.13.peg.1246	CMM_1145	VBIClaMic82482_1246	PATRIC.443906.13.NC_009480.CDS.1309970.1310860.rev	PATRIC	CDS	1309970	1310860	891	-	FIG00710272	PLF_1573_00001729	PGF_00043309	YP_001221886.1	296		Putative polysaccharide deacetylase
Clavibacter michiganensis subsp. michiganensis NCPPB 382	443906.13	NC_009480	fig|443906.13.peg.1247	CMM_1146	VBIClaMic82482_1247	PATRIC.443906.13.NC_009480.CDS.1310886.1311911.rev	PATRIC	CDS	1310886	1311911	1026	-	FIG00000376	PLF_1573_00000256	PGF_00016046	YP_001221887.1	341		L-asparaginase (EC 3.5.1.1)
Clavibacter michiganensis subsp. michiganensis NCPPB 382	443906.13	NC_009480	fig|443906.13.peg.1248	CMM_1147	VBIClaMic82482_1248	PATRIC.443906.13.NC_009480.CDS.1312083.1313111.fwd	PATRIC	CDS	1312083	1313111	1029	+	FIG00512468	PLF_1573_00001885	PGF_00059365	YP_001221888.1	342		Transcriptional regulator, LacI family
Clavibacter michiganensis subsp. michiganensis NCPPB 382	443906.13	NC_009480	fig|443906.13.peg.1249	CMM_1148	VBIClaMic82482_1249	PATRIC.443906.13.NC_009480.CDS.1313187.1313981.fwd	PATRIC	CDS	1313187	1313981	795	+	FIG00512470	PLF_1573_00000795	PGF_01253321	YP_001221889.1	264		Transglutaminase-like
Clavibacter michiganensis subsp. michiganensis NCPPB 382	443906.13	NC_009480	fig|443906.13.peg.1250	CMM_1149	VBIClaMic82482_1250	PATRIC.443906.13.NC_009480.CDS.1314009.1314656.rev	PATRIC	CDS	1314009	1314656	648	-	FIG00511456	PLF_1573_00002122	PGF_01251429	YP_001221890.1	215		hypothetical protein
Clavibacter michiganensis subsp. michiganensis NCPPB 382	443906.13	NC_009480	fig|443906.13.peg.1251	CMM_1150	VBIClaMic82482_1251	PATRIC.443906.13.NC_009480.CDS.1314856.1316520.fwd	PATRIC	CDS	1314856	1316520	1665	+	FIG00000088	PLF_1573_00000446	PGF_00064729	YP_001221891.1	554	argS	Arginyl-tRNA synthetase (EC 6.1.1.19)
Clavibacter michiganensis subsp. michiganensis NCPPB 382	443906.13	NC_009480	fig|443906.13.peg.1252	CMM_1151	VBIClaMic82482_1252	PATRIC.443906.13.NC_009480.CDS.1316533.1317363.fwd	PATRIC	CDS	1316533	1317363	831	+	FIG00511591	PLF_1573_00000950	PGF_00251055	YP_001221892.1	276		hypothetical protein
Clavibacter michiganensis subsp. michiganensis NCPPB 382	443906.13	NC_009480	fig|443906.13.peg.1253	CMM_1152	VBIClaMic82482_1253	PATRIC.443906.13.NC_009480.CDS.1317520.1319019.fwd	PATRIC	CDS	1317520	1319019	1500	+	FIG00138250	PLF_1573_00000116	PGF_00423094	YP_001221893.1	499	lysA	Diaminopimelate decarboxylase (EC 4.1.1.20)
Clavibacter michiganensis subsp. michiganensis NCPPB 382	443906.13	NC_009480	fig|443906.13.peg.1254	CMM_1153	VBIClaMic82482_1254	PATRIC.443906.13.NC_009480.CDS.1319016.1320347.fwd	PATRIC	CDS	1319016	1320347	1332	+	FIG00000434	PLF_1573_00000417	PGF_00012339	YP_001221894.1	443	thrA	Homoserine dehydrogenase (EC 1.1.1.3)
Clavibacter michiganensis subsp. michiganensis NCPPB 382	443906.13	NC_009480	fig|443906.13.peg.1255	CMM_1154	VBIClaMic82482_1255	PATRIC.443906.13.NC_009480.CDS.1320347.1321423.fwd	PATRIC	CDS	1320347	1321423	1077	+	FIG00000134	PLF_1573_00002919	PGF_00056860	YP_001221895.1	358	thrC	Threonine synthase (EC 4.2.3.1)
Clavibacter michiganensis subsp. michiganensis NCPPB 382	443906.13	NC_009480	fig|443906.13.peg.1256	CMM_1155	VBIClaMic82482_1256	PATRIC.443906.13.NC_009480.CDS.1321435.1322385.fwd	PATRIC	CDS	1321435	1322385	951	+	FIG00000582	PLF_1573_00000418	PGF_00012356	YP_001221896.1	316	thrB	Homoserine kinase (EC 2.7.1.39)
Clavibacter michiganensis subsp. michiganensis NCPPB 382	443906.13	NC_009480	fig|443906.13.peg.1257		VBIClaMic82482_1257	PATRIC.443906.13.NC_009480.CDS.1322448.1322621.rev	PATRIC	CDS	1322448	1322621	174	-		PLF_1573_00003223	PGF_01251854		57		hypothetical protein
Clavibacter michiganensis subsp. michiganensis NCPPB 382	443906.13	NC_009480	fig|443906.13.peg.1258	CMM_1156	VBIClaMic82482_1258	PATRIC.443906.13.NC_009480.CDS.1322682.1325153.fwd	PATRIC	CDS	1322682	1325153	2472	+	FIG00000392	PLF_1573_00001856	PGF_00057483	YP_001221897.1	823		Transcription termination factor Rho
Clavibacter michiganensis subsp. michiganensis NCPPB 382	443906.13	NC_009480	fig|443906.13.peg.1259	CMM_1157	VBIClaMic82482_1259	PATRIC.443906.13.NC_009480.CDS.1325159.1326238.fwd	PATRIC	CDS	1325159	1326238	1080	+	FIG00000188	PLF_1573_00001632	PGF_00030640	YP_001221898.1	359	prfA	Peptide chain release factor 1
Clavibacter michiganensis subsp. michiganensis NCPPB 382	443906.13	NC_009480	fig|443906.13.peg.1260	CMM_1158	VBIClaMic82482_1260	PATRIC.443906.13.NC_009480.CDS.1326308.1327138.fwd	PATRIC	CDS	1326308	1327138	831	+	FIG00003217	PLF_1573_00000596	PGF_00030645	YP_001221899.1	276		Peptide chain release factor N(5)-glutamine methyltransferase (EC 2.1.1.297)
Clavibacter michiganensis subsp. michiganensis NCPPB 382	443906.13	NC_009480	fig|443906.13.peg.1261	CMM_1159	VBIClaMic82482_1261	PATRIC.443906.13.NC_009480.CDS.1327166.1327822.rev	PATRIC	CDS	1327166	1327822	657	-	FIG00945972	PLF_1573_00001353	PGF_00010401	YP_001221900.1	218		HAD superfamily hydrolase
Clavibacter michiganensis subsp. michiganensis NCPPB 382	443906.13	NC_009480	fig|443906.13.peg.1262	CMM_1160	VBIClaMic82482_1262	PATRIC.443906.13.NC_009480.CDS.1327903.1328832.fwd	PATRIC	CDS	1327903	1328832	930	+	FIG01304463	PLF_1573_00001919	PGF_00062054	YP_001221901.1	309		TsaC protein (YrdC domain) required for threonylcarbamoyladenosine t(6)A37 modification in tRNA
Clavibacter michiganensis subsp. michiganensis NCPPB 382	443906.13	NC_009480	fig|443906.13.peg.1263	CMM_1161	VBIClaMic82482_1263	PATRIC.443906.13.NC_009480.CDS.1328829.1330148.fwd	PATRIC	CDS	1328829	1330148	1320	+	FIG01955782	PLF_1573_00000830	PGF_00065903	YP_001221902.1	439	rfeA	Undecaprenyl-phosphate alpha-N-acetylglucosaminyl 1-phosphate transferase (EC 2.7.8.33)
Clavibacter michiganensis subsp. michiganensis NCPPB 382	443906.13	NC_009480	fig|443906.13.peg.1264	CMM_1162	VBIClaMic82482_1264	PATRIC.443906.13.NC_009480.CDS.1330145.1330615.fwd	PATRIC	CDS	1330145	1330615	471	+	FIG00001431	PLF_1573_00000364	PGF_00003134	YP_001221903.1	156		FIG048548: ATP synthase protein I2
Clavibacter michiganensis subsp. michiganensis NCPPB 382	443906.13	NC_009480	fig|443906.13.peg.1265	CMM_1163	VBIClaMic82482_1265	PATRIC.443906.13.NC_009480.CDS.1330770.1331618.fwd	PATRIC	CDS	1330770	1331618	849	+	FIG00000138	PLF_1573_00000173	PGF_00015039	YP_001221904.1	282	atpB	ATP synthase F0 sector subunit a (EC 3.6.3.14)
Clavibacter michiganensis subsp. michiganensis NCPPB 382	443906.13	NC_009480	fig|443906.13.peg.1266	CMM_1164	VBIClaMic82482_1266	PATRIC.443906.13.NC_009480.CDS.1331665.1331898.fwd	PATRIC	CDS	1331665	1331898	234	+	FIG00017607	PLF_1573_00000469	PGF_00015142	YP_001221905.1	77	atpE	ATP synthase F0 sector subunit c (EC 3.6.3.14)
Clavibacter michiganensis subsp. michiganensis NCPPB 382	443906.13	NC_009480	fig|443906.13.peg.1267	CMM_1165	VBIClaMic82482_1267	PATRIC.443906.13.NC_009480.CDS.1331910.1332476.fwd	PATRIC	CDS	1331910	1332476	567	+	FIG00000186	PLF_1573_00000383	PGF_00015075	YP_001221906.1	188	atpF	ATP synthase F0 sector subunit b (EC 3.6.3.14)
Clavibacter michiganensis subsp. michiganensis NCPPB 382	443906.13	NC_009480	fig|443906.13.peg.1268	CMM_1166	VBIClaMic82482_1268	PATRIC.443906.13.NC_009480.CDS.1332476.1333267.fwd	PATRIC	CDS	1332476	1333267	792	+	FIG00000262	PLF_1573_00000177	PGF_00015218	YP_001221907.1	263	atpH	ATP synthase delta chain (EC 3.6.3.14)
Clavibacter michiganensis subsp. michiganensis NCPPB 382	443906.13	NC_009480	fig|443906.13.peg.1269	CMM_1167	VBIClaMic82482_1269	PATRIC.443906.13.NC_009480.CDS.1333323.1334960.fwd	PATRIC	CDS	1333323	1334960	1638	+	FIG00000082	PLF_1573_00000175	PGF_00015154	YP_001221908.1	545	atpA	ATP synthase alpha chain (EC 3.6.3.14)
Clavibacter michiganensis subsp. michiganensis NCPPB 382	443906.13	NC_009480	fig|443906.13.peg.1270	CMM_1168	VBIClaMic82482_1270	PATRIC.443906.13.NC_009480.CDS.1335010.1335909.fwd	PATRIC	CDS	1335010	1335909	900	+	FIG00023994	PLF_1573_00001498	PGF_00015259	YP_001221909.1	299	atpG	ATP synthase gamma chain (EC 3.6.3.14)
Clavibacter michiganensis subsp. michiganensis NCPPB 382	443906.13	NC_009480	fig|443906.13.peg.1271	CMM_1169	VBIClaMic82482_1271	PATRIC.443906.13.NC_009480.CDS.1336350.1337405.fwd	PATRIC	CDS	1336350	1337405	1056	+	FIG00040241	PLF_1573_00001173	PGF_00015179	YP_001221910.1	351	atpD	ATP synthase beta chain (EC 3.6.3.14)
Clavibacter michiganensis subsp. michiganensis NCPPB 382	443906.13	NC_009480	fig|443906.13.peg.1272	CMM_1170	VBIClaMic82482_1272	PATRIC.443906.13.NC_009480.CDS.1337407.1337676.fwd	PATRIC	CDS	1337407	1337676	270	+	FIG00000249	PLF_1573_00000384	PGF_00015235	YP_001221911.1	89	atpC	ATP synthase epsilon chain (EC 3.6.3.14)
Clavibacter michiganensis subsp. michiganensis NCPPB 382	443906.13	NC_009480	fig|443906.13.peg.1273	CMM_1171	VBIClaMic82482_1273	PATRIC.443906.13.NC_009480.CDS.1337796.1338551.fwd	PATRIC	CDS	1337796	1338551	756	+	FIG00002158	PLF_1573_00000826	PGF_00064272	YP_001221912.1	251		UPF0246 protein YaaA
Clavibacter michiganensis subsp. michiganensis NCPPB 382	443906.13	NC_009480	fig|443906.13.peg.1274	CMM_1172	VBIClaMic82482_1274	PATRIC.443906.13.NC_009480.CDS.1338564.1339157.rev	PATRIC	CDS	1338564	1339157	594	-	FIG00000673	PLF_1573_00000123	PGF_00421928	YP_001221913.1	197	tag	DNA-3-methyladenine glycosylase (EC 3.2.2.20)
Clavibacter michiganensis subsp. michiganensis NCPPB 382	443906.13	NC_009480	fig|443906.13.peg.1275	CMM_1173	VBIClaMic82482_1275	PATRIC.443906.13.NC_009480.CDS.1339154.1339774.rev	PATRIC	CDS	1339154	1339774	621	-	FIG00000328	PLF_1573_00000522	PGF_00020963	YP_001221914.1	206	ogtB	Methylated-DNA--protein-cysteine methyltransferase (EC 2.1.1.63)
Clavibacter michiganensis subsp. michiganensis NCPPB 382	443906.13	NC_009480	fig|443906.13.peg.1276		VBIClaMic82482_1276	PATRIC.443906.13.NC_009480.CDS.1339771.1339884.rev	PATRIC	CDS	1339771	1339884	114	-		PLF_1573_00003192	PGF_01251831		37		hypothetical protein
Clavibacter michiganensis subsp. michiganensis NCPPB 382	443906.13	NC_009480	fig|443906.13.peg.1277	CMM_1174	VBIClaMic82482_1277	PATRIC.443906.13.NC_009480.CDS.1339881.1340360.rev	PATRIC	CDS	1339881	1340360	480	-	FIG01956023	PLF_1573_00001874	PGF_00059044	YP_001221915.1	159		Transcriptional regulator, AsnC family
Clavibacter michiganensis subsp. michiganensis NCPPB 382	443906.13	NC_009480	fig|443906.13.peg.1278	CMM_1175	VBIClaMic82482_1278	PATRIC.443906.13.NC_009480.CDS.1340590.1341780.fwd	PATRIC	CDS	1340590	1341780	1191	+	FIG00512193	PLF_1573_00000949	PGF_00087832	YP_001221916.1	396		hypothetical protein
Clavibacter michiganensis subsp. michiganensis NCPPB 382	443906.13	NC_009480	fig|443906.13.peg.1279	CMM_1176	VBIClaMic82482_1279	PATRIC.443906.13.NC_009480.CDS.1341777.1342613.fwd	PATRIC	CDS	1341777	1342613	837	+	FIG00511846	PLF_1573_00001695	PGF_01251316	YP_001221917.1	278		Protein phosphatase
Clavibacter michiganensis subsp. michiganensis NCPPB 382	443906.13	NC_009480	fig|443906.13.peg.1280	CMM_1177	VBIClaMic82482_1280	PATRIC.443906.13.NC_009480.CDS.1342644.1343642.rev	PATRIC	CDS	1342644	1343642	999	-	FIG00000908	PLF_1573_00001089	PGF_00020173	YP_001221918.1	332	dapD	2,3,4,5-tetrahydropyridine-2,6-dicarboxylate N-succinyltransferase (EC 2.3.1.117)
Clavibacter michiganensis subsp. michiganensis NCPPB 382	443906.13	NC_009480	fig|443906.13.peg.1281	CMM_1178	VBIClaMic82482_1281	PATRIC.443906.13.NC_009480.CDS.1343723.1344820.fwd	PATRIC	CDS	1343723	1344820	1098	+	FIG00133108	PLF_1573_00001576	PGF_00024234	YP_001221919.1	365	dapE	N-succinyl-L,L-diaminopimelate desuccinylase (EC 3.5.1.18)
Clavibacter michiganensis subsp. michiganensis NCPPB 382	443906.13	NC_009480	fig|443906.13.peg.1282	CMM_1179	VBIClaMic82482_1282	PATRIC.443906.13.NC_009480.CDS.1344802.1346034.fwd	PATRIC	CDS	1344802	1346034	1233	+	FIG01956050	PLF_1573_00000432	PGF_00014584	YP_001221920.1	410		Integral membrane protein
Clavibacter michiganensis subsp. michiganensis NCPPB 382	443906.13	NC_009480	fig|443906.13.peg.1283	CMM_1180	VBIClaMic82482_1283	PATRIC.443906.13.NC_009480.CDS.1346218.1346355.fwd	PATRIC	CDS	1346218	1346355	138	+	FIG00638284	PLF_1573_00001014	PGF_00251055	YP_001221921.1	45		hypothetical protein
Clavibacter michiganensis subsp. michiganensis NCPPB 382	443906.13	NC_009480	fig|443906.13.peg.1284	CMM_1181	VBIClaMic82482_1284	PATRIC.443906.13.NC_009480.CDS.1346465.1347097.rev	PATRIC	CDS	1346465	1347097	633	-	FIG00821228	PLF_1573_00000562	PGF_00026743	YP_001221922.1	210		O-methyltransferase
Clavibacter michiganensis subsp. michiganensis NCPPB 382	443906.13	NC_009480	fig|443906.13.peg.1285	CMM_1182	VBIClaMic82482_1285	PATRIC.443906.13.NC_009480.CDS.1347242.1347622.fwd	PATRIC	CDS	1347242	1347622	381	+	FIG00000670	PLF_1573_00001921	PGF_00062137	YP_001221923.1	126	tatB	Twin-arginine translocation protein TatB
[truncated: 1,820 more rows]
