# Supplementary material for: Comparative genomics of Clavibacter michiganensis subspecies, pathogens of important agricultural crops
Source: PLoS One. 2017 Mar 20;12(3):e0172295. doi: 10.1371/journal.pone.0172295 (PMC5358740; doi:10.1371/journal.pone.0172295)
Supplement: S2 Dataset — (XLSX) [file pone.0172295.s002.xlsx]

## Sheet: Results
Dataset 2: Annotated features of Clavibacter michiganesis subsp. sepedonicus strain ATCC 33113 generated by PATRIC [23]
Genome	Genome ID	Accession	PATRIC ID	RefSeq Locus Tag	Alt Locus Tag	Feature ID	Annotation	Feature Type	Start	End	Length	Strand	FIGfam ID	PATRIC genus-specific families (PLfams)	PATRIC cross-genus families (PGfams)	Protein ID	AA Length	Gene Symbol	Product
Clavibacter michiganensis subsp. sepedonicus	31964.6	NC_010399	fig|31964.6.peg.1	CMS_pCS0001	VBIClaMic4666_0001	PATRIC.31964.6.NC_010399.CDS.886.1440.fwd	PATRIC	CDS	886	1440	555	+	FIG00638284	PLF_1573_00002491	PGF_01251521	YP_001705702.1	184		RepA
Clavibacter michiganensis subsp. sepedonicus	31964.6	NC_010399	fig|31964.6.peg.2	CMS_pCS0003	VBIClaMic4666_0002	PATRIC.31964.6.NC_010399.CDS.3190.3399.fwd	PATRIC	CDS	3190	3399	210	+	FIG00512207	PLF_1573_00004732	PGF_01252940	YP_001705704.1	69		FIG00512209: hypothetical protein
Clavibacter michiganensis subsp. sepedonicus	31964.6	NC_010399	fig|31964.6.peg.3	CMS_pCS0004	VBIClaMic4666_0003	PATRIC.31964.6.NC_010399.CDS.3396.3785.fwd	PATRIC	CDS	3396	3785	390	+	FIG00511174	PLF_1573_00002148	PGF_01251444	YP_001705705.1	129		hypothetical protein
Clavibacter michiganensis subsp. sepedonicus	31964.6	NC_010399	fig|31964.6.peg.4	CMS_pCS0005	VBIClaMic4666_0004	PATRIC.31964.6.NC_010399.CDS.4004.4678.fwd	PATRIC	CDS	4004	4678	675	+	FIG00511334	PLF_1573_00002881	PGF_00034412	YP_001705706.1	224	parA	Plasmid partitioning protein ParA
Clavibacter michiganensis subsp. sepedonicus	31964.6	NC_010399	fig|31964.6.peg.5	CMS_pCS0006	VBIClaMic4666_0005	PATRIC.31964.6.NC_010399.CDS.4675.4941.fwd	PATRIC	CDS	4675	4941	267	+	FIG00512227	PLF_1573_00003145	PGF_01251808	YP_001705707.1	88		hypothetical protein
Clavibacter michiganensis subsp. sepedonicus	31964.6	NC_010399	fig|31964.6.peg.6	CMS_pCS0007	VBIClaMic4666_0006	PATRIC.31964.6.NC_010399.CDS.5027.7198.fwd	PATRIC	CDS	5027	7198	2172	+	FIG00512012	PLF_1573_00003036	PGF_01251726	YP_001705708.1	723		hypothetical protein
Clavibacter michiganensis subsp. sepedonicus	31964.6	NC_010399	fig|31964.6.peg.7	CMS_pCS0008	VBIClaMic4666_0007	PATRIC.31964.6.NC_010399.CDS.7208.7510.rev	PATRIC	CDS	7208	7510	303	-	FIG00512311	PLF_1573_00003037	PGF_01251727	YP_001705709.1	100		hypothetical protein
Clavibacter michiganensis subsp. sepedonicus	31964.6	NC_010399	fig|31964.6.peg.8	CMS_pCS0009	VBIClaMic4666_0008	PATRIC.31964.6.NC_010399.CDS.8247.9002.fwd	PATRIC	CDS	8247	9002	756	+	FIG00512096	PLF_1573_00003038	PGF_01251728	YP_001705710.1	251		hypothetical protein
Clavibacter michiganensis subsp. sepedonicus	31964.6	NC_010399	fig|31964.6.peg.9	CMS_pCS0010	VBIClaMic4666_0009	PATRIC.31964.6.NC_010399.CDS.9050.9436.fwd	PATRIC	CDS	9050	9436	387	+	FIG00511566	PLF_1573_00003039	PGF_01251729	YP_001705711.1	128		hypothetical protein
Clavibacter michiganensis subsp. sepedonicus	31964.6	NC_010399	fig|31964.6.peg.10	CMS_pCS0012	VBIClaMic4666_0010	PATRIC.31964.6.NC_010399.CDS.10980.11546.fwd	PATRIC	CDS	10980	11546	567	+		PLF_1573_00002895	PGF_00039106	YP_001705713.1	188		Putative ATP-binding protein
Clavibacter michiganensis subsp. sepedonicus	31964.6	NC_010399	fig|31964.6.peg.11	CMS_pCS0013	VBIClaMic4666_0011	PATRIC.31964.6.NC_010399.CDS.11546.13225.fwd	PATRIC	CDS	11546	13225	1680	+	FIG00511341	PLF_1573_00002819	PGF_01251657	YP_001705714.1	559		Membrane protein
Clavibacter michiganensis subsp. sepedonicus	31964.6	NC_010399	fig|31964.6.peg.12	CMS_pCS0014	VBIClaMic4666_0012	PATRIC.31964.6.NC_010399.CDS.13222.14793.fwd	PATRIC	CDS	13222	14793	1572	+	FIG00512360	PLF_1573_00002798	PGF_01251651	YP_001705715.1	523		ATP/GTP-binding protein
Clavibacter michiganensis subsp. sepedonicus	31964.6	NC_010399	fig|31964.6.peg.13	CMS_pCS0015	VBIClaMic4666_0013	PATRIC.31964.6.NC_010399.CDS.14850.15911.fwd	PATRIC	CDS	14850	15911	1062	+	FIG00905474	PLF_1573_00003174	PGF_00410503	YP_001705716.1	353		putative secreted protein
Clavibacter michiganensis subsp. sepedonicus	31964.6	NC_010399	fig|31964.6.peg.14	CMS_pCS0016	VBIClaMic4666_0014	PATRIC.31964.6.NC_010399.CDS.16172.16363.fwd	PATRIC	CDS	16172	16363	192	+	FIG00638284	PLF_1573_00003146	PGF_01251809	YP_001705717.1	63		hypothetical protein
Clavibacter michiganensis subsp. sepedonicus	31964.6	NC_010399	fig|31964.6.peg.15	CMS_pCS0017	VBIClaMic4666_0015	PATRIC.31964.6.NC_010399.CDS.16357.16881.fwd	PATRIC	CDS	16357	16881	525	+	FIG00511652	PLF_1573_00003147	PGF_01251810	YP_001705718.1	174		hypothetical protein
Clavibacter michiganensis subsp. sepedonicus	31964.6	NC_010399	fig|31964.6.peg.16	CMS_pCS0018	VBIClaMic4666_0016	PATRIC.31964.6.NC_010399.CDS.16878.17651.fwd	PATRIC	CDS	16878	17651	774	+	FIG00511135	PLF_1573_00000039	PGF_00410613	YP_001705719.1	257		putative secreted protein
Clavibacter michiganensis subsp. sepedonicus	31964.6	NC_010399	fig|31964.6.peg.17	CMS_pCS0020	VBIClaMic4666_0017	PATRIC.31964.6.NC_010399.CDS.18247.18771.rev	PATRIC	CDS	18247	18771	525	-	FIG01306568	PLF_1573_00000001	PGF_00022162	YP_001705721.1	174		Mobile element protein
Clavibacter michiganensis subsp. sepedonicus	31964.6	NC_010399	fig|31964.6.peg.18	CMS_pCS0021	VBIClaMic4666_0018	PATRIC.31964.6.NC_010399.CDS.19664.20227.fwd	PATRIC	CDS	19664	20227	564	+	FIG00638284	PLF_1573_00003249	PGF_01251875	YP_001705722.1	187		hypothetical protein
Clavibacter michiganensis subsp. sepedonicus	31964.6	NC_010399	fig|31964.6.peg.19	CMS_pCS0025	VBIClaMic4666_0019	PATRIC.31964.6.NC_010399.CDS.21811.22119.rev	PATRIC	CDS	21811	22119	309	-	FIG00638284	PLF_1573_00002697	PGF_01251607	YP_001705726.1	102		hypothetical protein
Clavibacter michiganensis subsp. sepedonicus	31964.6	NC_010399	fig|31964.6.peg.20		VBIClaMic4666_0020	PATRIC.31964.6.NC_010399.CDS.22468.22695.rev	PATRIC	CDS	22468	22695	228	-		PLF_1573_00003260	PGF_01251880		75		hypothetical protein
Clavibacter michiganensis subsp. sepedonicus	31964.6	NC_010399	fig|31964.6.peg.21	CMS_pCS0027	VBIClaMic4666_0021	PATRIC.31964.6.NC_010399.CDS.23319.23843.fwd	PATRIC	CDS	23319	23843	525	+	FIG01306568	PLF_1573_00000001	PGF_00022162	YP_001705727.1	174		Mobile element protein
Clavibacter michiganensis subsp. sepedonicus	31964.6	NC_010399	fig|31964.6.peg.22	CMS_pCS0039	VBIClaMic4666_0022	PATRIC.31964.6.NC_010399.CDS.30721.31047.rev	PATRIC	CDS	30721	31047	327	-	FIG00638284	PLF_1573_00003043	PGF_01251731	YP_001705739.1	108		hypothetical protein
Clavibacter michiganensis subsp. sepedonicus	31964.6	NC_010399	fig|31964.6.peg.23	CMS_pCS0040	VBIClaMic4666_0023	PATRIC.31964.6.NC_010399.CDS.31049.31312.rev	PATRIC	CDS	31049	31312	264	-		PLF_1573_00004608	PGF_01252824	YP_001705740.1	87		hypothetical protein
Clavibacter michiganensis subsp. sepedonicus	31964.6	NC_010399	fig|31964.6.peg.24	CMS_pCS0042	VBIClaMic4666_0024	PATRIC.31964.6.NC_010399.CDS.31813.32307.fwd	PATRIC	CDS	31813	32307	495	+	FIG00512363	PLF_1573_00002106	PGF_00283999	YP_001705742.1	164		hypothetical protein
Clavibacter michiganensis subsp. sepedonicus	31964.6	NC_010399	fig|31964.6.peg.25	CMS_pCS0043	VBIClaMic4666_0025	PATRIC.31964.6.NC_010399.CDS.32681.32800.fwd	PATRIC	CDS	32681	32800	120	+		PLF_1573_00005040	PGF_01253244	YP_001705743.1	39		hypothetical protein
Clavibacter michiganensis subsp. sepedonicus	31964.6	NC_010399	fig|31964.6.peg.26	CMS_pCS0045	VBIClaMic4666_0026	PATRIC.31964.6.NC_010399.CDS.33608.33736.fwd	PATRIC	CDS	33608	33736	129	+		PLF_1573_00004995	PGF_01253199	YP_001705745.1	42		hypothetical protein
Clavibacter michiganensis subsp. sepedonicus	31964.6	NC_010399	fig|31964.6.peg.27	CMS_pCS0046	VBIClaMic4666_0027	PATRIC.31964.6.NC_010399.CDS.33858.34067.fwd	PATRIC	CDS	33858	34067	210	+	FIG00638284	PLF_1573_00002149	PGF_01251445	YP_001705746.1	69		hypothetical protein
Clavibacter michiganensis subsp. sepedonicus	31964.6	NC_010399	fig|31964.6.peg.28	CMS_pCS0047	VBIClaMic4666_0028	PATRIC.31964.6.NC_010399.CDS.34093.34674.fwd	PATRIC	CDS	34093	34674	582	+	FIG01515894	PLF_1573_00001367	PGF_00417160	YP_001705747.1	193	fic	Cell filamentation protein
Clavibacter michiganensis subsp. sepedonicus	31964.6	NC_010399	fig|31964.6.peg.29	CMS_pCS0050	VBIClaMic4666_0029	PATRIC.31964.6.NC_010399.CDS.35647.37194.fwd	PATRIC	CDS	35647	37194	1548	+	FIG00002746	PLF_1573_00001630	PGF_00029980	YP_001705749.1	515	parB	ParB domain-containing protein nuclease
Clavibacter michiganensis subsp. sepedonicus	31964.6	NC_010399	fig|31964.6.peg.30	CMS_pCS0051	VBIClaMic4666_0030	PATRIC.31964.6.NC_010399.CDS.37328.37516.rev	PATRIC	CDS	37328	37516	189	-		PLF_1573_00004773	PGF_01252981	YP_001705750.1	62		hypothetical protein
Clavibacter michiganensis subsp. sepedonicus	31964.6	NC_010399	fig|31964.6.peg.31	CMS_pCS0052	VBIClaMic4666_0031	PATRIC.31964.6.NC_010399.CDS.37513.37821.rev	PATRIC	CDS	37513	37821	309	-	FIG00638284	PLF_1573_00003203	PGF_01251842	YP_001705751.1	102		hypothetical protein
Clavibacter michiganensis subsp. sepedonicus	31964.6	NC_010399	fig|31964.6.peg.32	CMS_pCS0053	VBIClaMic4666_0032	PATRIC.31964.6.NC_010399.CDS.38496.39134.fwd	PATRIC	CDS	38496	39134	639	+		PLF_1573_00002815	PGF_00017668	YP_001705752.1	212		LtrC-like protein
Clavibacter michiganensis subsp. sepedonicus	31964.6	NC_010399	fig|31964.6.peg.33	CMS_pCS0055	VBIClaMic4666_0033	PATRIC.31964.6.NC_010399.CDS.39795.40547.fwd	PATRIC	CDS	39795	40547	753	+	FIG00512604	PLF_1573_00002631	PGF_01251565	YP_001705754.1	250	ssb	hypothetical protein
Clavibacter michiganensis subsp. sepedonicus	31964.6	NC_010399	fig|31964.6.peg.34	CMS_pCS0056	VBIClaMic4666_0034	PATRIC.31964.6.NC_010399.CDS.40586.41071.fwd	PATRIC	CDS	40586	41071	486	+	FIG00638284	PLF_1573_00002633	PGF_01251567	YP_001705755.1	161		hypothetical protein
Clavibacter michiganensis subsp. sepedonicus	31964.6	NC_010399	fig|31964.6.peg.35	CMS_pCS0057	VBIClaMic4666_0035	PATRIC.31964.6.NC_010399.CDS.41068.41205.fwd	PATRIC	CDS	41068	41205	138	+		PLF_1573_00004954	PGF_01253159	YP_001705756.1	45		hypothetical protein
Clavibacter michiganensis subsp. sepedonicus	31964.6	NC_010399	fig|31964.6.peg.36	CMS_pCS0058	VBIClaMic4666_0036	PATRIC.31964.6.NC_010399.CDS.41202.41969.fwd	PATRIC	CDS	41202	41969	768	+	FIG00511135	PLF_1573_00000039	PGF_00410613	YP_001705757.1	255		putative secreted protein
Clavibacter michiganensis subsp. sepedonicus	31964.6	NC_010399	fig|31964.6.peg.37	CMS_pCS0059	VBIClaMic4666_0037	PATRIC.31964.6.NC_010399.CDS.42040.42501.fwd	PATRIC	CDS	42040	42501	462	+	FIG00638284	PLF_1573_00003248	PGF_01251874	YP_001705758.1	153		hypothetical protein
Clavibacter michiganensis subsp. sepedonicus	31964.6	NC_010399	fig|31964.6.peg.38		VBIClaMic4666_0038	PATRIC.31964.6.NC_010399.CDS.42742.42882.fwd	PATRIC	CDS	42742	42882	141	+		PLF_1573_00004939	PGF_01253144		46		hypothetical protein
Clavibacter michiganensis subsp. sepedonicus	31964.6	NC_010399	fig|31964.6.peg.39	CMS_pCS0061	VBIClaMic4666_0039	PATRIC.31964.6.NC_010399.CDS.43210.45393.fwd	PATRIC	CDS	43210	45393	2184	+	FIG00817790	PLF_1573_00002292	PGF_00424297	YP_001705759.1	727		Endoglucanase E1 precursor (EC 3.2.1.4) (Endo-1,4-beta-glucanase E1) (Cellulase E1) (Endocellulase E1)
Clavibacter michiganensis subsp. sepedonicus	31964.6	NC_010399	fig|31964.6.peg.40	CMS_pCS0062	VBIClaMic4666_0040	PATRIC.31964.6.NC_010399.CDS.45698.46537.rev	PATRIC	CDS	45698	46537	840	-		PLF_1573_00004039	PGF_01252380	YP_001705760.1	279		hypothetical protein
Clavibacter michiganensis subsp. sepedonicus	31964.6	NC_010399	fig|31964.6.peg.41	CMS_pCS0063	VBIClaMic4666_0041	PATRIC.31964.6.NC_010399.CDS.47068.47634.rev	PATRIC	CDS	47068	47634	567	-	FIG00638284	PLF_1573_00002697	PGF_01251607	YP_001705761.1	188		hypothetical protein
Clavibacter michiganensis subsp. sepedonicus	31964.6	NC_010399	fig|31964.6.peg.42	CMS_pCS0064	VBIClaMic4666_0042	PATRIC.31964.6.NC_010399.CDS.47631.48263.rev	PATRIC	CDS	47631	48263	633	-	FIG01567396	PLF_1573_00002841	PGF_00421355	YP_001705762.1	210		DNA invertase
Clavibacter michiganensis subsp. sepedonicus	31964.6	NC_010399	fig|31964.6.peg.43	CMS_pCS0065	VBIClaMic4666_0043	PATRIC.31964.6.NC_010399.CDS.48455.48607.rev	PATRIC	CDS	48455	48607	153	-		PLF_1573_00004888	PGF_01253095	YP_001705763.1	50		hypothetical protein
Clavibacter michiganensis subsp. sepedonicus	31964.6	NC_010399	fig|31964.6.peg.44	CMS_pCS0066	VBIClaMic4666_0044	PATRIC.31964.6.NC_010399.CDS.49340.49612.rev	PATRIC	CDS	49340	49612	273	-	FIG00638284	PLF_1573_00003148	PGF_01251811	YP_001705764.1	90		hypothetical protein
Clavibacter michiganensis subsp. sepedonicus	31964.6	NC_010399	fig|31964.6.peg.45	CMS_pCS0067	VBIClaMic4666_0045	PATRIC.31964.6.NC_010399.CDS.49831.49974.fwd	PATRIC	CDS	49831	49974	144	+		PLF_1573_00004920	PGF_01253127	YP_001705765.1	47		hypothetical protein
Clavibacter michiganensis subsp. sepedonicus	31964.6	NC_010407	fig|31964.6.peg.46	CMS_0001	VBIClaMic4666_0046	PATRIC.31964.6.NC_010407.CDS.1.1431.fwd	PATRIC	CDS	1	1431	1431	+	FIG00000441	PLF_1573_00000489	PGF_00417881	YP_001708795.1	476	dnaA	Chromosomal replication initiator protein DnaA
Clavibacter michiganensis subsp. sepedonicus	31964.6	NC_010407	fig|31964.6.peg.47	CMS_0002	VBIClaMic4666_0047	PATRIC.31964.6.NC_010407.CDS.1978.3129.fwd	PATRIC	CDS	1978	3129	1152	+	FIG00066425	PLF_1573_00000400	PGF_00421501	YP_001708796.1	383	dnaN	DNA polymerase III beta subunit (EC 2.7.7.7)
Clavibacter michiganensis subsp. sepedonicus	31964.6	NC_010407	fig|31964.6.peg.48	CMS_0003	VBIClaMic4666_0048	PATRIC.31964.6.NC_010407.CDS.3140.3664.rev	PATRIC	CDS	3140	3664	525	-	FIG01306568	PLF_1573_00000001	PGF_00022162	YP_001708797.1	174		Mobile element protein
Clavibacter michiganensis subsp. sepedonicus	31964.6	NC_010407	fig|31964.6.peg.49	CMS_0004	VBIClaMic4666_0049	PATRIC.31964.6.NC_010407.CDS.4224.5111.fwd	PATRIC	CDS	4224	5111	888	+	FIG00000405	PLF_1573_00001495	PGF_00427299	YP_001708798.1	295		6-phosphogluconate dehydrogenase, decarboxylating (EC 1.1.1.44)
Clavibacter michiganensis subsp. sepedonicus	31964.6	NC_010407	fig|31964.6.peg.50	CMS_0005	VBIClaMic4666_0050	PATRIC.31964.6.NC_010407.CDS.5119.6345.fwd	PATRIC	CDS	5119	6345	1227	+	FIG00000412	PLF_1573_00000405	PGF_00421733	YP_001708799.1	408	recF	DNA recombination and repair protein RecF
Clavibacter michiganensis subsp. sepedonicus	31964.6	NC_010407	fig|31964.6.peg.51	CMS_0006	VBIClaMic4666_0051	PATRIC.31964.6.NC_010407.CDS.6342.6854.fwd	PATRIC	CDS	6342	6854	513	+	FIG00403940	PLF_1573_00001970	PGF_00067709	YP_001708800.1	170		Zn-ribbon-containing, possibly RNA-binding protein and truncated derivatives
Clavibacter michiganensis subsp. sepedonicus	31964.6	NC_010407	fig|31964.6.peg.52		VBIClaMic4666_0052	PATRIC.31964.6.NC_010407.CDS.6870.7040.rev	PATRIC	CDS	6870	7040	171	-		PLF_1573_00003204	PGF_01251843		56		hypothetical protein
Clavibacter michiganensis subsp. sepedonicus	31964.6	NC_010407	fig|31964.6.peg.53	CMS_0007	VBIClaMic4666_0053	PATRIC.31964.6.NC_010407.CDS.7044.9089.fwd	PATRIC	CDS	7044	9089	2046	+	FIG00028203	PLF_1573_00000398	PGF_00421264	YP_001708801.1	681	gyrB	DNA gyrase subunit B (EC 5.99.1.3)
Clavibacter michiganensis subsp. sepedonicus	31964.6	NC_010407	fig|31964.6.peg.54	CMS_0008	VBIClaMic4666_0054	PATRIC.31964.6.NC_010407.CDS.9172.11832.fwd	PATRIC	CDS	9172	11832	2661	+	FIG00000080	PLF_1573_00000496	PGF_00421262	YP_001708802.1	886		DNA gyrase subunit A (EC 5.99.1.3)
Clavibacter michiganensis subsp. sepedonicus	31964.6	NC_010407	fig|31964.6.peg.55	CMS_0009	VBIClaMic4666_0055	PATRIC.31964.6.NC_010407.CDS.11825.12232.fwd	PATRIC	CDS	11825	12232	408	+	FIG00735262	PLF_1573_00000368	PGF_00003705	YP_001708803.1	135		FIG187021: hypothetical protein
Clavibacter michiganensis subsp. sepedonicus	31964.6	NC_010407	fig|31964.6.peg.56	CMS_0010	VBIClaMic4666_0056	PATRIC.31964.6.NC_010407.CDS.12684.13310.rev	PATRIC	CDS	12684	13310	627	-	FIG00511986	PLF_1573_00000864	PGF_01253341	YP_001708804.1	208		hypothetical protein
Clavibacter michiganensis subsp. sepedonicus	31964.6	NC_010407	fig|31964.6.peg.57	CMS_0011	VBIClaMic4666_0057	PATRIC.31964.6.NC_010407.CDS.13459.13971.fwd	PATRIC	CDS	13459	13971	513	+	FIG01955868	PLF_1573_00002447	PGF_00030806	YP_001708805.1	170	cypB	Peptidyl-prolyl cis-trans isomerase (EC 5.2.1.8)
Clavibacter michiganensis subsp. sepedonicus	31964.6	NC_010407	fig|31964.6.peg.58	CMS_0012	VBIClaMic4666_0058	PATRIC.31964.6.NC_010407.CDS.13971.14834.fwd	PATRIC	CDS	13971	14834	864	+	FIG00511301	PLF_1573_00000365	PGF_00003214	YP_001708806.1	287	yggP	FIG056164: rhomboid family serine protease
Clavibacter michiganensis subsp. sepedonicus	31964.6	NC_010407	fig|31964.6.peg.59	CMS_0013	VBIClaMic4666_0059	PATRIC.31964.6.NC_010407.CDS.15229.15468.rev	PATRIC	CDS	15229	15468	240	-	FIG01124317	PLF_1573_00002388	PGF_00002577	YP_001708807.1	79		FIG018426: putative septation inhibitor protein
Clavibacter michiganensis subsp. sepedonicus	31964.6	NC_010407	fig|31964.6.peg.60	CMS_0014	VBIClaMic4666_0060	PATRIC.31964.6.NC_010407.CDS.15574.16374.fwd	PATRIC	CDS	15574	16374	801	+	FIG01121757	PLF_1573_00000304	PGF_00019600	YP_001708808.1	266	srtA	Membrane protein
Clavibacter michiganensis subsp. sepedonicus	31964.6	NC_010407	fig|31964.6.peg.61	CMS_0015	VBIClaMic4666_0061	PATRIC.31964.6.NC_010407.CDS.16377.16535.fwd	PATRIC	CDS	16377	16535	159	+		PLF_1573_00002699	PGF_01251608	YP_001708809.1	52		hypothetical protein
Clavibacter michiganensis subsp. sepedonicus	31964.6	NC_010407	fig|31964.6.peg.62	CMS_0016	VBIClaMic4666_0062	PATRIC.31964.6.NC_010407.CDS.16532.17170.fwd	PATRIC	CDS	16532	17170	639	+	FIG00132685	PLF_1573_00000445	PGF_00056800	YP_001708810.1	212		Anthranilate synthase, amidotransferase component (EC 4.1.3.27) @ Para-aminobenzoate synthase, amidotransferase component (EC 2.6.1.85)
Clavibacter michiganensis subsp. sepedonicus	31964.6	NC_010407	fig|31964.6.peg.63	CMS_0017	VBIClaMic4666_0063	PATRIC.31964.6.NC_010407.CDS.17264.19012.rev	PATRIC	CDS	17264	19012	1749	-	FIG00030191	PLF_1573_00000738	PGF_01253312	YP_001708811.1	582		Serine/threonine-protein kinase PknB (EC 2.7.11.1)
Clavibacter michiganensis subsp. sepedonicus	31964.6	NC_010407	fig|31964.6.peg.64	CMS_0018	VBIClaMic4666_0064	PATRIC.31964.6.NC_010407.CDS.19147.21045.rev	PATRIC	CDS	19147	21045	1899	-	FIG00662117	PLF_1573_00000737	PGF_00051506	YP_001708812.1	632	pknA	Serine/threonine-protein kinase PknA (EC 2.7.11.1)
Clavibacter michiganensis subsp. sepedonicus	31964.6	NC_010407	fig|31964.6.peg.65	CMS_0019	VBIClaMic4666_0065	PATRIC.31964.6.NC_010407.CDS.21042.22493.rev	PATRIC	CDS	21042	22493	1452	-	FIG00046929	PLF_1573_00000356	PGF_00416952	YP_001708813.1	483		Cell division protein FtsI [Peptidoglycan synthetase] (EC 2.4.1.129)
Clavibacter michiganensis subsp. sepedonicus	31964.6	NC_010407	fig|31964.6.peg.66	CMS_0020	VBIClaMic4666_0066	PATRIC.31964.6.NC_010407.CDS.22490.23872.rev	PATRIC	CDS	22490	23872	1383	-	FIG00000025	PLF_1573_00002371	PGF_00417067	YP_001708814.1	460		Cell division protein FtsW
Clavibacter michiganensis subsp. sepedonicus	31964.6	NC_010407	fig|31964.6.peg.67	CMS_0021	VBIClaMic4666_0067	PATRIC.31964.6.NC_010407.CDS.23880.25133.rev	PATRIC	CDS	23880	25133	1254	-		PLF_1573_00000736	PGF_00051397	YP_001708815.1	417		Serine/threonine phosphatase PPP (EC 3.1.3.16)
Clavibacter michiganensis subsp. sepedonicus	31964.6	NC_010407	fig|31964.6.peg.68	CMS_0022	VBIClaMic4666_0068	PATRIC.31964.6.NC_010407.CDS.25147.25728.rev	PATRIC	CDS	25147	25728	582	-	FIG00662021	PLF_1573_00001396	PGF_00000547	YP_001708816.1	193		FIG00818182: hypothetical protein
Clavibacter michiganensis subsp. sepedonicus	31964.6	NC_010407	fig|31964.6.peg.69	CMS_0023	VBIClaMic4666_0069	PATRIC.31964.6.NC_010407.CDS.25725.26456.rev	PATRIC	CDS	25725	26456	732	-	FIG00001294	PLF_1573_00001131	PGF_00035532	YP_001708817.1	243		Adenylate cyclase (EC 4.6.1.1)
Clavibacter michiganensis subsp. sepedonicus	31964.6	NC_010407	fig|31964.6.peg.70		VBIClaMic4666_0070	PATRIC.31964.6.NC_010407.CDS.26835.29069.fwd	PATRIC	CDS	26835	29069	2235	+	FIG00512246	PLF_1573_00001410	PGF_00001333		744		FIG00996524: hypothetical protein
Clavibacter michiganensis subsp. sepedonicus	31964.6	NC_010407	fig|31964.6.peg.71	CMS_0025	VBIClaMic4666_0071	PATRIC.31964.6.NC_010407.CDS.29064.29588.rev	PATRIC	CDS	29064	29588	525	-	FIG01306568	PLF_1573_00000001	PGF_00022162	YP_001708818.1	174		Mobile element protein
Clavibacter michiganensis subsp. sepedonicus	31964.6	NC_010407	fig|31964.6.peg.72	CMS_0026	VBIClaMic4666_0072	PATRIC.31964.6.NC_010407.CDS.30197.30883.fwd	PATRIC	CDS	30197	30883	687	+	FIG00511249	PLF_1573_00001926	PGF_00062831	YP_001708819.1	228		Two-component system response regulator
Clavibacter michiganensis subsp. sepedonicus	31964.6	NC_010407	fig|31964.6.peg.73	CMS_0027	VBIClaMic4666_0073	PATRIC.31964.6.NC_010407.CDS.30891.32057.fwd	PATRIC	CDS	30891	32057	1167	+	FIG00634483	PLF_1573_00001929	PGF_00062944	YP_001708820.1	388		Two-component system sensor kinase
Clavibacter michiganensis subsp. sepedonicus	31964.6	NC_010407	fig|31964.6.peg.74	CMS_0028	VBIClaMic4666_0074	PATRIC.31964.6.NC_010407.CDS.32088.32669.rev	PATRIC	CDS	32088	32669	582	-	FIG01056920	PLF_1573_00002713	PGF_00409580	YP_001708821.1	193		putative membrane protein
Clavibacter michiganensis subsp. sepedonicus	31964.6	NC_010407	fig|31964.6.peg.75	CMS_0029	VBIClaMic4666_0075	PATRIC.31964.6.NC_010407.CDS.32763.32885.rev	PATRIC	CDS	32763	32885	123	-	FIG00000229	PLF_1573_00001257	PGF_00016425	YP_001708822.1	40	rpmJ	LSU ribosomal protein L36p @ LSU ribosomal protein L36p, zinc-independent
Clavibacter michiganensis subsp. sepedonicus	31964.6	NC_010407	fig|31964.6.peg.76	CMS_0030	VBIClaMic4666_0076	PATRIC.31964.6.NC_010407.CDS.32930.34003.fwd	PATRIC	CDS	32930	34003	1074	+	FIG00017190	PLF_1573_00001715	PGF_00042158	YP_001708823.1	357		Putative metal chaperone, involved in Zn homeostasis, GTPase of COG0523 family
Clavibacter michiganensis subsp. sepedonicus	31964.6	NC_010407	fig|31964.6.peg.77	CMS_0031	VBIClaMic4666_0077	PATRIC.31964.6.NC_010407.CDS.34146.35954.fwd	PATRIC	CDS	34146	35954	1809	+	FIG00000422	PLF_1573_00001392	PGF_00016645	YP_001708824.1	602	recQ	ATP-dependent DNA helicase RecQ
Clavibacter michiganensis subsp. sepedonicus	31964.6	NC_010407	fig|31964.6.peg.78	CMS_0032	VBIClaMic4666_0078	PATRIC.31964.6.NC_010407.CDS.36065.37255.rev	PATRIC	CDS	36065	37255	1191	-	FIG00638284	PLF_1573_00004040	PGF_01252381	YP_001708825.1	396		hypothetical protein
Clavibacter michiganensis subsp. sepedonicus	31964.6	NC_010407	fig|31964.6.peg.79		VBIClaMic4666_0079	PATRIC.31964.6.NC_010407.CDS.37323.37532.rev	PATRIC	CDS	37323	37532	210	-		PLF_1573_00004730	PGF_01252938		69		hypothetical protein
Clavibacter michiganensis subsp. sepedonicus	31964.6	NC_010407	fig|31964.6.peg.80	CMS_0033	VBIClaMic4666_0080	PATRIC.31964.6.NC_010407.CDS.37662.41009.fwd	PATRIC	CDS	37662	41009	3348	+	FIG00638284	PLF_1573_00002910	PGF_01251670	YP_001708826.1	1115		Rhs-family protein
Clavibacter michiganensis subsp. sepedonicus	31964.6	NC_010407	fig|31964.6.peg.81	CMS_0036	VBIClaMic4666_0081	PATRIC.31964.6.NC_010407.CDS.42106.42321.fwd	PATRIC	CDS	42106	42321	216	+	FIG00638284	PLF_1573_00002150	PGF_01251446	YP_001708829.1	71		hypothetical protein
Clavibacter michiganensis subsp. sepedonicus	31964.6	NC_010407	fig|31964.6.peg.82	CMS_0038	VBIClaMic4666_0082	PATRIC.31964.6.NC_010407.CDS.42745.43269.rev	PATRIC	CDS	42745	43269	525	-	FIG01306568	PLF_1573_00000001	PGF_00022162	YP_001708830.1	174		Mobile element protein
Clavibacter michiganensis subsp. sepedonicus	31964.6	NC_010407	fig|31964.6.peg.83	CMS_0039	VBIClaMic4666_0083	PATRIC.31964.6.NC_010407.CDS.43805.44287.rev	PATRIC	CDS	43805	44287	483	-	FIG00000518	PLF_1573_00001265	PGF_00016708	YP_001708831.1	160	mscL	Large-conductance mechanosensitive channel
Clavibacter michiganensis subsp. sepedonicus	31964.6	NC_010407	fig|31964.6.peg.84		VBIClaMic4666_0084	PATRIC.31964.6.NC_010407.CDS.44316.44735.rev	PATRIC	CDS	44316	44735	420	-	FIG00661702	PLF_1573_00002540	PGF_00063165		139		Type I antifreeze protein
Clavibacter michiganensis subsp. sepedonicus	31964.6	NC_010407	fig|31964.6.peg.85	CMS_0041	VBIClaMic4666_0085	PATRIC.31964.6.NC_010407.CDS.44742.45317.rev	PATRIC	CDS	44742	45317	576	-	FIG00000252	PLF_1573_00001143	PGF_00426518	YP_001708833.1	191		5-formyltetrahydrofolate cyclo-ligase (EC 6.3.3.2)
Clavibacter michiganensis subsp. sepedonicus	31964.6	NC_010407	fig|31964.6.peg.86	CMS_0042	VBIClaMic4666_0086	PATRIC.31964.6.NC_010407.CDS.45358.46254.fwd	PATRIC	CDS	45358	46254	897	+	FIG00000108	PLF_1573_00001948	PGF_00064394	YP_001708834.1	298	galU	UTP--glucose-1-phosphate uridylyltransferase (EC 2.7.7.9)
Clavibacter michiganensis subsp. sepedonicus	31964.6	NC_010407	fig|31964.6.peg.87	CMS_0043	VBIClaMic4666_0087	PATRIC.31964.6.NC_010407.CDS.46312.46980.fwd	PATRIC	CDS	46312	46980	669	+	FIG00000756	PLF_1573_00000719	PGF_00048882	YP_001708835.1	222		Ribosomal-protein-S5p-alanine acetyltransferase (EC 2.3.1.128)
Clavibacter michiganensis subsp. sepedonicus	31964.6	NC_010407	fig|31964.6.peg.88	CMS_0044	VBIClaMic4666_0088	PATRIC.31964.6.NC_010407.CDS.47079.48047.fwd	PATRIC	CDS	47079	48047	969	+	FIG00933666	PLF_1573_00000302	PGF_00019836	YP_001708836.1	322		Membrane protein
Clavibacter michiganensis subsp. sepedonicus	31964.6	NC_010407	fig|31964.6.peg.89		VBIClaMic4666_0089	PATRIC.31964.6.NC_010407.CDS.48444.49019.fwd	PATRIC	CDS	48444	49019	576	+	FIG00817790	PLF_1573_00001110	PGF_00424297		191		Endoglucanase E1 precursor (EC 3.2.1.4) (Endo-1,4-beta-glucanase E1) (Cellulase E1) (Endocellulase E1)
Clavibacter michiganensis subsp. sepedonicus	31964.6	NC_010407	fig|31964.6.peg.90		VBIClaMic4666_0090	PATRIC.31964.6.NC_010407.CDS.49050.49937.fwd	PATRIC	CDS	49050	49937	888	+	FIG00817790	PLF_1573_00001110	PGF_00424297		295		Endoglucanase E1 precursor (EC 3.2.1.4) (Endo-1,4-beta-glucanase E1) (Cellulase E1) (Endocellulase E1)
Clavibacter michiganensis subsp. sepedonicus	31964.6	NC_010407	fig|31964.6.peg.91	CMS_0047	VBIClaMic4666_0091	PATRIC.31964.6.NC_010407.CDS.50014.51633.fwd	PATRIC	CDS	50014	51633	1620	+	FIG00485582	PLF_1573_00001716	PGF_00042294	YP_001708837.1	539		Putative methyltransferase SCO3545
Clavibacter michiganensis subsp. sepedonicus	31964.6	NC_010407	fig|31964.6.peg.92	CMS_0048	VBIClaMic4666_0092	PATRIC.31964.6.NC_010407.CDS.51643.52038.fwd	PATRIC	CDS	51643	52038	396	+	FIG00512349	PLF_1573_00001736	PGF_00044995	YP_001708838.1	131		Putative transmembrane protein
Clavibacter michiganensis subsp. sepedonicus	31964.6	NC_010407	fig|31964.6.peg.93	CMS_0049	VBIClaMic4666_0093	PATRIC.31964.6.NC_010407.CDS.52058.52495.rev	PATRIC	CDS	52058	52495	438	-	FIG00511250	PLF_1573_00001995	PGF_00352830	YP_001708839.1	145		hypothetical protein
Clavibacter michiganensis subsp. sepedonicus	31964.6	NC_010407	fig|31964.6.peg.94	CMS_0050	VBIClaMic4666_0094	PATRIC.31964.6.NC_010407.CDS.52627.53616.fwd	PATRIC	CDS	52627	53616	990	+	FIG00511767	PLF_1573_00001898	PGF_01251339	YP_001708840.1	329		Transcriptional regulators
Clavibacter michiganensis subsp. sepedonicus	31964.6	NC_010407	fig|31964.6.peg.95	CMS_0051	VBIClaMic4666_0095	PATRIC.31964.6.NC_010407.CDS.53795.55081.fwd	PATRIC	CDS	53795	55081	1287	+	FIG00013626	PLF_1573_00001569	PGF_00023683	YP_001708841.1	428		N-Acetyl-D-glucosamine ABC transport system, sugar-binding protein
Clavibacter michiganensis subsp. sepedonicus	31964.6	NC_010407	fig|31964.6.peg.96	CMS_0052	VBIClaMic4666_0096	PATRIC.31964.6.NC_010407.CDS.55177.56121.fwd	PATRIC	CDS	55177	56121	945	+	FIG00905425	PLF_1573_00001065	PGF_00412943	YP_001708842.1	314		sugar ABC transport system, permease protein
Clavibacter michiganensis subsp. sepedonicus	31964.6	NC_010407	fig|31964.6.peg.97	CMS_0053	VBIClaMic4666_0097	PATRIC.31964.6.NC_010407.CDS.56118.57038.fwd	PATRIC	CDS	56118	57038	921	+	FIG00511962	PLF_1573_00001015	PGF_00400115	YP_001708843.1	306		integral membrane binding-protein-dependent transport protein
Clavibacter michiganensis subsp. sepedonicus	31964.6	NC_010407	fig|31964.6.peg.98	CMS_0054	VBIClaMic4666_0098	PATRIC.31964.6.NC_010407.CDS.57121.58659.fwd	PATRIC	CDS	57121	58659	1539	+	FIG00007157	PLF_1573_00001473	PGF_00046559	YP_001708844.1	512	abfA	Alpha-N-arabinofuranosidase (EC 3.2.1.55)
Clavibacter michiganensis subsp. sepedonicus	31964.6	NC_010407	fig|31964.6.peg.99	CMS_0055	VBIClaMic4666_0099	PATRIC.31964.6.NC_010407.CDS.58746.60116.fwd	PATRIC	CDS	58746	60116	1371	+	FIG01306568	PLF_1573_00000005	PGF_00022162	YP_001708845.1	456		Mobile element protein
Clavibacter michiganensis subsp. sepedonicus	31964.6	NC_010407	fig|31964.6.peg.100	CMS_0056	VBIClaMic4666_0100	PATRIC.31964.6.NC_010407.CDS.60231.62114.fwd	PATRIC	CDS	60231	62114	1884	+	FIG00000422	PLF_1573_00000180	PGF_00016645	YP_001708846.1	627		ATP-dependent DNA helicase RecQ
Clavibacter michiganensis subsp. sepedonicus	31964.6	NC_010407	fig|31964.6.peg.101		VBIClaMic4666_0101	PATRIC.31964.6.NC_010407.CDS.62250.62498.rev	PATRIC	CDS	62250	62498	249	-		PLF_1573_00004041	PGF_00118247		82		hypothetical protein
Clavibacter michiganensis subsp. sepedonicus	31964.6	NC_010407	fig|31964.6.peg.102	CMS_0057	VBIClaMic4666_0102	PATRIC.31964.6.NC_010407.CDS.62535.64538.fwd	PATRIC	CDS	62535	64538	2004	+	FIG00511193	PLF_1573_00000669	PGF_00040959	YP_001708847.1	667		Putative glycosyl hydrolase of unknown function (DUF1680)
Clavibacter michiganensis subsp. sepedonicus	31964.6	NC_010407	fig|31964.6.peg.103	CMS_0058	VBIClaMic4666_0103	PATRIC.31964.6.NC_010407.CDS.64685.66367.fwd	PATRIC	CDS	64685	66367	1683	+	FIG00816155	PLF_1573_00001154	PGF_00001294	YP_001708848.1	560		ABC transport protein BldKB
Clavibacter michiganensis subsp. sepedonicus	31964.6	NC_010407	fig|31964.6.peg.104	CMS_0059	VBIClaMic4666_0104	PATRIC.31964.6.NC_010407.CDS.66371.67333.fwd	PATRIC	CDS	66371	67333	963	+	FIG00511882	PLF_1573_00002440	PGF_00026967	YP_001708849.1	320		Oligopeptide ABC transporter, permease protein
Clavibacter michiganensis subsp. sepedonicus	31964.6	NC_010407	fig|31964.6.peg.105	CMS_0060	VBIClaMic4666_0105	PATRIC.31964.6.NC_010407.CDS.67330.68322.fwd	PATRIC	CDS	67330	68322	993	+	FIG00945384	PLF_1573_00004042	PGF_00423536	YP_001708850.1	330		Dipeptide transport system permease protein DppB (TC 3.A.1.5.2)
Clavibacter michiganensis subsp. sepedonicus	31964.6	NC_010407	fig|31964.6.peg.106	CMS_0061	VBIClaMic4666_0106	PATRIC.31964.6.NC_010407.CDS.68319.69185.fwd	PATRIC	CDS	68319	69185	867	+	FIG00014907	PLF_1573_00000565	PGF_00026922	YP_001708851.1	288		Oligopeptide ABC transporter, ATP-binding protein
Clavibacter michiganensis subsp. sepedonicus	31964.6	NC_010407	fig|31964.6.peg.107	CMS_0062	VBIClaMic4666_0107	PATRIC.31964.6.NC_010407.CDS.69182.70117.fwd	PATRIC	CDS	69182	70117	936	+	FIG00018865	PLF_1573_00000568	PGF_00026996	YP_001708852.1	311		Oligopeptide transport ATP-binding protein OppF (TC 3.A.1.5.1)
Clavibacter michiganensis subsp. sepedonicus	31964.6	NC_010407	fig|31964.6.peg.108	CMS_0063	VBIClaMic4666_0108	PATRIC.31964.6.NC_010407.CDS.70114.71421.fwd	PATRIC	CDS	70114	71421	1308	+	FIG00000951	PLF_1573_00001687	PGF_00037533	YP_001708853.1	435	pip	Proline iminopeptidase (EC 3.4.11.5)
Clavibacter michiganensis subsp. sepedonicus	31964.6	NC_010407	fig|31964.6.peg.109	CMS_0064	VBIClaMic4666_0109	PATRIC.31964.6.NC_010407.CDS.71418.72878.fwd	PATRIC	CDS	71418	72878	1461	+	FIG00010600	PLF_1573_00001960	PGF_00066867	YP_001708854.1	486		Xaa-Pro aminopeptidase (EC 3.4.11.9)
Clavibacter michiganensis subsp. sepedonicus	31964.6	NC_010407	fig|31964.6.peg.110	CMS_0065	VBIClaMic4666_0110	PATRIC.31964.6.NC_010407.CDS.72898.74955.fwd	PATRIC	CDS	72898	74955	2058	+	FIG00002178	PLF_1573_00000396	PGF_00420886	YP_001708855.1	685		D-amino-acid oxidase (EC 1.4.3.3)
Clavibacter michiganensis subsp. sepedonicus	31964.6	NC_010407	fig|31964.6.peg.111		VBIClaMic4666_0111	PATRIC.31964.6.NC_010407.CDS.74952.75305.fwd	PATRIC	CDS	74952	75305	354	+	FIG00638284	PLF_1573_00000578	PGF_00027248		117		Opine oxidase subunit C
Clavibacter michiganensis subsp. sepedonicus	31964.6	NC_010407	fig|31964.6.peg.112	CMS_0066	VBIClaMic4666_0112	PATRIC.31964.6.NC_010407.CDS.75302.76978.fwd	PATRIC	CDS	75302	76978	1677	+	FIG00018431	PLF_1573_00001724	PGF_00042854	YP_001708856.1	558		Putative oxidoreductase in 4-hydroxyproline catabolic gene cluster
Clavibacter michiganensis subsp. sepedonicus	31964.6	NC_010407	fig|31964.6.peg.113	CMS_0067	VBIClaMic4666_0113	PATRIC.31964.6.NC_010407.CDS.76975.77892.fwd	PATRIC	CDS	76975	77892	918	+	FIG00133510	PLF_1573_00000341	PGF_00426624	YP_001708857.1	305		1-pyrroline-4-hydroxy-2-carboxylate deaminase (EC 3.5.4.22)
Clavibacter michiganensis subsp. sepedonicus	31964.6	NC_010407	fig|31964.6.peg.114	CMS_0068	VBIClaMic4666_0114	PATRIC.31964.6.NC_010407.CDS.77900.78901.fwd	PATRIC	CDS	77900	78901	1002	+	FIG00023542	PLF_1573_00001134	PGF_00424435	YP_001708858.1	333		4-hydroxyproline epimerase (EC 5.1.1.8)
Clavibacter michiganensis subsp. sepedonicus	31964.6	NC_010407	fig|31964.6.peg.115	CMS_0069	VBIClaMic4666_0115	PATRIC.31964.6.NC_010407.CDS.78928.80439.fwd	PATRIC	CDS	78928	80439	1512	+	FIG00132790	PLF_1573_00000374	PGF_00036709	YP_001708859.1	503		2,5-dioxovalerate dehydrogenase (EC 1.2.1.26)
Clavibacter michiganensis subsp. sepedonicus	31964.6	NC_010407	fig|31964.6.peg.116		VBIClaMic4666_0116	PATRIC.31964.6.NC_010407.CDS.80501.80656.rev	PATRIC	CDS	80501	80656	156	-		PLF_1573_00004880	PGF_01253087		51		hypothetical protein
Clavibacter michiganensis subsp. sepedonicus	31964.6	NC_010407	fig|31964.6.peg.117	CMS_0070	VBIClaMic4666_0117	PATRIC.31964.6.NC_010407.CDS.80813.82897.fwd	PATRIC	CDS	80813	82897	2085	+	FIG00731180	PLF_1573_00000132	PGF_00033866	YP_001708860.1	694		Acyl-coenzyme A oxidase 1, peroxisomal (EC 1.3.3.6)
Clavibacter michiganensis subsp. sepedonicus	31964.6	NC_010407	fig|31964.6.peg.118	CMS_0071	VBIClaMic4666_0118	PATRIC.31964.6.NC_010407.CDS.82980.83246.rev	PATRIC	CDS	82980	83246	267	-		PLF_1573_00003264	PGF_01251884	YP_001708861.1	88		hypothetical protein
Clavibacter michiganensis subsp. sepedonicus	31964.6	NC_010407	fig|31964.6.peg.119	CMS_0072	VBIClaMic4666_0119	PATRIC.31964.6.NC_010407.CDS.84014.84622.rev	PATRIC	CDS	84014	84622	609	-	FIG00638284	PLF_1573_00002139	PGF_00195328	YP_001708862.1	202		hypothetical protein
Clavibacter michiganensis subsp. sepedonicus	31964.6	NC_010407	fig|31964.6.peg.120	CMS_0073	VBIClaMic4666_0120	PATRIC.31964.6.NC_010407.CDS.84650.84775.rev	PATRIC	CDS	84650	84775	126	-		PLF_1573_00002464	PGF_00037503	YP_001708863.1	41		Programmed cell death toxin YdcE
Clavibacter michiganensis subsp. sepedonicus	31964.6	NC_010407	fig|31964.6.peg.121	CMS_0074	VBIClaMic4666_0121	PATRIC.31964.6.NC_010407.CDS.84991.85242.rev	PATRIC	CDS	84991	85242	252	-	FIG00008524	PLF_1573_00001686	PGF_01251314	YP_001708864.1	83		Programmed cell death antitoxin YdcD
Clavibacter michiganensis subsp. sepedonicus	31964.6	NC_010407	fig|31964.6.peg.122	CMS_0075	VBIClaMic4666_0122	PATRIC.31964.6.NC_010407.CDS.85313.86038.rev	PATRIC	CDS	85313	86038	726	-	FIG00512142	PLF_1573_00000323	PGF_01251861	YP_001708865.1	241		GDSL-like Lipase/Acylhydrolase domain protein
Clavibacter michiganensis subsp. sepedonicus	31964.6	NC_010407	fig|31964.6.peg.123	CMS_0076	VBIClaMic4666_0123	PATRIC.31964.6.NC_010407.CDS.86215.87189.fwd	PATRIC	CDS	86215	87189	975	+	FIG00000951	PLF_1573_00001688	PGF_00037535	YP_001708866.1	324		Proline iminopeptidase (EC 3.4.11.5)
Clavibacter michiganensis subsp. sepedonicus	31964.6	NC_010407	fig|31964.6.peg.124	CMS_0077	VBIClaMic4666_0124	PATRIC.31964.6.NC_010407.CDS.87259.87756.rev	PATRIC	CDS	87259	87756	498	-	FIG00035627	PLF_1573_00001093	PGF_00008599	YP_001708867.1	165	gct	Glycerol-3-phosphate cytidylyltransferase (EC 2.7.7.39)
Clavibacter michiganensis subsp. sepedonicus	31964.6	NC_010407	fig|31964.6.peg.125		VBIClaMic4666_0125	PATRIC.31964.6.NC_010407.CDS.88090.88251.rev	PATRIC	CDS	88090	88251	162	-		PLF_1573_00002146	PGF_01251442		53		hypothetical protein
Clavibacter michiganensis subsp. sepedonicus	31964.6	NC_010407	fig|31964.6.peg.126	CMS_0078	VBIClaMic4666_0126	PATRIC.31964.6.NC_010407.CDS.88267.90780.fwd	PATRIC	CDS	88267	90780	2514	+	FIG00001347	PLF_1573_00000488	PGF_00417609	YP_001708868.1	837		Chitinase (EC 3.2.1.14)
Clavibacter michiganensis subsp. sepedonicus	31964.6	NC_010407	fig|31964.6.peg.127		VBIClaMic4666_0127	PATRIC.31964.6.NC_010407.CDS.90834.91136.fwd	PATRIC	CDS	90834	91136	303	+		PLF_1573_00004562	PGF_01252784		100		hypothetical protein
Clavibacter michiganensis subsp. sepedonicus	31964.6	NC_010407	fig|31964.6.peg.128	CMS_0079	VBIClaMic4666_0128	PATRIC.31964.6.NC_010407.CDS.91133.93754.fwd	PATRIC	CDS	91133	93754	2622	+	FIG00001347	PLF_1573_00002584	PGF_00251055	YP_001708869.1	873		hypothetical protein
Clavibacter michiganensis subsp. sepedonicus	31964.6	NC_010407	fig|31964.6.peg.129		VBIClaMic4666_0129	PATRIC.31964.6.NC_010407.CDS.93960.94097.rev	PATRIC	CDS	93960	94097	138	-		PLF_1573_00003279	PGF_01251898		45		hypothetical protein
Clavibacter michiganensis subsp. sepedonicus	31964.6	NC_010407	fig|31964.6.peg.130	CMS_0080	VBIClaMic4666_0130	PATRIC.31964.6.NC_010407.CDS.94101.95654.fwd	PATRIC	CDS	94101	95654	1554	+	FIG00002968	PLF_1573_00001709	PGF_00041054	YP_001708870.1	517		Putative glycosyltransferase
Clavibacter michiganensis subsp. sepedonicus	31964.6	NC_010407	fig|31964.6.peg.131	CMS_0081	VBIClaMic4666_0131	PATRIC.31964.6.NC_010407.CDS.95654.96898.fwd	PATRIC	CDS	95654	96898	1245	+	FIG00002463	PLF_1573_00001160	PGF_00046044	YP_001708871.1	414		Alpha-D-GlcNAc alpha-1,2-L-rhamnosyltransferase (EC 2.4.1.-)
Clavibacter michiganensis subsp. sepedonicus	31964.6	NC_010407	fig|31964.6.peg.132	CMS_0082	VBIClaMic4666_0132	PATRIC.31964.6.NC_010407.CDS.96895.97707.fwd	PATRIC	CDS	96895	97707	813	+	FIG00512293	PLF_1573_00000687	PGF_00044510	YP_001708872.1	270		Putative transferase
Clavibacter michiganensis subsp. sepedonicus	31964.6	NC_010407	fig|31964.6.peg.133	CMS_0083	VBIClaMic4666_0133	PATRIC.31964.6.NC_010407.CDS.97704.98945.fwd	PATRIC	CDS	97704	98945	1242	+	FIG01560076	PLF_1573_00000196	PGF_00009303	YP_001708873.1	413		Glycosyl transferase, group 1
Clavibacter michiganensis subsp. sepedonicus	31964.6	NC_010407	fig|31964.6.peg.134		VBIClaMic4666_0134	PATRIC.31964.6.NC_010407.CDS.98995.101607.fwd	PATRIC	CDS	98995	101607	2613	+	FIG00001347	PLF_1573_00001376	PGF_00003977		870		FOG: PKD repeat
Clavibacter michiganensis subsp. sepedonicus	31964.6	NC_010407	fig|31964.6.peg.135		VBIClaMic4666_0135	PATRIC.31964.6.NC_010407.CDS.101704.104625.fwd	PATRIC	CDS	101704	104625	2922	+		PLF_1573_00001376	PGF_00003977		973		FOG: PKD repeat
Clavibacter michiganensis subsp. sepedonicus	31964.6	NC_010407	fig|31964.6.peg.136	CMS_0086	VBIClaMic4666_0136	PATRIC.31964.6.NC_010407.CDS.105166.105690.fwd	PATRIC	CDS	105166	105690	525	+	FIG01306568	PLF_1573_00000001	PGF_00022162	YP_001708874.1	174		Mobile element protein
Clavibacter michiganensis subsp. sepedonicus	31964.6	NC_010407	fig|31964.6.peg.137	CMS_0087	VBIClaMic4666_0137	PATRIC.31964.6.NC_010407.CDS.105701.106879.rev	PATRIC	CDS	105701	106879	1179	-	FIG00475203	PLF_1573_00001100	PGF_00424200	YP_001708875.1	392		Endo-1,4-beta-xylanase A precursor (EC 3.2.1.8)
Clavibacter michiganensis subsp. sepedonicus	31964.6	NC_010407	fig|31964.6.peg.138	CMS_0088	VBIClaMic4666_0138	PATRIC.31964.6.NC_010407.CDS.107260.108303.fwd	PATRIC	CDS	107260	108303	1044	+	FIG01529554	PLF_1573_00002712	PGF_00408520	YP_001708876.1	347		putative mRNA-binding protein
Clavibacter michiganensis subsp. sepedonicus	31964.6	NC_010407	fig|31964.6.peg.139	CMS_0089	VBIClaMic4666_0139	PATRIC.31964.6.NC_010407.CDS.108350.109168.rev	PATRIC	CDS	108350	109168	819	-	FIG00511850	PLF_1573_00002637	PGF_00251055	YP_001708877.1	272		hypothetical protein
Clavibacter michiganensis subsp. sepedonicus	31964.6	NC_010407	fig|31964.6.peg.140	CMS_0090	VBIClaMic4666_0140	PATRIC.31964.6.NC_010407.CDS.109249.109776.fwd	PATRIC	CDS	109249	109776	528	+	FIG01513201	PLF_1573_00001895	PGF_00059570	YP_001708878.1	175		Transcriptional regulator, MarR family
Clavibacter michiganensis subsp. sepedonicus	31964.6	NC_010407	fig|31964.6.peg.141	CMS_0091	VBIClaMic4666_0141	PATRIC.31964.6.NC_010407.CDS.109773.110513.fwd	PATRIC	CDS	109773	110513	741	+	FIG00638284	PLF_1573_00000099	PGF_00251055	YP_001708879.1	246		hypothetical protein
Clavibacter michiganensis subsp. sepedonicus	31964.6	NC_010407	fig|31964.6.peg.142	CMS_0092	VBIClaMic4666_0142	PATRIC.31964.6.NC_010407.CDS.110574.112409.rev	PATRIC	CDS	110574	112409	1836	-	FIG00012589	PLF_1573_00000327	PGF_00007836	YP_001708880.1	611		Glucoamylase (EC 3.2.1.3)
Clavibacter michiganensis subsp. sepedonicus	31964.6	NC_010407	fig|31964.6.peg.143	CMS_0093	VBIClaMic4666_0143	PATRIC.31964.6.NC_010407.CDS.112656.113189.fwd	PATRIC	CDS	112656	113189	534	+	FIG00004221	PLF_1573_00001346	PGF_00415582	YP_001708881.1	177		COG2110, Macro domain, possibly ADP-ribose binding module
Clavibacter michiganensis subsp. sepedonicus	31964.6	NC_010407	fig|31964.6.peg.144	CMS_0094	VBIClaMic4666_0144	PATRIC.31964.6.NC_010407.CDS.114004.115314.fwd	PATRIC	CDS	114004	115314	1311	+	FIG01712719	PLF_1573_00001296	PGF_00020086	YP_001708882.1	436		Membrane proteins related to metalloendopeptidases
Clavibacter michiganensis subsp. sepedonicus	31964.6	NC_010407	fig|31964.6.peg.145	CMS_0095	VBIClaMic4666_0145	PATRIC.31964.6.NC_010407.CDS.115328.116722.fwd	PATRIC	CDS	115328	116722	1395	+	FIG00945273	PLF_1573_00003173	PGF_00410503	YP_001708883.1	464		putative secreted protein
Clavibacter michiganensis subsp. sepedonicus	31964.6	NC_010407	fig|31964.6.peg.146	CMS_0096	VBIClaMic4666_0146	PATRIC.31964.6.NC_010407.CDS.116846.117373.rev	PATRIC	CDS	116846	117373	528	-	FIG00000429	PLF_1573_00001449	PGF_00014306	YP_001708884.1	175		Inorganic pyrophosphatase (EC 3.6.1.1)
Clavibacter michiganensis subsp. sepedonicus	31964.6	NC_010407	fig|31964.6.peg.147	CMS_0097	VBIClaMic4666_0147	PATRIC.31964.6.NC_010407.CDS.117428.118453.fwd	PATRIC	CDS	117428	118453	1026	+	FIG00000257	PLF_1573_00002247	PGF_00413308	YP_001708885.1	341		tRNA(Ile)-lysidine synthetase (EC 6.3.4.19)
Clavibacter michiganensis subsp. sepedonicus	31964.6	NC_010407	fig|31964.6.peg.148	CMS_0098	VBIClaMic4666_0148	PATRIC.31964.6.NC_010407.CDS.118455.119006.fwd	PATRIC	CDS	118455	119006	552	+	FIG00000355	PLF_1573_00001440	PGF_00013491	YP_001708886.1	183		Hypoxanthine-guanine phosphoribosyltransferase (EC 2.4.2.8)
Clavibacter michiganensis subsp. sepedonicus	31964.6	NC_010407	fig|31964.6.peg.149	CMS_0099	VBIClaMic4666_0149	PATRIC.31964.6.NC_010407.CDS.119164.121164.fwd	PATRIC	CDS	119164	121164	2001	+	FIG00018369	PLF_1573_00000355	PGF_00416947	YP_001708887.1	666		Cell division protein FtsH (EC 3.4.24.-)
Clavibacter michiganensis subsp. sepedonicus	31964.6	NC_010407	fig|31964.6.peg.150	CMS_0100	VBIClaMic4666_0150	PATRIC.31964.6.NC_010407.CDS.121170.121760.fwd	PATRIC	CDS	121170	121760	591	+	FIG00000226	PLF_1573_00000324	PGF_00006973	YP_001708888.1	196		GTP cyclohydrolase I (EC 3.5.4.16) type 1
Clavibacter michiganensis subsp. sepedonicus	31964.6	NC_010407	fig|31964.6.peg.151	CMS_0101	VBIClaMic4666_0151	PATRIC.31964.6.NC_010407.CDS.121757.122632.fwd	PATRIC	CDS	121757	122632	876	+	FIG00000307	PLF_1573_00000203	PGF_00423406	YP_001708889.1	291		Dihydropteroate synthase (EC 2.5.1.15)
Clavibacter michiganensis subsp. sepedonicus	31964.6	NC_010407	fig|31964.6.peg.152	CMS_0102	VBIClaMic4666_0152	PATRIC.31964.6.NC_010407.CDS.122646.123347.fwd	PATRIC	CDS	122646	123347	702	+	FIG00638284	PLF_1573_00000094	PGF_01253391	YP_001708890.1	233		hypothetical protein
Clavibacter michiganensis subsp. sepedonicus	31964.6	NC_010407	fig|31964.6.peg.153	CMS_0103	VBIClaMic4666_0153	PATRIC.31964.6.NC_010407.CDS.123341.124264.fwd	PATRIC	CDS	123341	124264	924	+	FIG00015180	PLF_1573_00000503	PGF_00423364	YP_001708891.1	307		Dihydroneopterin aldolase (EC 4.1.2.25) / 2-amino-4-hydroxy-6-hydroxymethyldihydropteridine pyrophosphokinase (EC 2.7.6.3)
Clavibacter michiganensis subsp. sepedonicus	31964.6	NC_010407	fig|31964.6.peg.154	CMS_0104	VBIClaMic4666_0154	PATRIC.31964.6.NC_010407.CDS.124261.124743.fwd	PATRIC	CDS	124261	124743	483	+	FIG00511143	PLF_1573_00000363	PGF_00002934	YP_001708892.1	160		FIG027937: secreted protein
Clavibacter michiganensis subsp. sepedonicus	31964.6	NC_010407	fig|31964.6.peg.155	CMS_0105	VBIClaMic4666_0155	PATRIC.31964.6.NC_010407.CDS.124794.125282.fwd	PATRIC	CDS	124794	125282	489	+	FIG00031962	PLF_1573_00001071	PGF_00413876	YP_001708893.1	162		transmembrane protein, distant homology with ydbS
Clavibacter michiganensis subsp. sepedonicus	31964.6	NC_010407	fig|31964.6.peg.156	CMS_0106	VBIClaMic4666_0156	PATRIC.31964.6.NC_010407.CDS.125279.127144.fwd	PATRIC	CDS	125279	127144	1866	+	FIG00638284	PLF_1573_00002190	PGF_00401178	YP_001708894.1	621		membrane-flanked domain
Clavibacter michiganensis subsp. sepedonicus	31964.6	NC_010407	fig|31964.6.peg.157	CMS_0107	VBIClaMic4666_0157	PATRIC.31964.6.NC_010407.CDS.127141.127902.fwd	PATRIC	CDS	127141	127902	762	+	FIG00506717	PLF_1573_00001240	PGF_00015857	YP_001708895.1	253		Ketopantoate reductase PanG (EC 1.1.1.169)
Clavibacter michiganensis subsp. sepedonicus	31964.6	NC_010407	fig|31964.6.peg.158	CMS_0108	VBIClaMic4666_0158	PATRIC.31964.6.NC_010407.CDS.127945.128823.fwd	PATRIC	CDS	127945	128823	879	+	FIG00000440	PLF_1573_00001627	PGF_00029917	YP_001708896.1	292	panC	Pantoate--beta-alanine ligase (EC 6.3.2.1)
Clavibacter michiganensis subsp. sepedonicus	31964.6	NC_010407	fig|31964.6.peg.159	CMS_0109	VBIClaMic4666_0159	PATRIC.31964.6.NC_010407.CDS.128939.130480.fwd	PATRIC	CDS	128939	130480	1542	+	FIG00000300	PLF_1573_00000290	PGF_00018088	YP_001708897.1	513	lysS	Lysyl-tRNA synthetase (class II) (EC 6.1.1.6)
Clavibacter michiganensis subsp. sepedonicus	31964.6	NC_010407	fig|31964.6.peg.160	CMS_0110	VBIClaMic4666_0160	PATRIC.31964.6.NC_010407.CDS.130493.130618.fwd	PATRIC	CDS	130493	130618	126	+	FIG00638284	PLF_1573_00001012	PGF_01251260	YP_001708898.1	41		hypothetical protein
Clavibacter michiganensis subsp. sepedonicus	31964.6	NC_010407	fig|31964.6.peg.161	CMS_0111	VBIClaMic4666_0161	PATRIC.31964.6.NC_010407.CDS.130640.130822.fwd	PATRIC	CDS	130640	130822	183	+	FIG00511574	PLF_1573_00001010	PGF_01251258	YP_001708899.1	60		hypothetical protein
Clavibacter michiganensis subsp. sepedonicus	31964.6	NC_010407	fig|31964.6.peg.162		VBIClaMic4666_0162	PATRIC.31964.6.NC_010407.CDS.130930.131058.rev	PATRIC	CDS	130930	131058	129	-		PLF_1573_00004990	PGF_01253194		42		hypothetical protein
Clavibacter michiganensis subsp. sepedonicus	31964.6	NC_010407	fig|31964.6.peg.163	CMS_0112	VBIClaMic4666_0163	PATRIC.31964.6.NC_010407.CDS.131047.133494.fwd	PATRIC	CDS	131047	133494	2448	+	FIG00011902	PLF_1573_00001499	PGF_00016441	YP_001708900.1	815		ATP-dependent Clp protease, ATP-binding subunit ClpC / Negative regulator of genetic competence clcC/mecB
Clavibacter michiganensis subsp. sepedonicus	31964.6	NC_010407	fig|31964.6.peg.164	CMS_0113	VBIClaMic4666_0164	PATRIC.31964.6.NC_010407.CDS.133655.134542.fwd	PATRIC	CDS	133655	134542	888	+	FIG00022300	PLF_1573_00001943	PGF_00064074	YP_001708901.1	295	galE	UDP-glucose 4-epimerase (EC 5.1.3.2)
Clavibacter michiganensis subsp. sepedonicus	31964.6	NC_010407	fig|31964.6.peg.165	CMS_0114	VBIClaMic4666_0165	PATRIC.31964.6.NC_010407.CDS.134539.135516.fwd	PATRIC	CDS	134539	135516	978	+	FIG00945653	PLF_1573_00001953	PGF_00064860	YP_001708902.1	325		Uncharacterized oxidoreductase, YajO family
Clavibacter michiganensis subsp. sepedonicus	31964.6	NC_010407	fig|31964.6.peg.166	CMS_0115	VBIClaMic4666_0166	PATRIC.31964.6.NC_010407.CDS.135818.136333.fwd	PATRIC	CDS	135818	136333	516	+	FIG00000159	PLF_1573_00002282	PGF_00016329	YP_001708903.1	171	rplJ	LSU ribosomal protein L10p (P0)
Clavibacter michiganensis subsp. sepedonicus	31964.6	NC_010407	fig|31964.6.peg.167	CMS_0116	VBIClaMic4666_0167	PATRIC.31964.6.NC_010407.CDS.136408.136791.fwd	PATRIC	CDS	136408	136791	384	+	FIG00000141	PLF_1573_00002283	PGF_00016445	YP_001708904.1	127	rplL	LSU ribosomal protein L7/L12 (P1/P2)
Clavibacter michiganensis subsp. sepedonicus	31964.6	NC_010407	fig|31964.6.peg.168	CMS_0117	VBIClaMic4666_0168	PATRIC.31964.6.NC_010407.CDS.136870.138492.rev	PATRIC	CDS	136870	138492	1623	-	FIG00511870	PLF_1573_00001887	PGF_01251338	YP_001708905.1	540		Transcriptional regulator, LuxR family
Clavibacter michiganensis subsp. sepedonicus	31964.6	NC_010407	fig|31964.6.peg.169	CMS_0118	VBIClaMic4666_0169	PATRIC.31964.6.NC_010407.CDS.138650.139099.fwd	PATRIC	CDS	138650	139099	450	+	FIG00554610	PLF_1573_00000790	PGF_01253320	YP_001708906.1	149		Transcriptional regulator, MarR family
Clavibacter michiganensis subsp. sepedonicus	31964.6	NC_010407	fig|31964.6.peg.170	CMS_0119	VBIClaMic4666_0170	PATRIC.31964.6.NC_010407.CDS.139192.140424.fwd	PATRIC	CDS	139192	140424	1233	+	FIG01313819	PLF_1573_00000298	PGF_00018631	YP_001708907.1	410		Major facilitator family transporter
Clavibacter michiganensis subsp. sepedonicus	31964.6	NC_010407	fig|31964.6.peg.171	CMS_0120	VBIClaMic4666_0171	PATRIC.31964.6.NC_010407.CDS.140479.141498.rev	PATRIC	CDS	140479	141498	1020	-	FIG00026774	PLF_1573_00001861	PGF_00058491	YP_001708908.1	339		Transcriptional regulator AglR, LacI family
Clavibacter michiganensis subsp. sepedonicus	31964.6	NC_010407	fig|31964.6.peg.172	CMS_0121	VBIClaMic4666_0172	PATRIC.31964.6.NC_010407.CDS.141812.143176.fwd	PATRIC	CDS	141812	143176	1365	+	FIG00020204	PLF_1573_00001474	PGF_00047937	YP_001708909.1	454		Alpha-glucosides-binding periplasmic protein AglE precursor
Clavibacter michiganensis subsp. sepedonicus	31964.6	NC_010407	fig|31964.6.peg.173	CMS_0122	VBIClaMic4666_0173	PATRIC.31964.6.NC_010407.CDS.143234.144283.fwd	PATRIC	CDS	143234	144283	1050	+	FIG00036219	PLF_1573_00001496	PGF_00000760	YP_001708910.1	349		ABC alpha-glucoside transporter, inner membrane subunit AglF
Clavibacter michiganensis subsp. sepedonicus	31964.6	NC_010407	fig|31964.6.peg.174	CMS_0123	VBIClaMic4666_0174	PATRIC.31964.6.NC_010407.CDS.144280.145269.fwd	PATRIC	CDS	144280	145269	990	+	FIG00031150	PLF_1573_00000198	PGF_00047906	YP_001708911.1	329		Alpha-glucoside transport system permease protein AglG
Clavibacter michiganensis subsp. sepedonicus	31964.6	NC_010407	fig|31964.6.peg.175	CMS_0124	VBIClaMic4666_0175	PATRIC.31964.6.NC_010407.CDS.145552.147246.fwd	PATRIC	CDS	145552	147246	1695	+	FIG00147713	PLF_1573_00000197	PGF_00047890	YP_001708912.1	564		Alpha-glucoside transport ATP-binding protein AglK
Clavibacter michiganensis subsp. sepedonicus	31964.6	NC_010407	fig|31964.6.peg.176	CMS_0125	VBIClaMic4666_0176	PATRIC.31964.6.NC_010407.CDS.147342.148109.rev	PATRIC	CDS	147342	148109	768	-	FIG01122660	PLF_1573_00001059	PGF_00410675	YP_001708913.1	255		putative secreted protein
Clavibacter michiganensis subsp. sepedonicus	31964.6	NC_010407	fig|31964.6.peg.177	CMS_0126	VBIClaMic4666_0177	PATRIC.31964.6.NC_010407.CDS.148112.148801.rev	PATRIC	CDS	148112	148801	690	-	FIG00511333	PLF_1573_00003170	PGF_00408978	YP_001708914.1	229		putative membrane protein
Clavibacter michiganensis subsp. sepedonicus	31964.6	NC_010407	fig|31964.6.peg.178	CMS_0127	VBIClaMic4666_0178	PATRIC.31964.6.NC_010407.CDS.148972.150336.fwd	PATRIC	CDS	148972	150336	1365	+	FIG00022427	PLF_1573_00001393	PGF_00420017	YP_001708915.1	454		Cystathionine beta-synthase (EC 4.2.1.22)
Clavibacter michiganensis subsp. sepedonicus	31964.6	NC_010407	fig|31964.6.peg.179	CMS_0128	VBIClaMic4666_0179	PATRIC.31964.6.NC_010407.CDS.150386.151558.fwd	PATRIC	CDS	150386	151558	1173	+	FIG00000660	PLF_1573_00000385	PGF_00420023	YP_001708916.1	390		Cystathionine gamma-synthase (EC 2.5.1.48)
Clavibacter michiganensis subsp. sepedonicus	31964.6	NC_010407	fig|31964.6.peg.180	CMS_0129	VBIClaMic4666_0180	PATRIC.31964.6.NC_010407.CDS.151599.152354.rev	PATRIC	CDS	151599	152354	756	-	FIG00000542	PLF_1573_00000716	PGF_00048543	YP_001708917.1	251	rnhA	Ribonuclease HI (EC 3.1.26.4)
Clavibacter michiganensis subsp. sepedonicus	31964.6	NC_010407	fig|31964.6.peg.181	CMS_0130	VBIClaMic4666_0181	PATRIC.31964.6.NC_010407.CDS.152529.153551.fwd	PATRIC	CDS	152529	153551	1023	+	FIG00781023	PLF_1573_00002933	PGF_00059365	YP_001708918.1	340		Transcriptional regulator, LacI family
Clavibacter michiganensis subsp. sepedonicus	31964.6	NC_010407	fig|31964.6.peg.182	CMS_0131	VBIClaMic4666_0182	PATRIC.31964.6.NC_010407.CDS.153724.155427.fwd	PATRIC	CDS	153724	155427	1704	+	FIG00002300	PLF_1573_00001777	PGF_00048963	YP_001708919.1	567	araB	Ribulokinase (EC 2.7.1.16)
Clavibacter michiganensis subsp. sepedonicus	31964.6	NC_010407	fig|31964.6.peg.183	CMS_0132	VBIClaMic4666_0183	PATRIC.31964.6.NC_010407.CDS.155424.156134.fwd	PATRIC	CDS	155424	156134	711	+	FIG00000986	PLF_1573_00000259	PGF_00016218	YP_001708920.1	236		L-ribulose-5-phosphate 4-epimerase (EC 5.1.3.4)
Clavibacter michiganensis subsp. sepedonicus	31964.6	NC_010407	fig|31964.6.peg.184	CMS_0133	VBIClaMic4666_0184	PATRIC.31964.6.NC_010407.CDS.156131.157648.fwd	PATRIC	CDS	156131	157648	1518	+	FIG00002117	PLF_1573_00001242	PGF_00016028	YP_001708921.1	505	araA	L-arabinose isomerase (EC 5.3.1.4)
Clavibacter michiganensis subsp. sepedonicus	31964.6	NC_010407	fig|31964.6.peg.185	CMS_0134	VBIClaMic4666_0185	PATRIC.31964.6.NC_010407.CDS.157723.158841.fwd	PATRIC	CDS	157723	158841	1119	+	FIG00003299	PLF_1573_00001243	PGF_00016042	YP_001708922.1	372		L-arabinose-binding periplasmic protein precursor AraF (TC 3.A.1.2.2)
Clavibacter michiganensis subsp. sepedonicus	31964.6	NC_010407	fig|31964.6.peg.186	CMS_0135	VBIClaMic4666_0186	PATRIC.31964.6.NC_010407.CDS.159021.160550.fwd	PATRIC	CDS	159021	160550	1530	+	FIG00003757	PLF_1573_00002340	PGF_00016031	YP_001708923.1	509		L-arabinose transport ATP-binding protein AraG (TC 3.A.1.2.2)
Clavibacter michiganensis subsp. sepedonicus	31964.6	NC_010407	fig|31964.6.peg.187	CMS_0136	VBIClaMic4666_0187	PATRIC.31964.6.NC_010407.CDS.160556.161743.fwd	PATRIC	CDS	160556	161743	1188	+	FIG00004109	PLF_1573_00000255	PGF_00016035	YP_001708924.1	395		L-arabinose transport system permease protein (TC 3.A.1.2.2)
Clavibacter michiganensis subsp. sepedonicus	31964.6	NC_010407	fig|31964.6.peg.188		VBIClaMic4666_0188	PATRIC.31964.6.NC_010407.CDS.163047.163253.fwd	PATRIC	CDS	163047	163253	207	+		PLF_1573_00003268	PGF_01251887		68		predicted transcription regulator, containing DNA-binding HTH domain
Clavibacter michiganensis subsp. sepedonicus	31964.6	NC_010407	fig|31964.6.peg.189	CMS_0139	VBIClaMic4666_0189	PATRIC.31964.6.NC_010407.CDS.163594.164151.fwd	PATRIC	CDS	163594	164151	558	+	FIG00638284	PLF_1573_00004043	PGF_01252382	YP_001708927.1	185		hypothetical protein
Clavibacter michiganensis subsp. sepedonicus	31964.6	NC_010407	fig|31964.6.peg.190	CMS_0140	VBIClaMic4666_0190	PATRIC.31964.6.NC_010407.CDS.164242.164766.rev	PATRIC	CDS	164242	164766	525	-	FIG01306568	PLF_1573_00000001	PGF_00022162	YP_001708928.1	174		Mobile element protein
Clavibacter michiganensis subsp. sepedonicus	31964.6	NC_010407	fig|31964.6.peg.191	CMS_0141	VBIClaMic4666_0191	PATRIC.31964.6.NC_010407.CDS.165302.166495.rev	PATRIC	CDS	165302	166495	1194	-	FIG00019456	PLF_1573_00001964	PGF_00067062	YP_001708929.1	397	xylA	Xylose isomerase (EC 5.3.1.5)
Clavibacter michiganensis subsp. sepedonicus	31964.6	NC_010407	fig|31964.6.peg.192	CMS_0142	VBIClaMic4666_0192	PATRIC.31964.6.NC_010407.CDS.166703.168208.fwd	PATRIC	CDS	166703	168208	1506	+	FIG00001469	PLF_1573_00000843	PGF_00069015	YP_001708930.1	501		beta-glucosidase (EC 3.2.1.21)
Clavibacter michiganensis subsp. sepedonicus	31964.6	NC_010407	fig|31964.6.peg.193	CMS_0143	VBIClaMic4666_0193	PATRIC.31964.6.NC_010407.CDS.168205.168771.fwd	PATRIC	CDS	168205	168771	567	+	FIG00000756	PLF_1573_00000720	PGF_00048882	YP_001708931.1	188		Ribosomal-protein-S5p-alanine acetyltransferase (EC 2.3.1.128)
Clavibacter michiganensis subsp. sepedonicus	31964.6	NC_010407	fig|31964.6.peg.194	CMS_0144	VBIClaMic4666_0194	PATRIC.31964.6.NC_010407.CDS.168819.169256.rev	PATRIC	CDS	168819	169256	438	-	FIG00025887	PLF_1573_00001609	PGF_00027468	YP_001708932.1	145		Organic hydroperoxide resistance transcriptional regulator
Clavibacter michiganensis subsp. sepedonicus	31964.6	NC_010407	fig|31964.6.peg.195	CMS_0145	VBIClaMic4666_0195	PATRIC.31964.6.NC_010407.CDS.169392.170348.rev	PATRIC	CDS	169392	170348	957	-	FIG01036965	PLF_1573_00002937	PGF_00059484	YP_001708933.1	318		Transcriptional regulator, LysR family
Clavibacter michiganensis subsp. sepedonicus	31964.6	NC_010407	fig|31964.6.peg.196	CMS_0146	VBIClaMic4666_0196	PATRIC.31964.6.NC_010407.CDS.170430.171521.fwd	PATRIC	CDS	170430	171521	1092	+	FIG00000001	PLF_1573_00001395	PGF_00420043	YP_001708934.1	363		Cysteine desulfurase (EC 2.8.1.7)
Clavibacter michiganensis subsp. sepedonicus	31964.6	NC_010407	fig|31964.6.peg.197	CMS_0147	VBIClaMic4666_0197	PATRIC.31964.6.NC_010407.CDS.171685.172920.fwd	PATRIC	CDS	171685	172920	1236	+	FIG01121787	PLF_1573_00001479	PGF_00403047	YP_001708935.1	411		Bicyclomycin resistance protein
Clavibacter michiganensis subsp. sepedonicus	31964.6	NC_010407	fig|31964.6.peg.198	CMS_0148	VBIClaMic4666_0198	PATRIC.31964.6.NC_010407.CDS.172961.174040.fwd	PATRIC	CDS	172961	174040	1080	+	FIG00512261	PLF_1573_00002224	PGF_00408638	YP_001708936.1	359		putative membrane protein
Clavibacter michiganensis subsp. sepedonicus	31964.6	NC_010407	fig|31964.6.peg.199	CMS_0149	VBIClaMic4666_0199	PATRIC.31964.6.NC_010407.CDS.174037.174942.rev	PATRIC	CDS	174037	174942	906	-	FIG00511933	PLF_1573_00000961	PGF_01253407	YP_001708937.1	301		hypothetical protein
Clavibacter michiganensis subsp. sepedonicus	31964.6	NC_010407	fig|31964.6.peg.200	CMS_0150	VBIClaMic4666_0200	PATRIC.31964.6.NC_010407.CDS.174939.175589.rev	PATRIC	CDS	174939	175589	651	-	FIG00511766	PLF_1573_00002613	PGF_01251555	YP_001708938.1	216		hypothetical protein
Clavibacter michiganensis subsp. sepedonicus	31964.6	NC_010407	fig|31964.6.peg.201	CMS_0151	VBIClaMic4666_0201	PATRIC.31964.6.NC_010407.CDS.175923.178709.rev	PATRIC	CDS	175923	178709	2787	-	FIG00512065	PLF_1573_00000772	PGF_00058213	YP_001708939.1	928		Transcriptional regulator
Clavibacter michiganensis subsp. sepedonicus	31964.6	NC_010407	fig|31964.6.peg.202	CMS_0152	VBIClaMic4666_0202	PATRIC.31964.6.NC_010407.CDS.179108.179770.rev	PATRIC	CDS	179108	179770	663	-	FIG01327653	PLF_1573_00002193	PGF_00402270	YP_001708940.1	220		oxidoreductase ylbE
Clavibacter michiganensis subsp. sepedonicus	31964.6	NC_010407	fig|31964.6.peg.203	CMS_0153	VBIClaMic4666_0203	PATRIC.31964.6.NC_010407.CDS.179995.182112.fwd	PATRIC	CDS	179995	182112	2118	+	FIG00000522	PLF_1573_00001515	PGF_00403653	YP_001708941.1	705		BioD-like N-terminal domain / Phosphate acetyltransferase (EC 2.3.1.8)
Clavibacter michiganensis subsp. sepedonicus	31964.6	NC_010407	fig|31964.6.peg.204	CMS_0154	VBIClaMic4666_0204	PATRIC.31964.6.NC_010407.CDS.182167.183357.fwd	PATRIC	CDS	182167	183357	1191	+	FIG00067248	PLF_1573_00000186	PGF_00024567	YP_001708942.1	396		Acetate kinase (EC 2.7.2.1)
Clavibacter michiganensis subsp. sepedonicus	31964.6	NC_010407	fig|31964.6.peg.205	CMS_0155	VBIClaMic4666_0205	PATRIC.31964.6.NC_010407.CDS.183661.187968.fwd	PATRIC	CDS	183661	187968	4308	+	FIG00638284	PLF_1573_00000886	PGF_00251055	YP_001708943.1	1435		hypothetical protein
Clavibacter michiganensis subsp. sepedonicus	31964.6	NC_010407	fig|31964.6.peg.206	CMS_0156	VBIClaMic4666_0206	PATRIC.31964.6.NC_010407.CDS.188188.189084.fwd	PATRIC	CDS	188188	189084	897	+	FIG00512017	PLF_1573_00000887	PGF_00255719	YP_001708944.1	298		hypothetical protein
Clavibacter michiganensis subsp. sepedonicus	31964.6	NC_010407	fig|31964.6.peg.207	CMS_0157	VBIClaMic4666_0207	PATRIC.31964.6.NC_010407.CDS.189081.190301.fwd	PATRIC	CDS	189081	190301	1221	+	FIG00511499	PLF_1573_00000079	PGF_00131871	YP_001708945.1	406		hypothetical protein
Clavibacter michiganensis subsp. sepedonicus	31964.6	NC_010407	fig|31964.6.peg.208	CMS_0158	VBIClaMic4666_0208	PATRIC.31964.6.NC_010407.CDS.190347.192839.fwd	PATRIC	CDS	190347	192839	2493	+	FIG00000414	PLF_1573_00000497	PGF_00421591	YP_001708946.1	830		DNA polymerase III subunits gamma and tau (EC 2.7.7.7)
Clavibacter michiganensis subsp. sepedonicus	31964.6	NC_010407	fig|31964.6.peg.209	CMS_0159	VBIClaMic4666_0209	PATRIC.31964.6.NC_010407.CDS.192846.193445.fwd	PATRIC	CDS	192846	193445	600	+	FIG00000190	PLF_1573_00001753	PGF_00047131	YP_001708947.1	199	recR	Recombination protein RecR
Clavibacter michiganensis subsp. sepedonicus	31964.6	NC_010407	fig|31964.6.peg.210		VBIClaMic4666_0210	PATRIC.31964.6.NC_010407.CDS.193442.193561.fwd	PATRIC	CDS	193442	193561	120	+		PLF_1573_00004044	PGF_01252383		39		hypothetical protein
Clavibacter michiganensis subsp. sepedonicus	31964.6	NC_010407	fig|31964.6.peg.211	CMS_0160	VBIClaMic4666_0211	PATRIC.31964.6.NC_010407.CDS.193558.194823.fwd	PATRIC	CDS	193558	194823	1266	+	FIG00000132	PLF_1573_00001189	PGF_00067330	YP_001708948.1	421		Aspartokinase (EC 2.7.2.4)
Clavibacter michiganensis subsp. sepedonicus	31964.6	NC_010407	fig|31964.6.peg.212	CMS_0161	VBIClaMic4666_0212	PATRIC.31964.6.NC_010407.CDS.194885.195979.fwd	PATRIC	CDS	194885	195979	1095	+	FIG00026137	PLF_1573_00001513	PGF_00067188	YP_001708949.1	364		Aspartate-semialdehyde dehydrogenase (EC 1.2.1.11)
Clavibacter michiganensis subsp. sepedonicus	31964.6	NC_010407	fig|31964.6.peg.213	CMS_0162	VBIClaMic4666_0213	PATRIC.31964.6.NC_010407.CDS.196067.197545.fwd	PATRIC	CDS	196067	197545	1479	+	FIG00000978	PLF_1573_00001279	PGF_00018971	YP_001708950.1	492		Malate:quinone oxidoreductase (EC 1.1.5.4)
Clavibacter michiganensis subsp. sepedonicus	31964.6	NC_010407	fig|31964.6.peg.214		VBIClaMic4666_0214	PATRIC.31964.6.NC_010407.CDS.197691.197816.fwd	PATRIC	CDS	197691	197816	126	+	FIG00741867	PLF_1573_00000705	PGF_00047008		41		Radical SAM domain protein
Clavibacter michiganensis subsp. sepedonicus	31964.6	NC_010407	fig|31964.6.peg.215		VBIClaMic4666_0215	PATRIC.31964.6.NC_010407.CDS.197913.198806.fwd	PATRIC	CDS	197913	198806	894	+	FIG00741867	PLF_1573_00000705	PGF_00047008		297		Radical SAM domain protein
Clavibacter michiganensis subsp. sepedonicus	31964.6	NC_010407	fig|31964.6.peg.216	CMS_0165	VBIClaMic4666_0216	PATRIC.31964.6.NC_010407.CDS.198944.199585.fwd	PATRIC	CDS	198944	199585	642	+	FIG01159939	PLF_1573_00001932	PGF_01251343	YP_001708951.1	213		Two-component system, regulatory protein
Clavibacter michiganensis subsp. sepedonicus	31964.6	NC_010407	fig|31964.6.peg.217	CMS_0166	VBIClaMic4666_0217	PATRIC.31964.6.NC_010407.CDS.199586.200260.fwd	PATRIC	CDS	199586	200260	675	+	FIG00000655	PLF_1573_00001851	PGF_00056872	YP_001708952.1	224		Thymidine kinase (EC 2.7.1.21)
Clavibacter michiganensis subsp. sepedonicus	31964.6	NC_010407	fig|31964.6.peg.218	CMS_0167	VBIClaMic4666_0218	PATRIC.31964.6.NC_010407.CDS.200679.202031.fwd	PATRIC	CDS	200679	202031	1353	+	FIG00006955	PLF_1573_00002199	PGF_00405721	YP_001708953.1	450		putative ATPase involved in chromosome partitioning
Clavibacter michiganensis subsp. sepedonicus	31964.6	NC_010407	fig|31964.6.peg.219	CMS_0168	VBIClaMic4666_0219	PATRIC.31964.6.NC_010407.CDS.202394.203344.fwd	PATRIC	CDS	202394	203344	951	+	FIG00638284	PLF_1573_00002035	PGF_01251377	YP_001708954.1	316		hypothetical protein
Clavibacter michiganensis subsp. sepedonicus	31964.6	NC_010407	fig|31964.6.peg.220	CMS_0169	VBIClaMic4666_0220	PATRIC.31964.6.NC_010407.CDS.203341.205161.fwd	PATRIC	CDS	203341	205161	1821	+	FIG00511680	PLF_1573_00000520	PGF_00020861	YP_001708955.1	606		Methyl-accepting chemotaxis protein
Clavibacter michiganensis subsp. sepedonicus	31964.6	NC_010407	fig|31964.6.peg.221	CMS_0170	VBIClaMic4666_0221	PATRIC.31964.6.NC_010407.CDS.205250.205834.fwd	PATRIC	CDS	205250	205834	585	+	FIG00638284	PLF_1573_00002121	PGF_01251428	YP_001708956.1	194		hypothetical protein
Clavibacter michiganensis subsp. sepedonicus	31964.6	NC_010407	fig|31964.6.peg.222	CMS_0171	VBIClaMic4666_0222	PATRIC.31964.6.NC_010407.CDS.206154.206696.fwd	PATRIC	CDS	206154	206696	543	+	FIG00512278	PLF_1573_00001290	PGF_01251294	YP_001708957.1	180		Membrane glycoprotein
Clavibacter michiganensis subsp. sepedonicus	31964.6	NC_010407	fig|31964.6.peg.223	CMS_0172	VBIClaMic4666_0223	PATRIC.31964.6.NC_010407.CDS.206736.207140.rev	PATRIC	CDS	206736	207140	405	-	FIG00638284	PLF_1573_00000888	PGF_01253358	YP_001708958.1	134		hypothetical protein
Clavibacter michiganensis subsp. sepedonicus	31964.6	NC_010407	fig|31964.6.peg.224	CMS_0173	VBIClaMic4666_0224	PATRIC.31964.6.NC_010407.CDS.207332.208363.fwd	PATRIC	CDS	207332	208363	1032	+	FIG00554275	PLF_1573_00002036	PGF_00129398	YP_001708959.1	343		hypothetical protein
Clavibacter michiganensis subsp. sepedonicus	31964.6	NC_010407	fig|31964.6.peg.225	CMS_0174	VBIClaMic4666_0225	PATRIC.31964.6.NC_010407.CDS.208489.210690.fwd	PATRIC	CDS	208489	210690	2202	+	FIG00000011	PLF_1573_00001560	PGF_00023294	YP_001708960.1	733		Multimodular transpeptidase-transglycosylase (EC 2.4.1.129) (EC 3.4.-.-)
Clavibacter michiganensis subsp. sepedonicus	31964.6	NC_010407	fig|31964.6.peg.226	CMS_0175	VBIClaMic4666_0226	PATRIC.31964.6.NC_010407.CDS.210845.212080.fwd	PATRIC	CDS	210845	212080	1236	+	FIG00511733	PLF_1573_00000135	PGF_00034379	YP_001708961.1	411		Acyltransferase
Clavibacter michiganensis subsp. sepedonicus	31964.6	NC_010407	fig|31964.6.peg.227	CMS_0176	VBIClaMic4666_0227	PATRIC.31964.6.NC_010407.CDS.212121.212576.fwd	PATRIC	CDS	212121	212576	456	+		PLF_1573_00003205	PGF_01251844	YP_001708962.1	151		hypothetical protein
Clavibacter michiganensis subsp. sepedonicus	31964.6	NC_010407	fig|31964.6.peg.228	CMS_0177	VBIClaMic4666_0228	PATRIC.31964.6.NC_010407.CDS.212822.213766.rev	PATRIC	CDS	212822	213766	945	-	FIG00905474	PLF_1573_00002238	PGF_00410644	YP_001708963.1	314		putative secreted protein
Clavibacter michiganensis subsp. sepedonicus	31964.6	NC_010407	fig|31964.6.peg.229	CMS_0178	VBIClaMic4666_0229	PATRIC.31964.6.NC_010407.CDS.213766.216306.rev	PATRIC	CDS	213766	216306	2541	-	FIG00000011	PLF_1573_00000538	PGF_00023294	YP_001708964.1	846		Multimodular transpeptidase-transglycosylase (EC 2.4.1.129) (EC 3.4.-.-)
Clavibacter michiganensis subsp. sepedonicus	31964.6	NC_010407	fig|31964.6.peg.230	CMS_0179	VBIClaMic4666_0230	PATRIC.31964.6.NC_010407.CDS.216412.216594.fwd	PATRIC	CDS	216412	216594	183	+	FIG00011121	PLF_1573_00001414	PGF_00001738	YP_001708965.1	60		FIG011121: hypothetical protein
Clavibacter michiganensis subsp. sepedonicus	31964.6	NC_010407	fig|31964.6.peg.231	CMS_0180	VBIClaMic4666_0231	PATRIC.31964.6.NC_010407.CDS.216594.217058.fwd	PATRIC	CDS	216594	217058	465	+	FIG00148911	PLF_1573_00000722	PGF_00049022	YP_001708966.1	154		RidA/YER057c/UK114 superfamily, group 1
Clavibacter michiganensis subsp. sepedonicus	31964.6	NC_010407	fig|31964.6.peg.232	CMS_0181	VBIClaMic4666_0232	PATRIC.31964.6.NC_010407.CDS.217143.219173.rev	PATRIC	CDS	217143	219173	2031	-	FIG00022631	PLF_1573_00000189	PGF_00026104	YP_001708967.1	676		Acetyl-CoA synthetase (EC 6.2.1.1)
Clavibacter michiganensis subsp. sepedonicus	31964.6	NC_010407	fig|31964.6.peg.233		VBIClaMic4666_0233	PATRIC.31964.6.NC_010407.CDS.219384.219692.rev	PATRIC	CDS	219384	219692	309	-		PLF_1573_00003206	PGF_01251845		102		hypothetical protein
Clavibacter michiganensis subsp. sepedonicus	31964.6	NC_010407	fig|31964.6.peg.234	CMS_0182	VBIClaMic4666_0234	PATRIC.31964.6.NC_010407.CDS.219715.220782.fwd	PATRIC	CDS	219715	220782	1068	+	FIG00014856	PLF_1573_00000316	PGF_00006046	YP_001708968.1	355		Flp pilus assembly protein, ATPase CpaF
Clavibacter michiganensis subsp. sepedonicus	31964.6	NC_010407	fig|31964.6.peg.235	CMS_0183	VBIClaMic4666_0235	PATRIC.31964.6.NC_010407.CDS.220869.221780.fwd	PATRIC	CDS	220869	221780	912	+	FIG01956050	PLF_1573_00000435	PGF_00014698	YP_001708969.1	303		Integral membrane protein
Clavibacter michiganensis subsp. sepedonicus	31964.6	NC_010407	fig|31964.6.peg.236	CMS_0184	VBIClaMic4666_0236	PATRIC.31964.6.NC_010407.CDS.222110.222343.fwd	PATRIC	CDS	222110	222343	234	+	FIG00638284	PLF_1573_00000889	PGF_00248172	YP_001708970.1	77		hypothetical protein
Clavibacter michiganensis subsp. sepedonicus	31964.6	NC_010407	fig|31964.6.peg.237	CMS_0185	VBIClaMic4666_0237	PATRIC.31964.6.NC_010407.CDS.222340.222741.fwd	PATRIC	CDS	222340	222741	402	+	FIG00638284	PLF_1573_00002257	PGF_01251484	YP_001708971.1	133		hypothetical protein
Clavibacter michiganensis subsp. sepedonicus	31964.6	NC_010407	fig|31964.6.peg.238	CMS_0186	VBIClaMic4666_0238	PATRIC.31964.6.NC_010407.CDS.222731.223087.fwd	PATRIC	CDS	222731	223087	357	+	FIG01552733	PLF_1573_00001714	PGF_01251321	YP_001708972.1	118		Putative membrane-spanning protein
Clavibacter michiganensis subsp. sepedonicus	31964.6	NC_010407	fig|31964.6.peg.239	CMS_0187	VBIClaMic4666_0239	PATRIC.31964.6.NC_010407.CDS.223427.226339.fwd	PATRIC	CDS	223427	226339	2913	+	FIG00000204	PLF_1573_00000408	PGF_00421862	YP_001708973.1	970		DNA topoisomerase I (EC 5.99.1.2)
Clavibacter michiganensis subsp. sepedonicus	31964.6	NC_010407	fig|31964.6.peg.240	CMS_0188	VBIClaMic4666_0240	PATRIC.31964.6.NC_010407.CDS.226336.226971.fwd	PATRIC	CDS	226336	226971	636	+	FIG00000175	PLF_1573_00001852	PGF_00056882	YP_001708974.1	211		Thymidylate kinase (EC 2.7.4.9)
Clavibacter michiganensis subsp. sepedonicus	31964.6	NC_010407	fig|31964.6.peg.241	CMS_0189	VBIClaMic4666_0241	PATRIC.31964.6.NC_010407.CDS.226968.228227.fwd	PATRIC	CDS	226968	228227	1260	+	FIG00057709	PLF_1573_00000401	PGF_00421516	YP_001708975.1	419		DNA polymerase III delta prime subunit (EC 2.7.7.7)
Clavibacter michiganensis subsp. sepedonicus	31964.6	NC_010407	fig|31964.6.peg.242	CMS_0190	VBIClaMic4666_0242	PATRIC.31964.6.NC_010407.CDS.228329.229801.fwd	PATRIC	CDS	228329	229801	1473	+	FIG01370638	PLF_1573_00000657	PGF_00038827	YP_001708976.1	490		Proteinase
Clavibacter michiganensis subsp. sepedonicus	31964.6	NC_010407	fig|31964.6.peg.243	CMS_0191	VBIClaMic4666_0243	PATRIC.31964.6.NC_010407.CDS.230140.231636.fwd	PATRIC	CDS	230140	231636	1497	+	FIG00561498	PLF_1573_00001409	PGF_00420831	YP_001708977.1	498		D-alanyl-D-alanine carboxypeptidase (EC 3.4.16.4)
Clavibacter michiganensis subsp. sepedonicus	31964.6	NC_010407	fig|31964.6.peg.244	CMS_0192	VBIClaMic4666_0244	PATRIC.31964.6.NC_010407.CDS.231701.232291.fwd	PATRIC	CDS	231701	232291	591	+	FIG00067300	PLF_1573_00001593	PGF_00025564	YP_001708978.1	196		Nicotinamidase (EC 3.5.1.19)
Clavibacter michiganensis subsp. sepedonicus	31964.6	NC_010407	fig|31964.6.peg.245	CMS_0193	VBIClaMic4666_0245	PATRIC.31964.6.NC_010407.CDS.232371.233846.fwd	PATRIC	CDS	232371	233846	1476	+	FIG01958943	PLF_1573_00001828	PGF_00054489	YP_001708979.1	491		Succinate-semialdehyde dehydrogenase [NAD(P)+] (EC 1.2.1.16)
Clavibacter michiganensis subsp. sepedonicus	31964.6	NC_010407	fig|31964.6.peg.246	CMS_0194	VBIClaMic4666_0246	PATRIC.31964.6.NC_010407.CDS.233846.234658.fwd	PATRIC	CDS	233846	234658	813	+	FIG01028897	PLF_1573_00000704	PGF_00046825	YP_001708980.1	270		RRNA methylase family protein
Clavibacter michiganensis subsp. sepedonicus	31964.6	NC_010407	fig|31964.6.peg.247	CMS_0195	VBIClaMic4666_0247	PATRIC.31964.6.NC_010407.CDS.234778.235146.fwd	PATRIC	CDS	234778	235146	369	+	FIG00512609	PLF_1573_00002037	PGF_01251378	YP_001708981.1	122		hypothetical protein
Clavibacter michiganensis subsp. sepedonicus	31964.6	NC_010407	fig|31964.6.peg.248	CMS_0196	VBIClaMic4666_0248	PATRIC.31964.6.NC_010407.CDS.235163.237094.rev	PATRIC	CDS	235163	237094	1932	-	FIG00511810	PLF_1573_00000202	PGF_00004049	YP_001708982.1	643		ABC transporter, NBP/MSD fusion protein
Clavibacter michiganensis subsp. sepedonicus	31964.6	NC_010407	fig|31964.6.peg.249	CMS_0197	VBIClaMic4666_0249	PATRIC.31964.6.NC_010407.CDS.237296.238222.fwd	PATRIC	CDS	237296	238222	927	+	FIG01124919	PLF_1573_00002787	PGF_00002731	YP_001708983.1	308		ABC transporter related
Clavibacter michiganensis subsp. sepedonicus	31964.6	NC_010407	fig|31964.6.peg.250	CMS_0198	VBIClaMic4666_0250	PATRIC.31964.6.NC_010407.CDS.238219.239049.fwd	PATRIC	CDS	238219	239049	831	+	FIG00512277	PLF_1573_00001519	PGF_00416437	YP_001708984.1	276		Carbohydrate efflux ABC transporter, permease protein, NodJ family
Clavibacter michiganensis subsp. sepedonicus	31964.6	NC_010407	fig|31964.6.peg.251	CMS_0199	VBIClaMic4666_0251	PATRIC.31964.6.NC_010407.CDS.239046.239894.fwd	PATRIC	CDS	239046	239894	849	+	FIG01042412	PLF_1573_00000450	PGF_01252725	YP_001708985.1	282		Carbohydrate efflux ABC transporter, permease protein, NodJ family
Clavibacter michiganensis subsp. sepedonicus	31964.6	NC_010407	fig|31964.6.peg.252		VBIClaMic4666_0252	PATRIC.31964.6.NC_010407.CDS.240012.240206.rev	PATRIC	CDS	240012	240206	195	-		PLF_1573_00004760	PGF_01252968		64		hypothetical protein
Clavibacter michiganensis subsp. sepedonicus	31964.6	NC_010407	fig|31964.6.peg.253		VBIClaMic4666_0253	PATRIC.31964.6.NC_010407.CDS.240444.240818.fwd	PATRIC	CDS	240444	240818	375	+	FIG01288267	PLF_1573_00004045	PGF_01252384		124		hypothetical protein
Clavibacter michiganensis subsp. sepedonicus	31964.6	NC_010407	fig|31964.6.peg.254		VBIClaMic4666_0254	PATRIC.31964.6.NC_010407.CDS.241146.241340.fwd	PATRIC	CDS	241146	241340	195	+		PLF_1573_00004762	PGF_01252970		64		hypothetical protein
Clavibacter michiganensis subsp. sepedonicus	31964.6	NC_010407	fig|31964.6.peg.255	CMS_0201	VBIClaMic4666_0255	PATRIC.31964.6.NC_010407.CDS.241347.242171.fwd	PATRIC	CDS	241347	242171	825	+	FIG00028476	PLF_1573_00000714	PGF_00048492	YP_001708987.1	274		Ribokinase (EC 2.7.1.15)
Clavibacter michiganensis subsp. sepedonicus	31964.6	NC_010407	fig|31964.6.peg.256	CMS_0202	VBIClaMic4666_0256	PATRIC.31964.6.NC_010407.CDS.242177.242737.fwd	PATRIC	CDS	242177	242737	561	+		PLF_1573_00002748	PGF_01251632	YP_001708988.1	186		hypothetical protein
Clavibacter michiganensis subsp. sepedonicus	31964.6	NC_010407	fig|31964.6.peg.257	CMS_0203	VBIClaMic4666_0257	PATRIC.31964.6.NC_010407.CDS.242709.243131.rev	PATRIC	CDS	242709	243131	423	-		PLF_1573_00002582	PGF_00282856	YP_001708989.1	140		hypothetical protein
Clavibacter michiganensis subsp. sepedonicus	31964.6	NC_010407	fig|31964.6.peg.258	CMS_0204	VBIClaMic4666_0258	PATRIC.31964.6.NC_010407.CDS.243373.243663.fwd	PATRIC	CDS	243373	243663	291	+		PLF_1573_00003263	PGF_01251883	YP_001708990.1	96		hypothetical protein
Clavibacter michiganensis subsp. sepedonicus	31964.6	NC_010407	fig|31964.6.peg.259	CMS_0205	VBIClaMic4666_0259	PATRIC.31964.6.NC_010407.CDS.243660.243869.rev	PATRIC	CDS	243660	243869	210	-	FIG00946206	PLF_1573_00002040	PGF_01251380	YP_001708991.1	69		hypothetical protein
Clavibacter michiganensis subsp. sepedonicus	31964.6	NC_010407	fig|31964.6.peg.260	CMS_0206	VBIClaMic4666_0260	PATRIC.31964.6.NC_010407.CDS.243869.244423.rev	PATRIC	CDS	243869	244423	555	-	FIG00511248	PLF_1573_00000293	PGF_00018386	YP_001708992.1	184		MOSC domain protein
Clavibacter michiganensis subsp. sepedonicus	31964.6	NC_010407	fig|31964.6.peg.261	CMS_0207	VBIClaMic4666_0261	PATRIC.31964.6.NC_010407.CDS.244526.245233.fwd	PATRIC	CDS	244526	245233	708	+	FIG00638284	PLF_1573_00000022	PGF_01251469	YP_001708993.1	235		hypothetical protein
Clavibacter michiganensis subsp. sepedonicus	31964.6	NC_010407	fig|31964.6.peg.262	CMS_0208	VBIClaMic4666_0262	PATRIC.31964.6.NC_010407.CDS.245300.246712.rev	PATRIC	CDS	245300	246712	1413	-	FIG00815500	PLF_1573_00000515	PGF_01253283	YP_001708994.1	470		Metabolite transport protein
Clavibacter michiganensis subsp. sepedonicus	31964.6	NC_010407	fig|31964.6.peg.263	CMS_0209	VBIClaMic4666_0263	PATRIC.31964.6.NC_010407.CDS.246817.248232.rev	PATRIC	CDS	246817	248232	1416	-	FIG00004275	PLF_1573_00000803	PGF_00061066	YP_001708995.1	471		Transporter, MFS superfamily
Clavibacter michiganensis subsp. sepedonicus	31964.6	NC_010407	fig|31964.6.peg.264	CMS_0210	VBIClaMic4666_0264	PATRIC.31964.6.NC_010407.CDS.248449.248745.fwd	PATRIC	CDS	248449	248745	297	+	FIG00511694	PLF_1573_00002612	PGF_01251554	YP_001708996.1	98		hypothetical protein
Clavibacter michiganensis subsp. sepedonicus	31964.6	NC_010407	fig|31964.6.peg.265	CMS_0211	VBIClaMic4666_0265	PATRIC.31964.6.NC_010407.CDS.248756.249280.rev	PATRIC	CDS	248756	249280	525	-	FIG01306568	PLF_1573_00000001	PGF_00022162	YP_001708997.1	174		Mobile element protein
Clavibacter michiganensis subsp. sepedonicus	31964.6	NC_010407	fig|31964.6.peg.266	CMS_0212	VBIClaMic4666_0266	PATRIC.31964.6.NC_010407.CDS.249846.250004.rev	PATRIC	CDS	249846	250004	159	-	FIG00638284	PLF_1573_00002059	PGF_01251392	YP_001708998.1	52		hypothetical protein
Clavibacter michiganensis subsp. sepedonicus	31964.6	NC_010407	fig|31964.6.peg.267	CMS_0213	VBIClaMic4666_0267	PATRIC.31964.6.NC_010407.CDS.250146.250670.rev	PATRIC	CDS	250146	250670	525	-	FIG01272034	PLF_1573_00002428	PGF_01251517	YP_001708999.1	174		N-acetyltransferase, GCN5-family
Clavibacter michiganensis subsp. sepedonicus	31964.6	NC_010407	fig|31964.6.peg.268	CMS_0214	VBIClaMic4666_0268	PATRIC.31964.6.NC_010407.CDS.250679.251647.rev	PATRIC	CDS	250679	251647	969	-	FIG01473707	PLF_1573_00000683	PGF_00043431	YP_001709000.1	322		Putative reductase
Clavibacter michiganensis subsp. sepedonicus	31964.6	NC_010407	fig|31964.6.peg.269	CMS_0215	VBIClaMic4666_0269	PATRIC.31964.6.NC_010407.CDS.251694.252221.fwd	PATRIC	CDS	251694	252221	528	+	FIG00638284	PLF_1573_00004046	PGF_01252385	YP_001709001.1	175		hypothetical protein
Clavibacter michiganensis subsp. sepedonicus	31964.6	NC_010407	fig|31964.6.peg.270	CMS_0216	VBIClaMic4666_0270	PATRIC.31964.6.NC_010407.CDS.252260.252652.fwd	PATRIC	CDS	252260	252652	393	+	FIG00000720	PLF_1573_00001399	PGF_00420111	YP_001709002.1	130		Cytidine deaminase (EC 3.5.4.5)
Clavibacter michiganensis subsp. sepedonicus	31964.6	NC_010407	fig|31964.6.peg.271	CMS_0217	VBIClaMic4666_0271	PATRIC.31964.6.NC_010407.CDS.252848.253588.rev	PATRIC	CDS	252848	253588	741	-	FIG00512481	PLF_1573_00000909	PGF_01253370	YP_001709003.1	246		hypothetical protein
Clavibacter michiganensis subsp. sepedonicus	31964.6	NC_010407	fig|31964.6.peg.272	CMS_0218	VBIClaMic4666_0272	PATRIC.31964.6.NC_010407.CDS.253622.254503.rev	PATRIC	CDS	253622	254503	882	-	FIG00512472	PLF_1573_00001413	PGF_00421250	YP_001709004.1	293		DNA for SgaA, complete cds
Clavibacter michiganensis subsp. sepedonicus	31964.6	NC_010407	fig|31964.6.peg.273	CMS_0219	VBIClaMic4666_0273	PATRIC.31964.6.NC_010407.CDS.254527.255051.rev	PATRIC	CDS	254527	255051	525	-	FIG01306568	PLF_1573_00000001	PGF_00022162	YP_001709005.1	174		Mobile element protein
Clavibacter michiganensis subsp. sepedonicus	31964.6	NC_010407	fig|31964.6.peg.274	CMS_0220	VBIClaMic4666_0274	PATRIC.31964.6.NC_010407.CDS.255587.256015.rev	PATRIC	CDS	255587	256015	429	-	FIG00511587	PLF_1573_00002591	PGF_00085939	YP_001709006.1	142		hypothetical protein
Clavibacter michiganensis subsp. sepedonicus	31964.6	NC_010407	fig|31964.6.peg.275	CMS_0221	VBIClaMic4666_0275	PATRIC.31964.6.NC_010407.CDS.256152.257060.fwd	PATRIC	CDS	256152	257060	909	+	FIG00553873	PLF_1573_00001617	PGF_00028556	YP_001709007.1	302		Oxidoreductase
Clavibacter michiganensis subsp. sepedonicus	31964.6	NC_010407	fig|31964.6.peg.276	CMS_0222	VBIClaMic4666_0276	PATRIC.31964.6.NC_010407.CDS.257100.257672.rev	PATRIC	CDS	257100	257672	573	-	FIG00511154	PLF_1573_00000908	PGF_00325815	YP_001709008.1	190		hypothetical protein
Clavibacter michiganensis subsp. sepedonicus	31964.6	NC_010407	fig|31964.6.peg.277	CMS_0223	VBIClaMic4666_0277	PATRIC.31964.6.NC_010407.CDS.257805.259481.fwd	PATRIC	CDS	257805	259481	1677	+	FIG00000846	PLF_1573_00001922	PGF_01251342	YP_001709009.1	558		Two-component sensor kinase yycG (EC 2.7.3.-)
Clavibacter michiganensis subsp. sepedonicus	31964.6	NC_010407	fig|31964.6.peg.278	CMS_0224	VBIClaMic4666_0278	PATRIC.31964.6.NC_010407.CDS.259715.260398.fwd	PATRIC	CDS	259715	260398	684	+	FIG00511212	PLF_1573_00000229	PGF_01251500	YP_001709010.1	227		Basic proline-rich protein precursor
Clavibacter michiganensis subsp. sepedonicus	31964.6	NC_010407	fig|31964.6.peg.279	CMS_0225	VBIClaMic4666_0279	PATRIC.31964.6.NC_010407.CDS.260591.261457.rev	PATRIC	CDS	260591	261457	867	-	FIG01124340	PLF_1573_00001924	PGF_00062831	YP_001709011.1	288		Two-component system response regulator
Clavibacter michiganensis subsp. sepedonicus	31964.6	NC_010407	fig|31964.6.peg.280	CMS_0226	VBIClaMic4666_0280	PATRIC.31964.6.NC_010407.CDS.261591.261959.rev	PATRIC	CDS	261591	261959	369	-		PLF_1573_00000907	PGF_01253369	YP_001709012.1	122		hypothetical protein
Clavibacter michiganensis subsp. sepedonicus	31964.6	NC_010407	fig|31964.6.peg.281		VBIClaMic4666_0281	PATRIC.31964.6.NC_010407.CDS.261985.262128.rev	PATRIC	CDS	261985	262128	144	-		PLF_1573_00000907	PGF_01253369		47		hypothetical protein
Clavibacter michiganensis subsp. sepedonicus	31964.6	NC_010407	fig|31964.6.peg.282	CMS_0227	VBIClaMic4666_0282	PATRIC.31964.6.NC_010407.CDS.262217.263053.rev	PATRIC	CDS	262217	263053	837	-	FIG00000065	PLF_1573_00001184	PGF_00425012	YP_001709013.1	278		Exodeoxyribonuclease III (EC 3.1.11.2)
Clavibacter michiganensis subsp. sepedonicus	31964.6	NC_010407	fig|31964.6.peg.283	CMS_0228	VBIClaMic4666_0283	PATRIC.31964.6.NC_010407.CDS.263122.263520.rev	PATRIC	CDS	263122	263520	399	-	FIG00511913	PLF_1573_00002131	PGF_00251055	YP_001709014.1	132		hypothetical protein
Clavibacter michiganensis subsp. sepedonicus	31964.6	NC_010407	fig|31964.6.peg.284	CMS_0229	VBIClaMic4666_0284	PATRIC.31964.6.NC_010407.CDS.263517.264164.rev	PATRIC	CDS	263517	264164	648	-	FIG00511484	PLF_1573_00001264	PGF_01251290	YP_001709015.1	215		Large tegument protein
Clavibacter michiganensis subsp. sepedonicus	31964.6	NC_010407	fig|31964.6.peg.285	CMS_0230	VBIClaMic4666_0285	PATRIC.31964.6.NC_010407.CDS.264155.264709.rev	PATRIC	CDS	264155	264709	555	-	FIG00014368	PLF_1573_00002489	PGF_00046286	YP_001709016.1	184		RNA polymerase sigma factor
Clavibacter michiganensis subsp. sepedonicus	31964.6	NC_010407	fig|31964.6.peg.286	CMS_0231	VBIClaMic4666_0286	PATRIC.31964.6.NC_010407.CDS.264831.265295.fwd	PATRIC	CDS	264831	265295	465	+	FIG00638284	PLF_1573_00004398	PGF_00251648	YP_001709017.1	154		hypothetical protein
Clavibacter michiganensis subsp. sepedonicus	31964.6	NC_010407	fig|31964.6.peg.287	CMS_0232	VBIClaMic4666_0287	PATRIC.31964.6.NC_010407.CDS.265407.266342.fwd	PATRIC	CDS	265407	266342	936	+	FIG00021583	PLF_1573_00002057	PGF_00231644	YP_001709018.1	311		hypothetical protein
Clavibacter michiganensis subsp. sepedonicus	31964.6	NC_010407	fig|31964.6.peg.288	CMS_0233	VBIClaMic4666_0288	PATRIC.31964.6.NC_010407.CDS.266409.266963.fwd	PATRIC	CDS	266409	266963	555	+	FIG00025759	PLF_1573_00001612	PGF_00027545	YP_001709019.1	184	pyrE	Orotate phosphoribosyltransferase (EC 2.4.2.10)
Clavibacter michiganensis subsp. sepedonicus	31964.6	NC_010407	fig|31964.6.peg.289	CMS_0234	VBIClaMic4666_0289	PATRIC.31964.6.NC_010407.CDS.266963.269104.fwd	PATRIC	CDS	266963	269104	2142	+	FIG01217533	PLF_1573_00001072	PGF_01251272	YP_001709020.1	713		very large tegument protein
Clavibacter michiganensis subsp. sepedonicus	31964.6	NC_010407	fig|31964.6.peg.290	CMS_0235	VBIClaMic4666_0290	PATRIC.31964.6.NC_010407.CDS.269259.270539.fwd	PATRIC	CDS	269259	270539	1281	+	FIG00511951	PLF_1573_00000640	PGF_01253295	YP_001709021.1	426		Probable macrolide-efflux transmembrane protein
Clavibacter michiganensis subsp. sepedonicus	31964.6	NC_010407	fig|31964.6.peg.291	CMS_0236	VBIClaMic4666_0291	PATRIC.31964.6.NC_010407.CDS.270536.271753.fwd	PATRIC	CDS	270536	271753	1218	+	FIG00638284	PLF_1573_00003149	PGF_01251812	YP_001709022.1	405		hypothetical protein
Clavibacter michiganensis subsp. sepedonicus	31964.6	NC_010407	fig|31964.6.peg.292		VBIClaMic4666_0292	PATRIC.31964.6.NC_010407.CDS.271750.272478.fwd	PATRIC	CDS	271750	272478	729	+		PLF_1573_00004047	PGF_01252386		242		hypothetical protein
Clavibacter michiganensis subsp. sepedonicus	31964.6	NC_010407	fig|31964.6.peg.293	CMS_0239	VBIClaMic4666_0293	PATRIC.31964.6.NC_010407.CDS.273490.274560.rev	PATRIC	CDS	273490	274560	1071	-	FIG01423642	PLF_1573_00001435	PGF_00013022	YP_001709025.1	356		Hypothetical NagD-like phosphatase, Actinobacterial subfamily
Clavibacter michiganensis subsp. sepedonicus	31964.6	NC_010407	fig|31964.6.peg.294	CMS_0240	VBIClaMic4666_0294	PATRIC.31964.6.NC_010407.CDS.274552.275322.fwd	PATRIC	CDS	274552	275322	771	+	FIG00001540	PLF_1573_00001102	PGF_00416292	YP_001709026.1	256		3',5'-cyclic-nucleotide phosphodiesterase (EC 3.1.4.17)
Clavibacter michiganensis subsp. sepedonicus	31964.6	NC_010407	fig|31964.6.peg.295	CMS_0241	VBIClaMic4666_0295	PATRIC.31964.6.NC_010407.CDS.275386.275556.rev	PATRIC	CDS	275386	275556	171	-	FIG00638284	PLF_1573_00001005	PGF_00175099	YP_001709027.1	56		hypothetical protein
Clavibacter michiganensis subsp. sepedonicus	31964.6	NC_010407	fig|31964.6.peg.296	CMS_0242	VBIClaMic4666_0296	PATRIC.31964.6.NC_010407.CDS.275741.276160.fwd	PATRIC	CDS	275741	276160	420	+	FIG00933666	PLF_1573_00001294	PGF_00019706	YP_001709028.1	139		Membrane protein
Clavibacter michiganensis subsp. sepedonicus	31964.6	NC_010407	fig|31964.6.peg.297	CMS_0243	VBIClaMic4666_0297	PATRIC.31964.6.NC_010407.CDS.276249.278438.fwd	PATRIC	CDS	276249	278438	2190	+	FIG00000422	PLF_1573_00001500	PGF_00016645	YP_001709029.1	729		ATP-dependent DNA helicase RecQ
Clavibacter michiganensis subsp. sepedonicus	31964.6	NC_010407	fig|31964.6.peg.298	CMS_0244	VBIClaMic4666_0298	PATRIC.31964.6.NC_010407.CDS.278454.279497.rev	PATRIC	CDS	278454	279497	1044	-	FIG00733802	PLF_1573_00001416	PGF_01251302	YP_001709030.1	347		DNA modification methyltransferase (EC 2.1.1.-)
Clavibacter michiganensis subsp. sepedonicus	31964.6	NC_010407	fig|31964.6.peg.299		VBIClaMic4666_0299	PATRIC.31964.6.NC_010407.CDS.279749.280024.rev	PATRIC	CDS	279749	280024	276	-	FIG00638284	PLF_1573_00004048	PGF_01252387		91		hypothetical protein
Clavibacter michiganensis subsp. sepedonicus	31964.6	NC_010407	fig|31964.6.peg.300	CMS_0245	VBIClaMic4666_0300	PATRIC.31964.6.NC_010407.CDS.280126.280878.fwd	PATRIC	CDS	280126	280878	753	+	FIG00638284	PLF_1573_00002147	PGF_01251443	YP_001709031.1	250		hypothetical protein
Clavibacter michiganensis subsp. sepedonicus	31964.6	NC_010407	fig|31964.6.peg.301		VBIClaMic4666_0301	PATRIC.31964.6.NC_010407.CDS.280860.281078.rev	PATRIC	CDS	280860	281078	219	-		PLF_1573_00004705	PGF_01252914		72		hypothetical protein
Clavibacter michiganensis subsp. sepedonicus	31964.6	NC_010407	fig|31964.6.peg.302	CMS_0246	VBIClaMic4666_0302	PATRIC.31964.6.NC_010407.CDS.281037.281936.fwd	PATRIC	CDS	281037	281936	900	+	FIG00511976	PLF_1573_00002396	PGF_01251515	YP_001709032.1	299		Integral membrane protein
Clavibacter michiganensis subsp. sepedonicus	31964.6	NC_010407	fig|31964.6.peg.303	CMS_0247	VBIClaMic4666_0303	PATRIC.31964.6.NC_010407.CDS.282015.283247.fwd	PATRIC	CDS	282015	283247	1233	+	FIG00001585	PLF_1573_00001241	PGF_01251288	YP_001709033.1	410		Kynureninase (EC 3.7.1.3) homolog
Clavibacter michiganensis subsp. sepedonicus	31964.6	NC_010407	fig|31964.6.peg.304	CMS_0248	VBIClaMic4666_0304	PATRIC.31964.6.NC_010407.CDS.283284.284378.rev	PATRIC	CDS	283284	284378	1095	-	FIG01324066	PLF_1573_00000634	PGF_00035802	YP_001709034.1	364		Predicted dehydrogenases and related proteins
Clavibacter michiganensis subsp. sepedonicus	31964.6	NC_010407	fig|31964.6.peg.305	CMS_0249	VBIClaMic4666_0305	PATRIC.31964.6.NC_010407.CDS.284562.286817.fwd	PATRIC	CDS	284562	286817	2256	+	FIG00512285	PLF_1573_00000754	PGF_01253315	YP_001709035.1	751		Sucrose phosphate synthase
Clavibacter michiganensis subsp. sepedonicus	31964.6	NC_010407	fig|31964.6.peg.306	CMS_0250	VBIClaMic4666_0306	PATRIC.31964.6.NC_010407.CDS.286814.288139.fwd	PATRIC	CDS	286814	288139	1326	+	FIG00512018	PLF_1573_00000839	PGF_01253326	YP_001709036.1	441		Zeaxanthin glucosyl transferase
Clavibacter michiganensis subsp. sepedonicus	31964.6	NC_010407	fig|31964.6.peg.307	CMS_0251	VBIClaMic4666_0307	PATRIC.31964.6.NC_010407.CDS.288281.288454.fwd	PATRIC	CDS	288281	288454	174	+	FIG00512424	PLF_1573_00002181	PGF_01251464	YP_001709037.1	57		hypothetical protein
Clavibacter michiganensis subsp. sepedonicus	31964.6	NC_010407	fig|31964.6.peg.308	CMS_0252	VBIClaMic4666_0308	PATRIC.31964.6.NC_010407.CDS.288525.290225.fwd	PATRIC	CDS	288525	290225	1701	+	FIG00537781	PLF_1573_00001692	PGF_00038061	YP_001709038.1	566		Protein containing domains DUF404, DUF407
Clavibacter michiganensis subsp. sepedonicus	31964.6	NC_010407	fig|31964.6.peg.309	CMS_0253	VBIClaMic4666_0309	PATRIC.31964.6.NC_010407.CDS.290225.291160.fwd	PATRIC	CDS	290225	291160	936	+	FIG00537369	PLF_1573_00000649	PGF_00038060	YP_001709039.1	311		Protein containing domains DUF403
Clavibacter michiganensis subsp. sepedonicus	31964.6	NC_010407	fig|31964.6.peg.310	CMS_0254	VBIClaMic4666_0310	PATRIC.31964.6.NC_010407.CDS.291157.292002.fwd	PATRIC	CDS	291157	292002	846	+	FIG00453060	PLF_1573_00001693	PGF_00038073	YP_001709040.1	281		Protein containing transglutaminase-like domain, putative cysteine protease
Clavibacter michiganensis subsp. sepedonicus	31964.6	NC_010407	fig|31964.6.peg.311		VBIClaMic4666_0311	PATRIC.31964.6.NC_010407.CDS.292047.292235.fwd	PATRIC	CDS	292047	292235	189	+	FIG00001043	PLF_1573_00001275	PGF_00018041		62		Lysophospholipase (EC 3.1.1.5); Monoglyceride lipase (EC 3.1.1.23)
Clavibacter michiganensis subsp. sepedonicus	31964.6	NC_010407	fig|31964.6.peg.312		VBIClaMic4666_0312	PATRIC.31964.6.NC_010407.CDS.292196.292381.rev	PATRIC	CDS	292196	292381	186	-		PLF_1573_00004778	PGF_01252986		61		hypothetical protein
Clavibacter michiganensis subsp. sepedonicus	31964.6	NC_010407	fig|31964.6.peg.313		VBIClaMic4666_0313	PATRIC.31964.6.NC_010407.CDS.292521.292859.fwd	PATRIC	CDS	292521	292859	339	+	FIG00001043	PLF_1573_00001275	PGF_00018041		112		Lysophospholipase (EC 3.1.1.5); Monoglyceride lipase (EC 3.1.1.23)
Clavibacter michiganensis subsp. sepedonicus	31964.6	NC_010407	fig|31964.6.peg.314	CMS_0256	VBIClaMic4666_0314	PATRIC.31964.6.NC_010407.CDS.292856.293359.fwd	PATRIC	CDS	292856	293359	504	+	FIG00001650	PLF_1573_00000413	PGF_00012064	YP_001709041.1	167		Histone acetyltransferase HPA2 and related acetyltransferases
Clavibacter michiganensis subsp. sepedonicus	31964.6	NC_010407	fig|31964.6.peg.315	CMS_0257	VBIClaMic4666_0315	PATRIC.31964.6.NC_010407.CDS.293432.294184.rev	PATRIC	CDS	293432	294184	753	-	FIG00638284	PLF_1573_00004247	PGF_01252510	YP_001709042.1	250		hypothetical protein
Clavibacter michiganensis subsp. sepedonicus	31964.6	NC_010407	fig|31964.6.peg.316		VBIClaMic4666_0316	PATRIC.31964.6.NC_010407.CDS.294433.294825.rev	PATRIC	CDS	294433	294825	393	-	FIG00638284	PLF_1573_00000008	PGF_00251055		130		hypothetical protein
Clavibacter michiganensis subsp. sepedonicus	31964.6	NC_010407	fig|31964.6.peg.317		VBIClaMic4666_0317	PATRIC.31964.6.NC_010407.CDS.294822.296579.rev	PATRIC	CDS	294822	296579	1758	-	FIG00638284	PLF_1573_00000008	PGF_00251055		585		hypothetical protein
Clavibacter michiganensis subsp. sepedonicus	31964.6	NC_010407	fig|31964.6.peg.318		VBIClaMic4666_0318	PATRIC.31964.6.NC_010407.CDS.296561.297202.rev	PATRIC	CDS	296561	297202	642	-	FIG00638284	PLF_1573_00000008	PGF_00251055		213		hypothetical protein
Clavibacter michiganensis subsp. sepedonicus	31964.6	NC_010407	fig|31964.6.peg.319	CMS_0261	VBIClaMic4666_0319	PATRIC.31964.6.NC_010407.CDS.297199.299217.rev	PATRIC	CDS	297199	299217	2019	-	FIG00511646	PLF_1573_00000989	PGF_00210615	YP_001709043.1	672		hypothetical protein
Clavibacter michiganensis subsp. sepedonicus	31964.6	NC_010407	fig|31964.6.peg.320	CMS_0262	VBIClaMic4666_0320	PATRIC.31964.6.NC_010407.CDS.299400.300089.rev	PATRIC	CDS	299400	300089	690	-	FIG00638284	PLF_1573_00002734	PGF_01251623	YP_001709044.1	229		hypothetical protein
Clavibacter michiganensis subsp. sepedonicus	31964.6	NC_010407	fig|31964.6.peg.321	CMS_0263	VBIClaMic4666_0321	PATRIC.31964.6.NC_010407.CDS.300329.301054.fwd	PATRIC	CDS	300329	301054	726	+	FIG00628138	PLF_1573_00001860	PGF_00057691	YP_001709045.1	241		Transcriptional regulator
Clavibacter michiganensis subsp. sepedonicus	31964.6	NC_010407	fig|31964.6.peg.322	CMS_0264	VBIClaMic4666_0322	PATRIC.31964.6.NC_010407.CDS.301122.303317.rev	PATRIC	CDS	301122	303317	2196	-	FIG00442324	PLF_1573_00000059	PGF_00026213	YP_001709046.1	731		Non-hemolytic phospholipase C precursor (EC 3.1.4.3) (PLC-N) (Phosphatidylcholine cholinephosphohydrolase) (Phosphatidylcholine-hydrolyzing phospholipase C) (PC-PLC)
Clavibacter michiganensis subsp. sepedonicus	31964.6	NC_010407	fig|31964.6.peg.323		VBIClaMic4666_0323	PATRIC.31964.6.NC_010407.CDS.303291.303545.fwd	PATRIC	CDS	303291	303545	255	+		PLF_1573_00004625	PGF_01252840		84		hypothetical protein
Clavibacter michiganensis subsp. sepedonicus	31964.6	NC_010407	fig|31964.6.peg.324	CMS_0265	VBIClaMic4666_0324	PATRIC.31964.6.NC_010407.CDS.303592.304224.rev	PATRIC	CDS	303592	304224	633	-	FIG00001574	PLF_1573_00000159	PGF_00042162	YP_001709047.1	210		Alkylated DNA repair protein
Clavibacter michiganensis subsp. sepedonicus	31964.6	NC_010407	fig|31964.6.peg.325	CMS_0266	VBIClaMic4666_0325	PATRIC.31964.6.NC_010407.CDS.304289.304984.rev	PATRIC	CDS	304289	304984	696	-	FIG01288841	PLF_1573_00000906	PGF_00185478	YP_001709048.1	231		hypothetical protein
Clavibacter michiganensis subsp. sepedonicus	31964.6	NC_010407	fig|31964.6.peg.326	CMS_0267	VBIClaMic4666_0326	PATRIC.31964.6.NC_010407.CDS.305035.305451.rev	PATRIC	CDS	305035	305451	417	-	FIG01306568	PLF_1573_00000002	PGF_00022162	YP_001709049.1	138		Mobile element protein
Clavibacter michiganensis subsp. sepedonicus	31964.6	NC_010407	fig|31964.6.peg.327	CMS_0268	VBIClaMic4666_0327	PATRIC.31964.6.NC_010407.CDS.306138.306788.rev	PATRIC	CDS	306138	306788	651	-	FIG01193879	PLF_1573_00000517	PGF_00020538	YP_001709050.1	216		Metallo-beta-lactamase superfamily protein
Clavibacter michiganensis subsp. sepedonicus	31964.6	NC_010407	fig|31964.6.peg.328	CMS_0269	VBIClaMic4666_0328	PATRIC.31964.6.NC_010407.CDS.307113.310601.fwd	PATRIC	CDS	307113	310601	3489	+	FIG00000156	PLF_1573_00000245	PGF_00422272	YP_001709051.1	1162	rpoB	DNA-directed RNA polymerase beta subunit (EC 2.7.7.6)
Clavibacter michiganensis subsp. sepedonicus	31964.6	NC_010407	fig|31964.6.peg.329	CMS_0270	VBIClaMic4666_0329	PATRIC.31964.6.NC_010407.CDS.310650.314549.fwd	PATRIC	CDS	310650	314549	3900	+	FIG00000242	PLF_1573_00002811	PGF_00422274	YP_001709052.1	1299	rpoC	DNA-directed RNA polymerase beta' subunit (EC 2.7.7.6)
Clavibacter michiganensis subsp. sepedonicus	31964.6	NC_010407	fig|31964.6.peg.330	CMS_0271	VBIClaMic4666_0330	PATRIC.31964.6.NC_010407.CDS.314730.315221.fwd	PATRIC	CDS	314730	315221	492	+	FIG00511323	PLF_1573_00000881	PGF_01253354	YP_001709053.1	163		hypothetical protein
Clavibacter michiganensis subsp. sepedonicus	31964.6	NC_010407	fig|31964.6.peg.331	CMS_0272	VBIClaMic4666_0331	PATRIC.31964.6.NC_010407.CDS.315427.316275.fwd	PATRIC	CDS	315427	316275	849	+	FIG01075613	PLF_1573_00001475	PGF_00051981	YP_001709054.1	282		Amino acid ABC transporter, substrate-binding protein
Clavibacter michiganensis subsp. sepedonicus	31964.6	NC_010407	fig|31964.6.peg.332	CMS_0273	VBIClaMic4666_0332	PATRIC.31964.6.NC_010407.CDS.316320.316985.fwd	PATRIC	CDS	316320	316985	666	+	FIG00011002	PLF_1573_00001098	PGF_00051744	YP_001709055.1	221		Amino acid ABC transporter, permease protein
Clavibacter michiganensis subsp. sepedonicus	31964.6	NC_010407	fig|31964.6.peg.333	CMS_0274	VBIClaMic4666_0333	PATRIC.31964.6.NC_010407.CDS.316972.317811.fwd	PATRIC	CDS	316972	317811	840	+	FIG00519964	PLF_1573_00001095	PGF_00051356	YP_001709056.1	279		Amino acid ABC transporter, ATP-binding protein
Clavibacter michiganensis subsp. sepedonicus	31964.6	NC_010407	fig|31964.6.peg.334	CMS_0275	VBIClaMic4666_0334	PATRIC.31964.6.NC_010407.CDS.317885.318787.fwd	PATRIC	CDS	317885	318787	903	+	FIG00638284	PLF_1573_00000021	PGF_01251413	YP_001709057.1	300		hypothetical protein
Clavibacter michiganensis subsp. sepedonicus	31964.6	NC_010407	fig|31964.6.peg.335	CMS_0276	VBIClaMic4666_0335	PATRIC.31964.6.NC_010407.CDS.318807.319232.fwd	PATRIC	CDS	318807	319232	426	+	FIG00512053	PLF_1573_00000880	PGF_01253353	YP_001709058.1	141		hypothetical protein
Clavibacter michiganensis subsp. sepedonicus	31964.6	NC_010407	fig|31964.6.peg.336	CMS_0277	VBIClaMic4666_0336	PATRIC.31964.6.NC_010407.CDS.319731.319871.fwd	PATRIC	CDS	319731	319871	141	+	FIG00000203	PLF_1573_00001783	PGF_00049838	YP_001709059.1	46	rpsL	SSU ribosomal protein S12p (S23e)
Clavibacter michiganensis subsp. sepedonicus	31964.6	NC_010407	fig|31964.6.peg.337	CMS_0278	VBIClaMic4666_0337	PATRIC.31964.6.NC_010407.CDS.319871.320341.fwd	PATRIC	CDS	319871	320341	471	+	FIG00000209	PLF_1573_00002498	PGF_00049904	YP_001709060.1	156		SSU ribosomal protein S7p (S5e)
Clavibacter michiganensis subsp. sepedonicus	31964.6	NC_010407	fig|31964.6.peg.338	CMS_0279	VBIClaMic4666_0338	PATRIC.31964.6.NC_010407.CDS.320551.322503.fwd	PATRIC	CDS	320551	322503	1953	+	FIG00063189	PLF_1573_00001902	PGF_00060409	YP_001709061.1	650		Translation elongation factor G
Clavibacter michiganensis subsp. sepedonicus	31964.6	NC_010407	fig|31964.6.peg.339	CMS_0280	VBIClaMic4666_0339	PATRIC.31964.6.NC_010407.CDS.322618.323811.fwd	PATRIC	CDS	322618	323811	1194	+	FIG00000039	PLF_1573_00001905	PGF_00060428	YP_001709062.1	397		Translation elongation factor Tu
Clavibacter michiganensis subsp. sepedonicus	31964.6	NC_010407	fig|31964.6.peg.340	CMS_0281	VBIClaMic4666_0340	PATRIC.31964.6.NC_010407.CDS.323961.324929.fwd	PATRIC	CDS	323961	324929	969	+	FIG00002100	PLF_1573_00001436	PGF_00013178	YP_001709063.1	322		Hypothetical protein PA2244 (similar to DNA topoisomerase IB, but possibly involved in glycosyl-transfer)
Clavibacter michiganensis subsp. sepedonicus	31964.6	NC_010407	fig|31964.6.peg.341	CMS_0282	VBIClaMic4666_0341	PATRIC.31964.6.NC_010407.CDS.325510.325677.fwd	PATRIC	CDS	325510	325677	168	+	FIG00001107	PLF_1573_00001782	PGF_00049828	YP_001709064.1	55	rpsJ	SSU ribosomal protein S10p (S20e)
Clavibacter michiganensis subsp. sepedonicus	31964.6	NC_010407	fig|31964.6.peg.342	CMS_0283	VBIClaMic4666_0342	PATRIC.31964.6.NC_010407.CDS.325737.326339.fwd	PATRIC	CDS	325737	326339	603	+	FIG00001818	PLF_1573_00000271	PGF_00016431	YP_001709065.1	200		LSU ribosomal protein L3p (L3e)
Clavibacter michiganensis subsp. sepedonicus	31964.6	NC_010407	fig|31964.6.peg.343	CMS_0284	VBIClaMic4666_0343	PATRIC.31964.6.NC_010407.CDS.326342.326998.fwd	PATRIC	CDS	326342	326998	657	+	FIG00000263	PLF_1573_00001258	PGF_00016439	YP_001709066.1	218	rplD	LSU ribosomal protein L4p (L1e)
Clavibacter michiganensis subsp. sepedonicus	31964.6	NC_010407	fig|31964.6.peg.344	CMS_0285	VBIClaMic4666_0344	PATRIC.31964.6.NC_010407.CDS.326995.327294.fwd	PATRIC	CDS	326995	327294	300	+	FIG00000271	PLF_1573_00002277	PGF_00016374	YP_001709067.1	99	rplW	LSU ribosomal protein L23p (L23Ae)
Clavibacter michiganensis subsp. sepedonicus	31964.6	NC_010407	fig|31964.6.peg.345	CMS_0286	VBIClaMic4666_0345	PATRIC.31964.6.NC_010407.CDS.327317.328156.fwd	PATRIC	CDS	327317	328156	840	+	FIG00000223	PLF_1573_00001254	PGF_00016393	YP_001709068.1	279	rplB	LSU ribosomal protein L2p (L8e)
Clavibacter michiganensis subsp. sepedonicus	31964.6	NC_010407	fig|31964.6.peg.346	CMS_0287	VBIClaMic4666_0346	PATRIC.31964.6.NC_010407.CDS.328169.328450.fwd	PATRIC	CDS	328169	328450	282	+	FIG00000199	PLF_1573_00001788	PGF_00049860	YP_001709069.1	93		SSU ribosomal protein S19p (S15e)
Clavibacter michiganensis subsp. sepedonicus	31964.6	NC_010407	fig|31964.6.peg.347	CMS_0288	VBIClaMic4666_0347	PATRIC.31964.6.NC_010407.CDS.328476.328868.fwd	PATRIC	CDS	328476	328868	393	+	FIG00000219	PLF_1573_00001250	PGF_00016368	YP_001709070.1	130		LSU ribosomal protein L22p (L17e)
Clavibacter michiganensis subsp. sepedonicus	31964.6	NC_010407	fig|31964.6.peg.348	CMS_0289	VBIClaMic4666_0348	PATRIC.31964.6.NC_010407.CDS.328868.329665.fwd	PATRIC	CDS	328868	329665	798	+	FIG00000218	PLF_1573_00001792	PGF_00049889	YP_001709071.1	265	rpsC	SSU ribosomal protein S3p (S3e)
Clavibacter michiganensis subsp. sepedonicus	31964.6	NC_010407	fig|31964.6.peg.349	CMS_0290	VBIClaMic4666_0349	PATRIC.31964.6.NC_010407.CDS.329668.330087.fwd	PATRIC	CDS	329668	330087	420	+	FIG00001132	PLF_1573_00000262	PGF_00016343	YP_001709072.1	139	rplP	LSU ribosomal protein L16p (L10e)
Clavibacter michiganensis subsp. sepedonicus	31964.6	NC_010407	fig|31964.6.peg.350	CMS_0291	VBIClaMic4666_0350	PATRIC.31964.6.NC_010407.CDS.330087.330413.fwd	PATRIC	CDS	330087	330413	327	+	FIG00015729	PLF_1573_00000266	PGF_00016392	YP_001709073.1	108	rpmC	LSU ribosomal protein L29p (L35e)
Clavibacter michiganensis subsp. sepedonicus	31964.6	NC_010407	fig|31964.6.peg.351	CMS_0292	VBIClaMic4666_0351	PATRIC.31964.6.NC_010407.CDS.330416.330712.fwd	PATRIC	CDS	330416	330712	297	+	FIG00000181	PLF_1573_00001787	PGF_00049854	YP_001709074.1	98		SSU ribosomal protein S17p (S11e)
Clavibacter michiganensis subsp. sepedonicus	31964.6	NC_010407	fig|31964.6.peg.352	CMS_0293	VBIClaMic4666_0352	PATRIC.31964.6.NC_010407.CDS.330741.331109.fwd	PATRIC	CDS	330741	331109	369	+	FIG00090781	PLF_1573_00001081	PGF_00016340	YP_001709075.1	122		LSU ribosomal protein L14p (L23e)
Clavibacter michiganensis subsp. sepedonicus	31964.6	NC_010407	fig|31964.6.peg.353	CMS_0294	VBIClaMic4666_0353	PATRIC.31964.6.NC_010407.CDS.331112.331471.fwd	PATRIC	CDS	331112	331471	360	+	FIG00000198	PLF_1573_00000265	PGF_00016377	YP_001709076.1	119	rplX	LSU ribosomal protein L24p (L26e)
Clavibacter michiganensis subsp. sepedonicus	31964.6	NC_010407	fig|31964.6.peg.354	CMS_0295	VBIClaMic4666_0354	PATRIC.31964.6.NC_010407.CDS.331474.332070.fwd	PATRIC	CDS	331474	332070	597	+	FIG00000174	PLF_1573_00001259	PGF_00016443	YP_001709077.1	198	rplE	LSU ribosomal protein L5p (L11e)
Clavibacter michiganensis subsp. sepedonicus	31964.6	NC_010407	fig|31964.6.peg.355	CMS_0296	VBIClaMic4666_0355	PATRIC.31964.6.NC_010407.CDS.332215.332607.fwd	PATRIC	CDS	332215	332607	393	+	FIG00000153	PLF_1573_00001795	PGF_00049906	YP_001709078.1	130		SSU ribosomal protein S8p (S15Ae)
Clavibacter michiganensis subsp. sepedonicus	31964.6	NC_010407	fig|31964.6.peg.356	CMS_0297	VBIClaMic4666_0356	PATRIC.31964.6.NC_010407.CDS.332666.333148.fwd	PATRIC	CDS	332666	333148	483	+	FIG00001577	PLF_1573_00001260	PGF_00016444	YP_001709079.1	160	rplF	LSU ribosomal protein L6p (L9e)
Clavibacter michiganensis subsp. sepedonicus	31964.6	NC_010407	fig|31964.6.peg.357	CMS_0298	VBIClaMic4666_0357	PATRIC.31964.6.NC_010407.CDS.333145.333522.fwd	PATRIC	CDS	333145	333522	378	+	FIG00000200	PLF_1573_00001248	PGF_00016353	YP_001709080.1	125	rplR	LSU ribosomal protein L18p (L5e)
Clavibacter michiganensis subsp. sepedonicus	31964.6	NC_010407	fig|31964.6.peg.358	CMS_0299	VBIClaMic4666_0358	PATRIC.31964.6.NC_010407.CDS.333558.334223.fwd	PATRIC	CDS	333558	334223	666	+	FIG00000155	PLF_1573_00001793	PGF_00049896	YP_001709081.1	221	rpsE	SSU ribosomal protein S5p (S2e)
Clavibacter michiganensis subsp. sepedonicus	31964.6	NC_010407	fig|31964.6.peg.359	CMS_0300	VBIClaMic4666_0359	PATRIC.31964.6.NC_010407.CDS.334223.334405.fwd	PATRIC	CDS	334223	334405	183	+	FIG00000409	PLF_1573_00000267	PGF_00016395	YP_001709082.1	60		LSU ribosomal protein L30p (L7e)
Clavibacter michiganensis subsp. sepedonicus	31964.6	NC_010407	fig|31964.6.peg.360	CMS_0301	VBIClaMic4666_0360	PATRIC.31964.6.NC_010407.CDS.334405.334983.fwd	PATRIC	CDS	334405	334983	579	+	FIG00000166	PLF_1573_00000261	PGF_00016342	YP_001709083.1	192	rplO	LSU ribosomal protein L15p (L27Ae)
Clavibacter michiganensis subsp. sepedonicus	31964.6	NC_010407	fig|31964.6.peg.361	CMS_0302	VBIClaMic4666_0361	PATRIC.31964.6.NC_010407.CDS.335109.336431.fwd	PATRIC	CDS	335109	336431	1323	+	FIG00937056	PLF_1573_00000654	PGF_00038676	YP_001709084.1	440	secY	Protein translocase subunit SecY
Clavibacter michiganensis subsp. sepedonicus	31964.6	NC_010407	fig|31964.6.peg.362	CMS_0303	VBIClaMic4666_0362	PATRIC.31964.6.NC_010407.CDS.336428.337030.fwd	PATRIC	CDS	336428	337030	603	+	FIG00000089	PLF_1573_00001469	PGF_00035611	YP_001709085.1	200	adk	Adenylate kinase (EC 2.7.4.3)
Clavibacter michiganensis subsp. sepedonicus	31964.6	NC_010407	fig|31964.6.peg.363	CMS_0304	VBIClaMic4666_0363	PATRIC.31964.6.NC_010407.CDS.337035.337871.fwd	PATRIC	CDS	337035	337871	837	+	FIG00000036	PLF_1573_00001550	PGF_00020735	YP_001709086.1	278		Methionine aminopeptidase (EC 3.4.11.18)
Clavibacter michiganensis subsp. sepedonicus	31964.6	NC_010407	fig|31964.6.peg.364	CMS_0305	VBIClaMic4666_0364	PATRIC.31964.6.NC_010407.CDS.337920.339899.rev	PATRIC	CDS	337920	339899	1980	-	FIG01332563	PLF_1573_00000587	PGF_00029349	YP_001709087.1	659	licR	PRD/PTS system IIA 2 domain protein
Clavibacter michiganensis subsp. sepedonicus	31964.6	NC_010407	fig|31964.6.peg.365		VBIClaMic4666_0365	PATRIC.31964.6.NC_010407.CDS.339969.340112.rev	PATRIC	CDS	339969	340112	144	-		PLF_1573_00004923	PGF_01253130		47		hypothetical protein
Clavibacter michiganensis subsp. sepedonicus	31964.6	NC_010407	fig|31964.6.peg.366	CMS_0306	VBIClaMic4666_0366	PATRIC.31964.6.NC_010407.CDS.340111.340491.fwd	PATRIC	CDS	340111	340491	381	+	FIG00000704	PLF_1573_00002444	PGF_00029605	YP_001709088.1	126		PTS system, cellobiose-specific IIB component (EC 2.7.1.69)
Clavibacter michiganensis subsp. sepedonicus	31964.6	NC_010407	fig|31964.6.peg.367	CMS_0307	VBIClaMic4666_0367	PATRIC.31964.6.NC_010407.CDS.340603.340869.fwd	PATRIC	CDS	340603	340869	267	+	FIG01954533	PLF_1573_00001667	PGF_00034062	YP_001709089.1	88	ptsH	Phosphotransferase system, phosphocarrier protein HPr
Clavibacter michiganensis subsp. sepedonicus	31964.6	NC_010407	fig|31964.6.peg.368	CMS_0308	VBIClaMic4666_0368	PATRIC.31964.6.NC_010407.CDS.340866.342536.fwd	PATRIC	CDS	340866	342536	1671	+	FIG00028694	PLF_1573_00000611	PGF_00033423	YP_001709090.1	556	ptsI	Phosphoenolpyruvate-protein phosphotransferase of PTS system (EC 2.7.3.9)
Clavibacter michiganensis subsp. sepedonicus	31964.6	NC_010407	fig|31964.6.peg.369	CMS_0309	VBIClaMic4666_0369	PATRIC.31964.6.NC_010407.CDS.342666.344195.fwd	PATRIC	CDS	342666	344195	1530	+	FIG00001885	PLF_1573_00000591	PGF_00029764	YP_001709091.1	509	mtlA	PTS system, mannitol-specific IIB component (EC 2.7.1.69) / PTS system, mannitol-specific IIC component (EC 2.7.1.69)
Clavibacter michiganensis subsp. sepedonicus	31964.6	NC_010407	fig|31964.6.peg.370	CMS_0310	VBIClaMic4666_0370	PATRIC.31964.6.NC_010407.CDS.344305.344742.fwd	PATRIC	CDS	344305	344742	438	+	FIG00001811	PLF_1573_00000590	PGF_01253289	YP_001709092.1	145	mtlF	PTS system, mannitol-specific IIA component (EC 2.7.1.69)
Clavibacter michiganensis subsp. sepedonicus	31964.6	NC_010407	fig|31964.6.peg.371	CMS_0311	VBIClaMic4666_0371	PATRIC.31964.6.NC_010407.CDS.344739.345908.fwd	PATRIC	CDS	344739	345908	1170	+	FIG00001427	PLF_1573_00001286	PGF_00019270	YP_001709093.1	389	mtlD	Mannitol-1-phosphate 5-dehydrogenase (EC 1.1.1.17)
Clavibacter michiganensis subsp. sepedonicus	31964.6	NC_010407	fig|31964.6.peg.372	CMS_0312	VBIClaMic4666_0372	PATRIC.31964.6.NC_010407.CDS.346161.346382.fwd	PATRIC	CDS	346161	346382	222	+	FIG00000143	PLF_1573_00001080	PGF_00060431	YP_001709094.1	73	infA	Translation initiation factor 1
Clavibacter michiganensis subsp. sepedonicus	31964.6	NC_010407	fig|31964.6.peg.373	CMS_0313	VBIClaMic4666_0373	PATRIC.31964.6.NC_010407.CDS.346455.346568.fwd	PATRIC	CDS	346455	346568	114	+	FIG00000229	PLF_1573_00002342	PGF_00016424	YP_001709095.1	37	rpmJ	LSU ribosomal protein L36p @ LSU ribosomal protein L36p, zinc-dependent
Clavibacter michiganensis subsp. sepedonicus	31964.6	NC_010407	fig|31964.6.peg.374	CMS_0314	VBIClaMic4666_0374	PATRIC.31964.6.NC_010407.CDS.346724.347098.fwd	PATRIC	CDS	346724	347098	375	+	FIG00000160	PLF_1573_00001784	PGF_00049840	YP_001709096.1	124	rpsM	SSU ribosomal protein S13p (S18e)
Clavibacter michiganensis subsp. sepedonicus	31964.6	NC_010407	fig|31964.6.peg.375	CMS_0315	VBIClaMic4666_0375	PATRIC.31964.6.NC_010407.CDS.347144.347542.fwd	PATRIC	CDS	347144	347542	399	+	FIG00055673	PLF_1573_00000726	PGF_00049837	YP_001709097.1	132		SSU ribosomal protein S11p (S14e)
Clavibacter michiganensis subsp. sepedonicus	31964.6	NC_010407	fig|31964.6.peg.376	CMS_0316	VBIClaMic4666_0376	PATRIC.31964.6.NC_010407.CDS.347704.348699.fwd	PATRIC	CDS	347704	348699	996	+	FIG00000140	PLF_1573_00001222	PGF_00422271	YP_001709098.1	331		DNA-directed RNA polymerase alpha subunit (EC 2.7.7.6)
Clavibacter michiganensis subsp. sepedonicus	31964.6	NC_010407	fig|31964.6.peg.377	CMS_0317	VBIClaMic4666_0377	PATRIC.31964.6.NC_010407.CDS.348752.349315.fwd	PATRIC	CDS	348752	349315	564	+	FIG00000154	PLF_1573_00000263	PGF_00016346	YP_001709099.1	187		LSU ribosomal protein L17p
Clavibacter michiganensis subsp. sepedonicus	31964.6	NC_010407	fig|31964.6.peg.378	CMS_0318	VBIClaMic4666_0378	PATRIC.31964.6.NC_010407.CDS.349414.350505.fwd	PATRIC	CDS	349414	350505	1092	+	FIG00512418	PLF_1573_00000878	PGF_01253350	YP_001709100.1	363		hypothetical protein
Clavibacter michiganensis subsp. sepedonicus	31964.6	NC_010407	fig|31964.6.peg.379	CMS_0319	VBIClaMic4666_0379	PATRIC.31964.6.NC_010407.CDS.350502.351506.fwd	PATRIC	CDS	350502	351506	1005	+	FIG00000093	PLF_1573_00001069	PGF_00413291	YP_001709101.1	334		tRNA pseudouridine synthase A (EC 5.4.99.12)
Clavibacter michiganensis subsp. sepedonicus	31964.6	NC_010407	fig|31964.6.peg.380	CMS_0320	VBIClaMic4666_0380	PATRIC.31964.6.NC_010407.CDS.351657.352103.fwd	PATRIC	CDS	351657	352103	447	+	FIG00000211	PLF_1573_00001247	PGF_00016337	YP_001709102.1	148	rplM	LSU ribosomal protein L13p (L13Ae)
Clavibacter michiganensis subsp. sepedonicus	31964.6	NC_010407	fig|31964.6.peg.381	CMS_0321	VBIClaMic4666_0381	PATRIC.31964.6.NC_010407.CDS.352154.352639.fwd	PATRIC	CDS	352154	352639	486	+	FIG00001110	PLF_1573_00001796	PGF_00049909	YP_001709103.1	161	rpsI	SSU ribosomal protein S9p (S16e)
Clavibacter michiganensis subsp. sepedonicus	31964.6	NC_010407	fig|31964.6.peg.382	CMS_0322	VBIClaMic4666_0382	PATRIC.31964.6.NC_010407.CDS.352663.354012.fwd	PATRIC	CDS	352663	354012	1350	+	FIG00009682	PLF_1573_00001653	PGF_00033492	YP_001709104.1	449		Phosphoglucosamine mutase (EC 5.4.2.10)
Clavibacter michiganensis subsp. sepedonicus	31964.6	NC_010407	fig|31964.6.peg.383	CMS_0323	VBIClaMic4666_0383	PATRIC.31964.6.NC_010407.CDS.354009.354644.rev	PATRIC	CDS	354009	354644	636	-	FIG01306568	PLF_1573_00000002	PGF_00022162	YP_001709105.1	211		Mobile element protein
Clavibacter michiganensis subsp. sepedonicus	31964.6	NC_010407	fig|31964.6.peg.384	CMS_0324	VBIClaMic4666_0384	PATRIC.31964.6.NC_010407.CDS.355608.356132.fwd	PATRIC	CDS	355608	356132	525	+	FIG01306568	PLF_1573_00000001	PGF_00022162	YP_001709106.1	174		Mobile element protein
Clavibacter michiganensis subsp. sepedonicus	31964.6	NC_010407	fig|31964.6.peg.385	CMS_0325	VBIClaMic4666_0385	PATRIC.31964.6.NC_010407.CDS.356199.356639.fwd	PATRIC	CDS	356199	356639	441	+	FIG00511582	PLF_1573_00002065	PGF_01251396	YP_001709107.1	146		hypothetical protein
Clavibacter michiganensis subsp. sepedonicus	31964.6	NC_010407	fig|31964.6.peg.386	CMS_0326	VBIClaMic4666_0386	PATRIC.31964.6.NC_010407.CDS.356668.356904.rev	PATRIC	CDS	356668	356904	237	-	FIG01232116	PLF_1573_00000065	PGF_00059085	YP_001709108.1	78		Transcriptional regulator, Cro/CI family
Clavibacter michiganensis subsp. sepedonicus	31964.6	NC_010407	fig|31964.6.peg.387	CMS_0327	VBIClaMic4666_0387	PATRIC.31964.6.NC_010407.CDS.356904.357548.rev	PATRIC	CDS	356904	357548	645	-	FIG00511491	PLF_1573_00000914	PGF_01253372	YP_001709109.1	214		hypothetical protein
Clavibacter michiganensis subsp. sepedonicus	31964.6	NC_010407	fig|31964.6.peg.388	CMS_0328	VBIClaMic4666_0388	PATRIC.31964.6.NC_010407.CDS.357629.358048.rev	PATRIC	CDS	357629	358048	420	-	FIG00512243	PLF_1573_00002066	PGF_01251397	YP_001709110.1	139		hypothetical protein
Clavibacter michiganensis subsp. sepedonicus	31964.6	NC_010407	fig|31964.6.peg.389	CMS_0329	VBIClaMic4666_0389	PATRIC.31964.6.NC_010407.CDS.358507.359235.rev	PATRIC	CDS	358507	359235	729	-		PLF_1573_00002202	PGF_00406500	YP_001709111.1	242		putative carboxylesterase
Clavibacter michiganensis subsp. sepedonicus	31964.6	NC_010407	fig|31964.6.peg.390		VBIClaMic4666_0390	PATRIC.31964.6.NC_010407.CDS.359396.360040.rev	PATRIC	CDS	359396	360040	645	-	FIG00946344	PLF_1573_00004292	PGF_01252545		214		transcriptional regulator, LacI family
Clavibacter michiganensis subsp. sepedonicus	31964.6	NC_010407	fig|31964.6.peg.391	CMS_0331	VBIClaMic4666_0391	PATRIC.31964.6.NC_010407.CDS.360610.360948.rev	PATRIC	CDS	360610	360948	339	-	FIG00638284	PLF_1573_00003045	PGF_01251732	YP_001709112.1	112		hypothetical protein
Clavibacter michiganensis subsp. sepedonicus	31964.6	NC_010407	fig|31964.6.peg.392	CMS_0332	VBIClaMic4666_0392	PATRIC.31964.6.NC_010407.CDS.361295.362263.fwd	PATRIC	CDS	361295	362263	969	+	FIG00638284	PLF_1573_00004192	PGF_01252471	YP_001709113.1	322		hypothetical protein
Clavibacter michiganensis subsp. sepedonicus	31964.6	NC_010407	fig|31964.6.peg.393	CMS_0333	VBIClaMic4666_0393	PATRIC.31964.6.NC_010407.CDS.362272.363288.fwd	PATRIC	CDS	362272	363288	1017	+	FIG00511539	PLF_1573_00000086	PGF_00315871	YP_001709114.1	338		hypothetical protein
Clavibacter michiganensis subsp. sepedonicus	31964.6	NC_010407	fig|31964.6.peg.394	CMS_0334	VBIClaMic4666_0394	PATRIC.31964.6.NC_010407.CDS.363507.364277.fwd	PATRIC	CDS	363507	364277	771	+	FIG00016132	PLF_1573_00002152	PGF_01251447	YP_001709115.1	256		hypothetical protein
Clavibacter michiganensis subsp. sepedonicus	31964.6	NC_010407	fig|31964.6.peg.395	CMS_0335	VBIClaMic4666_0395	PATRIC.31964.6.NC_010407.CDS.364329.365240.fwd	PATRIC	CDS	364329	365240	912	+	FIG00044059	PLF_1573_00000313	PGF_01251793	YP_001709116.1	303		Ferrichrome transport ATP-binding protein FhuC (TC 3.A.1.14.3)
Clavibacter michiganensis subsp. sepedonicus	31964.6	NC_010407	fig|31964.6.peg.396	CMS_0336	VBIClaMic4666_0396	PATRIC.31964.6.NC_010407.CDS.365264.366226.fwd	PATRIC	CDS	365264	366226	963	+	FIG00133356	PLF_1573_00001298	PGF_00004599	YP_001709117.1	320		Ferrichrome-binding periplasmic protein precursor (TC 3.A.1.14.3)
Clavibacter michiganensis subsp. sepedonicus	31964.6	NC_010407	fig|31964.6.peg.397	CMS_0337	VBIClaMic4666_0397	PATRIC.31964.6.NC_010407.CDS.366241.368397.fwd	PATRIC	CDS	366241	368397	2157	+	FIG00003243	PLF_1573_00000314	PGF_01251803	YP_001709118.1	718		Ferrichrome transport system permease protein FhuB (TC 3.A.1.14.3)
Clavibacter michiganensis subsp. sepedonicus	31964.6	NC_010407	fig|31964.6.peg.398		VBIClaMic4666_0398	PATRIC.31964.6.NC_010407.CDS.368829.369371.rev	PATRIC	CDS	368829	369371	543	-		PLF_1573_00004337	PGF_01252579		180		hypothetical protein
Clavibacter michiganensis subsp. sepedonicus	31964.6	NC_010407	fig|31964.6.peg.399	CMS_0338	VBIClaMic4666_0399	PATRIC.31964.6.NC_010407.CDS.369396.370919.fwd	PATRIC	CDS	369396	370919	1524	+	FIG00868571	PLF_1573_00002535	PGF_00062944	YP_001709119.1	507		Two-component system sensor kinase
Clavibacter michiganensis subsp. sepedonicus	31964.6	NC_010407	fig|31964.6.peg.400	CMS_0339	VBIClaMic4666_0400	PATRIC.31964.6.NC_010407.CDS.370946.371608.fwd	PATRIC	CDS	370946	371608	663	+	FIG01124340	PLF_1573_00002534	PGF_00062846	YP_001709120.1	220		Two-component system response regulator
Clavibacter michiganensis subsp. sepedonicus	31964.6	NC_010407	fig|31964.6.peg.401	CMS_0340	VBIClaMic4666_0401	PATRIC.31964.6.NC_010407.CDS.371625.372770.rev	PATRIC	CDS	371625	372770	1146	-	FIG00638284	PLF_1573_00004049	PGF_01252388	YP_001709121.1	381		hypothetical protein
Clavibacter michiganensis subsp. sepedonicus	31964.6	NC_010407	fig|31964.6.peg.402	CMS_0341	VBIClaMic4666_0402	PATRIC.31964.6.NC_010407.CDS.373126.373638.fwd	PATRIC	CDS	373126	373638	513	+	FIG00638284	PLF_1573_00004050	PGF_01252389	YP_001709122.1	170		hypothetical protein
Clavibacter michiganensis subsp. sepedonicus	31964.6	NC_010407	fig|31964.6.peg.403	CMS_0342	VBIClaMic4666_0403	PATRIC.31964.6.NC_010407.CDS.373687.374091.fwd	PATRIC	CDS	373687	374091	405	+	FIG01240363	PLF_1573_00002890	PGF_00037385	YP_001709123.1	134		Probable tautomerase yrdN (EC 5.3.2.-)
Clavibacter michiganensis subsp. sepedonicus	31964.6	NC_010407	fig|31964.6.peg.404	CMS_0343	VBIClaMic4666_0404	PATRIC.31964.6.NC_010407.CDS.374115.374627.rev	PATRIC	CDS	374115	374627	513	-	FIG01272034	PLF_1573_00000545	PGF_00024105	YP_001709124.1	170		N-acetyltransferase, GCN5-family
Clavibacter michiganensis subsp. sepedonicus	31964.6	NC_010407	fig|31964.6.peg.405	CMS_0344	VBIClaMic4666_0405	PATRIC.31964.6.NC_010407.CDS.374659.375741.rev	PATRIC	CDS	374659	375741	1083	-		PLF_1573_00003207	PGF_01251846	YP_001709125.1	360		hypothetical protein
Clavibacter michiganensis subsp. sepedonicus	31964.6	NC_010407	fig|31964.6.peg.406	CMS_0345	VBIClaMic4666_0406	PATRIC.31964.6.NC_010407.CDS.375787.377481.rev	PATRIC	CDS	375787	377481	1695	-	FIG00001316	PLF_1573_00002493	PGF_00048565	YP_001709126.1	564		Ribonuclease J2 (endoribonuclease in RNA processing)
Clavibacter michiganensis subsp. sepedonicus	31964.6	NC_010407	fig|31964.6.peg.407	CMS_0346	VBIClaMic4666_0407	PATRIC.31964.6.NC_010407.CDS.377975.379507.fwd	PATRIC	CDS	377975	379507	1533	+	FIG00005216	PLF_1573_00000063	PGF_00054973	YP_001709127.1	510		Sulfate permease
Clavibacter michiganensis subsp. sepedonicus	31964.6	NC_010407	fig|31964.6.peg.408	CMS_0347	VBIClaMic4666_0408	PATRIC.31964.6.NC_010407.CDS.379662.379805.rev	PATRIC	CDS	379662	379805	144	-		PLF_1573_00003208	PGF_01251847	YP_001709128.1	47		hypothetical protein
Clavibacter michiganensis subsp. sepedonicus	31964.6	NC_010407	fig|31964.6.peg.409	CMS_0348	VBIClaMic4666_0409	PATRIC.31964.6.NC_010407.CDS.379969.381348.fwd	PATRIC	CDS	379969	381348	1380	+	FIG01959002	PLF_1573_00001829	PGF_00054496	YP_001709129.1	459		Succinate-semialdehyde dehydrogenase [NAD] (EC 1.2.1.24); Succinate-semialdehyde dehydrogenase [NADP+] (EC 1.2.1.79)
Clavibacter michiganensis subsp. sepedonicus	31964.6	NC_010407	fig|31964.6.peg.410		VBIClaMic4666_0410	PATRIC.31964.6.NC_010407.CDS.381370.381510.rev	PATRIC	CDS	381370	381510	141	-		PLF_1573_00004940	PGF_01253145		46		hypothetical protein
Clavibacter michiganensis subsp. sepedonicus	31964.6	NC_010407	fig|31964.6.peg.411		VBIClaMic4666_0411	PATRIC.31964.6.NC_010407.CDS.381507.381986.rev	PATRIC	CDS	381507	381986	480	-		PLF_1573_00004384	PGF_01252622		159		hypothetical protein
Clavibacter michiganensis subsp. sepedonicus	31964.6	NC_010407	fig|31964.6.peg.412		VBIClaMic4666_0412	PATRIC.31964.6.NC_010407.CDS.381733.382068.rev	PATRIC	CDS	381733	382068	336	-		PLF_1573_00004518	PGF_01252742		111		hypothetical protein
Clavibacter michiganensis subsp. sepedonicus	31964.6	NC_010407	fig|31964.6.peg.413		VBIClaMic4666_0413	PATRIC.31964.6.NC_010407.CDS.382495.382710.rev	PATRIC	CDS	382495	382710	216	-		PLF_1573_00004051	PGF_01252390		71		hypothetical protein
Clavibacter michiganensis subsp. sepedonicus	31964.6	NC_010407	fig|31964.6.peg.414	CMS_0350	VBIClaMic4666_0414	PATRIC.31964.6.NC_010407.CDS.382847.383041.rev	PATRIC	CDS	382847	383041	195	-		PLF_1573_00004052	PGF_01252391	YP_001709131.1	64		hypothetical protein
Clavibacter michiganensis subsp. sepedonicus	31964.6	NC_010407	fig|31964.6.peg.415	CMS_0351	VBIClaMic4666_0415	PATRIC.31964.6.NC_010407.CDS.383248.384447.fwd	PATRIC	CDS	383248	384447	1200	+	FIG00672033	PLF_1573_00002413	PGF_00420016	YP_001709132.1	399		Cystathionine beta-lyase, type II (EC 4.4.1.8)
Clavibacter michiganensis subsp. sepedonicus	31964.6	NC_010407	fig|31964.6.peg.416	CMS_0352	VBIClaMic4666_0416	PATRIC.31964.6.NC_010407.CDS.384459.385646.fwd	PATRIC	CDS	384459	385646	1188	+	FIG00545296	PLF_1573_00002136	PGF_00323229	YP_001709133.1	395		hypothetical protein
Clavibacter michiganensis subsp. sepedonicus	31964.6	NC_010407	fig|31964.6.peg.417	CMS_0353	VBIClaMic4666_0417	PATRIC.31964.6.NC_010407.CDS.385643.387031.fwd	PATRIC	CDS	385643	387031	1389	+	FIG00000417	PLF_1573_00002437	PGF_00026639	YP_001709134.1	462		O-acetylhomoserine sulfhydrylase (EC 2.5.1.49) / O-succinylhomoserine sulfhydrylase (EC 2.5.1.48)
Clavibacter michiganensis subsp. sepedonicus	31964.6	NC_010407	fig|31964.6.peg.418	CMS_0354	VBIClaMic4666_0418	PATRIC.31964.6.NC_010407.CDS.387109.388482.fwd	PATRIC	CDS	387109	388482	1374	+	FIG00638284	PLF_1573_00002354	PGF_00004738	YP_001709135.1	457		Fic domain protein, Mvan_2529 type
Clavibacter michiganensis subsp. sepedonicus	31964.6	NC_010407	fig|31964.6.peg.419		VBIClaMic4666_0419	PATRIC.31964.6.NC_010407.CDS.388722.389183.fwd	PATRIC	CDS	388722	389183	462	+		PLF_1573_00004053	PGF_01252392		153		hypothetical protein
Clavibacter michiganensis subsp. sepedonicus	31964.6	NC_010407	fig|31964.6.peg.420	CMS_0356	VBIClaMic4666_0420	PATRIC.31964.6.NC_010407.CDS.389249.390769.fwd	PATRIC	CDS	389249	390769	1521	+	FIG00511783	PLF_1573_00001640	PGF_00031288	YP_001709137.1	506		Permease of the major facilitator superfamily
Clavibacter michiganensis subsp. sepedonicus	31964.6	NC_010407	fig|31964.6.peg.421	CMS_0357	VBIClaMic4666_0421	PATRIC.31964.6.NC_010407.CDS.390864.391718.fwd	PATRIC	CDS	390864	391718	855	+	FIG00133285	PLF_1573_00002481	PGF_00041363	YP_001709138.1	284		Putative hydrolase
Clavibacter michiganensis subsp. sepedonicus	31964.6	NC_010407	fig|31964.6.peg.422	CMS_0358	VBIClaMic4666_0422	PATRIC.31964.6.NC_010407.CDS.391711.392301.fwd	PATRIC	CDS	391711	392301	591	+	FIG00554417	PLF_1573_00002518	PGF_00058904	YP_001709139.1	196		Transcriptional regulator, AcrR family
Clavibacter michiganensis subsp. sepedonicus	31964.6	NC_010407	fig|31964.6.peg.423	CMS_0359	VBIClaMic4666_0423	PATRIC.31964.6.NC_010407.CDS.392312.393268.rev	PATRIC	CDS	392312	393268	957	-	FIG00512190	PLF_1573_00004054	PGF_01252393	YP_001709140.1	318		hypothetical protein
Clavibacter michiganensis subsp. sepedonicus	31964.6	NC_010407	fig|31964.6.peg.424	CMS_0360	VBIClaMic4666_0424	PATRIC.31964.6.NC_010407.CDS.393344.393946.rev	PATRIC	CDS	393344	393946	603	-	FIG01580996	PLF_1573_00000773	PGF_01253317	YP_001709141.1	200		Transcriptional regulator, AcrR family
Clavibacter michiganensis subsp. sepedonicus	31964.6	NC_010407	fig|31964.6.peg.425	CMS_0361	VBIClaMic4666_0425	PATRIC.31964.6.NC_010407.CDS.394206.395306.fwd	PATRIC	CDS	394206	395306	1101	+	FIG01583289	PLF_1573_00002866	PGF_00023541	YP_001709142.1	366		Myo-inositol 2-dehydrogenase (EC 1.1.1.18)
Clavibacter michiganensis subsp. sepedonicus	31964.6	NC_010407	fig|31964.6.peg.426	CMS_0362	VBIClaMic4666_0426	PATRIC.31964.6.NC_010407.CDS.395303.396115.fwd	PATRIC	CDS	395303	396115	813	+	FIG00512035	PLF_1573_00000068	PGF_01253304	YP_001709143.1	270		hypothetical protein
Clavibacter michiganensis subsp. sepedonicus	31964.6	NC_010407	fig|31964.6.peg.427	CMS_0363	VBIClaMic4666_0427	PATRIC.31964.6.NC_010407.CDS.396170.397492.fwd	PATRIC	CDS	396170	397492	1323	+	FIG00013626	PLF_1573_00001568	PGF_00023671	YP_001709144.1	440		N-Acetyl-D-glucosamine ABC transport system, sugar-binding protein
Clavibacter michiganensis subsp. sepedonicus	31964.6	NC_010407	fig|31964.6.peg.428	CMS_0364	VBIClaMic4666_0428	PATRIC.31964.6.NC_010407.CDS.397544.398530.fwd	PATRIC	CDS	397544	398530	987	+	FIG00019868	PLF_1573_00001282	PGF_00019121	YP_001709145.1	328		Maltose/maltodextrin ABC transporter, permease protein MalF
Clavibacter michiganensis subsp. sepedonicus	31964.6	NC_010407	fig|31964.6.peg.429	CMS_0365	VBIClaMic4666_0429	PATRIC.31964.6.NC_010407.CDS.398527.399408.fwd	PATRIC	CDS	398527	399408	882	+	FIG00511473	PLF_1573_00000465	PGF_00004903	YP_001709146.1	293		ABC transporter, permease protein
Clavibacter michiganensis subsp. sepedonicus	31964.6	NC_010407	fig|31964.6.peg.430	CMS_0366	VBIClaMic4666_0430	PATRIC.31964.6.NC_010407.CDS.399486.399830.rev	PATRIC	CDS	399486	399830	345	-	FIG00511919	PLF_1573_00002651	PGF_00346456	YP_001709147.1	114		hypothetical protein
Clavibacter michiganensis subsp. sepedonicus	31964.6	NC_010407	fig|31964.6.peg.431	CMS_0367	VBIClaMic4666_0431	PATRIC.31964.6.NC_010407.CDS.399833.400291.rev	PATRIC	CDS	399833	400291	459	-	FIG00512125	PLF_1573_00002652	PGF_00232161	YP_001709148.1	152		hypothetical protein
Clavibacter michiganensis subsp. sepedonicus	31964.6	NC_010407	fig|31964.6.peg.432	CMS_0368	VBIClaMic4666_0432	PATRIC.31964.6.NC_010407.CDS.400301.402187.rev	PATRIC	CDS	400301	402187	1887	-	FIG00001548	PLF_1573_00000482	PGF_00401635	YP_001709149.1	628		Beta-galactosidase (EC 3.2.1.23)
Clavibacter michiganensis subsp. sepedonicus	31964.6	NC_010407	fig|31964.6.peg.433		VBIClaMic4666_0433	PATRIC.31964.6.NC_010407.CDS.402285.402824.rev	PATRIC	CDS	402285	402824	540	-	FIG01583289	PLF_1573_00001565	PGF_00023541		179		Myo-inositol 2-dehydrogenase (EC 1.1.1.18)
Clavibacter michiganensis subsp. sepedonicus	31964.6	NC_010407	fig|31964.6.peg.434	CMS_0370	VBIClaMic4666_0434	PATRIC.31964.6.NC_010407.CDS.403540.406164.rev	PATRIC	CDS	403540	406164	2625	-	FIG00511311	PLF_1573_00001455	PGF_00014647	YP_001709150.1	874		Integral membrane protein
Clavibacter michiganensis subsp. sepedonicus	31964.6	NC_010407	fig|31964.6.peg.435	CMS_0371	VBIClaMic4666_0435	PATRIC.31964.6.NC_010407.CDS.406235.406822.fwd	PATRIC	CDS	406235	406822	588	+	FIG00628138	PLF_1573_00000780	PGF_00058904	YP_001709151.1	195		Transcriptional regulator, AcrR family
Clavibacter michiganensis subsp. sepedonicus	31964.6	NC_010407	fig|31964.6.peg.436	CMS_0372	VBIClaMic4666_0436	PATRIC.31964.6.NC_010407.CDS.406825.408510.rev	PATRIC	CDS	406825	408510	1686	-	FIG00511519	PLF_1573_00002634	PGF_00251055	YP_001709152.1	561		hypothetical protein
Clavibacter michiganensis subsp. sepedonicus	31964.6	NC_010407	fig|31964.6.peg.437	CMS_0373	VBIClaMic4666_0437	PATRIC.31964.6.NC_010407.CDS.409076.410023.rev	PATRIC	CDS	409076	410023	948	-	FIG00638284	PLF_1573_00004055	PGF_00368105	YP_001709153.1	315		hypothetical protein
Clavibacter michiganensis subsp. sepedonicus	31964.6	NC_010407	fig|31964.6.peg.438	CMS_0374	VBIClaMic4666_0438	PATRIC.31964.6.NC_010407.CDS.410016.410861.rev	PATRIC	CDS	410016	410861	846	-	FIG00007316	PLF_1573_00003138	PGF_01251801	YP_001709154.1	281		hypothetical protein
Clavibacter michiganensis subsp. sepedonicus	31964.6	NC_010407	fig|31964.6.peg.439		VBIClaMic4666_0439	PATRIC.31964.6.NC_010407.CDS.410918.411814.rev	PATRIC	CDS	410918	411814	897	-	FIG00883666	PLF_1573_00004056	PGF_00005792		298		ABC transporter, substrate-binding protein
Clavibacter michiganensis subsp. sepedonicus	31964.6	NC_010407	fig|31964.6.peg.440	CMS_0376	VBIClaMic4666_0440	PATRIC.31964.6.NC_010407.CDS.412525.413967.fwd	PATRIC	CDS	412525	413967	1443	+	FIG00465245	PLF_1573_00004057	PGF_00418445	YP_001709155.1	480		Coenzyme F420-dependent N5,N10-methylene tetrahydromethanopterin reductase and related flavin-dependent oxidoreductases
Clavibacter michiganensis subsp. sepedonicus	31964.6	NC_010407	fig|31964.6.peg.441	CMS_0377	VBIClaMic4666_0441	PATRIC.31964.6.NC_010407.CDS.413969.415204.fwd	PATRIC	CDS	413969	415204	1236	+	FIG00001322	PLF_1573_00004058	PGF_00033048	YP_001709156.1	411		Acyl-CoA dehydrogenase; probable dibenzothiophene desulfurization enzyme
Clavibacter michiganensis subsp. sepedonicus	31964.6	NC_010407	fig|31964.6.peg.442	CMS_0378	VBIClaMic4666_0442	PATRIC.31964.6.NC_010407.CDS.415201.416325.fwd	PATRIC	CDS	415201	416325	1125	+	FIG01288640	PLF_1573_00004059	PGF_00032658	YP_001709157.1	374		Acyl-CoA dehydrogenase family protein
Clavibacter michiganensis subsp. sepedonicus	31964.6	NC_010407	fig|31964.6.peg.443	CMS_0379	VBIClaMic4666_0443	PATRIC.31964.6.NC_010407.CDS.416514.417428.fwd	PATRIC	CDS	416514	417428	915	+		PLF_1573_00000312	PGF_00020139	YP_001709158.1	304		Membrane-associated phospholipid phosphatase
Clavibacter michiganensis subsp. sepedonicus	31964.6	NC_010407	fig|31964.6.peg.444	CMS_0380	VBIClaMic4666_0444	PATRIC.31964.6.NC_010407.CDS.418016.418165.fwd	PATRIC	CDS	418016	418165	150	+		PLF_1573_00004896	PGF_01253103	YP_001709159.1	49		hypothetical protein
Clavibacter michiganensis subsp. sepedonicus	31964.6	NC_010407	fig|31964.6.peg.445	CMS_0381	VBIClaMic4666_0445	PATRIC.31964.6.NC_010407.CDS.418256.418678.fwd	PATRIC	CDS	418256	418678	423	+	FIG00000915	PLF_1573_00000420	PGF_00013272	YP_001709160.1	140		Hypothetical protein YaeJ with similarity to translation release factor
Clavibacter michiganensis subsp. sepedonicus	31964.6	NC_010407	fig|31964.6.peg.446	CMS_0382	VBIClaMic4666_0446	PATRIC.31964.6.NC_010407.CDS.418697.418816.rev	PATRIC	CDS	418697	418816	120	-		PLF_1573_00000444	PGF_00040704	YP_001709161.1	39		Alkanal monooxygenase alpha chain (EC 1.14.14.3)
Clavibacter michiganensis subsp. sepedonicus	31964.6	NC_010407	fig|31964.6.peg.447	CMS_0386	VBIClaMic4666_0447	PATRIC.31964.6.NC_010407.CDS.422030.423094.rev	PATRIC	CDS	422030	423094	1065	-	FIG00455028	PLF_1573_00000444	PGF_00040704	YP_001709165.1	354		Alkanal monooxygenase alpha chain (EC 1.14.14.3)
Clavibacter michiganensis subsp. sepedonicus	31964.6	NC_010407	fig|31964.6.peg.448	CMS_0387	VBIClaMic4666_0448	PATRIC.31964.6.NC_010407.CDS.423174.423329.rev	PATRIC	CDS	423174	423329	156	-		PLF_1573_00003266	PGF_01251886	YP_001709166.1	51		hypothetical protein
Clavibacter michiganensis subsp. sepedonicus	31964.6	NC_010407	fig|31964.6.peg.449	CMS_0388	VBIClaMic4666_0449	PATRIC.31964.6.NC_010407.CDS.423399.423743.fwd	PATRIC	CDS	423399	423743	345	+	FIG00638284	PLF_1573_00002635	PGF_00291910	YP_001709167.1	114		hypothetical protein
Clavibacter michiganensis subsp. sepedonicus	31964.6	NC_010407	fig|31964.6.peg.450	CMS_0389	VBIClaMic4666_0450	PATRIC.31964.6.NC_010407.CDS.423740.423895.rev	PATRIC	CDS	423740	423895	156	-		PLF_1573_00000853	PGF_01253334	YP_001709168.1	51		hypothetical protein
Clavibacter michiganensis subsp. sepedonicus	31964.6	NC_010407	fig|31964.6.peg.451	CMS_0390	VBIClaMic4666_0451	PATRIC.31964.6.NC_010407.CDS.423966.424541.rev	PATRIC	CDS	423966	424541	576	-	FIG00554417	PLF_1573_00001863	PGF_00058904	YP_001709169.1	191		Transcriptional regulator, AcrR family
Clavibacter michiganensis subsp. sepedonicus	31964.6	NC_010407	fig|31964.6.peg.452	CMS_0391	VBIClaMic4666_0452	PATRIC.31964.6.NC_010407.CDS.424639.425760.fwd	PATRIC	CDS	424639	425760	1122	+	FIG01393346	PLF_1573_00001337	PGF_00403208	YP_001709170.1	373		Bifunctional protein: zinc-containing alcohol dehydrogenase; quinone oxidoreductase ( NADPH:quinone reductase) (EC 1.1.1.-); Similar to arginate lyase
Clavibacter michiganensis subsp. sepedonicus	31964.6	NC_010407	fig|31964.6.peg.453	CMS_0392	VBIClaMic4666_0453	PATRIC.31964.6.NC_010407.CDS.426296.426820.fwd	PATRIC	CDS	426296	426820	525	+	FIG01306568	PLF_1573_00000001	PGF_00022162	YP_001709171.1	174		Mobile element protein
Clavibacter michiganensis subsp. sepedonicus	31964.6	NC_010407	fig|31964.6.peg.454	CMS_0393	VBIClaMic4666_0454	PATRIC.31964.6.NC_010407.CDS.426839.427600.rev	PATRIC	CDS	426839	427600	762	-	FIG00638284	PLF_1573_00004060	PGF_01252394	YP_001709172.1	253		hypothetical protein
Clavibacter michiganensis subsp. sepedonicus	31964.6	NC_010407	fig|31964.6.peg.455	CMS_0395	VBIClaMic4666_0455	PATRIC.31964.6.NC_010407.CDS.428188.429000.rev	PATRIC	CDS	428188	429000	813	-		PLF_1573_00004230	PGF_01252497	YP_001709173.1	270		hypothetical protein
Clavibacter michiganensis subsp. sepedonicus	31964.6	NC_010407	fig|31964.6.peg.456	CMS_0396	VBIClaMic4666_0456	PATRIC.31964.6.NC_010407.CDS.429146.429751.fwd	PATRIC	CDS	429146	429751	606	+	FIG01316199	PLF_1573_00001597	PGF_00026049	YP_001709174.1	201		Nitroreductase family protein
Clavibacter michiganensis subsp. sepedonicus	31964.6	NC_010407	fig|31964.6.peg.457	CMS_0397	VBIClaMic4666_0457	PATRIC.31964.6.NC_010407.CDS.429865.430260.rev	PATRIC	CDS	429865	430260	396	-	FIG00512365	PLF_1573_00002034	PGF_01251376	YP_001709175.1	131		hypothetical protein
Clavibacter michiganensis subsp. sepedonicus	31964.6	NC_010407	fig|31964.6.peg.458		VBIClaMic4666_0458	PATRIC.31964.6.NC_010407.CDS.430269.430385.rev	PATRIC	CDS	430269	430385	117	-		PLF_1573_00005056	PGF_01253259		38		hypothetical protein
Clavibacter michiganensis subsp. sepedonicus	31964.6	NC_010407	fig|31964.6.peg.459	CMS_0398	VBIClaMic4666_0459	PATRIC.31964.6.NC_010407.CDS.430570.431952.fwd	PATRIC	CDS	430570	431952	1383	+	FIG00021206	PLF_1573_00001973	PGF_00069299	YP_001709176.1	460		blr5513; hypothetical protein
Clavibacter michiganensis subsp. sepedonicus	31964.6	NC_010407	fig|31964.6.peg.460	CMS_0399	VBIClaMic4666_0460	PATRIC.31964.6.NC_010407.CDS.431970.433313.fwd	PATRIC	CDS	431970	433313	1344	+	FIG00511538	PLF_1573_00001727	PGF_00043208	YP_001709177.1	447		Putative phosphatase
Clavibacter michiganensis subsp. sepedonicus	31964.6	NC_010407	fig|31964.6.peg.461	CMS_0400	VBIClaMic4666_0461	PATRIC.31964.6.NC_010407.CDS.433392.435272.rev	PATRIC	CDS	433392	435272	1881	-	FIG00000359	PLF_1573_00001972	PGF_00068467	YP_001709178.1	626		amidotransferase-related protein
Clavibacter michiganensis subsp. sepedonicus	31964.6	NC_010407	fig|31964.6.peg.462	CMS_0401	VBIClaMic4666_0462	PATRIC.31964.6.NC_010407.CDS.435397.435579.rev	PATRIC	CDS	435397	435579	183	-	FIG00511762	PLF_1573_00002700	PGF_01251610	YP_001709179.1	60		hypothetical protein
Clavibacter michiganensis subsp. sepedonicus	31964.6	NC_010407	fig|31964.6.peg.463	CMS_0402	VBIClaMic4666_0463	PATRIC.31964.6.NC_010407.CDS.435836.436426.fwd	PATRIC	CDS	435836	436426	591	+	FIG00512074	PLF_1573_00000884	PGF_01253356	YP_001709180.1	196		hypothetical protein
Clavibacter michiganensis subsp. sepedonicus	31964.6	NC_010407	fig|31964.6.peg.464	CMS_0403	VBIClaMic4666_0464	PATRIC.31964.6.NC_010407.CDS.436514.437527.rev	PATRIC	CDS	436514	437527	1014	-	FIG00132885	PLF_1573_00000701	PGF_00046349	YP_001709181.1	337		RNA polymerase sigma factor SigB
Clavibacter michiganensis subsp. sepedonicus	31964.6	NC_010407	fig|31964.6.peg.465	CMS_0404	VBIClaMic4666_0465	PATRIC.31964.6.NC_010407.CDS.437782.439314.fwd	PATRIC	CDS	437782	439314	1533	+	FIG01345058	PLF_1573_00001114	PGF_00052191	YP_001709182.1	510		Amino acid permease
Clavibacter michiganensis subsp. sepedonicus	31964.6	NC_010407	fig|31964.6.peg.466	CMS_0405	VBIClaMic4666_0466	PATRIC.31964.6.NC_010407.CDS.439409.440212.rev	PATRIC	CDS	439409	440212	804	-	FIG00035634	PLF_1573_00001123	PGF_00424341	YP_001709183.1	267		Endonuclease VIII
Clavibacter michiganensis subsp. sepedonicus	31964.6	NC_010407	fig|31964.6.peg.467	CMS_0406	VBIClaMic4666_0467	PATRIC.31964.6.NC_010407.CDS.440240.445054.rev	PATRIC	CDS	440240	445054	4815	-	FIG01319231	PLF_1573_00001501	PGF_00018459	YP_001709184.1	1604		ATP-dependent helicase
Clavibacter michiganensis subsp. sepedonicus	31964.6	NC_010407	fig|31964.6.peg.468		VBIClaMic4666_0468	PATRIC.31964.6.NC_010407.CDS.445147.445788.rev	PATRIC	CDS	445147	445788	642	-	FIG00977780	PLF_1573_00002032	PGF_00328874		213		hypothetical protein
Clavibacter michiganensis subsp. sepedonicus	31964.6	NC_010407	fig|31964.6.peg.469	CMS_0407	VBIClaMic4666_0469	PATRIC.31964.6.NC_010407.CDS.445954.446508.fwd	PATRIC	CDS	445954	446508	555	+	FIG01399399	PLF_1573_00001167	PGF_00013224	YP_001709185.1	184		ADP-ribose pyrophosphatase
Clavibacter michiganensis subsp. sepedonicus	31964.6	NC_010407	fig|31964.6.peg.470	CMS_0408	VBIClaMic4666_0470	PATRIC.31964.6.NC_010407.CDS.446555.447178.rev	PATRIC	CDS	446555	447178	624	-	FIG00554417	PLF_1573_00000776	PGF_00058904	YP_001709186.1	207		Transcriptional regulator, AcrR family
Clavibacter michiganensis subsp. sepedonicus	31964.6	NC_010407	fig|31964.6.peg.471	CMS_0410	VBIClaMic4666_0471	PATRIC.31964.6.NC_010407.CDS.447357.448898.rev	PATRIC	CDS	447357	448898	1542	-	FIG01231651	PLF_1573_00000181	PGF_00017259	YP_001709187.1	513		ATP-dependent RNA helicase
Clavibacter michiganensis subsp. sepedonicus	31964.6	NC_010407	fig|31964.6.peg.472	CMS_0411	VBIClaMic4666_0472	PATRIC.31964.6.NC_010407.CDS.449137.449784.rev	PATRIC	CDS	449137	449784	648	-	FIG00511348	PLF_1573_00002031	PGF_00362078	YP_001709188.1	215		hypothetical protein
Clavibacter michiganensis subsp. sepedonicus	31964.6	NC_010407	fig|31964.6.peg.473	CMS_0412	VBIClaMic4666_0473	PATRIC.31964.6.NC_010407.CDS.449838.450413.rev	PATRIC	CDS	449838	450413	576	-	FIG00511815	PLF_1573_00003063	PGF_00313257	YP_001709189.1	191		hypothetical protein
Clavibacter michiganensis subsp. sepedonicus	31964.6	NC_010407	fig|31964.6.peg.474	CMS_0413	VBIClaMic4666_0474	PATRIC.31964.6.NC_010407.CDS.450483.450983.fwd	PATRIC	CDS	450483	450983	501	+	FIG00512497	PLF_1573_00000879	PGF_01253351	YP_001709190.1	166		hypothetical protein
Clavibacter michiganensis subsp. sepedonicus	31964.6	NC_010407	fig|31964.6.peg.475	CMS_0414	VBIClaMic4666_0475	PATRIC.31964.6.NC_010407.CDS.450967.451557.fwd	PATRIC	CDS	450967	451557	591	+	FIG00511171	PLF_1573_00002159	PGF_01251451	YP_001709191.1	196		hypothetical protein
Clavibacter michiganensis subsp. sepedonicus	31964.6	NC_010407	fig|31964.6.peg.476	CMS_0415	VBIClaMic4666_0476	PATRIC.31964.6.NC_010407.CDS.451671.451973.fwd	PATRIC	CDS	451671	451973	303	+	FIG01458270	PLF_1573_00000447	PGF_00065702	YP_001709192.1	100		Asl0060 protein
Clavibacter michiganensis subsp. sepedonicus	31964.6	NC_010407	fig|31964.6.peg.477	CMS_0416	VBIClaMic4666_0477	PATRIC.31964.6.NC_010407.CDS.451987.452691.rev	PATRIC	CDS	451987	452691	705	-	FIG00511588	PLF_1573_00000007	PGF_00251055	YP_001709193.1	234		hypothetical protein
Clavibacter michiganensis subsp. sepedonicus	31964.6	NC_010407	fig|31964.6.peg.478	CMS_0417	VBIClaMic4666_0478	PATRIC.31964.6.NC_010407.CDS.452688.453191.rev	PATRIC	CDS	452688	453191	504	-	FIG01226522	PLF_1573_00002030	PGF_00291476	YP_001709194.1	167		hypothetical protein
Clavibacter michiganensis subsp. sepedonicus	31964.6	NC_010407	fig|31964.6.peg.479	CMS_0418	VBIClaMic4666_0479	PATRIC.31964.6.NC_010407.CDS.453228.453758.rev	PATRIC	CDS	453228	453758	531	-	FIG00512263	PLF_1573_00000883	PGF_01253355	YP_001709195.1	176		hypothetical protein
Clavibacter michiganensis subsp. sepedonicus	31964.6	NC_010407	fig|31964.6.peg.480	CMS_0419	VBIClaMic4666_0480	PATRIC.31964.6.NC_010407.CDS.453769.454953.rev	PATRIC	CDS	453769	454953	1185	-	FIG00512157	PLF_1573_00000882	PGF_00251055	YP_001709196.1	394		hypothetical protein
Clavibacter michiganensis subsp. sepedonicus	31964.6	NC_010407	fig|31964.6.peg.481	CMS_0420	VBIClaMic4666_0481	PATRIC.31964.6.NC_010407.CDS.455000.455857.rev	PATRIC	CDS	455000	455857	858	-	FIG00000642	PLF_1573_00001819	PGF_00053686	YP_001709197.1	285		Spermidine synthase-like protein
Clavibacter michiganensis subsp. sepedonicus	31964.6	NC_010407	fig|31964.6.peg.482	CMS_0421	VBIClaMic4666_0482	PATRIC.31964.6.NC_010407.CDS.455867.456283.rev	PATRIC	CDS	455867	456283	417	-	FIG01306568	PLF_1573_00000002	PGF_00022162	YP_001709198.1	138		Mobile element protein
Clavibacter michiganensis subsp. sepedonicus	31964.6	NC_010407	fig|31964.6.peg.483		VBIClaMic4666_0483	PATRIC.31964.6.NC_010407.CDS.456359.456658.fwd	PATRIC	CDS	456359	456658	300	+	FIG00638284	PLF_1573_00002274	PGF_01251498		99		hypothetical protein
Clavibacter michiganensis subsp. sepedonicus	31964.6	NC_010407	fig|31964.6.peg.484	CMS_0422	VBIClaMic4666_0484	PATRIC.31964.6.NC_010407.CDS.456940.457989.fwd	PATRIC	CDS	456940	457989	1050	+	FIG00000465	PLF_1573_00001270	PGF_00017127	YP_001709199.1	349		Lipoate-protein ligase A
Clavibacter michiganensis subsp. sepedonicus	31964.6	NC_010407	fig|31964.6.peg.485	CMS_0423	VBIClaMic4666_0485	PATRIC.31964.6.NC_010407.CDS.458248.458520.rev	PATRIC	CDS	458248	458520	273	-	FIG00638284	PLF_1573_00002185	PGF_01251466	YP_001709200.1	90		hypothetical protein
Clavibacter michiganensis subsp. sepedonicus	31964.6	NC_010407	fig|31964.6.peg.486	CMS_0424	VBIClaMic4666_0486	PATRIC.31964.6.NC_010407.CDS.458637.459533.fwd	PATRIC	CDS	458637	459533	897	+	FIG00511241	PLF_1573_00002056	PGF_01251391	YP_001709201.1	298		hypothetical protein
Clavibacter michiganensis subsp. sepedonicus	31964.6	NC_010407	fig|31964.6.peg.487	CMS_0425	VBIClaMic4666_0487	PATRIC.31964.6.NC_010407.CDS.459541.460020.rev	PATRIC	CDS	459541	460020	480	-	FIG00511556	PLF_1573_00000905	PGF_01253368	YP_001709202.1	159		hypothetical protein
Clavibacter michiganensis subsp. sepedonicus	31964.6	NC_010407	fig|31964.6.peg.488	CMS_0426	VBIClaMic4666_0488	PATRIC.31964.6.NC_010407.CDS.460103.461743.rev	PATRIC	CDS	460103	461743	1641	-	FIG00000901	PLF_1573_00001652	PGF_00033479	YP_001709203.1	546	pgm	Phosphoglucomutase (EC 5.4.2.2)
Clavibacter michiganensis subsp. sepedonicus	31964.6	NC_010407	fig|31964.6.peg.489	CMS_0427	VBIClaMic4666_0489	PATRIC.31964.6.NC_010407.CDS.461793.462761.fwd	PATRIC	CDS	461793	462761	969	+	FIG00341289	PLF_1573_00001679	PGF_00036559	YP_001709204.1	322	pheA	Prephenate dehydratase (EC 4.2.1.51)
Clavibacter michiganensis subsp. sepedonicus	31964.6	NC_010407	fig|31964.6.peg.490	CMS_0428	VBIClaMic4666_0490	PATRIC.31964.6.NC_010407.CDS.462758.464116.rev	PATRIC	CDS	462758	464116	1359	-	FIG00745843	PLF_1573_00002848	PGF_00052619	YP_001709205.1	452		Amino acid transporter
Clavibacter michiganensis subsp. sepedonicus	31964.6	NC_010407	fig|31964.6.peg.491	CMS_0429	VBIClaMic4666_0491	PATRIC.31964.6.NC_010407.CDS.464259.465539.fwd	PATRIC	CDS	464259	465539	1281	+	FIG00000121	PLF_1573_00002503	PGF_00051525	YP_001709206.1	426		Seryl-tRNA synthetase (EC 6.1.1.11)
Clavibacter michiganensis subsp. sepedonicus	31964.6	NC_010407	fig|31964.6.peg.492	CMS_0430	VBIClaMic4666_0492	PATRIC.31964.6.NC_010407.CDS.465548.466357.fwd	PATRIC	CDS	465548	466357	810	+	FIG01323344	PLF_1573_00001430	PGF_00012573	YP_001709207.1	269		Hydrolase
Clavibacter michiganensis subsp. sepedonicus	31964.6	NC_010407	fig|31964.6.peg.493	CMS_0431	VBIClaMic4666_0493	PATRIC.31964.6.NC_010407.CDS.466731.467879.fwd	PATRIC	CDS	466731	467879	1149	+	FIG00025213	PLF_1573_00001523	PGF_00417149	YP_001709208.1	382		Cell envelope-associated transcriptional attenuator LytR-CpsA-Psr, subfamily A1 (as in PMID19099556)
Clavibacter michiganensis subsp. sepedonicus	31964.6	NC_010407	fig|31964.6.peg.494	CMS_0432	VBIClaMic4666_0494	PATRIC.31964.6.NC_010407.CDS.468474.469019.fwd	PATRIC	CDS	468474	469019	546	+		PLF_1573_00002636	PGF_01251568	YP_001709209.1	181		hypothetical protein
Clavibacter michiganensis subsp. sepedonicus	31964.6	NC_010407	fig|31964.6.peg.495	CMS_0433	VBIClaMic4666_0495	PATRIC.31964.6.NC_010407.CDS.469450.470079.fwd	PATRIC	CDS	469450	470079	630	+	FIG01306568	PLF_1573_00000002	PGF_00022162	YP_001709210.1	209		Mobile element protein
Clavibacter michiganensis subsp. sepedonicus	31964.6	NC_010407	fig|31964.6.peg.496		VBIClaMic4666_0496	PATRIC.31964.6.NC_010407.CDS.470060.470203.rev	PATRIC	CDS	470060	470203	144	-		PLF_1573_00004922	PGF_01253129		47		hypothetical protein
Clavibacter michiganensis subsp. sepedonicus	31964.6	NC_010407	fig|31964.6.peg.497	CMS_0434	VBIClaMic4666_0497	PATRIC.31964.6.NC_010407.CDS.470156.471244.fwd	PATRIC	CDS	470156	471244	1089	+	FIG00781023	PLF_1573_00001882	PGF_00059365	YP_001709211.1	362		Transcriptional regulator, LacI family
Clavibacter michiganensis subsp. sepedonicus	31964.6	NC_010407	fig|31964.6.peg.498	CMS_0435	VBIClaMic4666_0498	PATRIC.31964.6.NC_010407.CDS.471416.472114.fwd	PATRIC	CDS	471416	472114	699	+	FIG00446320	PLF_1573_00001556	PGF_00021544	YP_001709212.1	232		Mll2313 protein
Clavibacter michiganensis subsp. sepedonicus	31964.6	NC_010407	fig|31964.6.peg.499	CMS_0436	VBIClaMic4666_0499	PATRIC.31964.6.NC_010407.CDS.472099.473208.fwd	PATRIC	CDS	472099	473208	1110	+	FIG01323940	PLF_1573_00001227	PGF_00422800	YP_001709213.1	369		Dehydrogenase
Clavibacter michiganensis subsp. sepedonicus	31964.6	NC_010407	fig|31964.6.peg.500	CMS_0437	VBIClaMic4666_0500	PATRIC.31964.6.NC_010407.CDS.473300.473647.fwd	PATRIC	CDS	473300	473647	348	+	FIG00512662	PLF_1573_00000904	PGF_01253367	YP_001709214.1	115		hypothetical protein
Clavibacter michiganensis subsp. sepedonicus	31964.6	NC_010407	fig|31964.6.peg.501	CMS_0438	VBIClaMic4666_0501	PATRIC.31964.6.NC_010407.CDS.473693.475048.rev	PATRIC	CDS	473693	475048	1356	-	FIG00066643	PLF_1573_00002436	PGF_00025430	YP_001709215.1	451		Neopullulanase (EC 3.2.1.135)
Clavibacter michiganensis subsp. sepedonicus	31964.6	NC_010407	fig|31964.6.peg.502		VBIClaMic4666_0502	PATRIC.31964.6.NC_010407.CDS.475415.475687.rev	PATRIC	CDS	475415	475687	273	-	FIG01124340	PLF_1573_00001886	PGF_01251337		90		Transcriptional regulator, LuxR family
Clavibacter michiganensis subsp. sepedonicus	31964.6	NC_010407	fig|31964.6.peg.503	CMS_0440	VBIClaMic4666_0503	PATRIC.31964.6.NC_010407.CDS.475684.476748.rev	PATRIC	CDS	475684	476748	1065	-	FIG00511679	PLF_1573_00001689	PGF_01251315	YP_001709216.1	354		Proline-rich protein
Clavibacter michiganensis subsp. sepedonicus	31964.6	NC_010407	fig|31964.6.peg.504	CMS_0441	VBIClaMic4666_0504	PATRIC.31964.6.NC_010407.CDS.476745.477161.rev	PATRIC	CDS	476745	477161	417	-	FIG00002474	PLF_1573_00001897	PGF_00059746	YP_001709217.1	138		Transcriptional regulator, PadR family
Clavibacter michiganensis subsp. sepedonicus	31964.6	NC_010407	fig|31964.6.peg.505	CMS_0442	VBIClaMic4666_0505	PATRIC.31964.6.NC_010407.CDS.477355.477675.fwd	PATRIC	CDS	477355	477675	321	+	FIG00638284	PLF_1573_00000903	PGF_01253366	YP_001709218.1	106		hypothetical protein
Clavibacter michiganensis subsp. sepedonicus	31964.6	NC_010407	fig|31964.6.peg.506	CMS_0443	VBIClaMic4666_0506	PATRIC.31964.6.NC_010407.CDS.477779.478546.fwd	PATRIC	CDS	477779	478546	768	+	FIG00511985	PLF_1573_00000305	PGF_00019628	YP_001709219.1	255		Membrane protein
Clavibacter michiganensis subsp. sepedonicus	31964.6	NC_010407	fig|31964.6.peg.507	CMS_0444	VBIClaMic4666_0507	PATRIC.31964.6.NC_010407.CDS.478611.479519.fwd	PATRIC	CDS	478611	479519	909	+	FIG01325830	PLF_1573_00000636	PGF_00036098	YP_001709220.1	302		Predicted metal-dependent hydrolase
Clavibacter michiganensis subsp. sepedonicus	31964.6	NC_010407	fig|31964.6.peg.508	CMS_0445	VBIClaMic4666_0508	PATRIC.31964.6.NC_010407.CDS.479701.480174.fwd	PATRIC	CDS	479701	480174	474	+	FIG00512616	PLF_1573_00002055	PGF_01251390	YP_001709221.1	157		hypothetical protein
Clavibacter michiganensis subsp. sepedonicus	31964.6	NC_010407	fig|31964.6.peg.509	CMS_0446	VBIClaMic4666_0509	PATRIC.31964.6.NC_010407.CDS.480185.480709.rev	PATRIC	CDS	480185	480709	525	-	FIG01306568	PLF_1573_00000001	PGF_00022162	YP_001709222.1	174		Mobile element protein
Clavibacter michiganensis subsp. sepedonicus	31964.6	NC_010407	fig|31964.6.peg.510	CMS_0447	VBIClaMic4666_0510	PATRIC.31964.6.NC_010407.CDS.481275.482318.fwd	PATRIC	CDS	481275	482318	1044	+	FIG01321859	PLF_1573_00001616	PGF_00028638	YP_001709223.1	347		Oxidoreductase
Clavibacter michiganensis subsp. sepedonicus	31964.6	NC_010407	fig|31964.6.peg.511	CMS_0448	VBIClaMic4666_0511	PATRIC.31964.6.NC_010407.CDS.482498.483271.fwd	PATRIC	CDS	482498	483271	774	+	FIG00005243	PLF_1573_00001467	PGF_00033589	YP_001709224.1	257		Acyl-CoA:1-acyl-sn-glycerol-3-phosphate acyltransferase (EC 2.3.1.51)
Clavibacter michiganensis subsp. sepedonicus	31964.6	NC_010407	fig|31964.6.peg.512	CMS_0449	VBIClaMic4666_0512	PATRIC.31964.6.NC_010407.CDS.483565.483981.rev	PATRIC	CDS	483565	483981	417	-	FIG00008304	PLF_1573_00000480	PGF_00066589	YP_001709225.1	138		Aspartate 1-decarboxylase (EC 4.1.1.11)
Clavibacter michiganensis subsp. sepedonicus	31964.6	NC_010407	fig|31964.6.peg.513	CMS_0450	VBIClaMic4666_0513	PATRIC.31964.6.NC_010407.CDS.484260.485351.fwd	PATRIC	CDS	484260	485351	1092	+	FIG00136522	PLF_1573_00001447	PGF_00014185	YP_001709226.1	363		Inner membrane protein YihY, formerly thought to be RNase BN
Clavibacter michiganensis subsp. sepedonicus	31964.6	NC_010407	fig|31964.6.peg.514	CMS_0451	VBIClaMic4666_0514	PATRIC.31964.6.NC_010407.CDS.485394.486920.rev	PATRIC	CDS	485394	486920	1527	-	FIG00000633	PLF_1573_00000249	PGF_00422942	YP_001709227.1	508		Deoxyribodipyrimidine photolyase (EC 4.1.99.3)
Clavibacter michiganensis subsp. sepedonicus	31964.6	NC_010407	fig|31964.6.peg.515		VBIClaMic4666_0515	PATRIC.31964.6.NC_010407.CDS.487223.488458.fwd	PATRIC	CDS	487223	488458	1236	+	FIG00512346	PLF_1573_00000902	PGF_01253365		411		hypothetical protein
Clavibacter michiganensis subsp. sepedonicus	31964.6	NC_010407	fig|31964.6.peg.516	CMS_0453	VBIClaMic4666_0516	PATRIC.31964.6.NC_010407.CDS.488469.488993.rev	PATRIC	CDS	488469	488993	525	-	FIG01306568	PLF_1573_00000001	PGF_00022162	YP_001709228.1	174		Mobile element protein
Clavibacter michiganensis subsp. sepedonicus	31964.6	NC_010407	fig|31964.6.peg.517	CMS_0454	VBIClaMic4666_0517	PATRIC.31964.6.NC_010407.CDS.489529.490365.rev	PATRIC	CDS	489529	490365	837	-	FIG01124815	PLF_1573_00000024	PGF_00251055	YP_001709229.1	278		hypothetical protein
Clavibacter michiganensis subsp. sepedonicus	31964.6	NC_010407	fig|31964.6.peg.518	CMS_0455	VBIClaMic4666_0518	PATRIC.31964.6.NC_010407.CDS.490501.490860.rev	PATRIC	CDS	490501	490860	360	-		PLF_1573_00000873	PGF_01253346	YP_001709230.1	119		hypothetical protein
Clavibacter michiganensis subsp. sepedonicus	31964.6	NC_010407	fig|31964.6.peg.519	CMS_0456	VBIClaMic4666_0519	PATRIC.31964.6.NC_010407.CDS.490887.491417.rev	PATRIC	CDS	490887	491417	531	-		PLF_1573_00004350	PGF_00272521	YP_001709231.1	176		hypothetical protein
Clavibacter michiganensis subsp. sepedonicus	31964.6	NC_010407	fig|31964.6.peg.520	CMS_0457	VBIClaMic4666_0520	PATRIC.31964.6.NC_010407.CDS.491478.492257.rev	PATRIC	CDS	491478	492257	780	-	FIG00512081	PLF_1573_00002235	PGF_00410578	YP_001709232.1	259		putative secreted protein
Clavibacter michiganensis subsp. sepedonicus	31964.6	NC_010407	fig|31964.6.peg.521	CMS_0458	VBIClaMic4666_0521	PATRIC.31964.6.NC_010407.CDS.492309.493013.rev	PATRIC	CDS	492309	493013	705	-	FIG00431356	PLF_1573_00001139	PGF_00422177	YP_001709233.1	234		DNA-binding response regulator KdpE
Clavibacter michiganensis subsp. sepedonicus	31964.6	NC_010407	fig|31964.6.peg.522	CMS_0459	VBIClaMic4666_0522	PATRIC.31964.6.NC_010407.CDS.493010.495406.rev	PATRIC	CDS	493010	495406	2397	-	FIG00000846	PLF_1573_00001613	PGF_00027640	YP_001709234.1	798		Osmosensitive K+ channel histidine kinase KdpD (EC 2.7.3.-)
Clavibacter michiganensis subsp. sepedonicus	31964.6	NC_010407	fig|31964.6.peg.523	CMS_0460	VBIClaMic4666_0523	PATRIC.31964.6.NC_010407.CDS.495578.496186.rev	PATRIC	CDS	495578	496186	609	-	FIG00007507	PLF_1573_00001677	PGF_00035407	YP_001709235.1	202		Potassium-transporting ATPase C chain (EC 3.6.3.12) (TC 3.A.3.7.1)
Clavibacter michiganensis subsp. sepedonicus	31964.6	NC_010407	fig|31964.6.peg.524	CMS_0461	VBIClaMic4666_0524	PATRIC.31964.6.NC_010407.CDS.496219.498372.rev	PATRIC	CDS	496219	498372	2154	-	FIG00046742	PLF_1573_00001676	PGF_00035406	YP_001709236.1	717	kdpB	Potassium-transporting ATPase B chain (EC 3.6.3.12) (TC 3.A.3.7.1)
Clavibacter michiganensis subsp. sepedonicus	31964.6	NC_010407	fig|31964.6.peg.525	CMS_0462	VBIClaMic4666_0525	PATRIC.31964.6.NC_010407.CDS.498369.500045.rev	PATRIC	CDS	498369	500045	1677	-	FIG00002960	PLF_1573_00001675	PGF_00035405	YP_001709237.1	558		Potassium-transporting ATPase A chain (EC 3.6.3.12) (TC 3.A.3.7.1)
Clavibacter michiganensis subsp. sepedonicus	31964.6	NC_010407	fig|31964.6.peg.526		VBIClaMic4666_0526	PATRIC.31964.6.NC_010407.CDS.500097.500300.fwd	PATRIC	CDS	500097	500300	204	+		PLF_1573_00003209	PGF_00395856		67		hypothetical protein
Clavibacter michiganensis subsp. sepedonicus	31964.6	NC_010407	fig|31964.6.peg.527	CMS_0464	VBIClaMic4666_0527	PATRIC.31964.6.NC_010407.CDS.500429.500752.rev	PATRIC	CDS	500429	500752	324	-	FIG00816995	PLF_1573_00002016	PGF_00251055	YP_001709239.1	107		hypothetical protein
Clavibacter michiganensis subsp. sepedonicus	31964.6	NC_010407	fig|31964.6.peg.528	CMS_0465	VBIClaMic4666_0528	PATRIC.31964.6.NC_010407.CDS.500847.502169.rev	PATRIC	CDS	500847	502169	1323	-	FIG00014079	PLF_1573_00002920	PGF_00057340	YP_001709240.1	440		Toxin HigB / Protein kinase domain of HipA
Clavibacter michiganensis subsp. sepedonicus	31964.6	NC_010407	fig|31964.6.peg.529	CMS_0466	VBIClaMic4666_0529	PATRIC.31964.6.NC_010407.CDS.502162.502431.rev	PATRIC	CDS	502162	502431	270	-	FIG00511794	PLF_1573_00002843	PGF_01251659	YP_001709241.1	89		HipB protein @ Antitoxin HigA
Clavibacter michiganensis subsp. sepedonicus	31964.6	NC_010407	fig|31964.6.peg.530	CMS_0467	VBIClaMic4666_0530	PATRIC.31964.6.NC_010407.CDS.502509.503309.rev	PATRIC	CDS	502509	503309	801	-	FIG00945325	PLF_1573_00001051	PGF_00408941	YP_001709242.1	266		putative membrane protein
Clavibacter michiganensis subsp. sepedonicus	31964.6	NC_010407	fig|31964.6.peg.531	CMS_0468	VBIClaMic4666_0531	PATRIC.31964.6.NC_010407.CDS.503317.503943.rev	PATRIC	CDS	503317	503943	627	-	FIG00543990	PLF_1573_00002017	PGF_00201889	YP_001709243.1	208		hypothetical protein
Clavibacter michiganensis subsp. sepedonicus	31964.6	NC_010407	fig|31964.6.peg.532	CMS_0469	VBIClaMic4666_0532	PATRIC.31964.6.NC_010407.CDS.504463.505146.fwd	PATRIC	CDS	504463	505146	684	+	FIG00512202	PLF_1573_00000973	PGF_00251055	YP_001709244.1	227		hypothetical protein
Clavibacter michiganensis subsp. sepedonicus	31964.6	NC_010407	fig|31964.6.peg.533	CMS_0470	VBIClaMic4666_0533	PATRIC.31964.6.NC_010407.CDS.505197.505925.fwd	PATRIC	CDS	505197	505925	729	+	FIG00511907	PLF_1573_00000974	PGF_00251055	YP_001709245.1	242		hypothetical protein
Clavibacter michiganensis subsp. sepedonicus	31964.6	NC_010407	fig|31964.6.peg.534	CMS_0471	VBIClaMic4666_0534	PATRIC.31964.6.NC_010407.CDS.505957.506598.rev	PATRIC	CDS	505957	506598	642	-	FIG00511655	PLF_1573_00002019	PGF_01251367	YP_001709246.1	213		hypothetical protein
Clavibacter michiganensis subsp. sepedonicus	31964.6	NC_010407	fig|31964.6.peg.535	CMS_0472	VBIClaMic4666_0535	PATRIC.31964.6.NC_010407.CDS.506847.507347.fwd	PATRIC	CDS	506847	507347	501	+	FIG00511866	PLF_1573_00000006	PGF_00364893	YP_001709247.1	166		hypothetical protein
Clavibacter michiganensis subsp. sepedonicus	31964.6	NC_010407	fig|31964.6.peg.536	CMS_0473	VBIClaMic4666_0536	PATRIC.31964.6.NC_010407.CDS.507603.508223.rev	PATRIC	CDS	507603	508223	621	-	FIG00067120	PLF_1573_00002244	PGF_00411822	YP_001709248.1	206		response regulator, two-component system
Clavibacter michiganensis subsp. sepedonicus	31964.6	NC_010407	fig|31964.6.peg.537	CMS_0474	VBIClaMic4666_0537	PATRIC.31964.6.NC_010407.CDS.508220.509398.rev	PATRIC	CDS	508220	509398	1179	-	FIG00058683	PLF_1573_00002723	PGF_00411290	YP_001709249.1	392		putative two component system histidine kinase
Clavibacter michiganensis subsp. sepedonicus	31964.6	NC_010407	fig|31964.6.peg.538	CMS_0475	VBIClaMic4666_0538	PATRIC.31964.6.NC_010407.CDS.509548.510669.fwd	PATRIC	CDS	509548	510669	1122	+	FIG01630694	PLF_1573_00002406	PGF_00004879	YP_001709250.1	373		ABC transporter, permease protein
Clavibacter michiganensis subsp. sepedonicus	31964.6	NC_010407	fig|31964.6.peg.539	CMS_0476	VBIClaMic4666_0539	PATRIC.31964.6.NC_010407.CDS.510666.511394.fwd	PATRIC	CDS	510666	511394	729	+	FIG00006151	PLF_1573_00002317	PGF_00003367	YP_001709251.1	242		ABC transporter, ATP-binding protein
Clavibacter michiganensis subsp. sepedonicus	31964.6	NC_010407	fig|31964.6.peg.540	CMS_0479	VBIClaMic4666_0540	PATRIC.31964.6.NC_010407.CDS.513436.514026.rev	PATRIC	CDS	513436	514026	591	-	FIG01128040	PLF_1573_00004061	PGF_00001930	YP_001709254.1	196		FIG01128041: hypothetical protein
Clavibacter michiganensis subsp. sepedonicus	31964.6	NC_010407	fig|31964.6.peg.541	CMS_0481	VBIClaMic4666_0541	PATRIC.31964.6.NC_010407.CDS.514492.515016.rev	PATRIC	CDS	514492	515016	525	-	FIG01306568	PLF_1573_00000001	PGF_00022162	YP_001709255.1	174		Mobile element protein
Clavibacter michiganensis subsp. sepedonicus	31964.6	NC_010407	fig|31964.6.peg.542		VBIClaMic4666_0542	PATRIC.31964.6.NC_010407.CDS.515430.517817.rev	PATRIC	CDS	515430	517817	2388	-	FIG01122490	PLF_1573_00000060	PGF_00026232		795		Non-ribosomal peptide synthetase
Clavibacter michiganensis subsp. sepedonicus	31964.6	NC_010407	fig|31964.6.peg.543	CMS_0483	VBIClaMic4666_0543	PATRIC.31964.6.NC_010407.CDS.517922.518290.rev	PATRIC	CDS	517922	518290	369	-	FIG00621925	PLF_1573_00001878	PGF_00059269	YP_001709256.1	122		Transcriptional regulator, GntR family
Clavibacter michiganensis subsp. sepedonicus	31964.6	NC_010407	fig|31964.6.peg.544	CMS_0484	VBIClaMic4666_0544	PATRIC.31964.6.NC_010407.CDS.518414.518785.fwd	PATRIC	CDS	518414	518785	372	+	FIG01089471	PLF_1573_00000237	PGF_01251508	YP_001709257.1	123		Circumsporozoite protein
Clavibacter michiganensis subsp. sepedonicus	31964.6	NC_010407	fig|31964.6.peg.545	CMS_0486	VBIClaMic4666_0545	PATRIC.31964.6.NC_010407.CDS.519958.520395.rev	PATRIC	CDS	519958	520395	438	-	FIG01956023	PLF_1573_00002770	PGF_00059044	YP_001709259.1	145		Transcriptional regulator, AsnC family
Clavibacter michiganensis subsp. sepedonicus	31964.6	NC_010407	fig|31964.6.peg.546	CMS_0487	VBIClaMic4666_0546	PATRIC.31964.6.NC_010407.CDS.520648.521421.fwd	PATRIC	CDS	520648	521421	774	+	FIG00002156	PLF_1573_00001588	PGF_00024969	YP_001709260.1	257		NG,NG-dimethylarginine dimethylaminohydrolase 1 (EC 3.5.3.18)
Clavibacter michiganensis subsp. sepedonicus	31964.6	NC_010407	fig|31964.6.peg.547	CMS_0488	VBIClaMic4666_0547	PATRIC.31964.6.NC_010407.CDS.521418.522707.fwd	PATRIC	CDS	521418	522707	1290	+	FIG00035201	PLF_1573_00001611	PGF_00027508	YP_001709261.1	429		Ornithine aminotransferase (EC 2.6.1.13)
Clavibacter michiganensis subsp. sepedonicus	31964.6	NC_010407	fig|31964.6.peg.548	CMS_0490	VBIClaMic4666_0548	PATRIC.31964.6.NC_010407.CDS.524042.524458.fwd	PATRIC	CDS	524042	524458	417	+		PLF_1573_00003261	PGF_01251881	YP_001709263.1	138		hypothetical protein
Clavibacter michiganensis subsp. sepedonicus	31964.6	NC_010407	fig|31964.6.peg.549	CMS_0491	VBIClaMic4666_0549	PATRIC.31964.6.NC_010407.CDS.524550.525434.rev	PATRIC	CDS	524550	525434	885	-	FIG00022300	PLF_1573_00000823	PGF_00064074	YP_001709264.1	294		UDP-glucose 4-epimerase (EC 5.1.3.2)
Clavibacter michiganensis subsp. sepedonicus	31964.6	NC_010407	fig|31964.6.peg.550	CMS_0492	VBIClaMic4666_0550	PATRIC.31964.6.NC_010407.CDS.525431.525862.rev	PATRIC	CDS	525431	525862	432	-	FIG00512556	PLF_1573_00000026	PGF_01251546	YP_001709265.1	143		hypothetical protein
Clavibacter michiganensis subsp. sepedonicus	31964.6	NC_010407	fig|31964.6.peg.551	CMS_0493	VBIClaMic4666_0551	PATRIC.31964.6.NC_010407.CDS.525859.526317.rev	PATRIC	CDS	525859	526317	459	-	FIG00005723	PLF_1573_00002402	PGF_00400511	YP_001709266.1	152		Benzoate transport protein
Clavibacter michiganensis subsp. sepedonicus	31964.6	NC_010407	fig|31964.6.peg.552		VBIClaMic4666_0552	PATRIC.31964.6.NC_010407.CDS.526359.526523.rev	PATRIC	CDS	526359	526523	165	-		PLF_1573_00004845	PGF_01253054		54		hypothetical protein
Clavibacter michiganensis subsp. sepedonicus	31964.6	NC_010407	fig|31964.6.peg.553	CMS_0494	VBIClaMic4666_0553	PATRIC.31964.6.NC_010407.CDS.526554.527819.fwd	PATRIC	CDS	526554	527819	1266	+	FIG00511203	PLF_1573_00002587	PGF_01251541	YP_001709267.1	421		hypothetical protein
Clavibacter michiganensis subsp. sepedonicus	31964.6	NC_010407	fig|31964.6.peg.554	CMS_0495	VBIClaMic4666_0554	PATRIC.31964.6.NC_010407.CDS.527898.528596.fwd	PATRIC	CDS	527898	528596	699	+	FIG00016132	PLF_1573_00002747	PGF_01251631	YP_001709268.1	232		putative esterase
Clavibacter michiganensis subsp. sepedonicus	31964.6	NC_010407	fig|31964.6.peg.555	CMS_0496	VBIClaMic4666_0555	PATRIC.31964.6.NC_010407.CDS.528772.529218.fwd	PATRIC	CDS	528772	529218	447	+	FIG01005261	PLF_1573_00001951	PGF_01251344	YP_001709269.1	148		Uncharacterized 17.2 kDa protein in melC2-rnhH intergenic region (ORF3)
Clavibacter michiganensis subsp. sepedonicus	31964.6	NC_010407	fig|31964.6.peg.556	CMS_0497	VBIClaMic4666_0556	PATRIC.31964.6.NC_010407.CDS.529221.529457.fwd	PATRIC	CDS	529221	529457	237	+		PLF_1573_00002760	PGF_00079762	YP_001709270.1	78		hypothetical protein
Clavibacter michiganensis subsp. sepedonicus	31964.6	NC_010407	fig|31964.6.peg.557	CMS_0498	VBIClaMic4666_0557	PATRIC.31964.6.NC_010407.CDS.529608.530072.fwd	PATRIC	CDS	529608	530072	465	+		PLF_1573_00004062	PGF_01252395	YP_001709271.1	154		hypothetical protein
Clavibacter michiganensis subsp. sepedonicus	31964.6	NC_010407	fig|31964.6.peg.558	CMS_0499	VBIClaMic4666_0558	PATRIC.31964.6.NC_010407.CDS.530508.530636.fwd	PATRIC	CDS	530508	530636	129	+		PLF_1573_00004991	PGF_01253195	YP_001709272.1	42		hypothetical protein
Clavibacter michiganensis subsp. sepedonicus	31964.6	NC_010407	fig|31964.6.peg.559	CMS_0500	VBIClaMic4666_0559	PATRIC.31964.6.NC_010407.CDS.530791.531864.fwd	PATRIC	CDS	530791	531864	1074	+	FIG01224581	PLF_1573_00001580	PGF_00024363	YP_001709273.1	357		NAD(P)H-dependent 2-cyclohexen-1-one reductase
Clavibacter michiganensis subsp. sepedonicus	31964.6	NC_010407	fig|31964.6.peg.560	CMS_0501	VBIClaMic4666_0560	PATRIC.31964.6.NC_010407.CDS.531911.532642.rev	PATRIC	CDS	531911	532642	732	-	FIG01124340	PLF_1573_00001923	PGF_00062831	YP_001709274.1	243		Two-component system response regulator
Clavibacter michiganensis subsp. sepedonicus	31964.6	NC_010407	fig|31964.6.peg.561	CMS_0502	VBIClaMic4666_0561	PATRIC.31964.6.NC_010407.CDS.532630.533775.rev	PATRIC	CDS	532630	533775	1146	-	FIG00512426	PLF_1573_00001928	PGF_00062944	YP_001709275.1	381		Two-component system sensor kinase
Clavibacter michiganensis subsp. sepedonicus	31964.6	NC_010407	fig|31964.6.peg.562	CMS_0503	VBIClaMic4666_0562	PATRIC.31964.6.NC_010407.CDS.533947.534303.rev	PATRIC	CDS	533947	534303	357	-	FIG00511619	PLF_1573_00002050	PGF_00161529	YP_001709276.1	118		hypothetical protein
Clavibacter michiganensis subsp. sepedonicus	31964.6	NC_010407	fig|31964.6.peg.563	CMS_0504	VBIClaMic4666_0563	PATRIC.31964.6.NC_010407.CDS.534395.534994.rev	PATRIC	CDS	534395	534994	600	-	FIG00554417	PLF_1573_00000775	PGF_00058904	YP_001709277.1	199		Transcriptional regulator, AcrR family
Clavibacter michiganensis subsp. sepedonicus	31964.6	NC_010407	fig|31964.6.peg.564	CMS_0505	VBIClaMic4666_0564	PATRIC.31964.6.NC_010407.CDS.535055.536638.fwd	PATRIC	CDS	535055	536638	1584	+	FIG00511353	PLF_1573_00001734	PGF_00044542	YP_001709278.1	527		Putative transmembrane efflux protein
Clavibacter michiganensis subsp. sepedonicus	31964.6	NC_010407	fig|31964.6.peg.565		VBIClaMic4666_0565	PATRIC.31964.6.NC_010407.CDS.536721.537086.rev	PATRIC	CDS	536721	537086	366	-	FIG01667525	PLF_1573_00000155	PGF_00040703		121		Alkanal monooxygenase alpha chain (EC 1.14.14.3)
Clavibacter michiganensis subsp. sepedonicus	31964.6	NC_010407	fig|31964.6.peg.566		VBIClaMic4666_0566	PATRIC.31964.6.NC_010407.CDS.537198.537740.rev	PATRIC	CDS	537198	537740	543	-	FIG00455028	PLF_1573_00000155	PGF_00040703		180		Alkanal monooxygenase alpha chain (EC 1.14.14.3)
Clavibacter michiganensis subsp. sepedonicus	31964.6	NC_010407	fig|31964.6.peg.567	CMS_0508	VBIClaMic4666_0567	PATRIC.31964.6.NC_010407.CDS.537821.538882.rev	PATRIC	CDS	537821	538882	1062	-	FIG00455028	PLF_1573_00000473	PGF_00040703	YP_001709279.1	353		Alkanal monooxygenase alpha chain (EC 1.14.14.3)
Clavibacter michiganensis subsp. sepedonicus	31964.6	NC_010407	fig|31964.6.peg.568	CMS_0509	VBIClaMic4666_0568	PATRIC.31964.6.NC_010407.CDS.538927.539790.rev	PATRIC	CDS	538927	539790	864	-	FIG00002982	PLF_1573_00000697	PGF_00046129	YP_001709280.1	287		Quinone oxidoreductase (EC 1.6.5.5)
Clavibacter michiganensis subsp. sepedonicus	31964.6	NC_010407	fig|31964.6.peg.569	CMS_0510	VBIClaMic4666_0569	PATRIC.31964.6.NC_010407.CDS.539924.540142.rev	PATRIC	CDS	539924	540142	219	-		PLF_1573_00004703	PGF_01252912	YP_001709281.1	72		hypothetical protein
Clavibacter michiganensis subsp. sepedonicus	31964.6	NC_010407	fig|31964.6.peg.570	CMS_0511	VBIClaMic4666_0570	PATRIC.31964.6.NC_010407.CDS.540553.541242.rev	PATRIC	CDS	540553	541242	690	-		PLF_1573_00004276	PGF_01252535	YP_001709282.1	229		hypothetical protein
Clavibacter michiganensis subsp. sepedonicus	31964.6	NC_010407	fig|31964.6.peg.571	CMS_0512	VBIClaMic4666_0571	PATRIC.31964.6.NC_010407.CDS.541488.542441.fwd	PATRIC	CDS	541488	542441	954	+	FIG00064110	PLF_1573_00001397	PGF_00420075	YP_001709283.1	317		Cysteine synthase (EC 2.5.1.47)
Clavibacter michiganensis subsp. sepedonicus	31964.6	NC_010407	fig|31964.6.peg.572	CMS_0513	VBIClaMic4666_0572	PATRIC.31964.6.NC_010407.CDS.542444.543028.fwd	PATRIC	CDS	542444	543028	585	+	FIG00000128	PLF_1573_00000730	PGF_00051193	YP_001709284.1	194	cysE	Serine acetyltransferase (EC 2.3.1.30)
Clavibacter michiganensis subsp. sepedonicus	31964.6	NC_010407	fig|31964.6.peg.573	CMS_0514	VBIClaMic4666_0573	PATRIC.31964.6.NC_010407.CDS.543028.543684.fwd	PATRIC	CDS	543028	543684	657	+	FIG01651823	PLF_1573_00002195	PGF_00403994	YP_001709285.1	218	spoU	probable RNA methyltransferase
Clavibacter michiganensis subsp. sepedonicus	31964.6	NC_010407	fig|31964.6.peg.574	CMS_0515	VBIClaMic4666_0574	PATRIC.31964.6.NC_010407.CDS.543785.544363.fwd	PATRIC	CDS	543785	544363	579	+	FIG00638284	PLF_1573_00002565	PGF_01251534	YP_001709286.1	192		hypothetical protein
Clavibacter michiganensis subsp. sepedonicus	31964.6	NC_010407	fig|31964.6.peg.575	CMS_0516	VBIClaMic4666_0575	PATRIC.31964.6.NC_010407.CDS.544360.544776.rev	PATRIC	CDS	544360	544776	417	-	FIG01306568	PLF_1573_00000002	PGF_00022162	YP_001709287.1	138		Mobile element protein
Clavibacter michiganensis subsp. sepedonicus	31964.6	NC_010407	fig|31964.6.peg.576	CMS_0517	VBIClaMic4666_0576	PATRIC.31964.6.NC_010407.CDS.545512.546471.rev	PATRIC	CDS	545512	546471	960	-	FIG00000936	PLF_1573_00000592	PGF_00029921	YP_001709288.1	319	coaA	Pantothenate kinase (EC 2.7.1.33)
Clavibacter michiganensis subsp. sepedonicus	31964.6	NC_010407	fig|31964.6.peg.577	CMS_0518	VBIClaMic4666_0577	PATRIC.31964.6.NC_010407.CDS.546572.548410.fwd	PATRIC	CDS	546572	548410	1839	+	FIG00000038	PLF_1573_00001323	PGF_00007916	YP_001709289.1	612	glmS	Glucosamine--fructose-6-phosphate aminotransferase [isomerizing] (EC 2.6.1.16)
Clavibacter michiganensis subsp. sepedonicus	31964.6	NC_010407	fig|31964.6.peg.578	CMS_0519	VBIClaMic4666_0578	PATRIC.31964.6.NC_010407.CDS.548421.548780.fwd	PATRIC	CDS	548421	548780	360	+	FIG00000540	PLF_1573_00001427	PGF_00012270	YP_001709290.1	119	acpS	Holo-[acyl-carrier protein] synthase (EC 2.7.8.7)
Clavibacter michiganensis subsp. sepedonicus	31964.6	NC_010407	fig|31964.6.peg.579	CMS_0520	VBIClaMic4666_0579	PATRIC.31964.6.NC_010407.CDS.548777.549934.fwd	PATRIC	CDS	548777	549934	1158	+	FIG00001642	PLF_1573_00000443	PGF_00037270	YP_001709291.1	385	alr	Alanine racemase (EC 5.1.1.1)
Clavibacter michiganensis subsp. sepedonicus	31964.6	NC_010407	fig|31964.6.peg.580	CMS_0521	VBIClaMic4666_0580	PATRIC.31964.6.NC_010407.CDS.549931.551667.fwd	PATRIC	CDS	549931	551667	1737	+	FIG00001642	PLF_1573_00001507	PGF_00037270	YP_001709292.1	578	alr*	Alanine racemase (EC 5.1.1.1)
Clavibacter michiganensis subsp. sepedonicus	31964.6	NC_010407	fig|31964.6.peg.581	CMS_0522	VBIClaMic4666_0581	PATRIC.31964.6.NC_010407.CDS.551677.552294.fwd	PATRIC	CDS	551677	552294	618	+	FIG00000247	PLF_1573_00001918	PGF_00062047	YP_001709293.1	205		TsaB protein, required for threonylcarbamoyladenosine (t(6)A) formation in tRNA
Clavibacter michiganensis subsp. sepedonicus	31964.6	NC_010407	fig|31964.6.peg.582	CMS_0523	VBIClaMic4666_0582	PATRIC.31964.6.NC_010407.CDS.552291.553910.fwd	PATRIC	CDS	552291	553910	1620	+	FIG00134348	PLF_1573_00001566	PGF_00023591	YP_001709294.1	539		N(6)-L-threonylcarbamoyladenine synthase (EC 2.3.1.234)
Clavibacter michiganensis subsp. sepedonicus	31964.6	NC_010407	fig|31964.6.peg.583	CMS_0524	VBIClaMic4666_0583	PATRIC.31964.6.NC_010407.CDS.554015.554440.fwd	PATRIC	CDS	554015	554440	426	+	FIG01956050	PLF_1573_00001458	PGF_01251306	YP_001709295.1	141		Integral membrane protein
Clavibacter michiganensis subsp. sepedonicus	31964.6	NC_010407	fig|31964.6.peg.584	CMS_0525	VBIClaMic4666_0584	PATRIC.31964.6.NC_010407.CDS.554530.555732.rev	PATRIC	CDS	554530	555732	1203	-	FIG00511134	PLF_1573_00002029	PGF_00251055	YP_001709296.1	400		hypothetical protein
Clavibacter michiganensis subsp. sepedonicus	31964.6	NC_010407	fig|31964.6.peg.585	CMS_0526	VBIClaMic4666_0585	PATRIC.31964.6.NC_010407.CDS.555878.556174.fwd	PATRIC	CDS	555878	556174	297	+	FIG00009229	PLF_1573_00002276	PGF_00010964	YP_001709297.1	98	groES	Heat shock protein 60 family co-chaperone GroES
Clavibacter michiganensis subsp. sepedonicus	31964.6	NC_010407	fig|31964.6.peg.586	CMS_0527	VBIClaMic4666_0586	PATRIC.31964.6.NC_010407.CDS.556307.557260.fwd	PATRIC	CDS	556307	557260	954	+	FIG01057456	PLF_1573_00000650	PGF_00038608	YP_001709298.1	317		Protein rarD
Clavibacter michiganensis subsp. sepedonicus	31964.6	NC_010407	fig|31964.6.peg.587	CMS_0528	VBIClaMic4666_0587	PATRIC.31964.6.NC_010407.CDS.557511.558719.fwd	PATRIC	CDS	557511	558719	1209	+	FIG00055715	PLF_1573_00001482	PGF_00412239	YP_001709299.1	402		Branched-chain amino acid ABC transporter, amino acid-binding protein (TC 3.A.1.4.1)
Clavibacter michiganensis subsp. sepedonicus	31964.6	NC_010407	fig|31964.6.peg.588	CMS_0529	VBIClaMic4666_0588	PATRIC.31964.6.NC_010407.CDS.558863.559621.rev	PATRIC	CDS	558863	559621	759	-	FIG00006551	PLF_1573_00000346	PGF_00412504	YP_001709300.1	252		Branched-chain amino acid transport ATP-binding protein LivF (TC 3.A.1.4.1)
Clavibacter michiganensis subsp. sepedonicus	31964.6	NC_010407	fig|31964.6.peg.589	CMS_0530	VBIClaMic4666_0589	PATRIC.31964.6.NC_010407.CDS.559618.560523.rev	PATRIC	CDS	559618	560523	906	-	FIG00020185	PLF_1573_00001342	PGF_00412514	YP_001709301.1	301		Branched-chain amino acid transport ATP-binding protein LivG (TC 3.A.1.4.1)
Clavibacter michiganensis subsp. sepedonicus	31964.6	NC_010407	fig|31964.6.peg.590	CMS_0531	VBIClaMic4666_0590	PATRIC.31964.6.NC_010407.CDS.560534.561505.rev	PATRIC	CDS	560534	561505	972	-	FIG00005172	PLF_1573_00000348	PGF_00412668	YP_001709302.1	323		Branched-chain amino acid transport system permease protein LivM (TC 3.A.1.4.1)
Clavibacter michiganensis subsp. sepedonicus	31964.6	NC_010407	fig|31964.6.peg.591	CMS_0532	VBIClaMic4666_0591	PATRIC.31964.6.NC_010407.CDS.561512.562801.rev	PATRIC	CDS	561512	562801	1290	-	FIG00003435	PLF_1573_00000242	PGF_00011693	YP_001709303.1	429		High-affinity branched-chain amino acid transport system permease protein LivH (TC 3.A.1.4.1)
Clavibacter michiganensis subsp. sepedonicus	31964.6	NC_010407	fig|31964.6.peg.592		VBIClaMic4666_0592	PATRIC.31964.6.NC_010407.CDS.562862.562975.fwd	PATRIC	CDS	562862	562975	114	+	FIG00638284	PLF_1573_00003210	PGF_01251848		37		hypothetical protein
Clavibacter michiganensis subsp. sepedonicus	31964.6	NC_010407	fig|31964.6.peg.593	CMS_0533	VBIClaMic4666_0593	PATRIC.31964.6.NC_010407.CDS.563210.564712.fwd	PATRIC	CDS	563210	564712	1503	+	FIG00020613	PLF_1573_00002844	PGF_00014311	YP_001709304.1	500		Inosine-5'-monophosphate dehydrogenase (EC 1.1.1.205) / CBS domain
Clavibacter michiganensis subsp. sepedonicus	31964.6	NC_010407	fig|31964.6.peg.594	CMS_0534	VBIClaMic4666_0594	PATRIC.31964.6.NC_010407.CDS.564976.565980.fwd	PATRIC	CDS	564976	565980	1005	+	FIG00511377	PLF_1573_00000010	PGF_01251248	YP_001709305.1	334		hypothetical protein
Clavibacter michiganensis subsp. sepedonicus	31964.6	NC_010407	fig|31964.6.peg.595	CMS_0535	VBIClaMic4666_0595	PATRIC.31964.6.NC_010407.CDS.566015.567091.fwd	PATRIC	CDS	566015	567091	1077	+	FIG00020613	PLF_1573_00001451	PGF_00014314	YP_001709306.1	358		Inosine-5'-monophosphate dehydrogenase, catalytic domain (EC 1.1.1.205)
Clavibacter michiganensis subsp. sepedonicus	31964.6	NC_010407	fig|31964.6.peg.596	CMS_0536	VBIClaMic4666_0596	PATRIC.31964.6.NC_010407.CDS.567193.567726.fwd	PATRIC	CDS	567193	567726	534	+	FIG01334851	PLF_1573_00001915	PGF_00061949	YP_001709307.1	177		TrkA, Potassium channel
Clavibacter michiganensis subsp. sepedonicus	31964.6	NC_010407	fig|31964.6.peg.597	CMS_0537	VBIClaMic4666_0597	PATRIC.31964.6.NC_010407.CDS.567730.569253.fwd	PATRIC	CDS	567730	569253	1524	+	FIG01374838	PLF_1573_00001817	PGF_00053466	YP_001709308.1	507		Sodium/hydrogen exchanger family protein
Clavibacter michiganensis subsp. sepedonicus	31964.6	NC_010407	fig|31964.6.peg.598	CMS_0538	VBIClaMic4666_0598	PATRIC.31964.6.NC_010407.CDS.569253.570242.fwd	PATRIC	CDS	569253	570242	990	+	FIG00018846	PLF_1573_00001527	PGF_00420594	YP_001709309.1	329		Cytochrome oxidase biogenesis protein Surf1, facilitates heme A insertion
Clavibacter michiganensis subsp. sepedonicus	31964.6	NC_010407	fig|31964.6.peg.599	CMS_0539	VBIClaMic4666_0599	PATRIC.31964.6.NC_010407.CDS.570252.570794.fwd	PATRIC	CDS	570252	570794	543	+	FIG00933666	PLF_1573_00000309	PGF_00019865	YP_001709310.1	180		Membrane protein
Clavibacter michiganensis subsp. sepedonicus	31964.6	NC_010407	fig|31964.6.peg.600	CMS_0540	VBIClaMic4666_0600	PATRIC.31964.6.NC_010407.CDS.570791.572371.fwd	PATRIC	CDS	570791	572371	1581	+	FIG00042267	PLF_1573_00001313	PGF_00006935	YP_001709311.1	526	guaA	GMP synthase [glutamine-hydrolyzing], amidotransferase subunit (EC 6.3.5.2) / GMP synthase [glutamine-hydrolyzing], ATP pyrophosphatase subunit (EC 6.3.5.2)
Clavibacter michiganensis subsp. sepedonicus	31964.6	NC_010407	fig|31964.6.peg.601		VBIClaMic4666_0601	PATRIC.31964.6.NC_010407.CDS.572480.572794.rev	PATRIC	CDS	572480	572794	315	-	FIG00761799	PLF_1573_00002207	PGF_00407580		104		putative integral membrane protein
Clavibacter michiganensis subsp. sepedonicus	31964.6	NC_010407	fig|31964.6.peg.602	CMS_0542	VBIClaMic4666_0602	PATRIC.31964.6.NC_010407.CDS.573417.574475.fwd	PATRIC	CDS	573417	574475	1059	+	FIG00002239	PLF_1573_00001182	PGF_00008655	YP_001709312.1	352		Glycerophosphoryl diester phosphodiesterase (EC 3.1.4.46)
Clavibacter michiganensis subsp. sepedonicus	31964.6	NC_010407	fig|31964.6.peg.603	CMS_0543	VBIClaMic4666_0603	PATRIC.31964.6.NC_010407.CDS.574486.575010.rev	PATRIC	CDS	574486	575010	525	-	FIG01306568	PLF_1573_00000001	PGF_00022162	YP_001709313.1	174		Mobile element protein
Clavibacter michiganensis subsp. sepedonicus	31964.6	NC_010407	fig|31964.6.peg.604		VBIClaMic4666_0604	PATRIC.31964.6.NC_010407.CDS.575546.575887.rev	PATRIC	CDS	575546	575887	342	-	FIG00638284	PLF_1573_00000101	PGF_00251055		113		hypothetical protein
Clavibacter michiganensis subsp. sepedonicus	31964.6	NC_010407	fig|31964.6.peg.605	CMS_0544A	VBIClaMic4666_0605	PATRIC.31964.6.NC_010407.CDS.576048.576278.fwd	PATRIC	CDS	576048	576278	231	+		PLF_1573_00002253	PGF_01251480	YP_001709314.1	76		hypothetical protein
Clavibacter michiganensis subsp. sepedonicus	31964.6	NC_010407	fig|31964.6.peg.606	CMS_0545	VBIClaMic4666_0606	PATRIC.31964.6.NC_010407.CDS.576340.577200.fwd	PATRIC	CDS	576340	577200	861	+	FIG00664847	PLF_1573_00001838	PGF_01251335	YP_001709315.1	286		TOMM biosynthesis cyclodehydratase (protein C)
Clavibacter michiganensis subsp. sepedonicus	31964.6	NC_010407	fig|31964.6.peg.607	CMS_0546	VBIClaMic4666_0607	PATRIC.31964.6.NC_010407.CDS.577260.578459.fwd	PATRIC	CDS	577260	578459	1200	+	FIG00511969	PLF_1573_00001840	PGF_00055438	YP_001709316.1	399		TOMM biosynthesis docking scaffold (protein D)
Clavibacter michiganensis subsp. sepedonicus	31964.6	NC_010407	fig|31964.6.peg.608	CMS_0547	VBIClaMic4666_0608	PATRIC.31964.6.NC_010407.CDS.578518.579486.fwd	PATRIC	CDS	578518	579486	969	+	FIG00512458	PLF_1573_00001839	PGF_00055435	YP_001709317.1	322		TOMM biosynthesis dehydrogenase (protein B)
Clavibacter michiganensis subsp. sepedonicus	31964.6	NC_010407	fig|31964.6.peg.609	CMS_0548	VBIClaMic4666_0609	PATRIC.31964.6.NC_010407.CDS.579479.580435.fwd	PATRIC	CDS	579479	580435	957	+	FIG00512503	PLF_1573_00001841	PGF_01251336	YP_001709318.1	318		TOMM export ABC transporter, ATP-binding protein
Clavibacter michiganensis subsp. sepedonicus	31964.6	NC_010407	fig|31964.6.peg.610		VBIClaMic4666_0610	PATRIC.31964.6.NC_010407.CDS.580727.581203.fwd	PATRIC	CDS	580727	581203	477	+	FIG01245319	PLF_1573_00000763	PGF_01253316		158		TOMM export ABC transporter, permease protein
Clavibacter michiganensis subsp. sepedonicus	31964.6	NC_010407	fig|31964.6.peg.611	CMS_0550	VBIClaMic4666_0611	PATRIC.31964.6.NC_010407.CDS.581325.582389.fwd	PATRIC	CDS	581325	582389	1065	+	FIG00001893	PLF_1573_00002917	PGF_00054848	YP_001709319.1	354		Sugar phosphate isomerases/epimerases
Clavibacter michiganensis subsp. sepedonicus	31964.6	NC_010407	fig|31964.6.peg.612		VBIClaMic4666_0612	PATRIC.31964.6.NC_010407.CDS.582885.583325.fwd	PATRIC	CDS	582885	583325	441	+	FIG00000654	PLF_1573_00000586	PGF_00029341		146		PQQ repeat-containing protein
Clavibacter michiganensis subsp. sepedonicus	31964.6	NC_010407	fig|31964.6.peg.613	CMS_0552	VBIClaMic4666_0613	PATRIC.31964.6.NC_010407.CDS.583493.584521.fwd	PATRIC	CDS	583493	584521	1029	+	FIG00948083	PLF_1573_00001463	PGF_00014724	YP_001709320.1	342		Integral membrane protein TerC
Clavibacter michiganensis subsp. sepedonicus	31964.6	NC_010407	fig|31964.6.peg.614	CMS_0553	VBIClaMic4666_0614	PATRIC.31964.6.NC_010407.CDS.584640.585413.fwd	PATRIC	CDS	584640	585413	774	+	FIG01124340	PLF_1573_00002299	PGF_01251502	YP_001709321.1	257		DNA-binding response regulator
Clavibacter michiganensis subsp. sepedonicus	31964.6	NC_010407	fig|31964.6.peg.615	CMS_0554	VBIClaMic4666_0615	PATRIC.31964.6.NC_010407.CDS.585410.587098.fwd	PATRIC	CDS	585410	587098	1689	+	FIG01757518	PLF_1573_00001931	PGF_00063006	YP_001709322.1	562		Two-component system sensor protein
Clavibacter michiganensis subsp. sepedonicus	31964.6	NC_010407	fig|31964.6.peg.616	CMS_0555	VBIClaMic4666_0616	PATRIC.31964.6.NC_010407.CDS.587100.587366.fwd	PATRIC	CDS	587100	587366	267	+	FIG00511277	PLF_1573_00002014	PGF_01251366	YP_001709323.1	88		hypothetical protein
Clavibacter michiganensis subsp. sepedonicus	31964.6	NC_010407	fig|31964.6.peg.617	CMS_0556	VBIClaMic4666_0617	PATRIC.31964.6.NC_010407.CDS.587418.587960.fwd	PATRIC	CDS	587418	587960	543	+	FIG00001206	PLF_1573_00001571	PGF_00023818	YP_001709324.1	180		N-acetylglutamate synthase (EC 2.3.1.1)
Clavibacter michiganensis subsp. sepedonicus	31964.6	NC_010407	fig|31964.6.peg.618	CMS_0557	VBIClaMic4666_0618	PATRIC.31964.6.NC_010407.CDS.588057.588728.fwd	PATRIC	CDS	588057	588728	672	+	FIG00512576	PLF_1573_00002204	PGF_00406893	YP_001709325.1	223		putative exported protein
Clavibacter michiganensis subsp. sepedonicus	31964.6	NC_010407	fig|31964.6.peg.619	CMS_0558	VBIClaMic4666_0619	PATRIC.31964.6.NC_010407.CDS.588846.589004.fwd	PATRIC	CDS	588846	589004	159	+	FIG01960122	PLF_1573_00002015	PGF_00297344	YP_001709326.1	52		hypothetical protein
Clavibacter michiganensis subsp. sepedonicus	31964.6	NC_010407	fig|31964.6.peg.620	CMS_0559	VBIClaMic4666_0620	PATRIC.31964.6.NC_010407.CDS.589117.589431.fwd	PATRIC	CDS	589117	589431	315	+	FIG01319550	PLF_1573_00001872	PGF_00059012	YP_001709327.1	104		Transcriptional regulator, ArsR family
Clavibacter michiganensis subsp. sepedonicus	31964.6	NC_010407	fig|31964.6.peg.621	CMS_0560	VBIClaMic4666_0621	PATRIC.31964.6.NC_010407.CDS.589491.590852.rev	PATRIC	CDS	589491	590852	1362	-	FIG00000283	PLF_1573_00001420	PGF_00421792	YP_001709328.1	453		DNA repair protein RadA
Clavibacter michiganensis subsp. sepedonicus	31964.6	NC_010407	fig|31964.6.peg.622	CMS_0561	VBIClaMic4666_0622	PATRIC.31964.6.NC_010407.CDS.590934.591458.rev	PATRIC	CDS	590934	591458	525	-	FIG01306568	PLF_1573_00000001	PGF_00022162	YP_001709329.1	174		Mobile element protein
Clavibacter michiganensis subsp. sepedonicus	31964.6	NC_010407	fig|31964.6.peg.623	CMS_0562	VBIClaMic4666_0623	PATRIC.31964.6.NC_010407.CDS.592001.592321.fwd	PATRIC	CDS	592001	592321	321	+	FIG00638284	PLF_1573_00002646	PGF_01251575	YP_001709330.1	106		hypothetical protein
Clavibacter michiganensis subsp. sepedonicus	31964.6	NC_010407	fig|31964.6.peg.624	CMS_0563	VBIClaMic4666_0624	PATRIC.31964.6.NC_010407.CDS.592474.592893.fwd	PATRIC	CDS	592474	592893	420	+	FIG00511466	PLF_1573_00000921	PGF_01253377	YP_001709331.1	139		hypothetical protein
Clavibacter michiganensis subsp. sepedonicus	31964.6	NC_010407	fig|31964.6.peg.625		VBIClaMic4666_0625	PATRIC.31964.6.NC_010407.CDS.593519.594043.fwd	PATRIC	CDS	593519	594043	525	+	FIG01306568	PLF_1573_00000001	PGF_00022162		174		Mobile element protein
Clavibacter michiganensis subsp. sepedonicus	31964.6	NC_010407	fig|31964.6.peg.626	CMS_0565	VBIClaMic4666_0626	PATRIC.31964.6.NC_010407.CDS.594102.594881.fwd	PATRIC	CDS	594102	594881	780	+	FIG00011114	PLF_1573_00001646	PGF_00033244	YP_001709332.1	259		Phosphate transport ATP-binding protein PstB (TC 3.A.1.7.1)
Clavibacter michiganensis subsp. sepedonicus	31964.6	NC_010407	fig|31964.6.peg.627	CMS_0566	VBIClaMic4666_0627	PATRIC.31964.6.NC_010407.CDS.594961.595824.rev	PATRIC	CDS	594961	595824	864	-	FIG00002457	PLF_1573_00000367	PGF_00003459	YP_001709333.1	287		FIG111991: hypothetical protein
Clavibacter michiganensis subsp. sepedonicus	31964.6	NC_010407	fig|31964.6.peg.628	CMS_0567	VBIClaMic4666_0628	PATRIC.31964.6.NC_010407.CDS.595821.596411.rev	PATRIC	CDS	595821	596411	591	-	FIG01303902	PLF_1573_00000702	PGF_00046446	YP_001709334.1	196		RNA polymerase sigma-70 factor
Clavibacter michiganensis subsp. sepedonicus	31964.6	NC_010407	fig|31964.6.peg.629	CMS_0568	VBIClaMic4666_0629	PATRIC.31964.6.NC_010407.CDS.596988.597620.rev	PATRIC	CDS	596988	597620	633	-	FIG00511543	PLF_1573_00002068	PGF_00251055	YP_001709335.1	210		hypothetical protein
Clavibacter michiganensis subsp. sepedonicus	31964.6	NC_010407	fig|31964.6.peg.630		VBIClaMic4666_0630	PATRIC.31964.6.NC_010407.CDS.598932.599213.fwd	PATRIC	CDS	598932	599213	282	+		PLF_1573_00003150	PGF_01251813		93		hypothetical protein
Clavibacter michiganensis subsp. sepedonicus	31964.6	NC_010407	fig|31964.6.peg.631	CMS_0570	VBIClaMic4666_0631	PATRIC.31964.6.NC_010407.CDS.599210.599887.fwd	PATRIC	CDS	599210	599887	678	+		PLF_1573_00002686	PGF_00102565	YP_001709337.1	225		hypothetical protein
Clavibacter michiganensis subsp. sepedonicus	31964.6	NC_010407	fig|31964.6.peg.632	CMS_0571	VBIClaMic4666_0632	PATRIC.31964.6.NC_010407.CDS.599929.601323.rev	PATRIC	CDS	599929	601323	1395	-	FIG00511445	PLF_1573_00000918	PGF_01253374	YP_001709338.1	464		hypothetical protein
Clavibacter michiganensis subsp. sepedonicus	31964.6	NC_010407	fig|31964.6.peg.633	CMS_0572	VBIClaMic4666_0633	PATRIC.31964.6.NC_010407.CDS.601680.601943.rev	PATRIC	CDS	601680	601943	264	-		PLF_1573_00003264	PGF_01251884	YP_001709339.1	87		putative peptidase
Clavibacter michiganensis subsp. sepedonicus	31964.6	NC_010407	fig|31964.6.peg.634	CMS_0573	VBIClaMic4666_0634	PATRIC.31964.6.NC_010407.CDS.602704.602949.fwd	PATRIC	CDS	602704	602949	246	+	FIG00512373	PLF_1573_00000088	PGF_01253352	YP_001709340.1	81		hypothetical protein
Clavibacter michiganensis subsp. sepedonicus	31964.6	NC_010407	fig|31964.6.peg.635	CMS_0576	VBIClaMic4666_0635	PATRIC.31964.6.NC_010407.CDS.604174.604422.fwd	PATRIC	CDS	604174	604422	249	+	FIG00512373	PLF_1573_00000088	PGF_01253352	YP_001709343.1	82		hypothetical protein
Clavibacter michiganensis subsp. sepedonicus	31964.6	NC_010407	fig|31964.6.peg.636	CMS_0577	VBIClaMic4666_0636	PATRIC.31964.6.NC_010407.CDS.604503.605528.rev	PATRIC	CDS	604503	605528	1026	-		PLF_1573_00003024	PGF_00184955	YP_001709344.1	341		hypothetical protein
Clavibacter michiganensis subsp. sepedonicus	31964.6	NC_010407	fig|31964.6.peg.637	CMS_0578	VBIClaMic4666_0637	PATRIC.31964.6.NC_010407.CDS.605638.606162.rev	PATRIC	CDS	605638	606162	525	-	FIG01306568	PLF_1573_00004063	PGF_00061104	YP_001709345.1	174		Transposase
Clavibacter michiganensis subsp. sepedonicus	31964.6	NC_010407	fig|31964.6.peg.638	CMS_0579	VBIClaMic4666_0638	PATRIC.31964.6.NC_010407.CDS.606698.607618.rev	PATRIC	CDS	606698	607618	921	-	FIG01105067	PLF_1573_00002201	PGF_00406257	YP_001709346.1	306		putative aldose-1-epimerase
Clavibacter michiganensis subsp. sepedonicus	31964.6	NC_010407	fig|31964.6.peg.639	CMS_0580	VBIClaMic4666_0639	PATRIC.31964.6.NC_010407.CDS.607629.608459.rev	PATRIC	CDS	607629	608459	831	-	FIG00001452	PLF_1573_00002942	PGF_00060282	YP_001709347.1	276		Transcriptional repressor of the fructose operon, DeoR family
Clavibacter michiganensis subsp. sepedonicus	31964.6	NC_010407	fig|31964.6.peg.640	CMS_0581	VBIClaMic4666_0640	PATRIC.31964.6.NC_010407.CDS.608553.609695.fwd	PATRIC	CDS	608553	609695	1143	+	FIG00623809	PLF_1573_00002824	PGF_00007117	YP_001709348.1	380		Galactose-1-phosphate uridylyltransferase (EC 2.7.7.10)
Clavibacter michiganensis subsp. sepedonicus	31964.6	NC_010407	fig|31964.6.peg.641	CMS_0582	VBIClaMic4666_0641	PATRIC.31964.6.NC_010407.CDS.609692.610852.fwd	PATRIC	CDS	609692	610852	1161	+	FIG00024073	PLF_1573_00001318	PGF_00007088	YP_001709349.1	386		Galactokinase (EC 2.7.1.6)
Clavibacter michiganensis subsp. sepedonicus	31964.6	NC_010407	fig|31964.6.peg.642	CMS_0583	VBIClaMic4666_0642	PATRIC.31964.6.NC_010407.CDS.610894.611814.fwd	PATRIC	CDS	610894	611814	921	+	FIG00638284	PLF_1573_00002738	PGF_01251625	YP_001709350.1	306		hypothetical protein
Clavibacter michiganensis subsp. sepedonicus	31964.6	NC_010407	fig|31964.6.peg.643	CMS_0584	VBIClaMic4666_0643	PATRIC.31964.6.NC_010407.CDS.611811.612410.fwd	PATRIC	CDS	611811	612410	600	+	FIG00553719	PLF_1573_00001267	PGF_00065311	YP_001709351.1	199		Uncharacterized protein Rv3525c
Clavibacter michiganensis subsp. sepedonicus	31964.6	NC_010407	fig|31964.6.peg.644	CMS_0585	VBIClaMic4666_0644	PATRIC.31964.6.NC_010407.CDS.612474.613376.rev	PATRIC	CDS	612474	613376	903	-	FIG00000105	PLF_1573_00000524	PGF_00020984	YP_001709352.1	300		Methylenetetrahydrofolate dehydrogenase (NADP+) (EC 1.5.1.5) / Methenyltetrahydrofolate cyclohydrolase (EC 3.5.4.9)
Clavibacter michiganensis subsp. sepedonicus	31964.6	NC_010407	fig|31964.6.peg.645	CMS_0586	VBIClaMic4666_0645	PATRIC.31964.6.NC_010407.CDS.613373.614650.rev	PATRIC	CDS	613373	614650	1278	-	FIG00000040	PLF_1573_00001804	PGF_00051201	YP_001709353.1	425	glyA	Serine hydroxymethyltransferase (EC 2.1.2.1)
Clavibacter michiganensis subsp. sepedonicus	31964.6	NC_010407	fig|31964.6.peg.646		VBIClaMic4666_0646	PATRIC.31964.6.NC_010407.CDS.614812.614991.rev	PATRIC	CDS	614812	614991	180	-		PLF_1573_00004796	PGF_01253005		59		hypothetical protein
Clavibacter michiganensis subsp. sepedonicus	31964.6	NC_010407	fig|31964.6.peg.647	CMS_0587	VBIClaMic4666_0647	PATRIC.31964.6.NC_010407.CDS.614947.616584.fwd	PATRIC	CDS	614947	616584	1638	+	FIG00138004	PLF_1573_00002510	PGF_01251525	YP_001709354.1	545		Sucrose phosphorylase (EC 2.4.1.7)
Clavibacter michiganensis subsp. sepedonicus	31964.6	NC_010407	fig|31964.6.peg.648	CMS_0588	VBIClaMic4666_0648	PATRIC.31964.6.NC_010407.CDS.616625.617128.fwd	PATRIC	CDS	616625	617128	504	+	FIG00511137	PLF_1573_00000920	PGF_01253376	YP_001709355.1	167		hypothetical protein
Clavibacter michiganensis subsp. sepedonicus	31964.6	NC_010407	fig|31964.6.peg.649	CMS_0589	VBIClaMic4666_0649	PATRIC.31964.6.NC_010407.CDS.617154.618011.rev	PATRIC	CDS	617154	618011	858	-	FIG01108996	PLF_1573_00000785	PGF_00059484	YP_001709356.1	285		Transcriptional regulator, LysR family
Clavibacter michiganensis subsp. sepedonicus	31964.6	NC_010407	fig|31964.6.peg.650	CMS_0591	VBIClaMic4666_0650	PATRIC.31964.6.NC_010407.CDS.619543.620574.rev	PATRIC	CDS	619543	620574	1032	-	FIG00553873	PLF_1573_00002901	PGF_00042760	YP_001709358.1	343		Putative oxidoreductase
Clavibacter michiganensis subsp. sepedonicus	31964.6	NC_010407	fig|31964.6.peg.651	CMS_0592	VBIClaMic4666_0651	PATRIC.31964.6.NC_010407.CDS.620703.621386.fwd	PATRIC	CDS	620703	621386	684	+	FIG00634996	PLF_1573_00000528	PGF_00021968	YP_001709359.1	227	sirR	Mn-dependent transcriptional regulator MntR
Clavibacter michiganensis subsp. sepedonicus	31964.6	NC_010407	fig|31964.6.peg.652	CMS_0593	VBIClaMic4666_0652	PATRIC.31964.6.NC_010407.CDS.621424.622674.rev	PATRIC	CDS	621424	622674	1251	-	FIG00554286	PLF_1573_00001285	PGF_00019236	YP_001709360.1	416		Manganese transport protein MntH
Clavibacter michiganensis subsp. sepedonicus	31964.6	NC_010407	fig|31964.6.peg.653	CMS_0594	VBIClaMic4666_0653	PATRIC.31964.6.NC_010407.CDS.622887.623807.rev	PATRIC	CDS	622887	623807	921	-	FIG00511423	PLF_1573_00002070	PGF_00116492	YP_001709361.1	306		hypothetical protein
Clavibacter michiganensis subsp. sepedonicus	31964.6	NC_010407	fig|31964.6.peg.654	CMS_0595	VBIClaMic4666_0654	PATRIC.31964.6.NC_010407.CDS.623960.625273.rev	PATRIC	CDS	623960	625273	1314	-	FIG00512305	PLF_1573_00000297	PGF_01251678	YP_001709362.1	437		Major facilitator family transporter
Clavibacter michiganensis subsp. sepedonicus	31964.6	NC_010407	fig|31964.6.peg.655	CMS_0596	VBIClaMic4666_0655	PATRIC.31964.6.NC_010407.CDS.625351.626223.fwd	PATRIC	CDS	625351	626223	873	+	FIG00000507	PLF_1573_00002355	PGF_00006320	YP_001709363.1	290		Formyltetrahydrofolate deformylase (EC 3.5.1.10)
Clavibacter michiganensis subsp. sepedonicus	31964.6	NC_010407	fig|31964.6.peg.656	CMS_0597	VBIClaMic4666_0656	PATRIC.31964.6.NC_010407.CDS.626326.629808.rev	PATRIC	CDS	626326	629808	3483	-	FIG01323075	PLF_1573_00000733	PGF_00051308	YP_001709364.1	1160		Serine protease, subtilase family
Clavibacter michiganensis subsp. sepedonicus	31964.6	NC_010407	fig|31964.6.peg.657		VBIClaMic4666_0657	PATRIC.31964.6.NC_010407.CDS.629953.630180.fwd	PATRIC	CDS	629953	630180	228	+		PLF_1573_00004685	PGF_01252896		75		hypothetical protein
Clavibacter michiganensis subsp. sepedonicus	31964.6	NC_010407	fig|31964.6.peg.658	CMS_0598	VBIClaMic4666_0658	PATRIC.31964.6.NC_010407.CDS.630254.633829.rev	PATRIC	CDS	630254	633829	3576	-	FIG01459806	PLF_1573_00002071	PGF_01251400	YP_001709365.1	1191		hypothetical protein
Clavibacter michiganensis subsp. sepedonicus	31964.6	NC_010407	fig|31964.6.peg.659	CMS_0599	VBIClaMic4666_0659	PATRIC.31964.6.NC_010407.CDS.634099.635433.rev	PATRIC	CDS	634099	635433	1335	-	FIG00000600	PLF_1573_00001237	PGF_00015699	YP_001709366.1	444		Isocitrate dehydrogenase [NADP] (EC 1.1.1.42)
Clavibacter michiganensis subsp. sepedonicus	31964.6	NC_010407	fig|31964.6.peg.660	CMS_0600	VBIClaMic4666_0660	PATRIC.31964.6.NC_010407.CDS.635531.635989.fwd	PATRIC	CDS	635531	635989	459	+	FIG01061021	PLF_1573_00002506	PGF_00053666	YP_001709367.1	152		Spermidine acetyltransferase
Clavibacter michiganensis subsp. sepedonicus	31964.6	NC_010407	fig|31964.6.peg.661	CMS_0601	VBIClaMic4666_0661	PATRIC.31964.6.NC_010407.CDS.636000.636524.rev	PATRIC	CDS	636000	636524	525	-	FIG01306568	PLF_1573_00000001	PGF_00022162	YP_001709368.1	174		Mobile element protein
Clavibacter michiganensis subsp. sepedonicus	31964.6	NC_010407	fig|31964.6.peg.662	CMS_0602	VBIClaMic4666_0662	PATRIC.31964.6.NC_010407.CDS.637131.637580.fwd	PATRIC	CDS	637131	637580	450	+	FIG00001811	PLF_1573_00001625	PGF_00029755	YP_001709369.1	149		PTS system, mannitol-specific IIA component
Clavibacter michiganensis subsp. sepedonicus	31964.6	NC_010407	fig|31964.6.peg.663	CMS_0604	VBIClaMic4666_0663	PATRIC.31964.6.NC_010407.CDS.637798.638841.rev	PATRIC	CDS	637798	638841	1044	-	FIG00512492	PLF_1573_00000023	PGF_00164528	YP_001709371.1	347		hypothetical protein
Clavibacter michiganensis subsp. sepedonicus	31964.6	NC_010407	fig|31964.6.peg.664	CMS_0605	VBIClaMic4666_0664	PATRIC.31964.6.NC_010407.CDS.638838.639494.rev	PATRIC	CDS	638838	639494	657	-	FIG00075739	PLF_1573_00000236	PGF_01251506	YP_001709372.1	218		Heavy metal resistance transcriptional regulator HmrR
Clavibacter michiganensis subsp. sepedonicus	31964.6	NC_010407	fig|31964.6.peg.665	CMS_0606	VBIClaMic4666_0665	PATRIC.31964.6.NC_010407.CDS.639565.641268.rev	PATRIC	CDS	639565	641268	1704	-	FIG00001022	PLF_1573_00000615	PGF_00033812	YP_001709373.1	567		Phosphomannomutase (EC 5.4.2.8)
Clavibacter michiganensis subsp. sepedonicus	31964.6	NC_010407	fig|31964.6.peg.666	CMS_0607	VBIClaMic4666_0666	PATRIC.31964.6.NC_010407.CDS.641265.642092.rev	PATRIC	CDS	641265	642092	828	-	FIG00000659	PLF_1573_00002473	PGF_00038986	YP_001709374.1	275	punA	Purine nucleoside phosphorylase (EC 2.4.2.1)
Clavibacter michiganensis subsp. sepedonicus	31964.6	NC_010407	fig|31964.6.peg.667	CMS_0608	VBIClaMic4666_0667	PATRIC.31964.6.NC_010407.CDS.642183.643625.fwd	PATRIC	CDS	642183	643625	1443	+	FIG00136193	PLF_1573_00000136	PGF_00423332	YP_001709375.1	480		Dihydrolipoamide dehydrogenase (EC 1.8.1.4)
Clavibacter michiganensis subsp. sepedonicus	31964.6	NC_010407	fig|31964.6.peg.668	CMS_0609	VBIClaMic4666_0668	PATRIC.31964.6.NC_010407.CDS.643706.645475.rev	PATRIC	CDS	643706	645475	1770	-	FIG00002877	PLF_1573_00001338	PGF_00404271	YP_001709376.1	589	accC	Biotin carboxylase of acetyl-CoA carboxylase (EC 6.3.4.14) / Biotin carboxyl carrier protein of acetyl-CoA carboxylase
Clavibacter michiganensis subsp. sepedonicus	31964.6	NC_010407	fig|31964.6.peg.669	CMS_0610	VBIClaMic4666_0669	PATRIC.31964.6.NC_010407.CDS.645598.646125.fwd	PATRIC	CDS	645598	646125	528	+	FIG00511527	PLF_1573_00000979	PGF_01253415	YP_001709377.1	175		hypothetical protein
Clavibacter michiganensis subsp. sepedonicus	31964.6	NC_010407	fig|31964.6.peg.670	CMS_0611	VBIClaMic4666_0670	PATRIC.31964.6.NC_010407.CDS.646136.646807.rev	PATRIC	CDS	646136	646807	672	-	FIG00021845	PLF_1573_00000043	PGF_00018554	YP_001709378.1	223		Maf/YceF/YhdE family protein
Clavibacter michiganensis subsp. sepedonicus	31964.6	NC_010407	fig|31964.6.peg.671	CMS_0612	VBIClaMic4666_0671	PATRIC.31964.6.NC_010407.CDS.646904.648139.fwd	PATRIC	CDS	646904	648139	1236	+	FIG01651823	PLF_1573_00002836	PGF_00415506	YP_001709379.1	411		23S rRNA (uracil(1939)-C(5))-methyltransferase (EC 2.1.1.190)
Clavibacter michiganensis subsp. sepedonicus	31964.6	NC_010407	fig|31964.6.peg.672	CMS_0613	VBIClaMic4666_0672	PATRIC.31964.6.NC_010407.CDS.648238.648942.fwd	PATRIC	CDS	648238	648942	705	+	FIG01402845	PLF_1573_00002539	PGF_00063018	YP_001709380.1	234		Two-component system, regulatory protein
Clavibacter michiganensis subsp. sepedonicus	31964.6	NC_010407	fig|31964.6.peg.673	CMS_0614	VBIClaMic4666_0673	PATRIC.31964.6.NC_010407.CDS.648953.649477.rev	PATRIC	CDS	648953	649477	525	-	FIG01306568	PLF_1573_00000001	PGF_00022162	YP_001709381.1	174		Mobile element protein
Clavibacter michiganensis subsp. sepedonicus	31964.6	NC_010407	fig|31964.6.peg.674		VBIClaMic4666_0674	PATRIC.31964.6.NC_010407.CDS.650051.651352.fwd	PATRIC	CDS	650051	651352	1302	+	FIG01757518	PLF_1573_00002537	PGF_00063001		433		Two-component system sensor protein
Clavibacter michiganensis subsp. sepedonicus	31964.6	NC_010407	fig|31964.6.peg.675	CMS_0616	VBIClaMic4666_0675	PATRIC.31964.6.NC_010407.CDS.651349.652371.fwd	PATRIC	CDS	651349	652371	1023	+	FIG00511708	PLF_1573_00000890	PGF_00312619	YP_001709382.1	340		hypothetical protein
Clavibacter michiganensis subsp. sepedonicus	31964.6	NC_010407	fig|31964.6.peg.676	CMS_0617	VBIClaMic4666_0676	PATRIC.31964.6.NC_010407.CDS.652664.652897.rev	PATRIC	CDS	652664	652897	234	-	FIG00512003	PLF_1573_00000891	PGF_01253359	YP_001709383.1	77		hypothetical protein
Clavibacter michiganensis subsp. sepedonicus	31964.6	NC_010407	fig|31964.6.peg.677	CMS_0618	VBIClaMic4666_0677	PATRIC.31964.6.NC_010407.CDS.652894.654507.rev	PATRIC	CDS	652894	654507	1614	-	FIG00002099	PLF_1573_00001503	PGF_00026327	YP_001709384.1	537		Acetyl-coenzyme A carboxyl transferase alpha chain (EC 6.4.1.2) / Acetyl-coenzyme A carboxyl transferase beta chain (EC 6.4.1.2); Propionyl-CoA carboxylase beta chain (EC 6.4.1.3)
Clavibacter michiganensis subsp. sepedonicus	31964.6	NC_010407	fig|31964.6.peg.678	CMS_0619	VBIClaMic4666_0678	PATRIC.31964.6.NC_010407.CDS.654615.655397.fwd	PATRIC	CDS	654615	655397	783	+	FIG00000972	PLF_1573_00000345	PGF_00404584	YP_001709385.1	260	birA	Biotin--protein ligase (EC 6.3.4.9)(EC 6.3.4.10)(EC 6.3.4.11)(EC 6.3.4.15)
Clavibacter michiganensis subsp. sepedonicus	31964.6	NC_010407	fig|31964.6.peg.679	CMS_0620	VBIClaMic4666_0679	PATRIC.31964.6.NC_010407.CDS.655611.656195.fwd	PATRIC	CDS	655611	656195	585	+	FIG00512369	PLF_1573_00000892	PGF_00221576	YP_001709386.1	194		hypothetical protein
Clavibacter michiganensis subsp. sepedonicus	31964.6	NC_010407	fig|31964.6.peg.680	CMS_0621	VBIClaMic4666_0680	PATRIC.31964.6.NC_010407.CDS.656245.656736.rev	PATRIC	CDS	656245	656736	492	-	FIG00761799	PLF_1573_00001028	PGF_00407439	YP_001709387.1	163		putative integral membrane protein
Clavibacter michiganensis subsp. sepedonicus	31964.6	NC_010407	fig|31964.6.peg.681	CMS_0622	VBIClaMic4666_0681	PATRIC.31964.6.NC_010407.CDS.656830.658023.fwd	PATRIC	CDS	656830	658023	1194	+	FIG00000375	PLF_1573_00002871	PGF_00024274	YP_001709388.1	397		N5-carboxyaminoimidazole ribonucleotide synthase (EC 6.3.4.18)
Clavibacter michiganensis subsp. sepedonicus	31964.6	NC_010407	fig|31964.6.peg.682	CMS_0623	VBIClaMic4666_0682	PATRIC.31964.6.NC_010407.CDS.658150.658674.fwd	PATRIC	CDS	658150	658674	525	+	FIG00000227	PLF_1573_00001577	PGF_00024273	YP_001709389.1	174		N5-carboxyaminoimidazole ribonucleotide mutase (EC 5.4.99.18)
Clavibacter michiganensis subsp. sepedonicus	31964.6	NC_010407	fig|31964.6.peg.683	CMS_0624	VBIClaMic4666_0683	PATRIC.31964.6.NC_010407.CDS.658671.660020.fwd	PATRIC	CDS	658671	660020	1350	+	FIG00818626	PLF_1573_00001366	PGF_00417158	YP_001709390.1	449		Cell envelope-related transcriptional attenuator
Clavibacter michiganensis subsp. sepedonicus	31964.6	NC_010407	fig|31964.6.peg.684	CMS_0625	VBIClaMic4666_0684	PATRIC.31964.6.NC_010407.CDS.660037.661176.rev	PATRIC	CDS	660037	661176	1140	-	FIG00018328	PLF_1573_00001211	PGF_01251286	YP_001709391.1	379		Glycosyltransferase
Clavibacter michiganensis subsp. sepedonicus	31964.6	NC_010407	fig|31964.6.peg.685	CMS_0626	VBIClaMic4666_0685	PATRIC.31964.6.NC_010407.CDS.661268.661972.rev	PATRIC	CDS	661268	661972	705	-	FIG01343192	PLF_1573_00001673	PGF_00034786	YP_001709392.1	234		Polysaccharide ABC transporter, ATP-binding protein
Clavibacter michiganensis subsp. sepedonicus	31964.6	NC_010407	fig|31964.6.peg.686	CMS_0627	VBIClaMic4666_0686	PATRIC.31964.6.NC_010407.CDS.661998.662867.rev	PATRIC	CDS	661998	662867	870	-	FIG00521220	PLF_1573_00001064	PGF_00411868	YP_001709393.1	289		rhamnose-containing polysacharide translocation permease
Clavibacter michiganensis subsp. sepedonicus	31964.6	NC_010407	fig|31964.6.peg.687	CMS_0628	VBIClaMic4666_0687	PATRIC.31964.6.NC_010407.CDS.662963.663817.rev	PATRIC	CDS	662963	663817	855	-	FIG00000368	PLF_1573_00000844	PGF_00070471	YP_001709394.1	284		dTDP-4-dehydrorhamnose reductase (EC 1.1.1.133)
Clavibacter michiganensis subsp. sepedonicus	31964.6	NC_010407	fig|31964.6.peg.688	CMS_0629	VBIClaMic4666_0688	PATRIC.31964.6.NC_010407.CDS.663814.665382.rev	PATRIC	CDS	663814	665382	1569	-	FIG00030688	PLF_1573_00001976	PGF_00070498	YP_001709395.1	522		dTDP-glucose 4,6-dehydratase (EC 4.2.1.46)
Clavibacter michiganensis subsp. sepedonicus	31964.6	NC_010407	fig|31964.6.peg.689	CMS_0631	VBIClaMic4666_0689	PATRIC.31964.6.NC_010407.CDS.665459.666064.fwd	PATRIC	CDS	665459	666064	606	+	FIG00000408	PLF_1573_00001975	PGF_00070460	YP_001709397.1	201		dTDP-4-dehydrorhamnose 3,5-epimerase (EC 5.1.3.13)
Clavibacter michiganensis subsp. sepedonicus	31964.6	NC_010407	fig|31964.6.peg.690	CMS_0632	VBIClaMic4666_0690	PATRIC.31964.6.NC_010407.CDS.666068.666931.fwd	PATRIC	CDS	666068	666931	864	+	FIG00000187	PLF_1573_00001324	PGF_00007979	YP_001709398.1	287		Glucose-1-phosphate thymidylyltransferase (EC 2.7.7.24)
Clavibacter michiganensis subsp. sepedonicus	31964.6	NC_010407	fig|31964.6.peg.691	CMS_0633	VBIClaMic4666_0691	PATRIC.31964.6.NC_010407.CDS.666977.667828.rev	PATRIC	CDS	666977	667828	852	-	FIG00454917	PLF_1573_00000151	PGF_00009135	YP_001709399.1	283		Glycosyl transferase, family 2
Clavibacter michiganensis subsp. sepedonicus	31964.6	NC_010407	fig|31964.6.peg.692	CMS_0634	VBIClaMic4666_0692	PATRIC.31964.6.NC_010407.CDS.668124.670340.fwd	PATRIC	CDS	668124	670340	2217	+	FIG00511324	PLF_1573_00002979	PGF_01251687	YP_001709400.1	738		hypothetical protein
Clavibacter michiganensis subsp. sepedonicus	31964.6	NC_010407	fig|31964.6.peg.693	CMS_0635	VBIClaMic4666_0693	PATRIC.31964.6.NC_010407.CDS.670358.671299.fwd	PATRIC	CDS	670358	671299	942	+	FIG00007960	PLF_1573_00000710	PGF_00048280	YP_001709401.1	313	TTHA0885	Rhamnosyl transferase
Clavibacter michiganensis subsp. sepedonicus	31964.6	NC_010407	fig|31964.6.peg.694	CMS_0636	VBIClaMic4666_0694	PATRIC.31964.6.NC_010407.CDS.671342.672340.rev	PATRIC	CDS	671342	672340	999	-	FIG00007960	PLF_1573_00002808	PGF_00009680	YP_001709402.1	332		Glycosyltransferase
Clavibacter michiganensis subsp. sepedonicus	31964.6	NC_010407	fig|31964.6.peg.695	CMS_0637	VBIClaMic4666_0695	PATRIC.31964.6.NC_010407.CDS.672432.674192.rev	PATRIC	CDS	672432	674192	1761	-	FIG00638284	PLF_1573_00003091	PGF_01251763	YP_001709403.1	586		hypothetical protein
Clavibacter michiganensis subsp. sepedonicus	31964.6	NC_010407	fig|31964.6.peg.696	CMS_0638	VBIClaMic4666_0696	PATRIC.31964.6.NC_010407.CDS.674456.675304.fwd	PATRIC	CDS	674456	675304	849	+	FIG01731286	PLF_1573_00001704	PGF_00041181	YP_001709404.1	282		Putative glycosyltransferase
Clavibacter michiganensis subsp. sepedonicus	31964.6	NC_010407	fig|31964.6.peg.697	CMS_0639	VBIClaMic4666_0697	PATRIC.31964.6.NC_010407.CDS.675372.676535.fwd	PATRIC	CDS	675372	676535	1164	+	FIG00003472	PLF_1573_00001942	PGF_00064046	YP_001709405.1	387	glf	UDP-galactopyranose mutase (EC 5.4.99.9)
Clavibacter michiganensis subsp. sepedonicus	31964.6	NC_010407	fig|31964.6.peg.698	CMS_0640	VBIClaMic4666_0698	PATRIC.31964.6.NC_010407.CDS.676535.678553.fwd	PATRIC	CDS	676535	678553	2019	+	FIG00511876	PLF_1573_00000484	PGF_00403170	YP_001709406.1	672		Bifunctional beta-1,5/1,6-galactofuranosyltransferase GlfT2 in cell wall galactan polymerization (EC 2.4.1.288)
Clavibacter michiganensis subsp. sepedonicus	31964.6	NC_010407	fig|31964.6.peg.699	CMS_0641	VBIClaMic4666_0699	PATRIC.31964.6.NC_010407.CDS.678689.680527.fwd	PATRIC	CDS	678689	680527	1839	+	FIG00512420	PLF_1573_00001219	PGF_01251287	YP_001709407.1	612		Hemagglutinin-related protein
Clavibacter michiganensis subsp. sepedonicus	31964.6	NC_010407	fig|31964.6.peg.700	CMS_0642	VBIClaMic4666_0700	PATRIC.31964.6.NC_010407.CDS.680665.681135.fwd	PATRIC	CDS	680665	681135	471	+	FIG00512436	PLF_1573_00000978	PGF_00361223	YP_001709408.1	156		hypothetical protein
Clavibacter michiganensis subsp. sepedonicus	31964.6	NC_010407	fig|31964.6.peg.701	CMS_0642A	VBIClaMic4666_0701	PATRIC.31964.6.NC_010407.CDS.681172.682464.rev	PATRIC	CDS	681172	682464	1293	-	FIG01311868	PLF_1573_00000344	PGF_01251994	YP_001709409.1	430		Exopolysaccharide production protein
Clavibacter michiganensis subsp. sepedonicus	31964.6	NC_010407	fig|31964.6.peg.702	CMS_0642B	VBIClaMic4666_0702	PATRIC.31964.6.NC_010407.CDS.682513.683967.rev	PATRIC	CDS	682513	683967	1455	-	FIG00512370	PLF_1573_00000024	PGF_00251055	YP_001709410.1	484		hypothetical protein
Clavibacter michiganensis subsp. sepedonicus	31964.6	NC_010407	fig|31964.6.peg.703	CMS_0642C	VBIClaMic4666_0703	PATRIC.31964.6.NC_010407.CDS.684061.685239.rev	PATRIC	CDS	684061	685239	1179	-	FIG01332484	PLF_1573_00002828	PGF_00008393	YP_001709411.1	392		Glutaryl-CoA dehydrogenase (EC 1.3.99.7)
Clavibacter michiganensis subsp. sepedonicus	31964.6	NC_010407	fig|31964.6.peg.704	CMS_0643	VBIClaMic4666_0704	PATRIC.31964.6.NC_010407.CDS.685405.686712.fwd	PATRIC	CDS	685405	686712	1308	+	FIG00598409	PLF_1573_00000300	PGF_00019309	YP_001709412.1	435	manA	Mannose-6-phosphate isomerase (EC 5.3.1.8)
Clavibacter michiganensis subsp. sepedonicus	31964.6	NC_010407	fig|31964.6.peg.705	CMS_0644	VBIClaMic4666_0705	PATRIC.31964.6.NC_010407.CDS.686747.687715.fwd	PATRIC	CDS	686747	687715	969	+	FIG00022300	PLF_1573_00000822	PGF_00064074	YP_001709413.1	322		UDP-glucose 4-epimerase (EC 5.1.3.2)
Clavibacter michiganensis subsp. sepedonicus	31964.6	NC_010407	fig|31964.6.peg.706	CMS_0645	VBIClaMic4666_0706	PATRIC.31964.6.NC_010407.CDS.687726.688250.rev	PATRIC	CDS	687726	688250	525	-	FIG01306568	PLF_1573_00000001	PGF_00022162	YP_001709414.1	174		Mobile element protein
Clavibacter michiganensis subsp. sepedonicus	31964.6	NC_010407	fig|31964.6.peg.707	CMS_0646	VBIClaMic4666_0707	PATRIC.31964.6.NC_010407.CDS.688939.689256.fwd	PATRIC	CDS	688939	689256	318	+	FIG00019146	PLF_1573_00001820	PGF_00053952	YP_001709415.1	105		Sporulation regulatory protein WhiB
Clavibacter michiganensis subsp. sepedonicus	31964.6	NC_010407	fig|31964.6.peg.708	CMS_0647	VBIClaMic4666_0708	PATRIC.31964.6.NC_010407.CDS.689350.692439.fwd	PATRIC	CDS	689350	692439	3090	+	FIG00454917	PLF_1573_00001153	PGF_00009119	YP_001709416.1	1029		Glycosyl transferase, family 2
Clavibacter michiganensis subsp. sepedonicus	31964.6	NC_010407	fig|31964.6.peg.709	CMS_0648	VBIClaMic4666_0709	PATRIC.31964.6.NC_010407.CDS.692426.693943.fwd	PATRIC	CDS	692426	693943	1518	+	FIG00659627	PLF_1573_00000366	PGF_01252092	YP_001709417.1	505		FIG083739: Putative secreted protein
Clavibacter michiganensis subsp. sepedonicus	31964.6	NC_010407	fig|31964.6.peg.710	CMS_0649	VBIClaMic4666_0710	PATRIC.31964.6.NC_010407.CDS.694056.694394.rev	PATRIC	CDS	694056	694394	339	-		PLF_1573_00000893	PGF_00174196	YP_001709418.1	112		hypothetical protein
Clavibacter michiganensis subsp. sepedonicus	31964.6	NC_010407	fig|31964.6.peg.711	CMS_0650	VBIClaMic4666_0711	PATRIC.31964.6.NC_010407.CDS.694545.694766.fwd	PATRIC	CDS	694545	694766	222	+	FIG00511505	PLF_1573_00002184	PGF_00276000	YP_001709419.1	73		hypothetical protein
Clavibacter michiganensis subsp. sepedonicus	31964.6	NC_010407	fig|31964.6.peg.712	CMS_0651	VBIClaMic4666_0712	PATRIC.31964.6.NC_010407.CDS.694763.696190.fwd	PATRIC	CDS	694763	696190	1428	+	FIG00001022	PLF_1573_00001658	PGF_00033812	YP_001709420.1	475	manB	Phosphomannomutase (EC 5.4.2.8)
Clavibacter michiganensis subsp. sepedonicus	31964.6	NC_010407	fig|31964.6.peg.713	CMS_0652	VBIClaMic4666_0713	PATRIC.31964.6.NC_010407.CDS.696324.696614.fwd	PATRIC	CDS	696324	696614	291	+	FIG00638284	PLF_1573_00001757	PGF_00047642	YP_001709421.1	96		Repressor CsoR of the copZA operon
Clavibacter michiganensis subsp. sepedonicus	31964.6	NC_010407	fig|31964.6.peg.714	CMS_0653	VBIClaMic4666_0714	PATRIC.31964.6.NC_010407.CDS.696659.696874.fwd	PATRIC	CDS	696659	696874	216	+	FIG00005595	PLF_1573_00001206	PGF_00419587	YP_001709422.1	71		Copper(I) chaperone CopZ
Clavibacter michiganensis subsp. sepedonicus	31964.6	NC_010407	fig|31964.6.peg.715	CMS_0654	VBIClaMic4666_0715	PATRIC.31964.6.NC_010407.CDS.696876.699344.fwd	PATRIC	CDS	696876	699344	2469	+	FIG00658111	PLF_1573_00000278	PGF_00016810	YP_001709423.1	822		Lead, cadmium, zinc and mercury transporting ATPase (EC 3.6.3.3) (EC 3.6.3.5); Copper-translocating P-type ATPase (EC 3.6.3.4)
Clavibacter michiganensis subsp. sepedonicus	31964.6	NC_010407	fig|31964.6.peg.716	CMS_0655	VBIClaMic4666_0716	PATRIC.31964.6.NC_010407.CDS.699407.700891.fwd	PATRIC	CDS	699407	700891	1485	+	FIG00000858	PLF_1573_00002298	PGF_00035385	YP_001709424.1	494		Adenosylhomocysteinase (EC 3.3.1.1)
Clavibacter michiganensis subsp. sepedonicus	31964.6	NC_010407	fig|31964.6.peg.717	CMS_0656	VBIClaMic4666_0717	PATRIC.31964.6.NC_010407.CDS.700985.701854.rev	PATRIC	CDS	700985	701854	870	-	FIG00485194	PLF_1573_00002217	PGF_00408744	YP_001709425.1	289		putative membrane protein
Clavibacter michiganensis subsp. sepedonicus	31964.6	NC_010407	fig|31964.6.peg.718		VBIClaMic4666_0718	PATRIC.31964.6.NC_010407.CDS.701871.702170.fwd	PATRIC	CDS	701871	702170	300	+	FIG01417063	PLF_1573_00001029	PGF_00407651		99		putative integral membrane protein
Clavibacter michiganensis subsp. sepedonicus	31964.6	NC_010407	fig|31964.6.peg.719		VBIClaMic4666_0719	PATRIC.31964.6.NC_010407.CDS.702192.702866.fwd	PATRIC	CDS	702192	702866	675	+	FIG01417063	PLF_1573_00001029	PGF_00407651		224		putative integral membrane protein
Clavibacter michiganensis subsp. sepedonicus	31964.6	NC_010407	fig|31964.6.peg.720	CMS_0659	VBIClaMic4666_0720	PATRIC.31964.6.NC_010407.CDS.702920.705421.rev	PATRIC	CDS	702920	705421	2502	-	FIG00001469	PLF_1573_00000842	PGF_00069013	YP_001709426.1	833		beta-glucosidase (EC 3.2.1.21)
Clavibacter michiganensis subsp. sepedonicus	31964.6	NC_010407	fig|31964.6.peg.721	CMS_0660	VBIClaMic4666_0721	PATRIC.31964.6.NC_010407.CDS.705475.706581.rev	PATRIC	CDS	705475	706581	1107	-	FIG00512058	PLF_1573_00001016	PGF_00401143	YP_001709427.1	368		membrane protein, probable
Clavibacter michiganensis subsp. sepedonicus	31964.6	NC_010407	fig|31964.6.peg.722	CMS_0661	VBIClaMic4666_0722	PATRIC.31964.6.NC_010407.CDS.706866.707501.fwd	PATRIC	CDS	706866	707501	636	+	FIG00554417	PLF_1573_00000777	PGF_00058904	YP_001709428.1	211		Transcriptional regulator, AcrR family
Clavibacter michiganensis subsp. sepedonicus	31964.6	NC_010407	fig|31964.6.peg.723	CMS_0662	VBIClaMic4666_0723	PATRIC.31964.6.NC_010407.CDS.707562.708869.rev	PATRIC	CDS	707562	708869	1308	-	FIG00485194	PLF_1573_00001041	PGF_00409658	YP_001709429.1	435		putative membrane protein
Clavibacter michiganensis subsp. sepedonicus	31964.6	NC_010407	fig|31964.6.peg.724		VBIClaMic4666_0724	PATRIC.31964.6.NC_010407.CDS.708884.709408.rev	PATRIC	CDS	708884	709408	525	-	FIG01306568	PLF_1573_00000001	PGF_00022162		174		Mobile element protein
Clavibacter michiganensis subsp. sepedonicus	31964.6	NC_010407	fig|31964.6.peg.725	CMS_0664	VBIClaMic4666_0725	PATRIC.31964.6.NC_010407.CDS.709959.710912.rev	PATRIC	CDS	709959	710912	954	-	FIG00006676	PLF_1573_00000512	PGF_00002674	YP_001709430.1	317		FIG022979: MoxR-like ATPases
Clavibacter michiganensis subsp. sepedonicus	31964.6	NC_010407	fig|31964.6.peg.726	CMS_0665	VBIClaMic4666_0726	PATRIC.31964.6.NC_010407.CDS.710909.712153.rev	PATRIC	CDS	710909	712153	1245	-	FIG00512629	PLF_1573_00001798	PGF_01251328	YP_001709431.1	414		Secreted protein
Clavibacter michiganensis subsp. sepedonicus	31964.6	NC_010407	fig|31964.6.peg.727	CMS_0666	VBIClaMic4666_0727	PATRIC.31964.6.NC_010407.CDS.712162.712848.rev	PATRIC	CDS	712162	712848	687	-	FIG00638284	PLF_1573_00000429	PGF_00014673	YP_001709432.1	228		Integral membrane protein
Clavibacter michiganensis subsp. sepedonicus	31964.6	NC_010407	fig|31964.6.peg.728	CMS_0667	VBIClaMic4666_0728	PATRIC.31964.6.NC_010407.CDS.712845.714128.rev	PATRIC	CDS	712845	714128	1284	-	FIG00761799	PLF_1573_00001030	PGF_00407580	YP_001709433.1	427		putative integral membrane protein
Clavibacter michiganensis subsp. sepedonicus	31964.6	NC_010407	fig|31964.6.peg.729	CMS_0668	VBIClaMic4666_0729	PATRIC.31964.6.NC_010407.CDS.714260.714922.fwd	PATRIC	CDS	714260	714922	663	+	FIG01441931	PLF_1573_00001933	PGF_00063027	YP_001709434.1	220		Two-component system, regulatory protein
Clavibacter michiganensis subsp. sepedonicus	31964.6	NC_010407	fig|31964.6.peg.730	CMS_0669	VBIClaMic4666_0730	PATRIC.31964.6.NC_010407.CDS.714927.716561.fwd	PATRIC	CDS	714927	716561	1635	+	FIG00868343	PLF_1573_00001801	PGF_00050571	YP_001709435.1	544		Sensor histidine kinase MtrB (EC 2.7.3.-)
Clavibacter michiganensis subsp. sepedonicus	31964.6	NC_010407	fig|31964.6.peg.731	CMS_0670	VBIClaMic4666_0731	PATRIC.31964.6.NC_010407.CDS.716545.718278.fwd	PATRIC	CDS	716545	718278	1734	+	FIG00863150	PLF_1573_00001274	PGF_01251292	YP_001709436.1	577		LpqB
Clavibacter michiganensis subsp. sepedonicus	31964.6	NC_010407	fig|31964.6.peg.732	CMS_0671	VBIClaMic4666_0732	PATRIC.31964.6.NC_010407.CDS.718400.719164.fwd	PATRIC	CDS	718400	719164	765	+	FIG00004440	PLF_1573_00001201	PGF_00418776	YP_001709437.1	254		Competence protein F homolog, phosphoribosyltransferase domain; protein YhgH required for utilization of DNA as sole source of carbon and energy
Clavibacter michiganensis subsp. sepedonicus	31964.6	NC_010407	fig|31964.6.peg.733	CMS_0672	VBIClaMic4666_0733	PATRIC.31964.6.NC_010407.CDS.719301.720008.fwd	PATRIC	CDS	719301	720008	708	+	FIG00001306	PLF_1573_00001773	PGF_00048916	YP_001709438.1	235		Ribosome hibernation protein YhbH
Clavibacter michiganensis subsp. sepedonicus	31964.6	NC_010407	fig|31964.6.peg.734	CMS_0673	VBIClaMic4666_0734	PATRIC.31964.6.NC_010407.CDS.720208.723030.fwd	PATRIC	CDS	720208	723030	2823	+	FIG00034293	PLF_1573_00002470	PGF_00038646	YP_001709439.1	940	secA	Protein translocase subunit SecA
Clavibacter michiganensis subsp. sepedonicus	31964.6	NC_010407	fig|31964.6.peg.735	CMS_0674	VBIClaMic4666_0735	PATRIC.31964.6.NC_010407.CDS.723144.723554.rev	PATRIC	CDS	723144	723554	411	-	FIG00638284	PLF_1573_00002179	PGF_00200023	YP_001709440.1	136		hypothetical protein
Clavibacter michiganensis subsp. sepedonicus	31964.6	NC_010407	fig|31964.6.peg.736		VBIClaMic4666_0736	PATRIC.31964.6.NC_010407.CDS.723618.723842.fwd	PATRIC	CDS	723618	723842	225	+		PLF_1573_00004690	PGF_01252901		74		hypothetical protein
Clavibacter michiganensis subsp. sepedonicus	31964.6	NC_010407	fig|31964.6.peg.737	CMS_0675	VBIClaMic4666_0737	PATRIC.31964.6.NC_010407.CDS.723938.724543.fwd	PATRIC	CDS	723938	724543	606	+	FIG00512307	PLF_1573_00000960	PGF_01253406	YP_001709441.1	201		hypothetical protein
Clavibacter michiganensis subsp. sepedonicus	31964.6	NC_010407	fig|31964.6.peg.738	CMS_0676	VBIClaMic4666_0738	PATRIC.31964.6.NC_010407.CDS.724661.725251.fwd	PATRIC	CDS	724661	725251	591	+	FIG00511910	PLF_1573_00001054	PGF_01251268	YP_001709442.1	196		putative membrane/secreted protein
Clavibacter michiganensis subsp. sepedonicus	31964.6	NC_010407	fig|31964.6.peg.739	CMS_0677	VBIClaMic4666_0739	PATRIC.31964.6.NC_010407.CDS.725254.726843.fwd	PATRIC	CDS	725254	726843	1590	+	FIG01363442	PLF_1573_00000750	PGF_01253314	YP_001709443.1	529		Sporulation initiation inhibitor SOJ-like protein
Clavibacter michiganensis subsp. sepedonicus	31964.6	NC_010407	fig|31964.6.peg.740	CMS_0678	VBIClaMic4666_0740	PATRIC.31964.6.NC_010407.CDS.726853.728355.fwd	PATRIC	CDS	726853	728355	1503	+	FIG00945692	PLF_1573_00000746	PGF_00052416	YP_001709444.1	500		Signal transduction histidine kinase, subgroup 2
Clavibacter michiganensis subsp. sepedonicus	31964.6	NC_010407	fig|31964.6.peg.741	CMS_0679	VBIClaMic4666_0741	PATRIC.31964.6.NC_010407.CDS.728453.728668.rev	PATRIC	CDS	728453	728668	216	-	FIG00018409	PLF_1573_00001078	PGF_00066839	YP_001709445.1	71		WhiB-like transcription regulator
Clavibacter michiganensis subsp. sepedonicus	31964.6	NC_010407	fig|31964.6.peg.742	CMS_0681	VBIClaMic4666_0742	PATRIC.31964.6.NC_010407.CDS.729013.729378.fwd	PATRIC	CDS	729013	729378	366	+	FIG00512075	PLF_1573_00000959	PGF_01253404	YP_001709446.1	121		hypothetical protein
Clavibacter michiganensis subsp. sepedonicus	31964.6	NC_010407	fig|31964.6.peg.743	CMS_0682	VBIClaMic4666_0743	PATRIC.31964.6.NC_010407.CDS.729402.729881.rev	PATRIC	CDS	729402	729881	480	-	FIG00132548	PLF_1573_00000764	PGF_00056629	YP_001709447.1	159		Thiol peroxidase, Bcp-type (EC 1.11.1.15)
Clavibacter michiganensis subsp. sepedonicus	31964.6	NC_010407	fig|31964.6.peg.744	CMS_0684	VBIClaMic4666_0744	PATRIC.31964.6.NC_010407.CDS.730417.730884.fwd	PATRIC	CDS	730417	730884	468	+	FIG00648631	PLF_1573_00001348	PGF_00416406	YP_001709448.1	155		CarD-like transcriptional regulator
Clavibacter michiganensis subsp. sepedonicus	31964.6	NC_010407	fig|31964.6.peg.745	CMS_0685	VBIClaMic4666_0745	PATRIC.31964.6.NC_010407.CDS.731009.731239.fwd	PATRIC	CDS	731009	731239	231	+	FIG00512140	PLF_1573_00002105	PGF_01251418	YP_001709449.1	76		hypothetical protein
Clavibacter michiganensis subsp. sepedonicus	31964.6	NC_010407	fig|31964.6.peg.746	CMS_0686	VBIClaMic4666_0746	PATRIC.31964.6.NC_010407.CDS.731455.732222.fwd	PATRIC	CDS	731455	732222	768	+	FIG00905474	PLF_1573_00002241	PGF_00410613	YP_001709450.1	255		putative secreted protein
Clavibacter michiganensis subsp. sepedonicus	31964.6	NC_010407	fig|31964.6.peg.747	CMS_0687	VBIClaMic4666_0747	PATRIC.31964.6.NC_010407.CDS.732241.732711.fwd	PATRIC	CDS	732241	732711	471	+	FIG00511516	PLF_1573_00000958	PGF_01253403	YP_001709451.1	156		hypothetical protein
Clavibacter michiganensis subsp. sepedonicus	31964.6	NC_010407	fig|31964.6.peg.748	CMS_0688	VBIClaMic4666_0748	PATRIC.31964.6.NC_010407.CDS.732722.734203.rev	PATRIC	CDS	732722	734203	1482	-	FIG00554902	PLF_1573_00001244	PGF_00016049	YP_001709452.1	493		L-asparagine permease
Clavibacter michiganensis subsp. sepedonicus	31964.6	NC_010407	fig|31964.6.peg.749	CMS_0689	VBIClaMic4666_0749	PATRIC.31964.6.NC_010407.CDS.734351.734917.fwd	PATRIC	CDS	734351	734917	567	+	FIG00638284	PLF_1573_00000980	PGF_01253417	YP_001709453.1	188		hypothetical protein
Clavibacter michiganensis subsp. sepedonicus	31964.6	NC_010407	fig|31964.6.peg.750	CMS_0690	VBIClaMic4666_0750	PATRIC.31964.6.NC_010407.CDS.734945.736273.rev	PATRIC	CDS	734945	736273	1329	-	FIG01225794	PLF_1573_00000691	PGF_00045217	YP_001709454.1	442		Putative transporter
Clavibacter michiganensis subsp. sepedonicus	31964.6	NC_010407	fig|31964.6.peg.751	CMS_0691	VBIClaMic4666_0751	PATRIC.31964.6.NC_010407.CDS.736270.736692.rev	PATRIC	CDS	736270	736692	423	-	FIG01513201	PLF_1573_00001893	PGF_00059570	YP_001709455.1	140		Transcriptional regulator, MarR family
Clavibacter michiganensis subsp. sepedonicus	31964.6	NC_010407	fig|31964.6.peg.752	CMS_0692	VBIClaMic4666_0752	PATRIC.31964.6.NC_010407.CDS.736879.737100.fwd	PATRIC	CDS	736879	737100	222	+		PLF_1573_00002104	PGF_01251417	YP_001709456.1	73		hypothetical protein
Clavibacter michiganensis subsp. sepedonicus	31964.6	NC_010407	fig|31964.6.peg.753	CMS_0693	VBIClaMic4666_0753	PATRIC.31964.6.NC_010407.CDS.737703.738119.fwd	PATRIC	CDS	737703	738119	417	+	FIG01306568	PLF_1573_00000002	PGF_00022162	YP_001709457.1	138		Mobile element protein
Clavibacter michiganensis subsp. sepedonicus	31964.6	NC_010407	fig|31964.6.peg.754	CMS_0694	VBIClaMic4666_0754	PATRIC.31964.6.NC_010407.CDS.738932.739765.rev	PATRIC	CDS	738932	739765	834	-	FIG00004986	PLF_1573_00000112	PGF_00415465	YP_001709458.1	277		23S rRNA (guanine(748)-N(1))-methyltransferase (EC 2.1.1.188)
Clavibacter michiganensis subsp. sepedonicus	31964.6	NC_010407	fig|31964.6.peg.755	CMS_0695	VBIClaMic4666_0755	PATRIC.31964.6.NC_010407.CDS.739985.741616.rev	PATRIC	CDS	739985	741616	1632	-	FIG00000754	PLF_1573_00000827	PGF_00064445	YP_001709459.1	543	qcrB	Ubiquinol-cytochrome C reductase, cytochrome B subunit (EC 1.10.2.2)
Clavibacter michiganensis subsp. sepedonicus	31964.6	NC_010407	fig|31964.6.peg.756	CMS_0696	VBIClaMic4666_0756	PATRIC.31964.6.NC_010407.CDS.741597.742706.rev	PATRIC	CDS	741597	742706	1110	-	FIG00000797	PLF_1573_00001949	PGF_00064440	YP_001709460.1	369	qcrA	Ubiquinol-cytochrome C reductase iron-sulfur subunit (EC 1.10.2.2)
Clavibacter michiganensis subsp. sepedonicus	31964.6	NC_010407	fig|31964.6.peg.757	CMS_0697	VBIClaMic4666_0757	PATRIC.31964.6.NC_010407.CDS.742752.743552.rev	PATRIC	CDS	742752	743552	801	-	FIG00001102	PLF_1573_00001950	PGF_00064454	YP_001709461.1	266	qcrC	Ubiquinol-cytochrome C reductase, diheme cytochrome cc subunit
Clavibacter michiganensis subsp. sepedonicus	31964.6	NC_010407	fig|31964.6.peg.758	CMS_0698	VBIClaMic4666_0758	PATRIC.31964.6.NC_010407.CDS.743579.744169.rev	PATRIC	CDS	743579	744169	591	-	FIG00000640	PLF_1573_00000388	PGF_00420401	YP_001709462.1	196	ctaE	Cytochrome c oxidase polypeptide III (EC 1.9.3.1)
Clavibacter michiganensis subsp. sepedonicus	31964.6	NC_010407	fig|31964.6.peg.759	CMS_0699	VBIClaMic4666_0759	PATRIC.31964.6.NC_010407.CDS.744297.745352.fwd	PATRIC	CDS	744297	745352	1056	+	FIG00062957	PLF_1573_00001122	PGF_00056662	YP_001709463.1	351	trpD	Anthranilate phosphoribosyltransferase (EC 2.4.2.18)
Clavibacter michiganensis subsp. sepedonicus	31964.6	NC_010407	fig|31964.6.peg.760	CMS_0700	VBIClaMic4666_0760	PATRIC.31964.6.NC_010407.CDS.745418.746146.fwd	PATRIC	CDS	745418	746146	729	+	FIG00512403	PLF_1573_00000926	PGF_01253381	YP_001709464.1	242		hypothetical protein
Clavibacter michiganensis subsp. sepedonicus	31964.6	NC_010407	fig|31964.6.peg.761		VBIClaMic4666_0761	PATRIC.31964.6.NC_010407.CDS.746234.747523.rev	PATRIC	CDS	746234	747523	1290	-	FIG00075702	PLF_1573_00001221	PGF_00008538		429		Glycerol kinase (EC 2.7.1.30)
Clavibacter michiganensis subsp. sepedonicus	31964.6	NC_010407	fig|31964.6.peg.762	CMS_0702	VBIClaMic4666_0762	PATRIC.31964.6.NC_010407.CDS.747782.748588.rev	PATRIC	CDS	747782	748588	807	-	FIG00045413	PLF_1573_00002336	PGF_00008543	YP_001709465.1	268		Glycerol uptake facilitator protein
Clavibacter michiganensis subsp. sepedonicus	31964.6	NC_010407	fig|31964.6.peg.763		VBIClaMic4666_0763	PATRIC.31964.6.NC_010407.CDS.748585.748728.rev	PATRIC	CDS	748585	748728	144	-		PLF_1573_00004921	PGF_01253128		47		hypothetical protein
Clavibacter michiganensis subsp. sepedonicus	31964.6	NC_010407	fig|31964.6.peg.764	CMS_0703	VBIClaMic4666_0764	PATRIC.31964.6.NC_010407.CDS.748816.749817.fwd	PATRIC	CDS	748816	749817	1002	+	FIG00017186	PLF_1573_00002452	PGF_00033415	YP_001709466.1	333		Phosphoenolpyruvate-dihydroxyacetone phosphotransferase (EC 2.7.1.121), dihydroxyacetone binding subunit DhaK
Clavibacter michiganensis subsp. sepedonicus	31964.6	NC_010407	fig|31964.6.peg.765	CMS_0704	VBIClaMic4666_0765	PATRIC.31964.6.NC_010407.CDS.749821.750474.fwd	PATRIC	CDS	749821	750474	654	+	FIG00059413	PLF_1573_00001650	PGF_00033414	YP_001709467.1	217	dak2	Phosphoenolpyruvate-dihydroxyacetone phosphotransferase (EC 2.7.1.121), ADP-binding subunit DhaL
Clavibacter michiganensis subsp. sepedonicus	31964.6	NC_010407	fig|31964.6.peg.766	CMS_0705	VBIClaMic4666_0766	PATRIC.31964.6.NC_010407.CDS.750471.751205.fwd	PATRIC	CDS	750471	751205	735	+	FIG00055632	PLF_1573_00000610	PGF_00033418	YP_001709468.1	244		Phosphoenolpyruvate-dihydroxyacetone phosphotransferase (EC 2.7.1.121), subunit DhaM; DHA-specific IIA component / DHA-specific phosphocarrier protein HPr
Clavibacter michiganensis subsp. sepedonicus	31964.6	NC_010407	fig|31964.6.peg.767	CMS_0706	VBIClaMic4666_0767	PATRIC.31964.6.NC_010407.CDS.751231.751506.rev	PATRIC	CDS	751231	751506	276	-	FIG00005540	PLF_1573_00000825	PGF_00064247	YP_001709469.1	91		UPF0225 protein YchJ
Clavibacter michiganensis subsp. sepedonicus	31964.6	NC_010407	fig|31964.6.peg.768	CMS_0707	VBIClaMic4666_0768	PATRIC.31964.6.NC_010407.CDS.751740.752255.fwd	PATRIC	CDS	751740	752255	516	+	FIG00511719	PLF_1573_00002080	PGF_00251055	YP_001709470.1	171		hypothetical protein
Clavibacter michiganensis subsp. sepedonicus	31964.6	NC_010407	fig|31964.6.peg.769	CMS_0708	VBIClaMic4666_0769	PATRIC.31964.6.NC_010407.CDS.752301.752792.rev	PATRIC	CDS	752301	752792	492	-	FIG00021745	PLF_1573_00000338	PGF_00008460	YP_001709471.1	163		Glutathione peroxidase family protein
Clavibacter michiganensis subsp. sepedonicus	31964.6	NC_010407	fig|31964.6.peg.770	CMS_0709	VBIClaMic4666_0770	PATRIC.31964.6.NC_010407.CDS.752860.754551.rev	PATRIC	CDS	752860	754551	1692	-	FIG00229386	PLF_1573_00001117	PGF_00008606	YP_001709472.1	563		Glycerol-3-phosphate dehydrogenase (EC 1.1.5.3)
Clavibacter michiganensis subsp. sepedonicus	31964.6	NC_010407	fig|31964.6.peg.771	CMS_0710	VBIClaMic4666_0771	PATRIC.31964.6.NC_010407.CDS.754730.755689.fwd	PATRIC	CDS	754730	755689	960	+	FIG00011057	PLF_1573_00000250	PGF_00422954	YP_001709473.1	319		Deoxyribonucleoside regulator DeoR (transcriptional repressor)
Clavibacter michiganensis subsp. sepedonicus	31964.6	NC_010407	fig|31964.6.peg.772	CMS_0711	VBIClaMic4666_0772	PATRIC.31964.6.NC_010407.CDS.756547.758601.fwd	PATRIC	CDS	756547	758601	2055	+	FIG00000101	PLF_1573_00000767	PGF_00056867	YP_001709474.1	684	thrS	Threonyl-tRNA synthetase (EC 6.1.1.3)
Clavibacter michiganensis subsp. sepedonicus	31964.6	NC_010407	fig|31964.6.peg.773	CMS_0712	VBIClaMic4666_0773	PATRIC.31964.6.NC_010407.CDS.758589.759188.fwd	PATRIC	CDS	758589	759188	600	+	FIG00484740	PLF_1573_00001373	PGF_00003179	YP_001709475.1	199		FIG049476: HIT family protein
Clavibacter michiganensis subsp. sepedonicus	31964.6	NC_010407	fig|31964.6.peg.774	CMS_0713	VBIClaMic4666_0774	PATRIC.31964.6.NC_010407.CDS.759202.760104.fwd	PATRIC	CDS	759202	760104	903	+	FIG00021445	PLF_1573_00001738	PGF_00045788	YP_001709476.1	300		Pyridoxal 5'-phosphate synthase (glutamine hydrolyzing), synthase subunit (EC 4.3.3.6)
Clavibacter michiganensis subsp. sepedonicus	31964.6	NC_010407	fig|31964.6.peg.775	CMS_0714	VBIClaMic4666_0775	PATRIC.31964.6.NC_010407.CDS.760094.760723.fwd	PATRIC	CDS	760094	760723	630	+	FIG00001203	PLF_1573_00001737	PGF_00045787	YP_001709477.1	209		Pyridoxal 5'-phosphate synthase (glutamine hydrolyzing), glutaminase subunit (EC 4.3.3.6)
Clavibacter michiganensis subsp. sepedonicus	31964.6	NC_010407	fig|31964.6.peg.776	CMS_0715	VBIClaMic4666_0776	PATRIC.31964.6.NC_010407.CDS.760800.761567.fwd	PATRIC	CDS	760800	761567	768	+	FIG00000859	PLF_1573_00001351	PGF_00425684	YP_001709478.1	255		FIG000859: hypothetical protein YebC
Clavibacter michiganensis subsp. sepedonicus	31964.6	NC_010407	fig|31964.6.peg.777	CMS_0716	VBIClaMic4666_0777	PATRIC.31964.6.NC_010407.CDS.761619.762233.fwd	PATRIC	CDS	761619	762233	615	+	FIG00095112	PLF_1573_00001525	PGF_00419702	YP_001709479.1	204	ruvC	Crossover junction endodeoxyribonuclease RuvC (EC 3.1.22.4)
Clavibacter michiganensis subsp. sepedonicus	31964.6	NC_010407	fig|31964.6.peg.778	CMS_0717	VBIClaMic4666_0778	PATRIC.31964.6.NC_010407.CDS.762251.762895.fwd	PATRIC	CDS	762251	762895	645	+	FIG00000314	PLF_1573_00001426	PGF_00012261	YP_001709480.1	214	ruvA	Holliday junction DNA helicase RuvA
Clavibacter michiganensis subsp. sepedonicus	31964.6	NC_010407	fig|31964.6.peg.779	CMS_0718	VBIClaMic4666_0779	PATRIC.31964.6.NC_010407.CDS.762892.763971.fwd	PATRIC	CDS	762892	763971	1080	+	FIG00000352	PLF_1573_00000414	PGF_00012264	YP_001709481.1	359	ruvB	Holliday junction DNA helicase RuvB
Clavibacter michiganensis subsp. sepedonicus	31964.6	NC_010407	fig|31964.6.peg.780	CMS_0719	VBIClaMic4666_0780	PATRIC.31964.6.NC_010407.CDS.764048.764431.fwd	PATRIC	CDS	764048	764431	384	+	FIG00051656	PLF_1573_00001680	PGF_00036580	YP_001709482.1	127		Preprotein translocase subunit YajC (TC 3.A.5.1.1)
Clavibacter michiganensis subsp. sepedonicus	31964.6	NC_010407	fig|31964.6.peg.781	CMS_0720	VBIClaMic4666_0781	PATRIC.31964.6.NC_010407.CDS.764558.766369.fwd	PATRIC	CDS	764558	766369	1812	+	FIG00001617	PLF_1573_00000652	PGF_00038651	YP_001709483.1	603	secD	Protein translocase subunit SecD
Clavibacter michiganensis subsp. sepedonicus	31964.6	NC_010407	fig|31964.6.peg.782	CMS_0721	VBIClaMic4666_0782	PATRIC.31964.6.NC_010407.CDS.766369.767379.fwd	PATRIC	CDS	766369	767379	1011	+	FIG00000468	PLF_1573_00000653	PGF_00038674	YP_001709484.1	336	secF	Protein translocase subunit SecF
Clavibacter michiganensis subsp. sepedonicus	31964.6	NC_010407	fig|31964.6.peg.783	CMS_0722	VBIClaMic4666_0783	PATRIC.31964.6.NC_010407.CDS.767376.767735.fwd	PATRIC	CDS	767376	767735	360	+	FIG01304277	PLF_1573_00000711	PGF_00048383	YP_001709485.1	119		Rhodanese-related sulfurtransferase
Clavibacter michiganensis subsp. sepedonicus	31964.6	NC_010407	fig|31964.6.peg.784	CMS_0723	VBIClaMic4666_0784	PATRIC.31964.6.NC_010407.CDS.767866.770115.fwd	PATRIC	CDS	767866	770115	2250	+	FIG00047414	PLF_1573_00000347	PGF_00010349	YP_001709486.1	749	relA	Guanosine-3',5'-bis(diphosphate) 3'-pyrophosphohydrolase (EC 3.1.7.2) / GTP pyrophosphokinase (EC 2.7.6.5), (p)ppGpp synthetase II
Clavibacter michiganensis subsp. sepedonicus	31964.6	NC_010407	fig|31964.6.peg.785	CMS_0724	VBIClaMic4666_0785	PATRIC.31964.6.NC_010407.CDS.770094.770669.rev	PATRIC	CDS	770094	770669	576	-	FIG00511944	PLF_1573_00000977	PGF_01253414	YP_001709487.1	191		hypothetical protein
Clavibacter michiganensis subsp. sepedonicus	31964.6	NC_010407	fig|31964.6.peg.786	CMS_0725	VBIClaMic4666_0786	PATRIC.31964.6.NC_010407.CDS.770763.771995.rev	PATRIC	CDS	770763	771995	1233	-	FIG00945813	PLF_1573_00001502	PGF_00022025	YP_001709488.1	410		ATPase involved in DNA repair
Clavibacter michiganensis subsp. sepedonicus	31964.6	NC_010407	fig|31964.6.peg.787		VBIClaMic4666_0787	PATRIC.31964.6.NC_010407.CDS.772260.772523.rev	PATRIC	CDS	772260	772523	264	-	FIG00638284	PLF_1573_00002753	PGF_00196157		87		hypothetical protein
Clavibacter michiganensis subsp. sepedonicus	31964.6	NC_010407	fig|31964.6.peg.788	CMS_0726	VBIClaMic4666_0788	PATRIC.31964.6.NC_010407.CDS.772650.774056.fwd	PATRIC	CDS	772650	774056	1407	+	FIG00000352	PLF_1573_00001186	PGF_00022754	YP_001709489.1	468		ATPase, AAA family
Clavibacter michiganensis subsp. sepedonicus	31964.6	NC_010407	fig|31964.6.peg.789	CMS_0727	VBIClaMic4666_0789	PATRIC.31964.6.NC_010407.CDS.774305.774934.fwd	PATRIC	CDS	774305	774934	630	+	FIG00000148	PLF_1573_00000728	PGF_00049893	YP_001709490.1	209	rpsD	SSU ribosomal protein S4p (S9e) @ SSU ribosomal protein S4p (S9e), zinc-independent
Clavibacter michiganensis subsp. sepedonicus	31964.6	NC_010407	fig|31964.6.peg.790	CMS_0728	VBIClaMic4666_0790	PATRIC.31964.6.NC_010407.CDS.775108.775329.fwd	PATRIC	CDS	775108	775329	222	+	FIG00511293	PLF_1573_00002171	PGF_01251457	YP_001709491.1	73		hypothetical protein
Clavibacter michiganensis subsp. sepedonicus	31964.6	NC_010407	fig|31964.6.peg.791	CMS_0729	VBIClaMic4666_0791	PATRIC.31964.6.NC_010407.CDS.775335.777992.fwd	PATRIC	CDS	775335	777992	2658	+	FIG00000139	PLF_1573_00000146	PGF_00037392	YP_001709492.1	885	alaS	Alanyl-tRNA synthetase (EC 6.1.1.7)
Clavibacter michiganensis subsp. sepedonicus	31964.6	NC_010407	fig|31964.6.peg.792	CMS_0730	VBIClaMic4666_0792	PATRIC.31964.6.NC_010407.CDS.777992.778477.fwd	PATRIC	CDS	777992	778477	486	+	FIG00010099	PLF_1573_00000664	PGF_00039390	YP_001709493.1	161		Putative Holliday junction resolvase YqgF
Clavibacter michiganensis subsp. sepedonicus	31964.6	NC_010407	fig|31964.6.peg.793	CMS_0731	VBIClaMic4666_0793	PATRIC.31964.6.NC_010407.CDS.778608.780005.fwd	PATRIC	CDS	778608	780005	1398	+	FIG00004453	PLF_1573_00000234	PGF_00425997	YP_001709494.1	465		FIG004453: protein YceG like
Clavibacter michiganensis subsp. sepedonicus	31964.6	NC_010407	fig|31964.6.peg.794	CMS_0732	VBIClaMic4666_0794	PATRIC.31964.6.NC_010407.CDS.779998.780888.fwd	PATRIC	CDS	779998	780888	891	+	FIG00000022	PLF_1573_00000739	PGF_00051535	YP_001709495.1	296		Shikimate 5-dehydrogenase I alpha (EC 1.1.1.25)
Clavibacter michiganensis subsp. sepedonicus	31964.6	NC_010407	fig|31964.6.peg.795	CMS_0733	VBIClaMic4666_0795	PATRIC.31964.6.NC_010407.CDS.780976.782214.fwd	PATRIC	CDS	780976	782214	1239	+	FIG00000212	PLF_1573_00002403	PGF_00417840	YP_001709496.1	412		Chorismate synthase (EC 4.2.3.5)
Clavibacter michiganensis subsp. sepedonicus	31964.6	NC_010407	fig|31964.6.peg.796	CMS_0734	VBIClaMic4666_0796	PATRIC.31964.6.NC_010407.CDS.782217.782708.fwd	PATRIC	CDS	782217	782708	492	+	FIG00000256	PLF_1573_00000740	PGF_00051540	YP_001709497.1	163		Shikimate kinase I (EC 2.7.1.71)
Clavibacter michiganensis subsp. sepedonicus	31964.6	NC_010407	fig|31964.6.peg.797	CMS_0735	VBIClaMic4666_0797	PATRIC.31964.6.NC_010407.CDS.782705.783835.fwd	PATRIC	CDS	782705	783835	1131	+	FIG00000224	PLF_1573_00000457	PGF_00417659	YP_001709498.1	376	aroB	3-dehydroquinate synthase (EC 4.2.3.4)
Clavibacter michiganensis subsp. sepedonicus	31964.6	NC_010407	fig|31964.6.peg.798	CMS_0736	VBIClaMic4666_0798	PATRIC.31964.6.NC_010407.CDS.783832.784620.fwd	PATRIC	CDS	783832	784620	789	+	FIG00621114	PLF_1573_00000459	PGF_00420719	YP_001709499.1	262		3-oxoacyl-[acyl-carrier protein] reductase (EC 1.1.1.100)
Clavibacter michiganensis subsp. sepedonicus	31964.6	NC_010407	fig|31964.6.peg.799	CMS_0737	VBIClaMic4666_0799	PATRIC.31964.6.NC_010407.CDS.785166.785690.fwd	PATRIC	CDS	785166	785690	525	+	FIG01306568	PLF_1573_00000001	PGF_00022162	YP_001709500.1	174		Mobile element protein
Clavibacter michiganensis subsp. sepedonicus	31964.6	NC_010407	fig|31964.6.peg.800	CMS_0738	VBIClaMic4666_0800	PATRIC.31964.6.NC_010407.CDS.785701.786315.rev	PATRIC	CDS	785701	786315	615	-	FIG00005547	PLF_1573_00000342	PGF_00009500	YP_001709501.1	204		16S rRNA (guanine(966)-N(2))-methyltransferase (EC 2.1.1.171)
Clavibacter michiganensis subsp. sepedonicus	31964.6	NC_010407	fig|31964.6.peg.801	CMS_0739	VBIClaMic4666_0801	PATRIC.31964.6.NC_010407.CDS.786468.787553.fwd	PATRIC	CDS	786468	787553	1086	+	FIG00006676	PLF_1573_00001372	PGF_00002674	YP_001709502.1	361		FIG022979: MoxR-like ATPases
Clavibacter michiganensis subsp. sepedonicus	31964.6	NC_010407	fig|31964.6.peg.802	CMS_0740	VBIClaMic4666_0802	PATRIC.31964.6.NC_010407.CDS.787558.788886.fwd	PATRIC	CDS	787558	788886	1329	+	FIG00002343	PLF_1573_00002331	PGF_00425783	YP_001709503.1	442		FIG002343: hypothetical protein
Clavibacter michiganensis subsp. sepedonicus	31964.6	NC_010407	fig|31964.6.peg.803	CMS_0741	VBIClaMic4666_0803	PATRIC.31964.6.NC_010407.CDS.789082.791427.fwd	PATRIC	CDS	789082	791427	2346	+	FIG00001454	PLF_1573_00001357	PGF_00425715	YP_001709504.1	781		FIG001454: Transglutaminase-like enzymes, putative cysteine proteases
Clavibacter michiganensis subsp. sepedonicus	31964.6	NC_010407	fig|31964.6.peg.804	CMS_0742	VBIClaMic4666_0804	PATRIC.31964.6.NC_010407.CDS.791424.793607.fwd	PATRIC	CDS	791424	793607	2184	+	FIG00021289	PLF_1573_00000179	PGF_00016611	YP_001709505.1	727	recG	ATP-dependent DNA helicase RecG (EC 3.6.4.12)
Clavibacter michiganensis subsp. sepedonicus	31964.6	NC_010407	fig|31964.6.peg.805	CMS_0743	VBIClaMic4666_0805	PATRIC.31964.6.NC_010407.CDS.793633.794124.fwd	PATRIC	CDS	793633	794124	492	+	FIG00000261	PLF_1573_00000616	PGF_00033877	YP_001709506.1	163	coaD	Phosphopantetheine adenylyltransferase (EC 2.7.7.3)
Clavibacter michiganensis subsp. sepedonicus	31964.6	NC_010407	fig|31964.6.peg.806	CMS_0744	VBIClaMic4666_0806	PATRIC.31964.6.NC_010407.CDS.794144.794716.fwd	PATRIC	CDS	794144	794716	573	+	FIG01269488	PLF_1573_00000399	PGF_00002410	YP_001709507.1	190		FIG01269488: protein, clustered with ribosomal protein L32p
Clavibacter michiganensis subsp. sepedonicus	31964.6	NC_010407	fig|31964.6.peg.807	CMS_0745	VBIClaMic4666_0807	PATRIC.31964.6.NC_010407.CDS.794720.794923.fwd	PATRIC	CDS	794720	794923	204	+	FIG00006632	PLF_1573_00001255	PGF_00016407	YP_001709508.1	67	rpmF	LSU ribosomal protein L32p @ LSU ribosomal protein L32p, zinc-independent
Clavibacter michiganensis subsp. sepedonicus	31964.6	NC_010407	fig|31964.6.peg.808	CMS_0746	VBIClaMic4666_0808	PATRIC.31964.6.NC_010407.CDS.794949.795665.fwd	PATRIC	CDS	794949	795665	717	+	FIG00000208	PLF_1573_00001762	PGF_00048563	YP_001709509.1	238	rnc	Ribonuclease III (EC 3.1.26.3)
Clavibacter michiganensis subsp. sepedonicus	31964.6	NC_010407	fig|31964.6.peg.809	CMS_0747	VBIClaMic4666_0809	PATRIC.31964.6.NC_010407.CDS.795672.796607.fwd	PATRIC	CDS	795672	796607	936	+	FIG00035634	PLF_1573_00001308	PGF_00006124	YP_001709510.1	311		Formamidopyrimidine-DNA glycosylase (EC 3.2.2.23)
Clavibacter michiganensis subsp. sepedonicus	31964.6	NC_010407	fig|31964.6.peg.810	CMS_0748	VBIClaMic4666_0810	PATRIC.31964.6.NC_010407.CDS.796620.797786.rev	PATRIC	CDS	796620	797786	1167	-	FIG01272034	PLF_1573_00001573	PGF_00024018	YP_001709511.1	388		N-acetyltransferase, GCN5-family
Clavibacter michiganensis subsp. sepedonicus	31964.6	NC_010407	fig|31964.6.peg.811	CMS_0749	VBIClaMic4666_0811	PATRIC.31964.6.NC_010407.CDS.797891.801616.fwd	PATRIC	CDS	797891	801616	3726	+	FIG00026918	PLF_1573_00000235	PGF_00417968	YP_001709512.1	1241		Chromosome partition protein smc
Clavibacter michiganensis subsp. sepedonicus	31964.6	NC_010407	fig|31964.6.peg.812	CMS_0750	VBIClaMic4666_0812	PATRIC.31964.6.NC_010407.CDS.801682.802512.fwd	PATRIC	CDS	801682	802512	831	+	FIG00000095	PLF_1573_00001815	PGF_00052246	YP_001709513.1	276	ftsY	Signal recognition particle receptor FtsY
Clavibacter michiganensis subsp. sepedonicus	31964.6	NC_010407	fig|31964.6.peg.813	CMS_0751	VBIClaMic4666_0813	PATRIC.31964.6.NC_010407.CDS.802561.804132.fwd	PATRIC	CDS	802561	804132	1572	+	FIG00000113	PLF_1573_00001814	PGF_00052238	YP_001709514.1	523	ffh	Signal recognition particle protein Ffh
Clavibacter michiganensis subsp. sepedonicus	31964.6	NC_010407	fig|31964.6.peg.814	CMS_0752	VBIClaMic4666_0814	PATRIC.31964.6.NC_010407.CDS.804268.804648.fwd	PATRIC	CDS	804268	804648	381	+	FIG00999432	PLF_1573_00000273	PGF_00016590	YP_001709515.1	126		Lactoylglutathione lyase and related lyases
Clavibacter michiganensis subsp. sepedonicus	31964.6	NC_010407	fig|31964.6.peg.815	CMS_0753	VBIClaMic4666_0815	PATRIC.31964.6.NC_010407.CDS.804737.805936.rev	PATRIC	CDS	804737	805936	1200	-	FIG00511361	PLF_1573_00001806	PGF_01251331	YP_001709516.1	399		Serine protease
Clavibacter michiganensis subsp. sepedonicus	31964.6	NC_010407	fig|31964.6.peg.816	CMS_0754	VBIClaMic4666_0816	PATRIC.31964.6.NC_010407.CDS.805950.807101.rev	PATRIC	CDS	805950	807101	1152	-	FIG00904518	PLF_1573_00000942	PGF_00251055	YP_001709517.1	383		hypothetical protein
Clavibacter michiganensis subsp. sepedonicus	31964.6	NC_010407	fig|31964.6.peg.817	CMS_0755	VBIClaMic4666_0817	PATRIC.31964.6.NC_010407.CDS.807357.807764.fwd	PATRIC	CDS	807357	807764	408	+	FIG00000193	PLF_1573_00001786	PGF_00049849	YP_001709518.1	135	rpsP	SSU ribosomal protein S16p
Clavibacter michiganensis subsp. sepedonicus	31964.6	NC_010407	fig|31964.6.peg.818	CMS_0756	VBIClaMic4666_0818	PATRIC.31964.6.NC_010407.CDS.807768.808004.fwd	PATRIC	CDS	807768	808004	237	+	FIG00005628	PLF_1573_00002281	PGF_00015811	YP_001709519.1	78		KH domain RNA binding protein YlqC
Clavibacter michiganensis subsp. sepedonicus	31964.6	NC_010407	fig|31964.6.peg.819	CMS_0757	VBIClaMic4666_0819	PATRIC.31964.6.NC_010407.CDS.807982.808617.fwd	PATRIC	CDS	807982	808617	636	+	FIG00000312	PLF_1573_00001084	PGF_00010685	YP_001709520.1	211	rimM	16S rRNA processing protein RimM
Clavibacter michiganensis subsp. sepedonicus	31964.6	NC_010407	fig|31964.6.peg.820	CMS_0758	VBIClaMic4666_0820	PATRIC.31964.6.NC_010407.CDS.808619.809305.fwd	PATRIC	CDS	808619	809305	687	+	FIG00000230	PLF_1573_00001067	PGF_00413208	YP_001709521.1	228	trmD	tRNA (guanine(37)-N(1))-methyltransferase (EC 2.1.1.228)
Clavibacter michiganensis subsp. sepedonicus	31964.6	NC_010407	fig|31964.6.peg.821	CMS_0759	VBIClaMic4666_0821	PATRIC.31964.6.NC_010407.CDS.809340.810080.rev	PATRIC	CDS	809340	810080	741	-	FIG00000036	PLF_1573_00000519	PGF_00020735	YP_001709522.1	246	map	Methionine aminopeptidase (EC 3.4.11.18)
Clavibacter michiganensis subsp. sepedonicus	31964.6	NC_010407	fig|31964.6.peg.822	CMS_0760	VBIClaMic4666_0822	PATRIC.31964.6.NC_010407.CDS.810179.810670.fwd	PATRIC	CDS	810179	810670	492	+	FIG00511660	PLF_1573_00000941	PGF_01253392	YP_001709523.1	163		hypothetical protein
Clavibacter michiganensis subsp. sepedonicus	31964.6	NC_010407	fig|31964.6.peg.823	CMS_0761	VBIClaMic4666_0823	PATRIC.31964.6.NC_010407.CDS.810841.811185.fwd	PATRIC	CDS	810841	811185	345	+	FIG00000214	PLF_1573_00002341	PGF_00016355	YP_001709524.1	114	rplS	LSU ribosomal protein L19p
Clavibacter michiganensis subsp. sepedonicus	31964.6	NC_010407	fig|31964.6.peg.824	CMS_0762	VBIClaMic4666_0824	PATRIC.31964.6.NC_010407.CDS.811357.812004.fwd	PATRIC	CDS	811357	812004	648	+	FIG00000015	PLF_1573_00001811	PGF_00052152	YP_001709525.1	215	sipU	Signal peptidase I (EC 3.4.21.89)
Clavibacter michiganensis subsp. sepedonicus	31964.6	NC_010407	fig|31964.6.peg.825	CMS_0763	VBIClaMic4666_0825	PATRIC.31964.6.NC_010407.CDS.812004.812663.fwd	PATRIC	CDS	812004	812663	660	+	FIG00000126	PLF_1573_00001761	PGF_00048556	YP_001709526.1	219	rnhB	Ribonuclease HII (EC 3.1.26.4)
Clavibacter michiganensis subsp. sepedonicus	31964.6	NC_010407	fig|31964.6.peg.826	CMS_0764	VBIClaMic4666_0826	PATRIC.31964.6.NC_010407.CDS.812770.813093.fwd	PATRIC	CDS	812770	813093	324	+	FIG00004032	PLF_1573_00001694	PGF_00038579	YP_001709527.1	107		Protein often found in Actinomycetes clustered with signal peptidase and/or RNaseHII
Clavibacter michiganensis subsp. sepedonicus	31964.6	NC_010407	fig|31964.6.peg.827	CMS_0765	VBIClaMic4666_0827	PATRIC.31964.6.NC_010407.CDS.813205.813561.fwd	PATRIC	CDS	813205	813561	357	+	FIG00009496	PLF_1573_00000846	PGF_01253329	YP_001709528.1	118		endonuclease( EC:3.1.- )
Clavibacter michiganensis subsp. sepedonicus	31964.6	NC_010407	fig|31964.6.peg.828	CMS_0766	VBIClaMic4666_0828	PATRIC.31964.6.NC_010407.CDS.813561.815117.fwd	PATRIC	CDS	813561	815117	1557	+	FIG00000635	PLF_1573_00000292	PGF_00018338	YP_001709529.1	518		MG(2+) CHELATASE FAMILY PROTEIN / ComM-related protein
Clavibacter michiganensis subsp. sepedonicus	31964.6	NC_010407	fig|31964.6.peg.829	CMS_0767	VBIClaMic4666_0829	PATRIC.31964.6.NC_010407.CDS.815114.816550.fwd	PATRIC	CDS	815114	816550	1437	+	FIG00035268	PLF_1573_00000723	PGF_00049202	YP_001709530.1	478	smf	Rossmann fold nucleotide-binding protein Smf possibly involved in DNA uptake
Clavibacter michiganensis subsp. sepedonicus	31964.6	NC_010407	fig|31964.6.peg.830	CMS_0768	VBIClaMic4666_0830	PATRIC.31964.6.NC_010407.CDS.816728.817714.fwd	PATRIC	CDS	816728	817714	987	+	FIG00600726	PLF_1573_00000748	PGF_00052936	YP_001709531.1	328	xerC	Site-specific tyrosine recombinase XerC
Clavibacter michiganensis subsp. sepedonicus	31964.6	NC_010407	fig|31964.6.peg.831	CMS_0769	VBIClaMic4666_0831	PATRIC.31964.6.NC_010407.CDS.817794.818321.rev	PATRIC	CDS	817794	818321	528	-	FIG00011382	PLF_1573_00000311	PGF_00020086	YP_001709532.1	175		Membrane proteins related to metalloendopeptidases
Clavibacter michiganensis subsp. sepedonicus	31964.6	NC_010407	fig|31964.6.peg.832	CMS_0770	VBIClaMic4666_0832	PATRIC.31964.6.NC_010407.CDS.818475.819926.fwd	PATRIC	CDS	818475	819926	1452	+	FIG00435857	PLF_1573_00000332	PGF_00008014	YP_001709533.1	483		Glucose/mannose:H+ symporter GlcP
Clavibacter michiganensis subsp. sepedonicus	31964.6	NC_010407	fig|31964.6.peg.833	CMS_0771	VBIClaMic4666_0833	PATRIC.31964.6.NC_010407.CDS.820165.821127.fwd	PATRIC	CDS	820165	821127	963	+	FIG00037273	PLF_1573_00001791	PGF_00049882	YP_001709534.1	320	rpsB	SSU ribosomal protein S2p (SAe)
Clavibacter michiganensis subsp. sepedonicus	31964.6	NC_010407	fig|31964.6.peg.834	CMS_0772	VBIClaMic4666_0834	PATRIC.31964.6.NC_010407.CDS.821238.822065.fwd	PATRIC	CDS	821238	822065	828	+	FIG00000191	PLF_1573_00001904	PGF_00060427	YP_001709535.1	275	tsf	Translation elongation factor Ts
Clavibacter michiganensis subsp. sepedonicus	31964.6	NC_010407	fig|31964.6.peg.835	CMS_0773	VBIClaMic4666_0835	PATRIC.31964.6.NC_010407.CDS.822225.822941.fwd	PATRIC	CDS	822225	822941	717	+	FIG00001819	PLF_1573_00001958	PGF_00066252	YP_001709536.1	238	pyrH	Uridine monophosphate kinase (EC 2.7.4.22)
Clavibacter michiganensis subsp. sepedonicus	31964.6	NC_010407	fig|31964.6.peg.836	CMS_0774	VBIClaMic4666_0836	PATRIC.31964.6.NC_010407.CDS.823055.823612.fwd	PATRIC	CDS	823055	823612	558	+	FIG00000202	PLF_1573_00001774	PGF_00048926	YP_001709537.1	185	frr	Ribosome recycling factor
Clavibacter michiganensis subsp. sepedonicus	31964.6	NC_010407	fig|31964.6.peg.837	CMS_0775	VBIClaMic4666_0837	PATRIC.31964.6.NC_010407.CDS.823613.824653.fwd	PATRIC	CDS	823613	824653	1041	+	FIG00000097	PLF_1573_00001649	PGF_00033291	YP_001709538.1	346	cdsA	Phosphatidate cytidylyltransferase (EC 2.7.7.41)
Clavibacter michiganensis subsp. sepedonicus	31964.6	NC_010407	fig|31964.6.peg.838	CMS_0776	VBIClaMic4666_0838	PATRIC.31964.6.NC_010407.CDS.824664.825209.fwd	PATRIC	CDS	824664	825209	546	+	FIG00511886	PLF_1573_00002097	PGF_01251412	YP_001709539.1	181		hypothetical protein
Clavibacter michiganensis subsp. sepedonicus	31964.6	NC_010407	fig|31964.6.peg.839	CMS_0777	VBIClaMic4666_0839	PATRIC.31964.6.NC_010407.CDS.825402.826028.fwd	PATRIC	CDS	825402	826028	627	+	FIG01029321	PLF_1573_00000729	PGF_00050124	YP_001709540.1	208		Secreted protein
Clavibacter michiganensis subsp. sepedonicus	31964.6	NC_010407	fig|31964.6.peg.840	CMS_0778	VBIClaMic4666_0840	PATRIC.31964.6.NC_010407.CDS.826097.827827.fwd	PATRIC	CDS	826097	827827	1731	+	FIG00008246	PLF_1573_00000558	PGF_00025269	YP_001709541.1	576		Na+/H+ antiporter
Clavibacter michiganensis subsp. sepedonicus	31964.6	NC_010407	fig|31964.6.peg.841	CMS_0779	VBIClaMic4666_0841	PATRIC.31964.6.NC_010407.CDS.827920.828159.fwd	PATRIC	CDS	827920	828159	240	+	FIG00884023	PLF_1573_00000184	PGF_00020650	YP_001709542.1	79		ATP/GTP-binding protein
Clavibacter michiganensis subsp. sepedonicus	31964.6	NC_010407	fig|31964.6.peg.842	CMS_0780	VBIClaMic4666_0842	PATRIC.31964.6.NC_010407.CDS.828156.828890.fwd	PATRIC	CDS	828156	828890	735	+	FIG01107022	PLF_1573_00000940	PGF_00150784	YP_001709543.1	244		hypothetical protein
Clavibacter michiganensis subsp. sepedonicus	31964.6	NC_010407	fig|31964.6.peg.843	CMS_0781	VBIClaMic4666_0843	PATRIC.31964.6.NC_010407.CDS.828906.829964.rev	PATRIC	CDS	828906	829964	1059	-	FIG00933666	PLF_1573_00000307	PGF_00019621	YP_001709544.1	352		Membrane protein
Clavibacter michiganensis subsp. sepedonicus	31964.6	NC_010407	fig|31964.6.peg.844	CMS_0782	VBIClaMic4666_0844	PATRIC.31964.6.NC_010407.CDS.829991.831766.rev	PATRIC	CDS	829991	831766	1776	-	FIG00815714	PLF_1573_00000274	PGF_00016653	YP_001709545.1	591		Large Ala/Glu-rich protein
Clavibacter michiganensis subsp. sepedonicus	31964.6	NC_010407	fig|31964.6.peg.845	CMS_0783	VBIClaMic4666_0845	PATRIC.31964.6.NC_010407.CDS.832052.833896.fwd	PATRIC	CDS	832052	833896	1845	+	FIG00638284	PLF_1573_00000939	PGF_01253390	YP_001709546.1	614		hypothetical protein
Clavibacter michiganensis subsp. sepedonicus	31964.6	NC_010407	fig|31964.6.peg.846	CMS_0784	VBIClaMic4666_0846	PATRIC.31964.6.NC_010407.CDS.833893.834888.fwd	PATRIC	CDS	833893	834888	996	+	FIG00000875	PLF_1573_00000509	PGF_00425686	YP_001709547.1	331		FIG000875: Thioredoxin domain-containing protein EC-YbbN
Clavibacter michiganensis subsp. sepedonicus	31964.6	NC_010407	fig|31964.6.peg.847	CMS_0785	VBIClaMic4666_0847	PATRIC.31964.6.NC_010407.CDS.834964.837540.rev	PATRIC	CDS	834964	837540	2577	-	FIG00024930	PLF_1573_00000372	PGF_00420994	YP_001709548.1	858		1,4-alpha-glucan (glycogen) branching enzyme, GH-13-type (EC 2.4.1.18)
Clavibacter michiganensis subsp. sepedonicus	31964.6	NC_010407	fig|31964.6.peg.848	CMS_0786	VBIClaMic4666_0848	PATRIC.31964.6.NC_010407.CDS.837537.839987.rev	PATRIC	CDS	837537	839987	2451	-	FIG00004763	PLF_1573_00001703	PGF_00040882	YP_001709549.1	816		Putative glucanase glgE (EC 3.2.1.-)
Clavibacter michiganensis subsp. sepedonicus	31964.6	NC_010407	fig|31964.6.peg.849	CMS_0787	VBIClaMic4666_0849	PATRIC.31964.6.NC_010407.CDS.840726.841250.fwd	PATRIC	CDS	840726	841250	525	+	FIG01306568	PLF_1573_00000001	PGF_00022162	YP_001709550.1	174		Mobile element protein
Clavibacter michiganensis subsp. sepedonicus	31964.6	NC_010407	fig|31964.6.peg.850	CMS_0789	VBIClaMic4666_0850	PATRIC.31964.6.NC_010407.CDS.841388.842152.rev	PATRIC	CDS	841388	842152	765	-	FIG00002336	PLF_1573_00000681	PGF_00043222	YP_001709551.1	254		Putative phosphatase YfbT
Clavibacter michiganensis subsp. sepedonicus	31964.6	NC_010407	fig|31964.6.peg.851	CMS_0790	VBIClaMic4666_0851	PATRIC.31964.6.NC_010407.CDS.842161.843345.fwd	PATRIC	CDS	842161	843345	1185	+	FIG00135273	PLF_1573_00003151	PGF_01251814	YP_001709552.1	394		hypothetical protein
Clavibacter michiganensis subsp. sepedonicus	31964.6	NC_010407	fig|31964.6.peg.852	CMS_0791	VBIClaMic4666_0852	PATRIC.31964.6.NC_010407.CDS.843440.843676.fwd	PATRIC	CDS	843440	843676	237	+		PLF_1573_00004663	PGF_01252876	YP_001709553.1	78		hypothetical protein
Clavibacter michiganensis subsp. sepedonicus	31964.6	NC_010407	fig|31964.6.peg.853	CMS_0792	VBIClaMic4666_0853	PATRIC.31964.6.NC_010407.CDS.843669.843863.fwd	PATRIC	CDS	843669	843863	195	+		PLF_1573_00004761	PGF_01252969	YP_001709554.1	64		hypothetical protein
Clavibacter michiganensis subsp. sepedonicus	31964.6	NC_010407	fig|31964.6.peg.854	CMS_0793	VBIClaMic4666_0854	PATRIC.31964.6.NC_010407.CDS.844096.845256.fwd	PATRIC	CDS	844096	845256	1161	+	FIG00511359	PLF_1573_00001732	PGF_00043836	YP_001709555.1	386		Putative sarcosine oxidase (EC 1.5.3.1)
Clavibacter michiganensis subsp. sepedonicus	31964.6	NC_010407	fig|31964.6.peg.855	CMS_0794	VBIClaMic4666_0855	PATRIC.31964.6.NC_010407.CDS.845269.845973.rev	PATRIC	CDS	845269	845973	705	-	FIG00512316	PLF_1573_00000854	PGF_01253335	YP_001709556.1	234		hypothetical protein
Clavibacter michiganensis subsp. sepedonicus	31964.6	NC_010407	fig|31964.6.peg.856	CMS_0795	VBIClaMic4666_0856	PATRIC.31964.6.NC_010407.CDS.846081.847040.rev	PATRIC	CDS	846081	847040	960	-	FIG01506825	PLF_1573_00000470	PGF_00025508	YP_001709557.1	319		Acetyl xylan esterase
Clavibacter michiganensis subsp. sepedonicus	31964.6	NC_010407	fig|31964.6.peg.857	CMS_0796	VBIClaMic4666_0857	PATRIC.31964.6.NC_010407.CDS.847191.847910.rev	PATRIC	CDS	847191	847910	720	-	FIG00554417	PLF_1573_00000774	PGF_00058904	YP_001709558.1	239		Transcriptional regulator, AcrR family
Clavibacter michiganensis subsp. sepedonicus	31964.6	NC_010407	fig|31964.6.peg.858	CMS_0797	VBIClaMic4666_0858	PATRIC.31964.6.NC_010407.CDS.847907.849907.rev	PATRIC	CDS	847907	849907	2001	-	FIG01121063	PLF_1573_00000526	PGF_00021636	YP_001709559.1	666		Mll5128 protein
Clavibacter michiganensis subsp. sepedonicus	31964.6	NC_010407	fig|31964.6.peg.859	CMS_0798	VBIClaMic4666_0859	PATRIC.31964.6.NC_010407.CDS.849961.851691.rev	PATRIC	CDS	849961	851691	1731	-	FIG00014907	PLF_1573_00000166	PGF_00423514	YP_001709560.1	576		Dipeptide transport ATP-binding protein DppD (TC 3.A.1.5.2)
Clavibacter michiganensis subsp. sepedonicus	31964.6	NC_010407	fig|31964.6.peg.860	CMS_0798A	VBIClaMic4666_0860	PATRIC.31964.6.NC_010407.CDS.851691.852572.rev	PATRIC	CDS	851691	852572	882	-	FIG00455853	PLF_1573_00000572	PGF_00027047	YP_001709561.1	293		Oligopeptide transport system permease protein OppC (TC 3.A.1.5.1)
Clavibacter michiganensis subsp. sepedonicus	31964.6	NC_010407	fig|31964.6.peg.861	CMS_0799	VBIClaMic4666_0861	PATRIC.31964.6.NC_010407.CDS.852569.853594.rev	PATRIC	CDS	852569	853594	1026	-	FIG00511111	PLF_1573_00000204	PGF_00004825	YP_001709562.1	341		ABC transporter, permease protein
Clavibacter michiganensis subsp. sepedonicus	31964.6	NC_010407	fig|31964.6.peg.862		VBIClaMic4666_0862	PATRIC.31964.6.NC_010407.CDS.853591.853902.rev	PATRIC	CDS	853591	853902	312	-	FIG01130506	PLF_1573_00000594	PGF_00030610		103		Peptide ABC transporter, periplasmic peptide-binding protein
Clavibacter michiganensis subsp. sepedonicus	31964.6	NC_010407	fig|31964.6.peg.863		VBIClaMic4666_0863	PATRIC.31964.6.NC_010407.CDS.853896.855248.rev	PATRIC	CDS	853896	855248	1353	-	FIG01130506	PLF_1573_00000594	PGF_00030610		450		Peptide ABC transporter, periplasmic peptide-binding protein
Clavibacter michiganensis subsp. sepedonicus	31964.6	NC_010407	fig|31964.6.peg.864	CMS_0802	VBIClaMic4666_0864	PATRIC.31964.6.NC_010407.CDS.855373.855840.rev	PATRIC	CDS	855373	855840	468	-	FIG00017106	PLF_1573_00002880	PGF_00033154	YP_001709563.1	155		PhnB protein; putative DNA binding 3-demethylubiquinone-9 3-methyltransferase domain protein
Clavibacter michiganensis subsp. sepedonicus	31964.6	NC_010407	fig|31964.6.peg.865	CMS_0803	VBIClaMic4666_0865	PATRIC.31964.6.NC_010407.CDS.855965.856930.fwd	PATRIC	CDS	855965	856930	966	+	FIG00743946	PLF_1573_00002930	PGF_00059195	YP_001709564.1	321		Transcriptional regulator, DeoR family
Clavibacter michiganensis subsp. sepedonicus	31964.6	NC_010407	fig|31964.6.peg.866		VBIClaMic4666_0866	PATRIC.31964.6.NC_010407.CDS.856947.857042.rev	PATRIC	CDS	856947	857042	96	-		PLF_1573_00003168	PGF_00409182		31		putative membrane protein
Clavibacter michiganensis subsp. sepedonicus	31964.6	NC_010407	fig|31964.6.peg.867		VBIClaMic4666_0867	PATRIC.31964.6.NC_010407.CDS.858623.858760.rev	PATRIC	CDS	858623	858760	138	-		PLF_1573_00003168	PGF_00409182		45		putative membrane protein
Clavibacter michiganensis subsp. sepedonicus	31964.6	NC_010407	fig|31964.6.peg.868		VBIClaMic4666_0868	PATRIC.31964.6.NC_010407.CDS.858715.859539.rev	PATRIC	CDS	858715	859539	825	-		PLF_1573_00001038	PGF_00409182		274		putative membrane protein
Clavibacter michiganensis subsp. sepedonicus	31964.6	NC_010407	fig|31964.6.peg.869		VBIClaMic4666_0869	PATRIC.31964.6.NC_010407.CDS.859675.860610.rev	PATRIC	CDS	859675	860610	936	-		PLF_1573_00004064	PGF_00191958		311		hypothetical protein
Clavibacter michiganensis subsp. sepedonicus	31964.6	NC_010407	fig|31964.6.peg.870	CMS_0814	VBIClaMic4666_0870	PATRIC.31964.6.NC_010407.CDS.864027.864857.fwd	PATRIC	CDS	864027	864857	831	+	FIG00975245	PLF_1573_00002504	PGF_00051773	YP_001709569.1	276		Short-chain dehydrogenase/reductase SDR precursor
Clavibacter michiganensis subsp. sepedonicus	31964.6	NC_010407	fig|31964.6.peg.871	CMS_0815	VBIClaMic4666_0871	PATRIC.31964.6.NC_010407.CDS.864892.865335.rev	PATRIC	CDS	864892	865335	444	-	FIG00638284	PLF_1573_00001990	PGF_00197360	YP_001709570.1	147		hypothetical protein
Clavibacter michiganensis subsp. sepedonicus	31964.6	NC_010407	fig|31964.6.peg.872	CMS_0816	VBIClaMic4666_0872	PATRIC.31964.6.NC_010407.CDS.865344.865601.rev	PATRIC	CDS	865344	865601	258	-	FIG00638284	PLF_1573_00000856	PGF_01253336	YP_001709571.1	85		hypothetical protein
Clavibacter michiganensis subsp. sepedonicus	31964.6	NC_010407	fig|31964.6.peg.873	CMS_0817	VBIClaMic4666_0873	PATRIC.31964.6.NC_010407.CDS.865669.865896.rev	PATRIC	CDS	865669	865896	228	-		PLF_1573_00003211	PGF_00354816	YP_001709572.1	75		hypothetical protein
Clavibacter michiganensis subsp. sepedonicus	31964.6	NC_010407	fig|31964.6.peg.874	CMS_0818	VBIClaMic4666_0874	PATRIC.31964.6.NC_010407.CDS.865946.866572.rev	PATRIC	CDS	865946	866572	627	-	FIG00000328	PLF_1573_00000523	PGF_00020963	YP_001709573.1	208		Methylated-DNA--protein-cysteine methyltransferase (EC 2.1.1.63)
Clavibacter michiganensis subsp. sepedonicus	31964.6	NC_010407	fig|31964.6.peg.875	CMS_0819	VBIClaMic4666_0875	PATRIC.31964.6.NC_010407.CDS.866569.867099.rev	PATRIC	CDS	866569	867099	531	-	FIG00006092	PLF_1573_00001749	PGF_00046418	YP_001709574.1	176		RNA polymerase sigma-54 factor RpoN
Clavibacter michiganensis subsp. sepedonicus	31964.6	NC_010407	fig|31964.6.peg.876	CMS_0820	VBIClaMic4666_0876	PATRIC.31964.6.NC_010407.CDS.867415.868176.fwd	PATRIC	CDS	867415	868176	762	+	FIG00945480	PLF_1573_00003212	PGF_00177419	YP_001709575.1	253		putative two-component system, response regulator
Clavibacter michiganensis subsp. sepedonicus	31964.6	NC_010407	fig|31964.6.peg.877		VBIClaMic4666_0877	PATRIC.31964.6.NC_010407.CDS.868260.868418.rev	PATRIC	CDS	868260	868418	159	-		PLF_1573_00004867	PGF_01253074		52		hypothetical protein
Clavibacter michiganensis subsp. sepedonicus	31964.6	NC_010407	fig|31964.6.peg.878	CMS_0821	VBIClaMic4666_0878	PATRIC.31964.6.NC_010407.CDS.868446.869714.fwd	PATRIC	CDS	868446	869714	1269	+	FIG00512489	PLF_1573_00001442	PGF_01251303	YP_001709576.1	422		Ice-structuring glycoprotein precursor (ISGP) (Antifreeze glycopeptide polyprotein) (AFGP polyprotein) [Contains: AFGP7 (AFGP 7); AFGP8 (AFGP 8); AFGP8-like] (Fragment)
Clavibacter michiganensis subsp. sepedonicus	31964.6	NC_010407	fig|31964.6.peg.879	CMS_0822	VBIClaMic4666_0879	PATRIC.31964.6.NC_010407.CDS.869890.871104.fwd	PATRIC	CDS	869890	871104	1215	+	FIG01307571	PLF_1573_00001719	PGF_00042604	YP_001709577.1	404		Putative oxidoreductase
Clavibacter michiganensis subsp. sepedonicus	31964.6	NC_010407	fig|31964.6.peg.880	CMS_0823	VBIClaMic4666_0880	PATRIC.31964.6.NC_010407.CDS.871155.871877.fwd	PATRIC	CDS	871155	871877	723	+	FIG00761799	PLF_1573_00002710	PGF_00407599	YP_001709578.1	240		putative integral membrane protein
Clavibacter michiganensis subsp. sepedonicus	31964.6	NC_010407	fig|31964.6.peg.881	CMS_0824	VBIClaMic4666_0881	PATRIC.31964.6.NC_010407.CDS.872050.872742.fwd	PATRIC	CDS	872050	872742	693	+	FIG00511178	PLF_1573_00001203	PGF_00419434	YP_001709579.1	230		Conserved membrane protein in copper uptake, YcnI
Clavibacter michiganensis subsp. sepedonicus	31964.6	NC_010407	fig|31964.6.peg.882	CMS_0825	VBIClaMic4666_0882	PATRIC.31964.6.NC_010407.CDS.872748.874190.fwd	PATRIC	CDS	872748	874190	1443	+	FIG00012390	PLF_1573_00000829	PGF_00064760	YP_001709580.1	480		Uncharacterized iron-regulated membrane protein; Iron-uptake factor PiuB
Clavibacter michiganensis subsp. sepedonicus	31964.6	NC_010407	fig|31964.6.peg.883	CMS_0826	VBIClaMic4666_0883	PATRIC.31964.6.NC_010407.CDS.874228.875241.rev	PATRIC	CDS	874228	875241	1014	-	FIG01701516	PLF_1573_00000272	PGF_00016468	YP_001709581.1	337		LacI-family transcriptional regulatory protein
Clavibacter michiganensis subsp. sepedonicus	31964.6	NC_010407	fig|31964.6.peg.884	CMS_0827	VBIClaMic4666_0884	PATRIC.31964.6.NC_010407.CDS.875304.876011.rev	PATRIC	CDS	875304	876011	708	-	FIG00511258	PLF_1573_00001456	PGF_01251304	YP_001709582.1	235		Integral membrane protein
Clavibacter michiganensis subsp. sepedonicus	31964.6	NC_010407	fig|31964.6.peg.885	CMS_0828	VBIClaMic4666_0885	PATRIC.31964.6.NC_010407.CDS.876077.877276.rev	PATRIC	CDS	876077	877276	1200	-	FIG00512153	PLF_1573_00002189	PGF_00400637	YP_001709583.1	399		lipopolysaccharide biosynthesis protein, putative
Clavibacter michiganensis subsp. sepedonicus	31964.6	NC_010407	fig|31964.6.peg.886	CMS_0829	VBIClaMic4666_0886	PATRIC.31964.6.NC_010407.CDS.877416.878027.rev	PATRIC	CDS	877416	878027	612	-	FIG00945360	PLF_1573_00004306	PGF_00170042	YP_001709584.1	203		hypothetical protein; putative signal peptide
Clavibacter michiganensis subsp. sepedonicus	31964.6	NC_010407	fig|31964.6.peg.887	CMS_0829A	VBIClaMic4666_0887	PATRIC.31964.6.NC_010407.CDS.878037.878177.rev	PATRIC	CDS	878037	878177	141	-		PLF_1573_00004941	PGF_01253146	YP_001709585.1	46		hypothetical protein
Clavibacter michiganensis subsp. sepedonicus	31964.6	NC_010407	fig|31964.6.peg.888	CMS_0830	VBIClaMic4666_0888	PATRIC.31964.6.NC_010407.CDS.878364.878903.fwd	PATRIC	CDS	878364	878903	540	+	FIG00512167	PLF_1573_00000223	PGF_00419674	YP_001709586.1	179		CrcB protein
Clavibacter michiganensis subsp. sepedonicus	31964.6	NC_010407	fig|31964.6.peg.889	CMS_0831	VBIClaMic4666_0889	PATRIC.31964.6.NC_010407.CDS.878900.879280.fwd	PATRIC	CDS	878900	879280	381	+	FIG00511695	PLF_1573_00000225	PGF_00419674	YP_001709587.1	126		CrcB protein
Clavibacter michiganensis subsp. sepedonicus	31964.6	NC_010407	fig|31964.6.peg.890	CMS_0832	VBIClaMic4666_0890	PATRIC.31964.6.NC_010407.CDS.879277.879756.fwd	PATRIC	CDS	879277	879756	480	+	FIG01272034	PLF_1573_00002897	PGF_00039982	YP_001709588.1	159		Putative acetyltransferase
Clavibacter michiganensis subsp. sepedonicus	31964.6	NC_010407	fig|31964.6.peg.891	CMS_0833	VBIClaMic4666_0891	PATRIC.31964.6.NC_010407.CDS.879766.880359.fwd	PATRIC	CDS	879766	880359	594	+	FIG00000367	PLF_1573_00000382	PGF_00013244	YP_001709589.1	197		ADP-ribose pyrophosphatase (EC 3.6.1.13)
Clavibacter michiganensis subsp. sepedonicus	31964.6	NC_010407	fig|31964.6.peg.892	CMS_0834	VBIClaMic4666_0892	PATRIC.31964.6.NC_010407.CDS.880373.881368.rev	PATRIC	CDS	880373	881368	996	-	FIG00000350	PLF_1573_00002385	PGF_00420798	YP_001709590.1	331		D-alanine--D-alanine ligase (EC 6.3.2.4)
Clavibacter michiganensis subsp. sepedonicus	31964.6	NC_010407	fig|31964.6.peg.893	CMS_0835	VBIClaMic4666_0893	PATRIC.31964.6.NC_010407.CDS.881561.882085.fwd	PATRIC	CDS	881561	882085	525	+	FIG00638284	PLF_1573_00002973	PGF_01251682	YP_001709591.1	174		hypothetical protein
Clavibacter michiganensis subsp. sepedonicus	31964.6	NC_010407	fig|31964.6.peg.894	CMS_0836	VBIClaMic4666_0894	PATRIC.31964.6.NC_010407.CDS.882180.882731.rev	PATRIC	CDS	882180	882731	552	-	FIG00000048	PLF_1573_00002363	PGF_00403189	YP_001709592.1	183		Bifunctional deaminase-reductase domain protein
Clavibacter michiganensis subsp. sepedonicus	31964.6	NC_010407	fig|31964.6.peg.895	CMS_0837	VBIClaMic4666_0895	PATRIC.31964.6.NC_010407.CDS.882970.884208.fwd	PATRIC	CDS	882970	884208	1239	+	FIG00013626	PLF_1573_00003213	PGF_00136166	YP_001709593.1	412		N-Acetyl-D-glucosamine ABC transport system, sugar-binding protein
Clavibacter michiganensis subsp. sepedonicus	31964.6	NC_010407	fig|31964.6.peg.896	CMS_0838	VBIClaMic4666_0896	PATRIC.31964.6.NC_010407.CDS.884208.885197.fwd	PATRIC	CDS	884208	885197	990	+	FIG00089781	PLF_1573_00000627	PGF_00035104	YP_001709594.1	329		Possible alpha-xyloside ABC transporter, permease component
Clavibacter michiganensis subsp. sepedonicus	31964.6	NC_010407	fig|31964.6.peg.897	CMS_0839	VBIClaMic4666_0897	PATRIC.31964.6.NC_010407.CDS.885247.886071.fwd	PATRIC	CDS	885247	886071	825	+	FIG00149662	PLF_1573_00000755	PGF_00054655	YP_001709595.1	274		Sugar ABC transporter, permease protein
Clavibacter michiganensis subsp. sepedonicus	31964.6	NC_010407	fig|31964.6.peg.898	CMS_0840	VBIClaMic4666_0898	PATRIC.31964.6.NC_010407.CDS.886151.886921.fwd	PATRIC	CDS	886151	886921	771	+	FIG00511790	PLF_1573_00001912	PGF_00061803	YP_001709596.1	256		Trehalose utilization protein
Clavibacter michiganensis subsp. sepedonicus	31964.6	NC_010407	fig|31964.6.peg.899	CMS_0841	VBIClaMic4666_0899	PATRIC.31964.6.NC_010407.CDS.886918.888138.fwd	PATRIC	CDS	886918	888138	1221	+	FIG01583289	PLF_1573_00000541	PGF_00023541	YP_001709597.1	406		Myo-inositol 2-dehydrogenase (EC 1.1.1.18)
Clavibacter michiganensis subsp. sepedonicus	31964.6	NC_010407	fig|31964.6.peg.900	CMS_0842	VBIClaMic4666_0900	PATRIC.31964.6.NC_010407.CDS.888159.889514.fwd	PATRIC	CDS	888159	889514	1356	+	FIG00092279	PLF_1573_00000837	PGF_00067111	YP_001709598.1	451		Xylose-responsive transcription regulator, ROK family
Clavibacter michiganensis subsp. sepedonicus	31964.6	NC_010407	fig|31964.6.peg.901	CMS_0843	VBIClaMic4666_0901	PATRIC.31964.6.NC_010407.CDS.889511.890167.fwd	PATRIC	CDS	889511	890167	657	+	FIG00112098	PLF_1573_00000682	PGF_00043224	YP_001709599.1	218		Putative phosphatase YieH
Clavibacter michiganensis subsp. sepedonicus	31964.6	NC_010407	fig|31964.6.peg.902	CMS_0844	VBIClaMic4666_0902	PATRIC.31964.6.NC_010407.CDS.890205.891206.rev	PATRIC	CDS	890205	891206	1002	-	FIG00511873	PLF_1573_00000069	PGF_01253305	YP_001709600.1	333		hypothetical protein
Clavibacter michiganensis subsp. sepedonicus	31964.6	NC_010407	fig|31964.6.peg.903	CMS_0845	VBIClaMic4666_0903	PATRIC.31964.6.NC_010407.CDS.891381.891971.fwd	PATRIC	CDS	891381	891971	591	+	FIG00132814	PLF_1573_00000598	PGF_00030976	YP_001709601.1	196	aroQ	Periplasmic chorismate mutase I precursor (EC 5.4.99.5)
Clavibacter michiganensis subsp. sepedonicus	31964.6	NC_010407	fig|31964.6.peg.904	CMS_0846	VBIClaMic4666_0904	PATRIC.31964.6.NC_010407.CDS.892137.892475.rev	PATRIC	CDS	892137	892475	339	-	FIG00554442	PLF_1573_00002467	PGF_00038553	YP_001709602.1	112		Protein of unknown function UPF0060
Clavibacter michiganensis subsp. sepedonicus	31964.6	NC_010407	fig|31964.6.peg.905	CMS_0847	VBIClaMic4666_0905	PATRIC.31964.6.NC_010407.CDS.892534.893025.rev	PATRIC	CDS	892534	893025	492	-	FIG00511988	PLF_1573_00002145	PGF_01251441	YP_001709603.1	163		hypothetical protein
Clavibacter michiganensis subsp. sepedonicus	31964.6	NC_010407	fig|31964.6.peg.906		VBIClaMic4666_0906	PATRIC.31964.6.NC_010407.CDS.893113.893250.fwd	PATRIC	CDS	893113	893250	138	+		PLF_1573_00004951	PGF_01253156		45		hypothetical protein
Clavibacter michiganensis subsp. sepedonicus	31964.6	NC_010407	fig|31964.6.peg.907	CMS_0848	VBIClaMic4666_0907	PATRIC.31964.6.NC_010407.CDS.893260.893709.rev	PATRIC	CDS	893260	893709	450	-	FIG01378606	PLF_1573_00002144	PGF_00151428	YP_001709604.1	149		hypothetical protein
Clavibacter michiganensis subsp. sepedonicus	31964.6	NC_010407	fig|31964.6.peg.908	CMS_0849	VBIClaMic4666_0908	PATRIC.31964.6.NC_010407.CDS.893814.894422.fwd	PATRIC	CDS	893814	894422	609	+	FIG00000089	PLF_1573_00001133	PGF_00035609	YP_001709605.1	202		Adenylate kinase (EC 2.7.4.3)
Clavibacter michiganensis subsp. sepedonicus	31964.6	NC_010407	fig|31964.6.peg.909	CMS_0850	VBIClaMic4666_0909	PATRIC.31964.6.NC_010407.CDS.894389.894856.rev	PATRIC	CDS	894389	894856	468	-	FIG00511872	PLF_1573_00000037	PGF_01252111	YP_001709606.1	155		hypothetical protein
Clavibacter michiganensis subsp. sepedonicus	31964.6	NC_010407	fig|31964.6.peg.910	CMS_0851	VBIClaMic4666_0910	PATRIC.31964.6.NC_010407.CDS.894942.895880.rev	PATRIC	CDS	894942	895880	939	-	FIG00511434	PLF_1573_00001291	PGF_00019773	YP_001709607.1	312		Membrane protein
Clavibacter michiganensis subsp. sepedonicus	31964.6	NC_010407	fig|31964.6.peg.911	CMS_0852	VBIClaMic4666_0911	PATRIC.31964.6.NC_010407.CDS.895950.896564.fwd	PATRIC	CDS	895950	896564	615	+	FIG00554417	PLF_1573_00000064	PGF_00058904	YP_001709608.1	204		Transcriptional regulator, AcrR family
Clavibacter michiganensis subsp. sepedonicus	31964.6	NC_010407	fig|31964.6.peg.912	CMS_0853	VBIClaMic4666_0912	PATRIC.31964.6.NC_010407.CDS.896620.897069.fwd	PATRIC	CDS	896620	897069	450	+	FIG00008590	PLF_1573_00001481	PGF_00404820	YP_001709609.1	149		Bis(5'-nucleosyl)-tetraphosphatase (asymmetrical) (EC 3.6.1.17)
Clavibacter michiganensis subsp. sepedonicus	31964.6	NC_010407	fig|31964.6.peg.913	CMS_0854	VBIClaMic4666_0913	PATRIC.31964.6.NC_010407.CDS.897172.897525.fwd	PATRIC	CDS	897172	897525	354	+	FIG01307504	PLF_1573_00002563	PGF_00124483	YP_001709610.1	117		hypothetical protein
Clavibacter michiganensis subsp. sepedonicus	31964.6	NC_010407	fig|31964.6.peg.914	CMS_0855	VBIClaMic4666_0914	PATRIC.31964.6.NC_010407.CDS.897662.898354.rev	PATRIC	CDS	897662	898354	693	-	FIG00512185	PLF_1573_00002234	PGF_00410483	YP_001709611.1	230		putative secreted protein
Clavibacter michiganensis subsp. sepedonicus	31964.6	NC_010407	fig|31964.6.peg.915	CMS_0856	VBIClaMic4666_0915	PATRIC.31964.6.NC_010407.CDS.898451.899425.rev	PATRIC	CDS	898451	899425	975	-	FIG00638284	PLF_1573_00004191	PGF_00367499	YP_001709612.1	324		hypothetical protein
Clavibacter michiganensis subsp. sepedonicus	31964.6	NC_010407	fig|31964.6.peg.916	CMS_0857	VBIClaMic4666_0916	PATRIC.31964.6.NC_010407.CDS.899614.900549.fwd	PATRIC	CDS	899614	900549	936	+	FIG00005027	PLF_1573_00002902	PGF_00042843	YP_001709613.1	311		Putative oxidoreductase YncB
Clavibacter michiganensis subsp. sepedonicus	31964.6	NC_010407	fig|31964.6.peg.917	CMS_0858	VBIClaMic4666_0917	PATRIC.31964.6.NC_010407.CDS.900678.901184.fwd	PATRIC	CDS	900678	901184	507	+	FIG00952839	PLF_1573_00001750	PGF_00046477	YP_001709614.1	168		RNA polymerase sigma-70 factor, ECF subfamily
Clavibacter michiganensis subsp. sepedonicus	31964.6	NC_010407	fig|31964.6.peg.918	CMS_0859	VBIClaMic4666_0918	PATRIC.31964.6.NC_010407.CDS.901181.901978.fwd	PATRIC	CDS	901181	901978	798	+	FIG00662487	PLF_1573_00000104	PGF_00408946	YP_001709615.1	265		putative membrane protein
Clavibacter michiganensis subsp. sepedonicus	31964.6	NC_010407	fig|31964.6.peg.919	CMS_0860	VBIClaMic4666_0919	PATRIC.31964.6.NC_010407.CDS.902020.902595.fwd	PATRIC	CDS	902020	902595	576	+		PLF_1573_00003214	PGF_01251849	YP_001709616.1	191		hypothetical protein
Clavibacter michiganensis subsp. sepedonicus	31964.6	NC_010407	fig|31964.6.peg.920	CMS_0861	VBIClaMic4666_0920	PATRIC.31964.6.NC_010407.CDS.902622.903161.fwd	PATRIC	CDS	902622	903161	540	+	FIG00820343	PLF_1573_00002758	PGF_01251640	YP_001709617.1	179		FIG00820344: hypothetical protein
Clavibacter michiganensis subsp. sepedonicus	31964.6	NC_010407	fig|31964.6.peg.921	CMS_0862	VBIClaMic4666_0921	PATRIC.31964.6.NC_010407.CDS.903256.904623.fwd	PATRIC	CDS	903256	904623	1368	+	FIG01231596	PLF_1573_00000294	PGF_00018498	YP_001709618.1	455		Macrolide-efflux protein
Clavibacter michiganensis subsp. sepedonicus	31964.6	NC_010407	fig|31964.6.peg.922	CMS_0863	VBIClaMic4666_0922	PATRIC.31964.6.NC_010407.CDS.904830.905174.rev	PATRIC	CDS	904830	905174	345	-		PLF_1573_00004506	PGF_01252731	YP_001709619.1	114		hypothetical protein
Clavibacter michiganensis subsp. sepedonicus	31964.6	NC_010407	fig|31964.6.peg.923		VBIClaMic4666_0923	PATRIC.31964.6.NC_010407.CDS.906812.906970.fwd	PATRIC	CDS	906812	906970	159	+		PLF_1573_00004865	PGF_01253072		52		hypothetical protein
Clavibacter michiganensis subsp. sepedonicus	31964.6	NC_010407	fig|31964.6.peg.924	CMS_0866	VBIClaMic4666_0924	PATRIC.31964.6.NC_010407.CDS.906989.907483.rev	PATRIC	CDS	906989	907483	495	-	FIG00512484	PLF_1573_00000070	PGF_00304632	YP_001709621.1	164		hypothetical protein
Clavibacter michiganensis subsp. sepedonicus	31964.6	NC_010407	fig|31964.6.peg.925	CMS_0867	VBIClaMic4666_0925	PATRIC.31964.6.NC_010407.CDS.907507.908517.rev	PATRIC	CDS	907507	908517	1011	-	FIG00511767	PLF_1573_00001756	PGF_01251325	YP_001709622.1	336		Regulatory protein, LacI
Clavibacter michiganensis subsp. sepedonicus	31964.6	NC_010407	fig|31964.6.peg.926		VBIClaMic4666_0926	PATRIC.31964.6.NC_010407.CDS.908528.908665.rev	PATRIC	CDS	908528	908665	138	-		PLF_1573_00004952	PGF_01253157		45		hypothetical protein
Clavibacter michiganensis subsp. sepedonicus	31964.6	NC_010407	fig|31964.6.peg.927	CMS_0868	VBIClaMic4666_0927	PATRIC.31964.6.NC_010407.CDS.908741.910033.fwd	PATRIC	CDS	908741	910033	1293	+	FIG00002265	PLF_1573_00001283	PGF_00019153	YP_001709623.1	430		Maltose/maltodextrin ABC transporter, substrate binding periplasmic protein MalE
Clavibacter michiganensis subsp. sepedonicus	31964.6	NC_010407	fig|31964.6.peg.928	CMS_0869	VBIClaMic4666_0928	PATRIC.31964.6.NC_010407.CDS.910043.911035.fwd	PATRIC	CDS	910043	911035	993	+	FIG00007586	PLF_1573_00002512	PGF_01251526	YP_001709624.1	330		Sugar ABC transporter, permease protein
Clavibacter michiganensis subsp. sepedonicus	31964.6	NC_010407	fig|31964.6.peg.929	CMS_0870	VBIClaMic4666_0929	PATRIC.31964.6.NC_010407.CDS.911032.911937.fwd	PATRIC	CDS	911032	911937	906	+	FIG00945745	PLF_1573_00000205	PGF_00005123	YP_001709625.1	301		ABC transporter, permease protein
Clavibacter michiganensis subsp. sepedonicus	31964.6	NC_010407	fig|31964.6.peg.930	CMS_0871	VBIClaMic4666_0930	PATRIC.31964.6.NC_010407.CDS.911934.914294.fwd	PATRIC	CDS	911934	914294	2361	+	FIG00001469	PLF_1573_00000252	PGF_00402764	YP_001709626.1	786		Beta-xylosidase
Clavibacter michiganensis subsp. sepedonicus	31964.6	NC_010407	fig|31964.6.peg.931	CMS_0873	VBIClaMic4666_0931	PATRIC.31964.6.NC_010407.CDS.915385.916242.rev	PATRIC	CDS	915385	916242	858	-	FIG01326599	PLF_1573_00000662	PGF_00039315	YP_001709628.1	285		Putative DNA-binding protein
Clavibacter michiganensis subsp. sepedonicus	31964.6	NC_010407	fig|31964.6.peg.932	CMS_0874	VBIClaMic4666_0932	PATRIC.31964.6.NC_010407.CDS.916344.917024.fwd	PATRIC	CDS	916344	917024	681	+	FIG00546160	PLF_1573_00001808	PGF_00051650	YP_001709629.1	226		Short-chain dehydrogenase
Clavibacter michiganensis subsp. sepedonicus	31964.6	NC_010407	fig|31964.6.peg.933	CMS_0875	VBIClaMic4666_0933	PATRIC.31964.6.NC_010407.CDS.917085.917483.fwd	PATRIC	CDS	917085	917483	399	+	FIG00511742	PLF_1573_00000858	PGF_00213111	YP_001709630.1	132		hypothetical protein
Clavibacter michiganensis subsp. sepedonicus	31964.6	NC_010407	fig|31964.6.peg.934	CMS_0876	VBIClaMic4666_0934	PATRIC.31964.6.NC_010407.CDS.917517.918083.fwd	PATRIC	CDS	917517	918083	567	+	FIG00626602	PLF_1573_00002476	PGF_01251520	YP_001709631.1	188		Putative acetyltransferase
Clavibacter michiganensis subsp. sepedonicus	31964.6	NC_010407	fig|31964.6.peg.935	CMS_0877	VBIClaMic4666_0935	PATRIC.31964.6.NC_010407.CDS.918049.918318.rev	PATRIC	CDS	918049	918318	270	-		PLF_1573_00003152	PGF_01251815	YP_001709632.1	89		hypothetical protein
Clavibacter michiganensis subsp. sepedonicus	31964.6	NC_010407	fig|31964.6.peg.936	CMS_0878	VBIClaMic4666_0936	PATRIC.31964.6.NC_010407.CDS.918462.919355.fwd	PATRIC	CDS	918462	919355	894	+	FIG00000681	PLF_1573_00000213	PGF_00402302	YP_001709633.1	297		Beta-lactamase class C and other penicillin binding proteins
Clavibacter michiganensis subsp. sepedonicus	31964.6	NC_010407	fig|31964.6.peg.937	CMS_0879	VBIClaMic4666_0937	PATRIC.31964.6.NC_010407.CDS.919573.920670.fwd	PATRIC	CDS	919573	920670	1098	+	FIG00511806	PLF_1573_00001517	PGF_00415105	YP_001709634.1	365		COG family: RecA-superfamily ATPases implicated in signal transduction
Clavibacter michiganensis subsp. sepedonicus	31964.6	NC_010407	fig|31964.6.peg.938		VBIClaMic4666_0938	PATRIC.31964.6.NC_010407.CDS.920695.921396.rev	PATRIC	CDS	920695	921396	702	-	FIG00638284	PLF_1573_00001991	PGF_00130747		233		hypothetical protein
Clavibacter michiganensis subsp. sepedonicus	31964.6	NC_010407	fig|31964.6.peg.939	CMS_0881	VBIClaMic4666_0939	PATRIC.31964.6.NC_010407.CDS.921400.922941.fwd	PATRIC	CDS	921400	922941	1542	+	FIG00007157	PLF_1573_00001190	PGF_00046559	YP_001709635.1	513	abfA	Alpha-N-arabinofuranosidase (EC 3.2.1.55)
Clavibacter michiganensis subsp. sepedonicus	31964.6	NC_010407	fig|31964.6.peg.940	CMS_0882	VBIClaMic4666_0940	PATRIC.31964.6.NC_010407.CDS.923009.923383.rev	PATRIC	CDS	923009	923383	375	-	FIG00512372	PLF_1573_00004065	PGF_00104461	YP_001709636.1	124		hypothetical protein
Clavibacter michiganensis subsp. sepedonicus	31964.6	NC_010407	fig|31964.6.peg.941	CMS_0883	VBIClaMic4666_0941	PATRIC.31964.6.NC_010407.CDS.923483.924556.fwd	PATRIC	CDS	923483	924556	1074	+	FIG00017190	PLF_1573_00000678	PGF_00042159	YP_001709637.1	357		Putative metal chaperone, involved in Zn homeostasis, GTPase of COG0523 family
Clavibacter michiganensis subsp. sepedonicus	31964.6	NC_010407	fig|31964.6.peg.942		VBIClaMic4666_0942	PATRIC.31964.6.NC_010407.CDS.924695.924919.rev	PATRIC	CDS	924695	924919	225	-		PLF_1573_00003215	PGF_01251850		74		hypothetical protein
Clavibacter michiganensis subsp. sepedonicus	31964.6	NC_010407	fig|31964.6.peg.943	CMS_0884	VBIClaMic4666_0943	PATRIC.31964.6.NC_010407.CDS.925134.926135.fwd	PATRIC	CDS	925134	926135	1002	+	FIG00018396	PLF_1573_00001848	PGF_00056792	YP_001709638.1	333		Thioredoxin reductase (EC 1.8.1.9)
Clavibacter michiganensis subsp. sepedonicus	31964.6	NC_010407	fig|31964.6.peg.944	CMS_0885	VBIClaMic4666_0944	PATRIC.31964.6.NC_010407.CDS.926201.928393.fwd	PATRIC	CDS	926201	928393	2193	+	FIG00025216	PLF_1573_00000490	PGF_00418155	YP_001709639.1	730		ClpB protein
Clavibacter michiganensis subsp. sepedonicus	31964.6	NC_010407	fig|31964.6.peg.945	CMS_0886	VBIClaMic4666_0945	PATRIC.31964.6.NC_010407.CDS.928436.929080.rev	PATRIC	CDS	928436	929080	645	-	FIG00744535	PLF_1573_00004066	PGF_00003367	YP_001709640.1	214		ABC transporter, ATP-binding protein
Clavibacter michiganensis subsp. sepedonicus	31964.6	NC_010407	fig|31964.6.peg.946	CMS_0887	VBIClaMic4666_0946	PATRIC.31964.6.NC_010407.CDS.929099.929776.rev	PATRIC	CDS	929099	929776	678	-		PLF_1573_00004067	PGF_01252396	YP_001709641.1	225		hypothetical protein
Clavibacter michiganensis subsp. sepedonicus	31964.6	NC_010407	fig|31964.6.peg.947		VBIClaMic4666_0947	PATRIC.31964.6.NC_010407.CDS.929788.930456.rev	PATRIC	CDS	929788	930456	669	-		PLF_1573_00004068	PGF_01252397		222		hypothetical protein
Clavibacter michiganensis subsp. sepedonicus	31964.6	NC_010407	fig|31964.6.peg.948		VBIClaMic4666_0948	PATRIC.31964.6.NC_010407.CDS.930561.931274.rev	PATRIC	CDS	930561	931274	714	-		PLF_1573_00004069	PGF_01252398		237		hypothetical protein
Clavibacter michiganensis subsp. sepedonicus	31964.6	NC_010407	fig|31964.6.peg.949		VBIClaMic4666_0949	PATRIC.31964.6.NC_010407.CDS.931597.931716.rev	PATRIC	CDS	931597	931716	120	-		PLF_1573_00005041	PGF_01253245		39		hypothetical protein
Clavibacter michiganensis subsp. sepedonicus	31964.6	NC_010407	fig|31964.6.peg.950	CMS_0891	VBIClaMic4666_0950	PATRIC.31964.6.NC_010407.CDS.932087.934174.rev	PATRIC	CDS	932087	934174	2088	-	FIG00002020	PLF_1573_00001509	PGF_00047494	YP_001709642.1	695	rafA	Alpha-galactosidase (EC 3.2.1.22)
Clavibacter michiganensis subsp. sepedonicus	31964.6	NC_010407	fig|31964.6.peg.951	CMS_0892	VBIClaMic4666_0951	PATRIC.31964.6.NC_010407.CDS.934356.934724.rev	PATRIC	CDS	934356	934724	369	-	FIG00638284	PLF_1573_00002064	PGF_01251395	YP_001709643.1	122		hypothetical protein
Clavibacter michiganensis subsp. sepedonicus	31964.6	NC_010407	fig|31964.6.peg.952	CMS_0893	VBIClaMic4666_0952	PATRIC.31964.6.NC_010407.CDS.934832.935836.fwd	PATRIC	CDS	934832	935836	1005	+	FIG01121856	PLF_1573_00000258	PGF_00016122	YP_001709644.1	334		L-glyceraldehyde 3-phosphate reductase
Clavibacter michiganensis subsp. sepedonicus	31964.6	NC_010407	fig|31964.6.peg.953	CMS_0894	VBIClaMic4666_0953	PATRIC.31964.6.NC_010407.CDS.935844.937052.fwd	PATRIC	CDS	935844	937052	1209	+	FIG00672180	PLF_1573_00001701	PGF_00040647	YP_001709645.1	402		Putative dipeptidase
Clavibacter michiganensis subsp. sepedonicus	31964.6	NC_010407	fig|31964.6.peg.954	CMS_0895	VBIClaMic4666_0954	PATRIC.31964.6.NC_010407.CDS.937049.937903.fwd	PATRIC	CDS	937049	937903	855	+	FIG01272034	PLF_1573_00002869	PGF_00023956	YP_001709646.1	284		N-acetyltransferase, GCN5-family
Clavibacter michiganensis subsp. sepedonicus	31964.6	NC_010407	fig|31964.6.peg.955	CMS_0896	VBIClaMic4666_0955	PATRIC.31964.6.NC_010407.CDS.937948.939759.rev	PATRIC	CDS	937948	939759	1812	-	FIG00511967	PLF_1573_00002226	PGF_00408713	YP_001709647.1	603		putative membrane protein
Clavibacter michiganensis subsp. sepedonicus	31964.6	NC_010407	fig|31964.6.peg.956	CMS_0897	VBIClaMic4666_0956	PATRIC.31964.6.NC_010407.CDS.939752.940156.rev	PATRIC	CDS	939752	940156	405	-	FIG00638284	PLF_1573_00000913	PGF_01253371	YP_001709648.1	134		hypothetical protein
Clavibacter michiganensis subsp. sepedonicus	31964.6	NC_010407	fig|31964.6.peg.957	CMS_0898	VBIClaMic4666_0957	PATRIC.31964.6.NC_010407.CDS.940193.941605.rev	PATRIC	CDS	940193	941605	1413	-	FIG00000747	PLF_1573_00000212	PGF_00402188	YP_001709649.1	470		Beta-lactamase (EC 3.5.2.6)
Clavibacter michiganensis subsp. sepedonicus	31964.6	NC_010407	fig|31964.6.peg.958	CMS_0899	VBIClaMic4666_0958	PATRIC.31964.6.NC_010407.CDS.941699.942961.rev	PATRIC	CDS	941699	942961	1263	-	FIG00511511	PLF_1573_00001057	PGF_00409975	YP_001709650.1	420		putative peptidoglycan binding domain protein
Clavibacter michiganensis subsp. sepedonicus	31964.6	NC_010407	fig|31964.6.peg.959	CMS_0900	VBIClaMic4666_0959	PATRIC.31964.6.NC_010407.CDS.943192.943557.rev	PATRIC	CDS	943192	943557	366	-	FIG00511744	PLF_1573_00002212	PGF_01251470	YP_001709651.1	121		putative integral membrane protein
Clavibacter michiganensis subsp. sepedonicus	31964.6	NC_010407	fig|31964.6.peg.960	CMS_0901	VBIClaMic4666_0960	PATRIC.31964.6.NC_010407.CDS.943738.944343.rev	PATRIC	CDS	943738	944343	606	-	FIG00511801	PLF_1573_00000997	PGF_01253426	YP_001709652.1	201		hypothetical protein
Clavibacter michiganensis subsp. sepedonicus	31964.6	NC_010407	fig|31964.6.peg.961	CMS_0902	VBIClaMic4666_0961	PATRIC.31964.6.NC_010407.CDS.944340.944918.rev	PATRIC	CDS	944340	944918	579	-	FIG00512158	PLF_1573_00002143	PGF_00217802	YP_001709653.1	192		hypothetical protein
Clavibacter michiganensis subsp. sepedonicus	31964.6	NC_010407	fig|31964.6.peg.962	CMS_0903	VBIClaMic4666_0962	PATRIC.31964.6.NC_010407.CDS.944915.945289.rev	PATRIC	CDS	944915	945289	375	-	FIG00512437	PLF_1573_00002153	PGF_01251448	YP_001709654.1	124		hypothetical protein
Clavibacter michiganensis subsp. sepedonicus	31964.6	NC_010407	fig|31964.6.peg.963	CMS_0904	VBIClaMic4666_0963	PATRIC.31964.6.NC_010407.CDS.945286.945474.rev	PATRIC	CDS	945286	945474	189	-		PLF_1573_00002272	PGF_01251496	YP_001709655.1	62		hypothetical protein
Clavibacter michiganensis subsp. sepedonicus	31964.6	NC_010407	fig|31964.6.peg.964	CMS_0905	VBIClaMic4666_0964	PATRIC.31964.6.NC_010407.CDS.945471.945812.rev	PATRIC	CDS	945471	945812	342	-	FIG01617106	PLF_1573_00000013	PGF_00040640	YP_001709656.1	113		Alkaline shock protein 23
Clavibacter michiganensis subsp. sepedonicus	31964.6	NC_010407	fig|31964.6.peg.965	CMS_0906	VBIClaMic4666_0965	PATRIC.31964.6.NC_010407.CDS.946016.947239.rev	PATRIC	CDS	946016	947239	1224	-	FIG00628273	PLF_1573_00001871	PGF_00058955	YP_001709657.1	407		Transcriptional regulator, AraC family
Clavibacter michiganensis subsp. sepedonicus	31964.6	NC_010407	fig|31964.6.peg.966	CMS_0907	VBIClaMic4666_0966	PATRIC.31964.6.NC_010407.CDS.947359.948300.rev	PATRIC	CDS	947359	948300	942	-	FIG00512077	PLF_1573_00000009	PGF_00124480	YP_001709658.1	313		hypothetical protein
Clavibacter michiganensis subsp. sepedonicus	31964.6	NC_010407	fig|31964.6.peg.967		VBIClaMic4666_0967	PATRIC.31964.6.NC_010407.CDS.948388.948570.fwd	PATRIC	CDS	948388	948570	183	+		PLF_1573_00004787	PGF_01252995		60		hypothetical protein
Clavibacter michiganensis subsp. sepedonicus	31964.6	NC_010407	fig|31964.6.peg.968	CMS_0908	VBIClaMic4666_0968	PATRIC.31964.6.NC_010407.CDS.949173.949589.fwd	PATRIC	CDS	949173	949589	417	+	FIG01306568	PLF_1573_00000002	PGF_00022162	YP_001709659.1	138		Mobile element protein
Clavibacter michiganensis subsp. sepedonicus	31964.6	NC_010407	fig|31964.6.peg.969	CMS_0909	VBIClaMic4666_0969	PATRIC.31964.6.NC_010407.CDS.949586.950128.rev	PATRIC	CDS	949586	950128	543	-	FIG00638284	PLF_1573_00000168	PGF_00007243	YP_001709660.1	180		ABC-type Mn/Zn transport systems, ATPase component
Clavibacter michiganensis subsp. sepedonicus	31964.6	NC_010407	fig|31964.6.peg.970	CMS_0910	VBIClaMic4666_0970	PATRIC.31964.6.NC_010407.CDS.950378.950770.fwd	PATRIC	CDS	950378	950770	393	+		PLF_1573_00003023	PGF_01251715	YP_001709661.1	130		hypothetical protein
Clavibacter michiganensis subsp. sepedonicus	31964.6	NC_010407	fig|31964.6.peg.971	CMS_0911	VBIClaMic4666_0971	PATRIC.31964.6.NC_010407.CDS.950797.951549.rev	PATRIC	CDS	950797	951549	753	-	FIG00008348	PLF_1573_00004070	PGF_00036435	YP_001709662.1	250		Predicted transcriptional regulator of N-Acetylglucosamine utilization, GntR family
Clavibacter michiganensis subsp. sepedonicus	31964.6	NC_010407	fig|31964.6.peg.972	CMS_0912	VBIClaMic4666_0972	PATRIC.31964.6.NC_010407.CDS.951714.952163.fwd	PATRIC	CDS	951714	952163	450	+		PLF_1573_00004413	PGF_01252646	YP_001709663.1	149		PTS system, N-acetylglucosamine-specific IIA component
Clavibacter michiganensis subsp. sepedonicus	31964.6	NC_010407	fig|31964.6.peg.973		VBIClaMic4666_0973	PATRIC.31964.6.NC_010407.CDS.953402.953533.rev	PATRIC	CDS	953402	953533	132	-		PLF_1573_00004978	PGF_01253182		43		hypothetical protein
Clavibacter michiganensis subsp. sepedonicus	31964.6	NC_010407	fig|31964.6.peg.974		VBIClaMic4666_0974	PATRIC.31964.6.NC_010407.CDS.953425.953688.rev	PATRIC	CDS	953425	953688	264	-		PLF_1573_00000070	PGF_00304632		87		hypothetical protein
Clavibacter michiganensis subsp. sepedonicus	31964.6	NC_010407	fig|31964.6.peg.975		VBIClaMic4666_0975	PATRIC.31964.6.NC_010407.CDS.953572.953802.fwd	PATRIC	CDS	953572	953802	231	+	FIG00003423	PLF_1573_00004676	PGF_01252888		76		PTS system, glucose-specific IIB component (EC 2.7.1.69) / PTS system, glucose-specific IIC component (EC 2.7.1.69)
Clavibacter michiganensis subsp. sepedonicus	31964.6	NC_010407	fig|31964.6.peg.976	CMS_0913	VBIClaMic4666_0976	PATRIC.31964.6.NC_010407.CDS.953802.954587.fwd	PATRIC	CDS	953802	954587	786	+	FIG00000645	PLF_1573_00000046	PGF_00007921	YP_001709664.1	261		Glucosamine-6-phosphate deaminase (EC 3.5.99.6)
Clavibacter michiganensis subsp. sepedonicus	31964.6	NC_010407	fig|31964.6.peg.977		VBIClaMic4666_0977	PATRIC.31964.6.NC_010407.CDS.954587.954805.fwd	PATRIC	CDS	954587	954805	219	+		PLF_1573_00004707	PGF_01252916		72		hypothetical protein
Clavibacter michiganensis subsp. sepedonicus	31964.6	NC_010407	fig|31964.6.peg.978		VBIClaMic4666_0978	PATRIC.31964.6.NC_010407.CDS.954860.955744.fwd	PATRIC	CDS	954860	955744	885	+	FIG00076542	PLF_1573_00002427	PGF_00023791		294		N-acetylglucosamine-6-phosphate deacetylase (EC 3.5.1.25)
Clavibacter michiganensis subsp. sepedonicus	31964.6	NC_010407	fig|31964.6.peg.979	CMS_0916	VBIClaMic4666_0979	PATRIC.31964.6.NC_010407.CDS.955806.959009.rev	PATRIC	CDS	955806	959009	3204	-	FIG00009194	PLF_1573_00001510	PGF_00048312	YP_001709665.1	1067		Alpha-mannosidase (EC 3.2.1.24)
Clavibacter michiganensis subsp. sepedonicus	31964.6	NC_010407	fig|31964.6.peg.980	CMS_0917	VBIClaMic4666_0980	PATRIC.31964.6.NC_010407.CDS.959076.960419.rev	PATRIC	CDS	959076	960419	1344	-	FIG00001882	PLF_1573_00000138	PGF_00427167	YP_001709666.1	447		6-phospho-beta-glucosidase (EC 3.2.1.86)
Clavibacter michiganensis subsp. sepedonicus	31964.6	NC_010407	fig|31964.6.peg.981	CMS_0918	VBIClaMic4666_0981	PATRIC.31964.6.NC_010407.CDS.960416.961141.rev	PATRIC	CDS	960416	961141	726	-	FIG00001119	PLF_1573_00000149	PGF_01251307	YP_001709667.1	241		Glycerol-3-phosphate regulon repressor GlpR
Clavibacter michiganensis subsp. sepedonicus	31964.6	NC_010407	fig|31964.6.peg.982	CMS_0919	VBIClaMic4666_0982	PATRIC.31964.6.NC_010407.CDS.961369.962391.fwd	PATRIC	CDS	961369	962391	1023	+	FIG00945810	PLF_1573_00001023	PGF_00406486	YP_001709668.1	340		putative carbohydrate kinase
Clavibacter michiganensis subsp. sepedonicus	31964.6	NC_010407	fig|31964.6.peg.983	CMS_0920	VBIClaMic4666_0983	PATRIC.31964.6.NC_010407.CDS.962475.963761.fwd	PATRIC	CDS	962475	963761	1287	+	FIG00511261	PLF_1573_00000757	PGF_00054736	YP_001709669.1	428		Sugar ABC transporter, substrate-binding protein
Clavibacter michiganensis subsp. sepedonicus	31964.6	NC_010407	fig|31964.6.peg.984	CMS_0921	VBIClaMic4666_0984	PATRIC.31964.6.NC_010407.CDS.963758.964792.fwd	PATRIC	CDS	963758	964792	1035	+	FIG00945184	PLF_1573_00000802	PGF_00060652	YP_001709670.1	344		Transport permease
Clavibacter michiganensis subsp. sepedonicus	31964.6	NC_010407	fig|31964.6.peg.985	CMS_0922	VBIClaMic4666_0985	PATRIC.31964.6.NC_010407.CDS.964789.965712.fwd	PATRIC	CDS	964789	965712	924	+	FIG00945745	PLF_1573_00000756	PGF_00054668	YP_001709671.1	307		Sugar ABC transporter, permease protein
Clavibacter michiganensis subsp. sepedonicus	31964.6	NC_010407	fig|31964.6.peg.986	CMS_0923	VBIClaMic4666_0986	PATRIC.31964.6.NC_010407.CDS.965709.966473.fwd	PATRIC	CDS	965709	966473	765	+	FIG00000645	PLF_1573_00000046	PGF_00007921	YP_001709672.1	254		Glucosamine-6-phosphate deaminase (EC 3.5.99.6)
Clavibacter michiganensis subsp. sepedonicus	31964.6	NC_010407	fig|31964.6.peg.987	CMS_0924	VBIClaMic4666_0987	PATRIC.31964.6.NC_010407.CDS.966570.969560.fwd	PATRIC	CDS	966570	969560	2991	+	FIG00001548	PLF_1573_00001477	PGF_00401664	YP_001709673.1	996	lacZ1	Beta-galactosidase (EC 3.2.1.23) (Lactase)
Clavibacter michiganensis subsp. sepedonicus	31964.6	NC_010407	fig|31964.6.peg.988	CMS_0925	VBIClaMic4666_0988	PATRIC.31964.6.NC_010407.CDS.969603.970118.rev	PATRIC	CDS	969603	970118	516	-	FIG00884806	PLF_1573_00002863	PGF_00020306	YP_001709674.1	171		Mesenchymal stem cell protein DSCD75
Clavibacter michiganensis subsp. sepedonicus	31964.6	NC_010407	fig|31964.6.peg.989	CMS_0926	VBIClaMic4666_0989	PATRIC.31964.6.NC_010407.CDS.970375.970947.fwd	PATRIC	CDS	970375	970947	573	+	FIG01132576	PLF_1573_00001587	PGF_00024921	YP_001709675.1	190		NADPH:quinone oxidoreductase
Clavibacter michiganensis subsp. sepedonicus	31964.6	NC_010407	fig|31964.6.peg.990	CMS_0927	VBIClaMic4666_0990	PATRIC.31964.6.NC_010407.CDS.971065.971229.fwd	PATRIC	CDS	971065	971229	165	+		PLF_1573_00003265	PGF_01251885	YP_001709676.1	54		hypothetical protein
Clavibacter michiganensis subsp. sepedonicus	31964.6	NC_010407	fig|31964.6.peg.991	CMS_0928	VBIClaMic4666_0991	PATRIC.31964.6.NC_010407.CDS.971353.972408.fwd	PATRIC	CDS	971353	972408	1056	+	FIG00006600	PLF_1573_00001386	PGF_00001606	YP_001709677.1	351		ABC transporter (iron.B12.siderophore.hemin), periplasmic substrate-binding component
Clavibacter michiganensis subsp. sepedonicus	31964.6	NC_010407	fig|31964.6.peg.992	CMS_0929	VBIClaMic4666_0992	PATRIC.31964.6.NC_010407.CDS.972483.973508.fwd	PATRIC	CDS	972483	973508	1026	+	FIG00058983	PLF_1573_00000463	PGF_00001621	YP_001709678.1	341		ABC transporter (iron.B12.siderophore.hemin), permease component
Clavibacter michiganensis subsp. sepedonicus	31964.6	NC_010407	fig|31964.6.peg.993	CMS_0930	VBIClaMic4666_0993	PATRIC.31964.6.NC_010407.CDS.973505.974275.fwd	PATRIC	CDS	973505	974275	771	+	FIG00136665	PLF_1573_00000156	PGF_00001593	YP_001709679.1	256		ABC transporter (iron.B12.siderophore.hemin), ATP-binding component
Clavibacter michiganensis subsp. sepedonicus	31964.6	NC_010407	fig|31964.6.peg.994	CMS_0931	VBIClaMic4666_0994	PATRIC.31964.6.NC_010407.CDS.974811.975335.fwd	PATRIC	CDS	974811	975335	525	+	FIG01306568	PLF_1573_00000001	PGF_00022162	YP_001709680.1	174		Mobile element protein
Clavibacter michiganensis subsp. sepedonicus	31964.6	NC_010407	fig|31964.6.peg.995	CMS_0932	VBIClaMic4666_0995	PATRIC.31964.6.NC_010407.CDS.975346.976068.rev	PATRIC	CDS	975346	976068	723	-	FIG00340332	PLF_1573_00000044	PGF_00006737	YP_001709681.1	240		GDP-mannose pyrophosphatase NudK
Clavibacter michiganensis subsp. sepedonicus	31964.6	NC_010407	fig|31964.6.peg.996	CMS_0933	VBIClaMic4666_0996	PATRIC.31964.6.NC_010407.CDS.976149.977180.fwd	PATRIC	CDS	976149	977180	1032	+	FIG00781023	PLF_1573_00004071	PGF_01252399	YP_001709682.1	343		hypothetical protein
Clavibacter michiganensis subsp. sepedonicus	31964.6	NC_010407	fig|31964.6.peg.997	CMS_0934	VBIClaMic4666_0997	PATRIC.31964.6.NC_010407.CDS.977177.977806.rev	PATRIC	CDS	977177	977806	630	-	FIG01306568	PLF_1573_00000002	PGF_00022162	YP_001709683.1	209		Mobile element protein
Clavibacter michiganensis subsp. sepedonicus	31964.6	NC_010407	fig|31964.6.peg.998	CMS_0935	VBIClaMic4666_0998	PATRIC.31964.6.NC_010407.CDS.978370.979635.fwd	PATRIC	CDS	978370	979635	1266	+		PLF_1573_00004072	PGF_00054775	YP_001709684.1	421		Sugar binding protein
Clavibacter michiganensis subsp. sepedonicus	31964.6	NC_010407	fig|31964.6.peg.999	CMS_0936	VBIClaMic4666_0999	PATRIC.31964.6.NC_010407.CDS.979705.980721.fwd	PATRIC	CDS	979705	980721	1017	+	FIG00007586	PLF_1573_00004073	PGF_00023348	YP_001709685.1	338		Multiple sugar ABC transporter, membrane-spanning permease protein MsmF
Clavibacter michiganensis subsp. sepedonicus	31964.6	NC_010407	fig|31964.6.peg.1000	CMS_0937	VBIClaMic4666_1000	PATRIC.31964.6.NC_010407.CDS.980724.981707.fwd	PATRIC	CDS	980724	981707	984	+		PLF_1573_00004074	PGF_00004919	YP_001709686.1	327		ABC transporter, permease protein
Clavibacter michiganensis subsp. sepedonicus	31964.6	NC_010407	fig|31964.6.peg.1001	CMS_0938	VBIClaMic4666_1001	PATRIC.31964.6.NC_010407.CDS.981713.982717.fwd	PATRIC	CDS	981713	982717	1005	+	FIG00010392	PLF_1573_00004075	PGF_01252400	YP_001709687.1	334		hypothetical protein
Clavibacter michiganensis subsp. sepedonicus	31964.6	NC_010407	fig|31964.6.peg.1002	CMS_0939	VBIClaMic4666_1002	PATRIC.31964.6.NC_010407.CDS.982833.984848.fwd	PATRIC	CDS	982833	984848	2016	+	FIG01243735	PLF_1573_00000281	PGF_00016924	YP_001709688.1	671		Levanase (EC 3.2.1.65)
Clavibacter michiganensis subsp. sepedonicus	31964.6	NC_010407	fig|31964.6.peg.1003		VBIClaMic4666_1003	PATRIC.31964.6.NC_010407.CDS.984806.985051.fwd	PATRIC	CDS	984806	985051	246	+		PLF_1573_00004639	PGF_01252852		81		hypothetical protein
Clavibacter michiganensis subsp. sepedonicus	31964.6	NC_010407	fig|31964.6.peg.1004	CMS_0940	VBIClaMic4666_1004	PATRIC.31964.6.NC_010407.CDS.985107.985550.fwd	PATRIC	CDS	985107	985550	444	+	FIG01617106	PLF_1573_00000013	PGF_00040640	YP_001709689.1	147		Alkaline shock protein 23
Clavibacter michiganensis subsp. sepedonicus	31964.6	NC_010407	fig|31964.6.peg.1005		VBIClaMic4666_1005	PATRIC.31964.6.NC_010407.CDS.985642.985767.rev	PATRIC	CDS	985642	985767	126	-		PLF_1573_00005011	PGF_01253215		41		hypothetical protein
Clavibacter michiganensis subsp. sepedonicus	31964.6	NC_010407	fig|31964.6.peg.1006	CMS_0941	VBIClaMic4666_1006	PATRIC.31964.6.NC_010407.CDS.985774.986592.fwd	PATRIC	CDS	985774	986592	819	+	FIG00008396	PLF_1573_00002401	PGF_00062145	YP_001709690.1	272		Aquaporin Z
Clavibacter michiganensis subsp. sepedonicus	31964.6	NC_010407	fig|31964.6.peg.1007	CMS_0942	VBIClaMic4666_1007	PATRIC.31964.6.NC_010407.CDS.986683.987855.fwd	PATRIC	CDS	986683	987855	1173	+	FIG00512088	PLF_1573_00002018	PGF_00251055	YP_001709691.1	390		hypothetical protein
Clavibacter michiganensis subsp. sepedonicus	31964.6	NC_010407	fig|31964.6.peg.1008		VBIClaMic4666_1008	PATRIC.31964.6.NC_010407.CDS.987884.988180.rev	PATRIC	CDS	987884	988180	297	-	FIG00638284	PLF_1573_00002063	PGF_01251394		98		hypothetical protein
Clavibacter michiganensis subsp. sepedonicus	31964.6	NC_010407	fig|31964.6.peg.1009		VBIClaMic4666_1009	PATRIC.31964.6.NC_010407.CDS.988168.988455.rev	PATRIC	CDS	988168	988455	288	-	FIG00638284	PLF_1573_00002063	PGF_01251394		95		hypothetical protein
Clavibacter michiganensis subsp. sepedonicus	31964.6	NC_010407	fig|31964.6.peg.1010	CMS_0945	VBIClaMic4666_1010	PATRIC.31964.6.NC_010407.CDS.988547.988990.rev	PATRIC	CDS	988547	988990	444	-	FIG00511489	PLF_1573_00000430	PGF_00014565	YP_001709692.1	147		Integral membrane protein
Clavibacter michiganensis subsp. sepedonicus	31964.6	NC_010407	fig|31964.6.peg.1011	CMS_0946	VBIClaMic4666_1011	PATRIC.31964.6.NC_010407.CDS.989067.989534.rev	PATRIC	CDS	989067	989534	468	-	FIG00511887	PLF_1573_00002062	PGF_00386066	YP_001709693.1	155		hypothetical protein
Clavibacter michiganensis subsp. sepedonicus	31964.6	NC_010407	fig|31964.6.peg.1012	CMS_0947	VBIClaMic4666_1012	PATRIC.31964.6.NC_010407.CDS.989531.990661.rev	PATRIC	CDS	989531	990661	1131	-	FIG00511197	PLF_1573_00000154	PGF_00001559	YP_001709694.1	376		ABC transporter
Clavibacter michiganensis subsp. sepedonicus	31964.6	NC_010407	fig|31964.6.peg.1013	CMS_0948	VBIClaMic4666_1013	PATRIC.31964.6.NC_010407.CDS.990658.991539.rev	PATRIC	CDS	990658	991539	882	-	FIG00744535	PLF_1573_00001497	PGF_00003367	YP_001709695.1	293		ABC transporter, ATP-binding protein
Clavibacter michiganensis subsp. sepedonicus	31964.6	NC_010407	fig|31964.6.peg.1014	CMS_0949	VBIClaMic4666_1014	PATRIC.31964.6.NC_010407.CDS.991717.992139.fwd	PATRIC	CDS	991717	992139	423	+	FIG00512024	PLF_1573_00002133	PGF_01251437	YP_001709696.1	140		hypothetical protein
Clavibacter michiganensis subsp. sepedonicus	31964.6	NC_010407	fig|31964.6.peg.1015	CMS_0950	VBIClaMic4666_1015	PATRIC.31964.6.NC_010407.CDS.992130.993020.rev	PATRIC	CDS	992130	993020	891	-	FIG00127296	PLF_1573_00000329	PGF_00007899	YP_001709697.1	296		Gluconolactonase (EC 3.1.1.17)
Clavibacter michiganensis subsp. sepedonicus	31964.6	NC_010407	fig|31964.6.peg.1016	CMS_0951	VBIClaMic4666_1016	PATRIC.31964.6.NC_010407.CDS.993017.993811.rev	PATRIC	CDS	993017	993811	795	-	FIG00621114	PLF_1573_00002289	PGF_00420719	YP_001709698.1	264		3-oxoacyl-[acyl-carrier protein] reductase (EC 1.1.1.100)
Clavibacter michiganensis subsp. sepedonicus	31964.6	NC_010407	fig|31964.6.peg.1017	CMS_0952	VBIClaMic4666_1017	PATRIC.31964.6.NC_010407.CDS.993952.994647.fwd	PATRIC	CDS	993952	994647	696	+	FIG00546160	PLF_1573_00000247	PGF_00422830	YP_001709699.1	231		Dehydrogenases with different specificities (related to short-chain alcohol dehydrogenases)
Clavibacter michiganensis subsp. sepedonicus	31964.6	NC_010407	fig|31964.6.peg.1018	CMS_0953	VBIClaMic4666_1018	PATRIC.31964.6.NC_010407.CDS.994667.995299.rev	PATRIC	CDS	994667	995299	633	-		PLF_1573_00003050	PGF_01251735	YP_001709700.1	210		hypothetical protein
Clavibacter michiganensis subsp. sepedonicus	31964.6	NC_010407	fig|31964.6.peg.1019	CMS_0954	VBIClaMic4666_1019	PATRIC.31964.6.NC_010407.CDS.995585.997030.fwd	PATRIC	CDS	995585	997030	1446	+	FIG00052943	PLF_1573_00002794	PGF_00008647	YP_001709701.1	481	glpT	Glycerol-3-phosphate transporter
Clavibacter michiganensis subsp. sepedonicus	31964.6	NC_010407	fig|31964.6.peg.1020	CMS_0956	VBIClaMic4666_1020	PATRIC.31964.6.NC_010407.CDS.997504.998301.fwd	PATRIC	CDS	997504	998301	798	+	FIG00638284	PLF_1573_00003216	PGF_00126005	YP_001709702.1	265		hypothetical protein
Clavibacter michiganensis subsp. sepedonicus	31964.6	NC_010407	fig|31964.6.peg.1021	CMS_0957	VBIClaMic4666_1021	PATRIC.31964.6.NC_010407.CDS.998635.999384.rev	PATRIC	CDS	998635	999384	750	-	FIG01307606	PLF_1573_00002415	PGF_00422230	YP_001709703.1	249		DNA-binding response regulator, LuxR family
Clavibacter michiganensis subsp. sepedonicus	31964.6	NC_010407	fig|31964.6.peg.1022	CMS_0958	VBIClaMic4666_1022	PATRIC.31964.6.NC_010407.CDS.999381.1000781.rev	PATRIC	CDS	999381	1000781	1401	-	FIG01170547	PLF_1573_00000813	PGF_00062944	YP_001709704.1	466		Two-component system sensor kinase
Clavibacter michiganensis subsp. sepedonicus	31964.6	NC_010407	fig|31964.6.peg.1023		VBIClaMic4666_1023	PATRIC.31964.6.NC_010407.CDS.1000866.1002473.rev	PATRIC	CDS	1000866	1002473	1608	-	FIG00135546	PLF_1573_00002888	PGF_00036248		535		Predicted rhamnogalacturonan lyase in rhamnose utilization cluster
Clavibacter michiganensis subsp. sepedonicus	31964.6	NC_010407	fig|31964.6.peg.1024		VBIClaMic4666_1024	PATRIC.31964.6.NC_010407.CDS.1002426.1002581.fwd	PATRIC	CDS	1002426	1002581	156	+		PLF_1573_00004878	PGF_01253085		51		hypothetical protein
Clavibacter michiganensis subsp. sepedonicus	31964.6	NC_010407	fig|31964.6.peg.1025	CMS_0960	VBIClaMic4666_1025	PATRIC.31964.6.NC_010407.CDS.1002942.1004789.rev	PATRIC	CDS	1002942	1004789	1848	-	FIG00135546	PLF_1573_00002888	PGF_00036248	YP_001709705.1	615		Predicted rhamnogalacturonan lyase in rhamnose utilization cluster
Clavibacter michiganensis subsp. sepedonicus	31964.6	NC_010407	fig|31964.6.peg.1026		VBIClaMic4666_1026	PATRIC.31964.6.NC_010407.CDS.1004940.1005356.fwd	PATRIC	CDS	1004940	1005356	417	+	FIG00638284	PLF_1573_00002142	PGF_00078670		138		hypothetical protein
Clavibacter michiganensis subsp. sepedonicus	31964.6	NC_010407	fig|31964.6.peg.1027	CMS_0961	VBIClaMic4666_1027	PATRIC.31964.6.NC_010407.CDS.1005323.1006888.fwd	PATRIC	CDS	1005323	1006888	1566	+	FIG01336429	PLF_1573_00000688	PGF_00044542	YP_001709706.1	521		Putative transmembrane efflux protein
Clavibacter michiganensis subsp. sepedonicus	31964.6	NC_010407	fig|31964.6.peg.1028	CMS_0962	VBIClaMic4666_1028	PATRIC.31964.6.NC_010407.CDS.1007025.1007429.fwd	PATRIC	CDS	1007025	1007429	405	+	FIG00007915	PLF_1573_00004451	PGF_01252680	YP_001709707.1	134		Glyoxalase family protein
Clavibacter michiganensis subsp. sepedonicus	31964.6	NC_010407	fig|31964.6.peg.1029	CMS_0963	VBIClaMic4666_1029	PATRIC.31964.6.NC_010407.CDS.1007426.1007989.rev	PATRIC	CDS	1007426	1007989	564	-	FIG01346202	PLF_1573_00000051	PGF_00012783	YP_001709708.1	187		Hydrolase, alpha/beta hydrolase fold family
Clavibacter michiganensis subsp. sepedonicus	31964.6	NC_010407	fig|31964.6.peg.1030	CMS_0964	VBIClaMic4666_1030	PATRIC.31964.6.NC_010407.CDS.1008712.1009152.fwd	PATRIC	CDS	1008712	1009152	441	+		PLF_1573_00003217	PGF_01251851	YP_001709709.1	146		hypothetical protein
Clavibacter michiganensis subsp. sepedonicus	31964.6	NC_010407	fig|31964.6.peg.1031	CMS_0965	VBIClaMic4666_1031	PATRIC.31964.6.NC_010407.CDS.1009194.1010627.rev	PATRIC	CDS	1009194	1010627	1434	-	FIG00132544	PLF_1573_00002594	PGF_00383626	YP_001709710.1	477	crtI	hypothetical protein
Clavibacter michiganensis subsp. sepedonicus	31964.6	NC_010407	fig|31964.6.peg.1032	CMS_0966	VBIClaMic4666_1032	PATRIC.31964.6.NC_010407.CDS.1010624.1011520.rev	PATRIC	CDS	1010624	1011520	897	-	FIG00121127	PLF_1573_00002348	PGF_00017730	YP_001709711.1	298	ubiA	Lycopene elongase (EC 2.5.1.-)
Clavibacter michiganensis subsp. sepedonicus	31964.6	NC_010407	fig|31964.6.peg.1033	CMS_0967	VBIClaMic4666_1033	PATRIC.31964.6.NC_010407.CDS.1011593.1012783.fwd	PATRIC	CDS	1011593	1012783	1191	+	FIG00638284	PLF_1573_00001988	PGF_00115085	YP_001709712.1	396		hypothetical protein
Clavibacter michiganensis subsp. sepedonicus	31964.6	NC_010407	fig|31964.6.peg.1034	CMS_0968	VBIClaMic4666_1034	PATRIC.31964.6.NC_010407.CDS.1012837.1013550.rev	PATRIC	CDS	1012837	1013550	714	-	FIG00546160	PLF_1573_00001620	PGF_00028697	YP_001709713.1	237		Oxidoreductase homolog
Clavibacter michiganensis subsp. sepedonicus	31964.6	NC_010407	fig|31964.6.peg.1035	CMS_0969	VBIClaMic4666_1035	PATRIC.31964.6.NC_010407.CDS.1013623.1014162.fwd	PATRIC	CDS	1013623	1014162	540	+	FIG01122687	PLF_1573_00000666	PGF_00039477	YP_001709714.1	179		Putative MerR-family transcriptional regulator
Clavibacter michiganensis subsp. sepedonicus	31964.6	NC_010407	fig|31964.6.peg.1036		VBIClaMic4666_1036	PATRIC.31964.6.NC_010407.CDS.1014615.1014782.rev	PATRIC	CDS	1014615	1014782	168	-		PLF_1573_00004837	PGF_01253046		55		hypothetical protein
Clavibacter michiganensis subsp. sepedonicus	31964.6	NC_010407	fig|31964.6.peg.1037	CMS_0971	VBIClaMic4666_1037	PATRIC.31964.6.NC_010407.CDS.1014837.1015016.fwd	PATRIC	CDS	1014837	1015016	180	+	FIG00511881	PLF_1573_00003051	PGF_01251736	YP_001709716.1	59		hypothetical protein
Clavibacter michiganensis subsp. sepedonicus	31964.6	NC_010407	fig|31964.6.peg.1038	CMS_0972	VBIClaMic4666_1038	PATRIC.31964.6.NC_010407.CDS.1015124.1015486.rev	PATRIC	CDS	1015124	1015486	363	-	FIG00511839	PLF_1573_00000912	PGF_00162666	YP_001709717.1	120		hypothetical protein
Clavibacter michiganensis subsp. sepedonicus	31964.6	NC_010407	fig|31964.6.peg.1039	CMS_0973	VBIClaMic4666_1039	PATRIC.31964.6.NC_010407.CDS.1015575.1016111.fwd	PATRIC	CDS	1015575	1016111	537	+	FIG00025887	PLF_1573_00000581	PGF_00027468	YP_001709718.1	178		Organic hydroperoxide resistance transcriptional regulator
Clavibacter michiganensis subsp. sepedonicus	31964.6	NC_010407	fig|31964.6.peg.1040	CMS_0974	VBIClaMic4666_1040	PATRIC.31964.6.NC_010407.CDS.1016172.1016594.fwd	PATRIC	CDS	1016172	1016594	423	+	FIG00138617	PLF_1573_00000579	PGF_00027464	YP_001709719.1	140		Organic hydroperoxide resistance protein
Clavibacter michiganensis subsp. sepedonicus	31964.6	NC_010407	fig|31964.6.peg.1041	CMS_0975	VBIClaMic4666_1041	PATRIC.31964.6.NC_010407.CDS.1016594.1017001.fwd	PATRIC	CDS	1016594	1017001	408	+	FIG00512038	PLF_1573_00001045	PGF_00408655	YP_001709720.1	135		putative membrane protein
Clavibacter michiganensis subsp. sepedonicus	31964.6	NC_010407	fig|31964.6.peg.1042	CMS_0976	VBIClaMic4666_1042	PATRIC.31964.6.NC_010407.CDS.1017080.1017700.rev	PATRIC	CDS	1017080	1017700	621	-	FIG00638284	PLF_1573_00004076	PGF_00384619	YP_001709721.1	206		hypothetical protein
Clavibacter michiganensis subsp. sepedonicus	31964.6	NC_010407	fig|31964.6.peg.1043	CMS_0977	VBIClaMic4666_1043	PATRIC.31964.6.NC_010407.CDS.1017697.1018266.rev	PATRIC	CDS	1017697	1018266	570	-		PLF_1573_00004077	PGF_01252401	YP_001709722.1	189		hypothetical protein
Clavibacter michiganensis subsp. sepedonicus	31964.6	NC_010407	fig|31964.6.peg.1044	CMS_0978	VBIClaMic4666_1044	PATRIC.31964.6.NC_010407.CDS.1018397.1018609.fwd	PATRIC	CDS	1018397	1018609	213	+		PLF_1573_00002737	PGF_00283822	YP_001709723.1	70		hypothetical protein
Clavibacter michiganensis subsp. sepedonicus	31964.6	NC_010407	fig|31964.6.peg.1045	CMS_0979	VBIClaMic4666_1045	PATRIC.31964.6.NC_010407.CDS.1018697.1019128.fwd	PATRIC	CDS	1018697	1019128	432	+	FIG00007915	PLF_1573_00001198	PGF_00010021	YP_001709724.1	143		Glyoxalase family protein
Clavibacter michiganensis subsp. sepedonicus	31964.6	NC_010407	fig|31964.6.peg.1046		VBIClaMic4666_1046	PATRIC.31964.6.NC_010407.CDS.1019202.1019750.rev	PATRIC	CDS	1019202	1019750	549	-		PLF_1573_00004334	PGF_01252577		182		hypothetical protein
Clavibacter michiganensis subsp. sepedonicus	31964.6	NC_010407	fig|31964.6.peg.1047	CMS_0981	VBIClaMic4666_1047	PATRIC.31964.6.NC_010407.CDS.1020287.1021198.rev	PATRIC	CDS	1020287	1021198	912	-	FIG00638284	PLF_1573_00004078	PGF_01252402	YP_001709725.1	303		hypothetical protein
Clavibacter michiganensis subsp. sepedonicus	31964.6	NC_010407	fig|31964.6.peg.1048	CMS_0983	VBIClaMic4666_1048	PATRIC.31964.6.NC_010407.CDS.1021450.1022295.rev	PATRIC	CDS	1021450	1022295	846	-	FIG00143722	PLF_1573_00003153	PGF_01251816	YP_001709727.1	281	lip	hypothetical protein
Clavibacter michiganensis subsp. sepedonicus	31964.6	NC_010407	fig|31964.6.peg.1049	CMS_0984	VBIClaMic4666_1049	PATRIC.31964.6.NC_010407.CDS.1022475.1023845.rev	PATRIC	CDS	1022475	1023845	1371	-	FIG01306568	PLF_1573_00000005	PGF_00022162	YP_001709728.1	456		Mobile element protein
Clavibacter michiganensis subsp. sepedonicus	31964.6	NC_010407	fig|31964.6.peg.1050	CMS_0985	VBIClaMic4666_1050	PATRIC.31964.6.NC_010407.CDS.1023951.1024367.rev	PATRIC	CDS	1023951	1024367	417	-	FIG01306568	PLF_1573_00000002	PGF_00022162	YP_001709729.1	138		Mobile element protein
Clavibacter michiganensis subsp. sepedonicus	31964.6	NC_010407	fig|31964.6.peg.1051	CMS_0986	VBIClaMic4666_1051	PATRIC.31964.6.NC_010407.CDS.1025038.1025799.rev	PATRIC	CDS	1025038	1025799	762	-	FIG00638284	PLF_1573_00003218	PGF_01251852	YP_001709730.1	253		hypothetical protein
Clavibacter michiganensis subsp. sepedonicus	31964.6	NC_010407	fig|31964.6.peg.1052	CMS_0987	VBIClaMic4666_1052	PATRIC.31964.6.NC_010407.CDS.1025858.1026298.rev	PATRIC	CDS	1025858	1026298	441	-		PLF_1573_00000033	PGF_00396707	YP_001709731.1	146		hypothetical protein
Clavibacter michiganensis subsp. sepedonicus	31964.6	NC_010407	fig|31964.6.peg.1053	CMS_0988	VBIClaMic4666_1053	PATRIC.31964.6.NC_010407.CDS.1026404.1026673.fwd	PATRIC	CDS	1026404	1026673	270	+		PLF_1573_00004079	PGF_00199595	YP_001709732.1	89		hypothetical protein
Clavibacter michiganensis subsp. sepedonicus	31964.6	NC_010407	fig|31964.6.peg.1054	CMS_0989	VBIClaMic4666_1054	PATRIC.31964.6.NC_010407.CDS.1026763.1027893.fwd	PATRIC	CDS	1026763	1027893	1131	+	FIG00002924	PLF_1573_00000561	PGF_00026447	YP_001709733.1	376		Nucleoside-diphosphate-sugar epimerases
Clavibacter michiganensis subsp. sepedonicus	31964.6	NC_010407	fig|31964.6.peg.1055	CMS_0990	VBIClaMic4666_1055	PATRIC.31964.6.NC_010407.CDS.1027880.1029115.rev	PATRIC	CDS	1027880	1029115	1236	-	FIG00512076	PLF_1573_00001052	PGF_00409105	YP_001709734.1	411		putative membrane protein
Clavibacter michiganensis subsp. sepedonicus	31964.6	NC_010407	fig|31964.6.peg.1056	CMS_0991	VBIClaMic4666_1056	PATRIC.31964.6.NC_010407.CDS.1029204.1030199.fwd	PATRIC	CDS	1029204	1030199	996	+	FIG00945885	PLF_1573_00002761	PGF_00164892	YP_001709735.1	331		ABC transporter
Clavibacter michiganensis subsp. sepedonicus	31964.6	NC_010407	fig|31964.6.peg.1057	CMS_0992	VBIClaMic4666_1057	PATRIC.31964.6.NC_010407.CDS.1030196.1031059.fwd	PATRIC	CDS	1030196	1031059	864	+	FIG00001785	PLF_1573_00000535	PGF_00023002	YP_001709736.1	287		Multidrug ABC transporter, permease protein
Clavibacter michiganensis subsp. sepedonicus	31964.6	NC_010407	fig|31964.6.peg.1058	CMS_0993	VBIClaMic4666_1058	PATRIC.31964.6.NC_010407.CDS.1031099.1032391.fwd	PATRIC	CDS	1031099	1032391	1293	+	FIG00511281	PLF_1573_00003219	PGF_01251853	YP_001709737.1	430		FIG00511282: hypothetical protein
Clavibacter michiganensis subsp. sepedonicus	31964.6	NC_010407	fig|31964.6.peg.1059	CMS_0994	VBIClaMic4666_1059	PATRIC.31964.6.NC_010407.CDS.1032388.1033062.fwd	PATRIC	CDS	1032388	1033062	675	+	FIG01402845	PLF_1573_00001127	PGF_00422136	YP_001709738.1	224		DNA-binding response regulator
Clavibacter michiganensis subsp. sepedonicus	31964.6	NC_010407	fig|31964.6.peg.1060	CMS_0995	VBIClaMic4666_1060	PATRIC.31964.6.NC_010407.CDS.1033371.1034513.fwd	PATRIC	CDS	1033371	1034513	1143	+	FIG00003299	PLF_1573_00002814	PGF_00016042	YP_001709739.1	380		L-arabinose-binding periplasmic protein precursor AraF (TC 3.A.1.2.2)
Clavibacter michiganensis subsp. sepedonicus	31964.6	NC_010407	fig|31964.6.peg.1061	CMS_0996	VBIClaMic4666_1061	PATRIC.31964.6.NC_010407.CDS.1034636.1036180.fwd	PATRIC	CDS	1034636	1036180	1545	+	FIG00003757	PLF_1573_00000253	PGF_00016031	YP_001709740.1	514		L-arabinose transport ATP-binding protein AraG (TC 3.A.1.2.2)
Clavibacter michiganensis subsp. sepedonicus	31964.6	NC_010407	fig|31964.6.peg.1062	CMS_0997	VBIClaMic4666_1062	PATRIC.31964.6.NC_010407.CDS.1036177.1037385.fwd	PATRIC	CDS	1036177	1037385	1209	+	FIG00004109	PLF_1573_00000254	PGF_00016035	YP_001709741.1	402		L-arabinose transport system permease protein (TC 3.A.1.2.2)
Clavibacter michiganensis subsp. sepedonicus	31964.6	NC_010407	fig|31964.6.peg.1063	CMS_0998	VBIClaMic4666_1063	PATRIC.31964.6.NC_010407.CDS.1037500.1037784.fwd	PATRIC	CDS	1037500	1037784	285	+		PLF_1573_00002101	PGF_01251415	YP_001709742.1	94		hypothetical protein
Clavibacter michiganensis subsp. sepedonicus	31964.6	NC_010407	fig|31964.6.peg.1064	CMS_0999	VBIClaMic4666_1064	PATRIC.31964.6.NC_010407.CDS.1037785.1038585.rev	PATRIC	CDS	1037785	1038585	801	-	FIG00000015	PLF_1573_00000744	PGF_00052152	YP_001709743.1	266		Signal peptidase I (EC 3.4.21.89)
Clavibacter michiganensis subsp. sepedonicus	31964.6	NC_010407	fig|31964.6.peg.1065	CMS_1000	VBIClaMic4666_1065	PATRIC.31964.6.NC_010407.CDS.1038611.1039513.rev	PATRIC	CDS	1038611	1039513	903	-	FIG00638284	PLF_1573_00000999	PGF_01253428	YP_001709744.1	300		hypothetical protein
Clavibacter michiganensis subsp. sepedonicus	31964.6	NC_010407	fig|31964.6.peg.1066	CMS_1001	VBIClaMic4666_1066	PATRIC.31964.6.NC_010407.CDS.1039510.1040112.rev	PATRIC	CDS	1039510	1040112	603	-		PLF_1573_00004311	PGF_00126214	YP_001709745.1	200		hypothetical secreted protein
Clavibacter michiganensis subsp. sepedonicus	31964.6	NC_010407	fig|31964.6.peg.1067	CMS_1002	VBIClaMic4666_1067	PATRIC.31964.6.NC_010407.CDS.1040204.1040749.rev	PATRIC	CDS	1040204	1040749	546	-	FIG00511394	PLF_1573_00001000	PGF_01251250	YP_001709746.1	181		hypothetical protein
Clavibacter michiganensis subsp. sepedonicus	31964.6	NC_010407	fig|31964.6.peg.1068	CMS_1003	VBIClaMic4666_1068	PATRIC.31964.6.NC_010407.CDS.1041107.1042753.fwd	PATRIC	CDS	1041107	1042753	1647	+	FIG00511761	PLF_1573_00000812	PGF_01253323	YP_001709747.1	548		Two-component sensor kinase yycG (EC 2.7.3.-)
Clavibacter michiganensis subsp. sepedonicus	31964.6	NC_010407	fig|31964.6.peg.1069	CMS_1004	VBIClaMic4666_1069	PATRIC.31964.6.NC_010407.CDS.1042890.1044719.fwd	PATRIC	CDS	1042890	1044719	1830	+	FIG00012746	PLF_1573_00002295	PGF_00008697	YP_001709748.1	609		Glycine betaine transporter OpuD
Clavibacter michiganensis subsp. sepedonicus	31964.6	NC_010407	fig|31964.6.peg.1070	CMS_1005	VBIClaMic4666_1070	PATRIC.31964.6.NC_010407.CDS.1044844.1045860.fwd	PATRIC	CDS	1044844	1045860	1017	+	FIG00511343	PLF_1573_00001204	PGF_00419468	YP_001709749.1	338		Conserved protein with diacylglycerol kinase catalytic domain
Clavibacter michiganensis subsp. sepedonicus	31964.6	NC_010407	fig|31964.6.peg.1071	CMS_1006	VBIClaMic4666_1071	PATRIC.31964.6.NC_010407.CDS.1045916.1047094.fwd	PATRIC	CDS	1045916	1047094	1179	+	FIG01424673	PLF_1573_00001022	PGF_00406089	YP_001709750.1	392		putative RecF protein
Clavibacter michiganensis subsp. sepedonicus	31964.6	NC_010407	fig|31964.6.peg.1072	CMS_1007	VBIClaMic4666_1072	PATRIC.31964.6.NC_010407.CDS.1047224.1048327.rev	PATRIC	CDS	1047224	1048327	1104	-	FIG00134441	PLF_1573_00002852	PGF_00004066	YP_001709751.1	367		Fatty acid desaturase
Clavibacter michiganensis subsp. sepedonicus	31964.6	NC_010407	fig|31964.6.peg.1073	CMS_1008	VBIClaMic4666_1073	PATRIC.31964.6.NC_010407.CDS.1048656.1049708.rev	PATRIC	CDS	1048656	1049708	1053	-	FIG01007502	PLF_1573_00001470	PGF_00037648	YP_001709752.1	350		Alcohol dehydrogenase (EC 1.1.1.1)
Clavibacter michiganensis subsp. sepedonicus	31964.6	NC_010407	fig|31964.6.peg.1074	CMS_1009	VBIClaMic4666_1074	PATRIC.31964.6.NC_010407.CDS.1049750.1050481.rev	PATRIC	CDS	1049750	1050481	732	-	FIG00512203	PLF_1573_00002100	PGF_01251414	YP_001709753.1	243		hypothetical protein
Clavibacter michiganensis subsp. sepedonicus	31964.6	NC_010407	fig|31964.6.peg.1075	CMS_1010	VBIClaMic4666_1075	PATRIC.31964.6.NC_010407.CDS.1050626.1051273.fwd	PATRIC	CDS	1050626	1051273	648	+	FIG00791903	PLF_1573_00001935	PGF_00063180	YP_001709754.1	215		Type I restriction-modification system methyltransferase subunit
Clavibacter michiganensis subsp. sepedonicus	31964.6	NC_010407	fig|31964.6.peg.1076		VBIClaMic4666_1076	PATRIC.31964.6.NC_010407.CDS.1051310.1051834.rev	PATRIC	CDS	1051310	1051834	525	-	FIG01306568	PLF_1573_00000001	PGF_00022162		174		Mobile element protein
Clavibacter michiganensis subsp. sepedonicus	31964.6	NC_010407	fig|31964.6.peg.1077	CMS_1012	VBIClaMic4666_1077	PATRIC.31964.6.NC_010407.CDS.1052371.1055397.rev	PATRIC	CDS	1052371	1055397	3027	-	FIG00009194	PLF_1573_00000841	PGF_01253328	YP_001709755.1	1008		alpha-mannosidase
Clavibacter michiganensis subsp. sepedonicus	31964.6	NC_010407	fig|31964.6.peg.1078	CMS_1013	VBIClaMic4666_1078	PATRIC.31964.6.NC_010407.CDS.1055534.1056364.rev	PATRIC	CDS	1055534	1056364	831	-	FIG00435540	PLF_1573_00000674	PGF_00041722	YP_001709756.1	276		Putative integral membrane transport protein
Clavibacter michiganensis subsp. sepedonicus	31964.6	NC_010407	fig|31964.6.peg.1079	CMS_1014	VBIClaMic4666_1079	PATRIC.31964.6.NC_010407.CDS.1056453.1057475.rev	PATRIC	CDS	1056453	1057475	1023	-	FIG01288623	PLF_1573_00000164	PGF_00004929	YP_001709757.1	340		ABC transporter, permease protein
Clavibacter michiganensis subsp. sepedonicus	31964.6	NC_010407	fig|31964.6.peg.1080	CMS_1015	VBIClaMic4666_1080	PATRIC.31964.6.NC_010407.CDS.1057478.1058869.rev	PATRIC	CDS	1057478	1058869	1392	-	FIG00013626	PLF_1573_00000543	PGF_00023670	YP_001709758.1	463		N-Acetyl-D-glucosamine ABC transport system, sugar-binding protein
Clavibacter michiganensis subsp. sepedonicus	31964.6	NC_010407	fig|31964.6.peg.1081	CMS_1016	VBIClaMic4666_1081	PATRIC.31964.6.NC_010407.CDS.1059109.1060374.rev	PATRIC	CDS	1059109	1060374	1266	-	FIG00511465	PLF_1573_00002751	PGF_01251636	YP_001709759.1	421		Probable transcriptional regulator protein
Clavibacter michiganensis subsp. sepedonicus	31964.6	NC_010407	fig|31964.6.peg.1082	CMS_1017	VBIClaMic4666_1082	PATRIC.31964.6.NC_010407.CDS.1060547.1061692.fwd	PATRIC	CDS	1060547	1061692	1146	+	FIG01550228	PLF_1573_00002099	PGF_00384874	YP_001709760.1	381		hypothetical protein
Clavibacter michiganensis subsp. sepedonicus	31964.6	NC_010407	fig|31964.6.peg.1083	CMS_1018	VBIClaMic4666_1083	PATRIC.31964.6.NC_010407.CDS.1061689.1061970.fwd	PATRIC	CDS	1061689	1061970	282	+	FIG01332245	PLF_1573_00001073	PGF_00414801	YP_001709761.1	93	RS00183	zinc finger, CDGSH-type domain protein
Clavibacter michiganensis subsp. sepedonicus	31964.6	NC_010407	fig|31964.6.peg.1084	CMS_1019	VBIClaMic4666_1084	PATRIC.31964.6.NC_010407.CDS.1062514.1063038.fwd	PATRIC	CDS	1062514	1063038	525	+	FIG01306568	PLF_1573_00000001	PGF_00022162	YP_001709762.1	174		Mobile element protein
Clavibacter michiganensis subsp. sepedonicus	31964.6	NC_010407	fig|31964.6.peg.1085	CMS_1020	VBIClaMic4666_1085	PATRIC.31964.6.NC_010407.CDS.1063049.1064362.rev	PATRIC	CDS	1063049	1064362	1314	-	FIG00936959	PLF_1573_00001220	PGF_00011509	YP_001709763.1	437		Hemolysins and related proteins containing CBS domains
Clavibacter michiganensis subsp. sepedonicus	31964.6	NC_010407	fig|31964.6.peg.1086	CMS_1021	VBIClaMic4666_1086	PATRIC.31964.6.NC_010407.CDS.1064593.1065015.fwd	PATRIC	CDS	1064593	1065015	423	+	FIG00511937	PLF_1573_00000898	PGF_00078181	YP_001709764.1	140		hypothetical protein
Clavibacter michiganensis subsp. sepedonicus	31964.6	NC_010407	fig|31964.6.peg.1087	CMS_1022	VBIClaMic4666_1087	PATRIC.31964.6.NC_010407.CDS.1065046.1066275.rev	PATRIC	CDS	1065046	1066275	1230	-	FIG00453279	PLF_1573_00002288	PGF_00413175	YP_001709765.1	409		2-polyprenyl-6-methoxyphenol hydroxylase and related FAD-dependent oxidoreductases
Clavibacter michiganensis subsp. sepedonicus	31964.6	NC_010407	fig|31964.6.peg.1088	CMS_1023	VBIClaMic4666_1088	PATRIC.31964.6.NC_010407.CDS.1066385.1066879.fwd	PATRIC	CDS	1066385	1066879	495	+	FIG00554610	PLF_1573_00002528	PGF_00059570	YP_001709766.1	164	ery-ORF25	Transcriptional regulator, MarR family
Clavibacter michiganensis subsp. sepedonicus	31964.6	NC_010407	fig|31964.6.peg.1089	CMS_1024	VBIClaMic4666_1089	PATRIC.31964.6.NC_010407.CDS.1066895.1067692.rev	PATRIC	CDS	1066895	1067692	798	-	FIG00003788	PLF_1573_00000140	PGF_00009557	YP_001709767.1	265		Glycosyl transferase, group 2 family
Clavibacter michiganensis subsp. sepedonicus	31964.6	NC_010407	fig|31964.6.peg.1090	CMS_1025	VBIClaMic4666_1090	PATRIC.31964.6.NC_010407.CDS.1067689.1070292.rev	PATRIC	CDS	1067689	1070292	2604	-	FIG00841842	PLF_1573_00000441	PGF_00033027	YP_001709768.1	867		Acyl-CoA dehydrogenase/oxidase domain protein
Clavibacter michiganensis subsp. sepedonicus	31964.6	NC_010407	fig|31964.6.peg.1091		VBIClaMic4666_1091	PATRIC.31964.6.NC_010407.CDS.1070371.1070604.fwd	PATRIC	CDS	1070371	1070604	234	+		PLF_1573_00004668	PGF_01252881		77		hypothetical protein
Clavibacter michiganensis subsp. sepedonicus	31964.6	NC_010407	fig|31964.6.peg.1092	CMS_1026	VBIClaMic4666_1092	PATRIC.31964.6.NC_010407.CDS.1070659.1070877.fwd	PATRIC	CDS	1070659	1070877	219	+	FIG00511172	PLF_1573_00002042	PGF_01251382	YP_001709769.1	72		hypothetical protein
Clavibacter michiganensis subsp. sepedonicus	31964.6	NC_010407	fig|31964.6.peg.1093	CMS_1027	VBIClaMic4666_1093	PATRIC.31964.6.NC_010407.CDS.1070894.1071814.rev	PATRIC	CDS	1070894	1071814	921	-	FIG00000195	PLF_1573_00001661	PGF_00033936	YP_001709770.1	306	purC	Phosphoribosylaminoimidazole-succinocarboxamide synthase (EC 6.3.2.6)
Clavibacter michiganensis subsp. sepedonicus	31964.6	NC_010407	fig|31964.6.peg.1094	CMS_1028	VBIClaMic4666_1094	PATRIC.31964.6.NC_010407.CDS.1071811.1073061.rev	PATRIC	CDS	1071811	1073061	1251	-	FIG00000235	PLF_1573_00001660	PGF_00033929	YP_001709771.1	416	purD	Phosphoribosylamine--glycine ligase (EC 6.3.4.13)
Clavibacter michiganensis subsp. sepedonicus	31964.6	NC_010407	fig|31964.6.peg.1095	CMS_1029	VBIClaMic4666_1095	PATRIC.31964.6.NC_010407.CDS.1073441.1073821.fwd	PATRIC	CDS	1073441	1073821	381	+	FIG00511330	PLF_1573_00001404	PGF_00000576	YP_001709772.1	126		FIG00820565: hypothetical protein
Clavibacter michiganensis subsp. sepedonicus	31964.6	NC_010407	fig|31964.6.peg.1096	CMS_1030	VBIClaMic4666_1096	PATRIC.31964.6.NC_010407.CDS.1073880.1074188.fwd	PATRIC	CDS	1073880	1074188	309	+	FIG00511984	PLF_1573_00000081	PGF_01253322	YP_001709773.1	102		hypothetical protein
Clavibacter michiganensis subsp. sepedonicus	31964.6	NC_010407	fig|31964.6.peg.1097	CMS_1031	VBIClaMic4666_1097	PATRIC.31964.6.NC_010407.CDS.1074240.1075700.rev	PATRIC	CDS	1074240	1075700	1461	-	FIG00000179	PLF_1573_00000476	PGF_00050995	YP_001709774.1	486	purF	Amidophosphoribosyltransferase (EC 2.4.2.14)
Clavibacter michiganensis subsp. sepedonicus	31964.6	NC_010407	fig|31964.6.peg.1098	CMS_1032	VBIClaMic4666_1098	PATRIC.31964.6.NC_010407.CDS.1075790.1076899.fwd	PATRIC	CDS	1075790	1076899	1110	+	FIG00000222	PLF_1573_00002461	PGF_00033954	YP_001709775.1	369	purM	Phosphoribosylformylglycinamidine cyclo-ligase (EC 6.3.3.1)
Clavibacter michiganensis subsp. sepedonicus	31964.6	NC_010407	fig|31964.6.peg.1099	CMS_1033	VBIClaMic4666_1099	PATRIC.31964.6.NC_010407.CDS.1077041.1077181.rev	PATRIC	CDS	1077041	1077181	141	-	FIG00638284	PLF_1573_00001077	PGF_01251276	YP_001709776.1	46		hypothetical protein
Clavibacter michiganensis subsp. sepedonicus	31964.6	NC_010407	fig|31964.6.peg.1100		VBIClaMic4666_1100	PATRIC.31964.6.NC_010407.CDS.1077262.1077399.rev	PATRIC	CDS	1077262	1077399	138	-		PLF_1573_00004956	PGF_01253161		45		hypothetical protein
Clavibacter michiganensis subsp. sepedonicus	31964.6	NC_010407	fig|31964.6.peg.1101	CMS_1034	VBIClaMic4666_1101	PATRIC.31964.6.NC_010407.CDS.1077460.1078590.fwd	PATRIC	CDS	1077460	1078590	1131	+	FIG01340419	PLF_1573_00001304	PGF_00005689	YP_001709777.1	376		Flavine-dependent monooxygenase
Clavibacter michiganensis subsp. sepedonicus	31964.6	NC_010407	fig|31964.6.peg.1102	CMS_1035	VBIClaMic4666_1102	PATRIC.31964.6.NC_010407.CDS.1078923.1079486.rev	PATRIC	CDS	1078923	1079486	564	-		PLF_1573_00003027	PGF_01251718	YP_001709778.1	187		hypothetical protein
Clavibacter michiganensis subsp. sepedonicus	31964.6	NC_010407	fig|31964.6.peg.1103	CMS_1036	VBIClaMic4666_1103	PATRIC.31964.6.NC_010407.CDS.1079483.1079902.rev	PATRIC	CDS	1079483	1079902	420	-	FIG00544229	PLF_1573_00004080	PGF_00276580	YP_001709779.1	139		hypothetical protein
Clavibacter michiganensis subsp. sepedonicus	31964.6	NC_010407	fig|31964.6.peg.1104	CMS_1037	VBIClaMic4666_1104	PATRIC.31964.6.NC_010407.CDS.1079899.1080795.rev	PATRIC	CDS	1079899	1080795	897	-	FIG00638284	PLF_1573_00002625	PGF_00251055	YP_001709780.1	298		hypothetical protein
Clavibacter michiganensis subsp. sepedonicus	31964.6	NC_010407	fig|31964.6.peg.1105	CMS_1038	VBIClaMic4666_1105	PATRIC.31964.6.NC_010407.CDS.1080943.1083003.rev	PATRIC	CDS	1080943	1083003	2061	-	FIG00945276	PLF_1573_00001042	PGF_00409656	YP_001709781.1	686		putative membrane protein
Clavibacter michiganensis subsp. sepedonicus	31964.6	NC_010407	fig|31964.6.peg.1106	CMS_1039	VBIClaMic4666_1106	PATRIC.31964.6.NC_010407.CDS.1083092.1083757.rev	PATRIC	CDS	1083092	1083757	666	-	FIG00761799	PLF_1573_00001031	PGF_00407457	YP_001709782.1	221		putative integral membrane protein
Clavibacter michiganensis subsp. sepedonicus	31964.6	NC_010407	fig|31964.6.peg.1107	CMS_1040	VBIClaMic4666_1107	PATRIC.31964.6.NC_010407.CDS.1083821.1085263.fwd	PATRIC	CDS	1083821	1085263	1443	+	FIG00005520	PLF_1573_00002366	PGF_00010248	YP_001709783.1	480		GntR family transcriptional regulator MSMEG2324 @ Transcriptional regulator, GntR family domain
Clavibacter michiganensis subsp. sepedonicus	31964.6	NC_010407	fig|31964.6.peg.1108	CMS_1041	VBIClaMic4666_1108	PATRIC.31964.6.NC_010407.CDS.1085441.1086457.fwd	PATRIC	CDS	1085441	1086457	1017	+	FIG00664301	PLF_1573_00004081	PGF_01252403	YP_001709784.1	338		hypothetical protein
Clavibacter michiganensis subsp. sepedonicus	31964.6	NC_010407	fig|31964.6.peg.1109		VBIClaMic4666_1109	PATRIC.31964.6.NC_010407.CDS.1086454.1086570.fwd	PATRIC	CDS	1086454	1086570	117	+		PLF_1573_00005054	PGF_01253257		38		hypothetical protein
Clavibacter michiganensis subsp. sepedonicus	31964.6	NC_010407	fig|31964.6.peg.1110	CMS_1042	VBIClaMic4666_1110	PATRIC.31964.6.NC_010407.CDS.1086567.1088648.fwd	PATRIC	CDS	1086567	1088648	2082	+	FIG00109688	PLF_1573_00000049	PGF_00008870	YP_001709785.1	693		Glycogen debranching enzyme (EC 3.2.1.-)
Clavibacter michiganensis subsp. sepedonicus	31964.6	NC_010407	fig|31964.6.peg.1111	CMS_1043	VBIClaMic4666_1111	PATRIC.31964.6.NC_010407.CDS.1089184.1089708.fwd	PATRIC	CDS	1089184	1089708	525	+	FIG01306568	PLF_1573_00000001	PGF_00022162	YP_001709786.1	174		Mobile element protein
Clavibacter michiganensis subsp. sepedonicus	31964.6	NC_010407	fig|31964.6.peg.1112	CMS_1044	VBIClaMic4666_1112	PATRIC.31964.6.NC_010407.CDS.1089891.1092335.fwd	PATRIC	CDS	1089891	1092335	2445	+	FIG00000476	PLF_1573_00000222	PGF_00008872	YP_001709787.1	814	glgP	Glycogen phosphorylase (EC 2.4.1.1)
Clavibacter michiganensis subsp. sepedonicus	31964.6	NC_010407	fig|31964.6.peg.1113	CMS_1045	VBIClaMic4666_1113	PATRIC.31964.6.NC_010407.CDS.1092398.1093744.rev	PATRIC	CDS	1092398	1093744	1347	-	FIG00512607	PLF_1573_00000938	PGF_01253389	YP_001709788.1	448		hypothetical protein
Clavibacter michiganensis subsp. sepedonicus	31964.6	NC_010407	fig|31964.6.peg.1114	CMS_1046	VBIClaMic4666_1114	PATRIC.31964.6.NC_010407.CDS.1093899.1095935.rev	PATRIC	CDS	1093899	1095935	2037	-	FIG00109688	PLF_1573_00001364	PGF_00008870	YP_001709789.1	678		Glycogen debranching enzyme (EC 3.2.1.-)
Clavibacter michiganensis subsp. sepedonicus	31964.6	NC_010407	fig|31964.6.peg.1115	CMS_1047	VBIClaMic4666_1115	PATRIC.31964.6.NC_010407.CDS.1095976.1097181.fwd	PATRIC	CDS	1095976	1097181	1206	+	FIG00000001	PLF_1573_00001394	PGF_00420043	YP_001709790.1	401		Cysteine desulfurase (EC 2.8.1.7)
Clavibacter michiganensis subsp. sepedonicus	31964.6	NC_010407	fig|31964.6.peg.1116	CMS_1048	VBIClaMic4666_1116	PATRIC.31964.6.NC_010407.CDS.1097178.1098371.fwd	PATRIC	CDS	1097178	1098371	1194	+	FIG00000626	PLF_1573_00002725	PGF_00413347	YP_001709791.1	397	mnmA	tRNA-specific 2-thiouridylase MnmA
Clavibacter michiganensis subsp. sepedonicus	31964.6	NC_010407	fig|31964.6.peg.1117	CMS_1049	VBIClaMic4666_1117	PATRIC.31964.6.NC_010407.CDS.1098379.1100922.fwd	PATRIC	CDS	1098379	1100922	2544	+	FIG00051439	PLF_1573_00001530	PGF_00421366	YP_001709792.1	847	ligA	DNA ligase (NAD(+)) (EC 6.5.1.2)
Clavibacter michiganensis subsp. sepedonicus	31964.6	NC_010407	fig|31964.6.peg.1118	CMS_1050	VBIClaMic4666_1118	PATRIC.31964.6.NC_010407.CDS.1101047.1102405.fwd	PATRIC	CDS	1101047	1102405	1359	+	FIG00512185	PLF_1573_00001266	PGF_01251291	YP_001709793.1	452		Uncharacterized protein Rv2079/MT2140
Clavibacter michiganensis subsp. sepedonicus	31964.6	NC_010407	fig|31964.6.peg.1119		VBIClaMic4666_1119	PATRIC.31964.6.NC_010407.CDS.1102834.1102956.rev	PATRIC	CDS	1102834	1102956	123	-		PLF_1573_00005023	PGF_01253227		40		hypothetical protein
Clavibacter michiganensis subsp. sepedonicus	31964.6	NC_010407	fig|31964.6.peg.1120	CMS_1052	VBIClaMic4666_1120	PATRIC.31964.6.NC_010407.CDS.1103004.1103387.fwd	PATRIC	CDS	1103004	1103387	384	+	FIG00000432	PLF_1573_00000228	PGF_00067581	YP_001709794.1	127	gatC	Aspartyl-tRNA(Asn) amidotransferase subunit C (EC 6.3.5.6) @ Glutamyl-tRNA(Gln) amidotransferase subunit C (EC 6.3.5.7)
Clavibacter michiganensis subsp. sepedonicus	31964.6	NC_010407	fig|31964.6.peg.1121	CMS_1053	VBIClaMic4666_1121	PATRIC.31964.6.NC_010407.CDS.1103395.1104945.fwd	PATRIC	CDS	1103395	1104945	1551	+	FIG00000359	PLF_1573_00001476	PGF_00067524	YP_001709795.1	516	gatA	Aspartyl-tRNA(Asn) amidotransferase subunit A (EC 6.3.5.6) @ Glutamyl-tRNA(Gln) amidotransferase subunit A (EC 6.3.5.7)
Clavibacter michiganensis subsp. sepedonicus	31964.6	NC_010407	fig|31964.6.peg.1122	CMS_1054	VBIClaMic4666_1122	PATRIC.31964.6.NC_010407.CDS.1104945.1106447.fwd	PATRIC	CDS	1104945	1106447	1503	+	FIG00000399	PLF_1573_00000481	PGF_00067554	YP_001709796.1	500	gatB	Aspartyl-tRNA(Asn) amidotransferase subunit B (EC 6.3.5.6) @ Glutamyl-tRNA(Gln) amidotransferase subunit B (EC 6.3.5.7)
Clavibacter michiganensis subsp. sepedonicus	31964.6	NC_010407	fig|31964.6.peg.1123	CMS_1055	VBIClaMic4666_1123	PATRIC.31964.6.NC_010407.CDS.1106444.1108081.fwd	PATRIC	CDS	1106444	1108081	1638	+	FIG01956052	PLF_1573_00000170	PGF_00012167	YP_001709797.1	545		ABC-type transporter, duplicated ATPase component
Clavibacter michiganensis subsp. sepedonicus	31964.6	NC_010407	fig|31964.6.peg.1124	CMS_1056	VBIClaMic4666_1124	PATRIC.31964.6.NC_010407.CDS.1108100.1109749.rev	PATRIC	CDS	1108100	1109749	1650	-	FIG00511827	PLF_1573_00001035	PGF_00408062	YP_001709798.1	549		putative lipoprotein
Clavibacter michiganensis subsp. sepedonicus	31964.6	NC_010407	fig|31964.6.peg.1125		VBIClaMic4666_1125	PATRIC.31964.6.NC_010407.CDS.1109931.1110602.fwd	PATRIC	CDS	1109931	1110602	672	+	FIG00512190	PLF_1573_00002639	PGF_00251055		223		hypothetical protein
Clavibacter michiganensis subsp. sepedonicus	31964.6	NC_010407	fig|31964.6.peg.1126	CMS_1058	VBIClaMic4666_1126	PATRIC.31964.6.NC_010407.CDS.1110681.1111097.rev	PATRIC	CDS	1110681	1111097	417	-	FIG01306568	PLF_1573_00000002	PGF_00022162	YP_001709800.1	138		Mobile element protein
Clavibacter michiganensis subsp. sepedonicus	31964.6	NC_010407	fig|31964.6.peg.1127	CMS_1059	VBIClaMic4666_1127	PATRIC.31964.6.NC_010407.CDS.1111740.1113428.rev	PATRIC	CDS	1111740	1113428	1689	-	FIG00018699	PLF_1573_00001272	PGF_00017565	YP_001709801.1	562	fadD	Long-chain-fatty-acid--CoA ligase (EC 6.2.1.3)
Clavibacter michiganensis subsp. sepedonicus	31964.6	NC_010407	fig|31964.6.peg.1128	CMS_1060	VBIClaMic4666_1128	PATRIC.31964.6.NC_010407.CDS.1113505.1113951.rev	PATRIC	CDS	1113505	1113951	447	-	FIG00638284	PLF_1573_00000937	PGF_00392645	YP_001709802.1	148		hypothetical protein
Clavibacter michiganensis subsp. sepedonicus	31964.6	NC_010407	fig|31964.6.peg.1129		VBIClaMic4666_1129	PATRIC.31964.6.NC_010407.CDS.1114001.1114423.rev	PATRIC	CDS	1114001	1114423	423	-		PLF_1573_00004434	PGF_01252664		140		hypothetical protein
Clavibacter michiganensis subsp. sepedonicus	31964.6	NC_010407	fig|31964.6.peg.1130	CMS_1062	VBIClaMic4666_1130	PATRIC.31964.6.NC_010407.CDS.1114408.1118565.rev	PATRIC	CDS	1114408	1118565	4158	-	FIG01309712	PLF_1573_00004082	PGF_00006426	YP_001709803.1	1385		FtsK/SpoIIIE family protein
Clavibacter michiganensis subsp. sepedonicus	31964.6	NC_010407	fig|31964.6.peg.1131	CMS_1063	VBIClaMic4666_1131	PATRIC.31964.6.NC_010407.CDS.1118562.1119455.rev	PATRIC	CDS	1118562	1119455	894	-	FIG00638284	PLF_1573_00004083	PGF_01252404	YP_001709804.1	297		hypothetical protein
Clavibacter michiganensis subsp. sepedonicus	31964.6	NC_010407	fig|31964.6.peg.1132	CMS_1064	VBIClaMic4666_1132	PATRIC.31964.6.NC_010407.CDS.1119458.1120750.rev	PATRIC	CDS	1119458	1120750	1293	-	FIG00638284	PLF_1573_00003302	PGF_01251920	YP_001709805.1	430		hypothetical protein
Clavibacter michiganensis subsp. sepedonicus	31964.6	NC_010407	fig|31964.6.peg.1133	CMS_1065	VBIClaMic4666_1133	PATRIC.31964.6.NC_010407.CDS.1120765.1121022.rev	PATRIC	CDS	1120765	1121022	258	-		PLF_1573_00004622	PGF_01252838	YP_001709806.1	85		hypothetical protein
Clavibacter michiganensis subsp. sepedonicus	31964.6	NC_010407	fig|31964.6.peg.1134	CMS_1066	VBIClaMic4666_1134	PATRIC.31964.6.NC_010407.CDS.1121012.1122031.rev	PATRIC	CDS	1121012	1122031	1020	-	FIG00638284	PLF_1573_00004084	PGF_01252405	YP_001709807.1	339		hypothetical protein
Clavibacter michiganensis subsp. sepedonicus	31964.6	NC_010407	fig|31964.6.peg.1135	CMS_1067	VBIClaMic4666_1135	PATRIC.31964.6.NC_010407.CDS.1122357.1122698.fwd	PATRIC	CDS	1122357	1122698	342	+	FIG01122162	PLF_1573_00004085	PGF_01252406	YP_001709808.1	113		hypothetical protein
Clavibacter michiganensis subsp. sepedonicus	31964.6	NC_010407	fig|31964.6.peg.1136	CMS_1068	VBIClaMic4666_1136	PATRIC.31964.6.NC_010407.CDS.1122717.1123031.fwd	PATRIC	CDS	1122717	1123031	315	+	FIG01124363	PLF_1573_00004086	PGF_00229111	YP_001709809.1	104		hypothetical protein
Clavibacter michiganensis subsp. sepedonicus	31964.6	NC_010407	fig|31964.6.peg.1137	CMS_1069	VBIClaMic4666_1137	PATRIC.31964.6.NC_010407.CDS.1123037.1124059.fwd	PATRIC	CDS	1123037	1124059	1023	+	FIG00638284	PLF_1573_00004185	PGF_01252467	YP_001709810.1	340		hypothetical protein
Clavibacter michiganensis subsp. sepedonicus	31964.6	NC_010407	fig|31964.6.peg.1138	CMS_1070	VBIClaMic4666_1138	PATRIC.31964.6.NC_010407.CDS.1124056.1124445.fwd	PATRIC	CDS	1124056	1124445	390	+		PLF_1573_00004470	PGF_01252696	YP_001709811.1	129		hypothetical protein
Clavibacter michiganensis subsp. sepedonicus	31964.6	NC_010407	fig|31964.6.peg.1139	CMS_1071	VBIClaMic4666_1139	PATRIC.31964.6.NC_010407.CDS.1124465.1124794.fwd	PATRIC	CDS	1124465	1124794	330	+		PLF_1573_00004526	PGF_01252750	YP_001709812.1	109		hypothetical protein
Clavibacter michiganensis subsp. sepedonicus	31964.6	NC_010407	fig|31964.6.peg.1140		VBIClaMic4666_1140	PATRIC.31964.6.NC_010407.CDS.1124769.1125050.rev	PATRIC	CDS	1124769	1125050	282	-		PLF_1573_00004583	PGF_01252803		93		hypothetical protein
Clavibacter michiganensis subsp. sepedonicus	31964.6	NC_010407	fig|31964.6.peg.1141	CMS_1072	VBIClaMic4666_1141	PATRIC.31964.6.NC_010407.CDS.1125022.1127109.fwd	PATRIC	CDS	1125022	1127109	2088	+	FIG00638284	PLF_1573_00000031	PGF_01251770	YP_001709813.1	695		hypothetical protein
Clavibacter michiganensis subsp. sepedonicus	31964.6	NC_010407	fig|31964.6.peg.1142	CMS_1079	VBIClaMic4666_1142	PATRIC.31964.6.NC_010407.CDS.1128790.1130238.rev	PATRIC	CDS	1128790	1130238	1449	-	FIG00139162	PLF_1573_00001668	PGF_00034218	YP_001709820.1	482		Phytoene dehydrogenase and related proteins
Clavibacter michiganensis subsp. sepedonicus	31964.6	NC_010407	fig|31964.6.peg.1143	CMS_1080	VBIClaMic4666_1143	PATRIC.31964.6.NC_010407.CDS.1130248.1131246.rev	PATRIC	CDS	1130248	1131246	999	-	FIG00546160	PLF_1573_00001229	PGF_00422870	YP_001709821.1	332		Dehydrogenases with different specificities (related to short-chain alcohol dehydrogenases)
Clavibacter michiganensis subsp. sepedonicus	31964.6	NC_010407	fig|31964.6.peg.1144	CMS_1081	VBIClaMic4666_1144	PATRIC.31964.6.NC_010407.CDS.1131345.1133033.rev	PATRIC	CDS	1131345	1133033	1689	-	FIG00018699	PLF_1573_00002346	PGF_00017565	YP_001709822.1	562		Long-chain-fatty-acid--CoA ligase (EC 6.2.1.3)
Clavibacter michiganensis subsp. sepedonicus	31964.6	NC_010407	fig|31964.6.peg.1145	CMS_1082	VBIClaMic4666_1145	PATRIC.31964.6.NC_010407.CDS.1133098.1134027.rev	PATRIC	CDS	1133098	1134027	930	-	FIG01319309	PLF_1573_00000102	PGF_00404475	YP_001709823.1	309		probable oxidoreductase/Short-chain dehydrogenase
Clavibacter michiganensis subsp. sepedonicus	31964.6	NC_010407	fig|31964.6.peg.1146	CMS_1083	VBIClaMic4666_1146	PATRIC.31964.6.NC_010407.CDS.1134226.1134501.fwd	PATRIC	CDS	1134226	1134501	276	+	FIG00638284	PLF_1573_00004589	PGF_00254003	YP_001709824.1	91		hypothetical protein
Clavibacter michiganensis subsp. sepedonicus	31964.6	NC_010407	fig|31964.6.peg.1147	CMS_1084	VBIClaMic4666_1147	PATRIC.31964.6.NC_010407.CDS.1134498.1135736.fwd	PATRIC	CDS	1134498	1135736	1239	+	FIG00020897	PLF_1573_00001097	PGF_00026946	YP_001709825.1	412		Acetylornithine deacetylase (EC 3.5.1.16)
Clavibacter michiganensis subsp. sepedonicus	31964.6	NC_010407	fig|31964.6.peg.1148		VBIClaMic4666_1148	PATRIC.31964.6.NC_010407.CDS.1136238.1136372.rev	PATRIC	CDS	1136238	1136372	135	-		PLF_1573_00002274	PGF_01251498		44		hypothetical protein
Clavibacter michiganensis subsp. sepedonicus	31964.6	NC_010407	fig|31964.6.peg.1149	CMS_1085	VBIClaMic4666_1149	PATRIC.31964.6.NC_010407.CDS.1136379.1136795.fwd	PATRIC	CDS	1136379	1136795	417	+	FIG01306568	PLF_1573_00000002	PGF_00022162	YP_001709826.1	138		Mobile element protein
Clavibacter michiganensis subsp. sepedonicus	31964.6	NC_010407	fig|31964.6.peg.1150	CMS_1086	VBIClaMic4666_1150	PATRIC.31964.6.NC_010407.CDS.1136805.1138946.fwd	PATRIC	CDS	1136805	1138946	2142	+	FIG00998995	PLF_1573_00000145	PGF_00037359	YP_001709827.1	713		Alanyl dipeptidyl peptidase
Clavibacter michiganensis subsp. sepedonicus	31964.6	NC_010407	fig|31964.6.peg.1151	CMS_1087	VBIClaMic4666_1151	PATRIC.31964.6.NC_010407.CDS.1138965.1139666.rev	PATRIC	CDS	1138965	1139666	702	-	FIG00638284	PLF_1573_00004087	PGF_00119781	YP_001709828.1	233		hypothetical protein
Clavibacter michiganensis subsp. sepedonicus	31964.6	NC_010407	fig|31964.6.peg.1152	CMS_1088	VBIClaMic4666_1152	PATRIC.31964.6.NC_010407.CDS.1139722.1140447.rev	PATRIC	CDS	1139722	1140447	726	-	FIG00511656	PLF_1573_00000850	PGF_01253332	YP_001709829.1	241		hypothetical protein
Clavibacter michiganensis subsp. sepedonicus	31964.6	NC_010407	fig|31964.6.peg.1153	CMS_1089	VBIClaMic4666_1153	PATRIC.31964.6.NC_010407.CDS.1140555.1142309.fwd	PATRIC	CDS	1140555	1142309	1755	+	FIG00001377	PLF_1573_00001744	PGF_00045997	YP_001709830.1	584		Pyruvate oxidase [ubiquinone, cytochrome] (EC 1.2.2.2)
Clavibacter michiganensis subsp. sepedonicus	31964.6	NC_010407	fig|31964.6.peg.1154	CMS_1090	VBIClaMic4666_1154	PATRIC.31964.6.NC_010407.CDS.1142372.1142689.fwd	PATRIC	CDS	1142372	1142689	318	+	FIG00027695	PLF_1573_00000985	PGF_01253420	YP_001709831.1	105		hypothetical protein
Clavibacter michiganensis subsp. sepedonicus	31964.6	NC_010407	fig|31964.6.peg.1155	CMS_1091	VBIClaMic4666_1155	PATRIC.31964.6.NC_010407.CDS.1142705.1143745.rev	PATRIC	CDS	1142705	1143745	1041	-	FIG01007502	PLF_1573_00001144	PGF_00037648	YP_001709832.1	346		Alcohol dehydrogenase (EC 1.1.1.1)
Clavibacter michiganensis subsp. sepedonicus	31964.6	NC_010407	fig|31964.6.peg.1156	CMS_1092	VBIClaMic4666_1156	PATRIC.31964.6.NC_010407.CDS.1143834.1144208.fwd	PATRIC	CDS	1143834	1144208	375	+		PLF_1573_00002694	PGF_00141984	YP_001709833.1	124		hypothetical protein
Clavibacter michiganensis subsp. sepedonicus	31964.6	NC_010407	fig|31964.6.peg.1157	CMS_1093	VBIClaMic4666_1157	PATRIC.31964.6.NC_010407.CDS.1144171.1144962.rev	PATRIC	CDS	1144171	1144962	792	-	FIG00512128	PLF_1573_00000282	PGF_01251658	YP_001709834.1	263		Lipase/esterase
Clavibacter michiganensis subsp. sepedonicus	31964.6	NC_010407	fig|31964.6.peg.1158	CMS_1094	VBIClaMic4666_1158	PATRIC.31964.6.NC_010407.CDS.1144962.1146110.rev	PATRIC	CDS	1144962	1146110	1149	-	FIG00511120	PLF_1573_00001979	PGF_00251055	YP_001709835.1	382		hypothetical protein
Clavibacter michiganensis subsp. sepedonicus	31964.6	NC_010407	fig|31964.6.peg.1159	CMS_1095	VBIClaMic4666_1159	PATRIC.31964.6.NC_010407.CDS.1146406.1148541.fwd	PATRIC	CDS	1146406	1148541	2136	+	FIG01192570	PLF_1573_00000050	PGF_00421281	YP_001709836.1	711		DNA helicase
Clavibacter michiganensis subsp. sepedonicus	31964.6	NC_010407	fig|31964.6.peg.1160		VBIClaMic4666_1160	PATRIC.31964.6.NC_010407.CDS.1148565.1148804.fwd	PATRIC	CDS	1148565	1148804	240	+		PLF_1573_00004651	PGF_01252864		79		hypothetical protein
Clavibacter michiganensis subsp. sepedonicus	31964.6	NC_010407	fig|31964.6.peg.1161		VBIClaMic4666_1161	PATRIC.31964.6.NC_010407.CDS.1149581.1149721.fwd	PATRIC	CDS	1149581	1149721	141	+	FIG01192570	PLF_1573_00000050	PGF_00421281		46		DNA helicase
Clavibacter michiganensis subsp. sepedonicus	31964.6	NC_010407	fig|31964.6.peg.1162	CMS_1099	VBIClaMic4666_1162	PATRIC.31964.6.NC_010407.CDS.1149815.1151185.fwd	PATRIC	CDS	1149815	1151185	1371	+	FIG01306568	PLF_1573_00000005	PGF_00022162	YP_001709839.1	456		Mobile element protein
Clavibacter michiganensis subsp. sepedonicus	31964.6	NC_010407	fig|31964.6.peg.1163	CMS_1100C	VBIClaMic4666_1163	PATRIC.31964.6.NC_010407.CDS.1152062.1152238.rev	PATRIC	CDS	1152062	1152238	177	-	FIG00638284	PLF_1573_00002261	PGF_01251487	YP_001709843.1	58		hypothetical protein
Clavibacter michiganensis subsp. sepedonicus	31964.6	NC_010407	fig|31964.6.peg.1164	CMS_1101	VBIClaMic4666_1164	PATRIC.31964.6.NC_010407.CDS.1152289.1153662.rev	PATRIC	CDS	1152289	1153662	1374	-	FIG00009989	PLF_1573_00001592	PGF_00025491	YP_001709844.1	457		Niacin transporter NiaP
Clavibacter michiganensis subsp. sepedonicus	31964.6	NC_010407	fig|31964.6.peg.1165	CMS_1101A	VBIClaMic4666_1165	PATRIC.31964.6.NC_010407.CDS.1153777.1154667.rev	PATRIC	CDS	1153777	1154667	891	-	FIG00511352	PLF_1573_00000771	PGF_00058263	YP_001709845.1	296		Transcriptional regulator
Clavibacter michiganensis subsp. sepedonicus	31964.6	NC_010407	fig|31964.6.peg.1166	CMS_1102	VBIClaMic4666_1166	PATRIC.31964.6.NC_010407.CDS.1154841.1157099.rev	PATRIC	CDS	1154841	1157099	2259	-	FIG00149125	PLF_1573_00000052	PGF_00012964	YP_001709846.1	752	thiED	Hydroxymethylpyrimidine phosphate kinase ThiD (EC 2.7.4.7)
Clavibacter michiganensis subsp. sepedonicus	31964.6	NC_010407	fig|31964.6.peg.1167	CMS_1103	VBIClaMic4666_1167	PATRIC.31964.6.NC_010407.CDS.1157096.1157923.rev	PATRIC	CDS	1157096	1157923	828	-	FIG00000957	PLF_1573_00001434	PGF_00012908	YP_001709847.1	275	thiM	Hydroxyethylthiazole kinase (EC 2.7.1.50)
Clavibacter michiganensis subsp. sepedonicus	31964.6	NC_010407	fig|31964.6.peg.1168	CMS_1107	VBIClaMic4666_1168	PATRIC.31964.6.NC_010407.CDS.1159991.1162156.rev	PATRIC	CDS	1159991	1162156	2166	-	FIG00614142	PLF_1573_00001691	PGF_00037836	YP_001709851.1	721		Protease II (EC 3.4.21.83)
Clavibacter michiganensis subsp. sepedonicus	31964.6	NC_010407	fig|31964.6.peg.1169	CMS_1108	VBIClaMic4666_1169	PATRIC.31964.6.NC_010407.CDS.1162166.1162354.rev	PATRIC	CDS	1162166	1162354	189	-		PLF_1573_00004775	PGF_01252983	YP_001709852.1	62		hypothetical membrane protein
Clavibacter michiganensis subsp. sepedonicus	31964.6	NC_010407	fig|31964.6.peg.1170	CMS_1109	VBIClaMic4666_1170	PATRIC.31964.6.NC_010407.CDS.1162467.1163936.rev	PATRIC	CDS	1162467	1163936	1470	-	FIG01418635	PLF_1573_00002252	PGF_00414518	YP_001709853.1	489		uncharacterized protein probably involved in trehalose biosynthesis
Clavibacter michiganensis subsp. sepedonicus	31964.6	NC_010407	fig|31964.6.peg.1171	CMS_1110	VBIClaMic4666_1171	PATRIC.31964.6.NC_010407.CDS.1163940.1164218.rev	PATRIC	CDS	1163940	1164218	279	-	FIG01441398	PLF_1573_00001564	PGF_00023531	YP_001709854.1	92		Mycoredoxin (EC 1.20.4.3)
Clavibacter michiganensis subsp. sepedonicus	31964.6	NC_010407	fig|31964.6.peg.1172	CMS_1111	VBIClaMic4666_1172	PATRIC.31964.6.NC_010407.CDS.1164322.1165608.rev	PATRIC	CDS	1164322	1165608	1287	-	FIG00511419	PLF_1573_00000642	PGF_00037449	YP_001709855.1	428	xyoA	Probable xylitol oxidase (EC 1.1.3.41)
Clavibacter michiganensis subsp. sepedonicus	31964.6	NC_010407	fig|31964.6.peg.1173	CMS_1112	VBIClaMic4666_1173	PATRIC.31964.6.NC_010407.CDS.1165743.1168796.rev	PATRIC	CDS	1165743	1168796	3054	-	FIG00001548	PLF_1573_00000230	PGF_00401664	YP_001709856.1	1017	lacZ2	Beta-galactosidase (EC 3.2.1.23) (Lactase)
Clavibacter michiganensis subsp. sepedonicus	31964.6	NC_010407	fig|31964.6.peg.1174	CMS_1113	VBIClaMic4666_1174	PATRIC.31964.6.NC_010407.CDS.1168933.1169811.rev	PATRIC	CDS	1168933	1169811	879	-	FIG00512219	PLF_1573_00000758	PGF_00054880	YP_001709857.1	292		Sugar transport system permease protein
Clavibacter michiganensis subsp. sepedonicus	31964.6	NC_010407	fig|31964.6.peg.1175	CMS_1114	VBIClaMic4666_1175	PATRIC.31964.6.NC_010407.CDS.1169898.1170914.rev	PATRIC	CDS	1169898	1170914	1017	-	FIG00512113	PLF_1573_00000635	PGF_00035863	YP_001709858.1	338		Predicted galacto-N-biose-/lacto-N-biose I ABC transporter, permease component 1
Clavibacter michiganensis subsp. sepedonicus	31964.6	NC_010407	fig|31964.6.peg.1176		VBIClaMic4666_1176	PATRIC.31964.6.NC_010407.CDS.1170911.1171570.rev	PATRIC	CDS	1170911	1171570	660	-	FIG00135494	PLF_1573_00000628	PGF_00035108		219		Possible alpha-xyloside ABC transporter, substrate-binding component
Clavibacter michiganensis subsp. sepedonicus	31964.6	NC_010407	fig|31964.6.peg.1177		VBIClaMic4666_1177	PATRIC.31964.6.NC_010407.CDS.1171727.1172215.rev	PATRIC	CDS	1171727	1172215	489	-	FIG00135494	PLF_1573_00000628	PGF_00035108		162		Possible alpha-xyloside ABC transporter, substrate-binding component
Clavibacter michiganensis subsp. sepedonicus	31964.6	NC_010407	fig|31964.6.peg.1178	CMS_1117	VBIClaMic4666_1178	PATRIC.31964.6.NC_010407.CDS.1172386.1172646.rev	PATRIC	CDS	1172386	1172646	261	-	FIG00512162	PLF_1573_00002643	PGF_01251572	YP_001709859.1	86		hypothetical protein
Clavibacter michiganensis subsp. sepedonicus	31964.6	NC_010407	fig|31964.6.peg.1179	CMS_1118	VBIClaMic4666_1179	PATRIC.31964.6.NC_010407.CDS.1172830.1173261.fwd	PATRIC	CDS	1172830	1173261	432	+		PLF_1573_00000851	PGF_01253333	YP_001709860.1	143		hypothetical protein
Clavibacter michiganensis subsp. sepedonicus	31964.6	NC_010407	fig|31964.6.peg.1180	CMS_1119	VBIClaMic4666_1180	PATRIC.31964.6.NC_010407.CDS.1173293.1174744.fwd	PATRIC	CDS	1173293	1174744	1452	+	FIG00511297	PLF_1573_00001305	PGF_01251296	YP_001709861.1	483		Flotillin-like protein
Clavibacter michiganensis subsp. sepedonicus	31964.6	NC_010407	fig|31964.6.peg.1181	CMS_1120	VBIClaMic4666_1181	PATRIC.31964.6.NC_010407.CDS.1174794.1176002.fwd	PATRIC	CDS	1174794	1176002	1209	+	FIG01722264	PLF_1573_00001980	PGF_00251055	YP_001709862.1	402		hypothetical protein
Clavibacter michiganensis subsp. sepedonicus	31964.6	NC_010407	fig|31964.6.peg.1182	CMS_1122	VBIClaMic4666_1182	PATRIC.31964.6.NC_010407.CDS.1176794.1177147.rev	PATRIC	CDS	1176794	1177147	354	-		PLF_1573_00004495	PGF_01252720	YP_001709863.1	117		hypothetical protein
Clavibacter michiganensis subsp. sepedonicus	31964.6	NC_010407	fig|31964.6.peg.1183	CMS_1123	VBIClaMic4666_1183	PATRIC.31964.6.NC_010407.CDS.1177590.1178339.rev	PATRIC	CDS	1177590	1178339	750	-	FIG00638284	PLF_1573_00004252	PGF_01252515	YP_001709864.1	249		hypothetical protein
Clavibacter michiganensis subsp. sepedonicus	31964.6	NC_010407	fig|31964.6.peg.1184	CMS_1124	VBIClaMic4666_1184	PATRIC.31964.6.NC_010407.CDS.1178549.1179430.rev	PATRIC	CDS	1178549	1179430	882	-	FIG00000664	PLF_1573_00000452	PGF_00004355	YP_001709865.1	293		Ferredoxin subunits of nitrite reductase and ring-hydroxylating dioxygenases
Clavibacter michiganensis subsp. sepedonicus	31964.6	NC_010407	fig|31964.6.peg.1185	CMS_1125	VBIClaMic4666_1185	PATRIC.31964.6.NC_010407.CDS.1179534.1180265.rev	PATRIC	CDS	1179534	1180265	732	-	FIG00001540	PLF_1573_00000456	PGF_00416292	YP_001709866.1	243		3',5'-cyclic-nucleotide phosphodiesterase (EC 3.1.4.17)
Clavibacter michiganensis subsp. sepedonicus	31964.6	NC_010407	fig|31964.6.peg.1186	CMS_1126	VBIClaMic4666_1186	PATRIC.31964.6.NC_010407.CDS.1180393.1181292.fwd	PATRIC	CDS	1180393	1181292	900	+	FIG00511951	PLF_1573_00000640	PGF_01253295	YP_001709867.1	299		Probable macrolide-efflux transmembrane protein
Clavibacter michiganensis subsp. sepedonicus	31964.6	NC_010407	fig|31964.6.peg.1187	CMS_1127	VBIClaMic4666_1187	PATRIC.31964.6.NC_010407.CDS.1181332.1181700.fwd	PATRIC	CDS	1181332	1181700	369	+	FIG00511951	PLF_1573_00004486	PGF_01252712	YP_001709868.1	122		FIG00511955: hypothetical protein
Clavibacter michiganensis subsp. sepedonicus	31964.6	NC_010407	fig|31964.6.peg.1188	CMS_1128	VBIClaMic4666_1188	PATRIC.31964.6.NC_010407.CDS.1181817.1182713.rev	PATRIC	CDS	1181817	1182713	897	-	FIG01321859	PLF_1573_00001230	PGF_00422860	YP_001709869.1	298		Dehydrogenases with different specificities (related to short-chain alcohol dehydrogenases)
Clavibacter michiganensis subsp. sepedonicus	31964.6	NC_010407	fig|31964.6.peg.1189	CMS_1129	VBIClaMic4666_1189	PATRIC.31964.6.NC_010407.CDS.1182760.1183053.rev	PATRIC	CDS	1182760	1183053	294	-	FIG00511732	PLF_1573_00001981	PGF_00388189	YP_001709870.1	97		hypothetical protein
Clavibacter michiganensis subsp. sepedonicus	31964.6	NC_010407	fig|31964.6.peg.1190	CMS_1130	VBIClaMic4666_1190	PATRIC.31964.6.NC_010407.CDS.1183050.1183334.rev	PATRIC	CDS	1183050	1183334	285	-	FIG00511966	PLF_1573_00001982	PGF_01251347	YP_001709871.1	94		hypothetical protein
Clavibacter michiganensis subsp. sepedonicus	31964.6	NC_010407	fig|31964.6.peg.1191	CMS_1131	VBIClaMic4666_1191	PATRIC.31964.6.NC_010407.CDS.1183437.1183592.rev	PATRIC	CDS	1183437	1183592	156	-	FIG00511754	PLF_1573_00002154	PGF_01251449	YP_001709872.1	51		hypothetical protein
Clavibacter michiganensis subsp. sepedonicus	31964.6	NC_010407	fig|31964.6.peg.1192	CMS_1132	VBIClaMic4666_1192	PATRIC.31964.6.NC_010407.CDS.1183594.1183905.rev	PATRIC	CDS	1183594	1183905	312	-	FIG00512115	PLF_1573_00002128	PGF_01251434	YP_001709873.1	103		hypothetical protein
Clavibacter michiganensis subsp. sepedonicus	31964.6	NC_010407	fig|31964.6.peg.1193	CMS_1133	VBIClaMic4666_1193	PATRIC.31964.6.NC_010407.CDS.1184118.1185704.fwd	PATRIC	CDS	1184118	1185704	1587	+	FIG00148785	PLF_1573_00001810	PGF_00051946	YP_001709874.1	528		Siderophore biosynthesis L-2,4-diaminobutyrate decarboxylase
Clavibacter michiganensis subsp. sepedonicus	31964.6	NC_010407	fig|31964.6.peg.1194	CMS_1134	VBIClaMic4666_1194	PATRIC.31964.6.NC_010407.CDS.1185701.1187083.fwd	PATRIC	CDS	1185701	1187083	1383	+	FIG00148941	PLF_1573_00000742	PGF_00051965	YP_001709875.1	460		Siderophore biosynthesis protein, monooxygenase
Clavibacter michiganensis subsp. sepedonicus	31964.6	NC_010407	fig|31964.6.peg.1195	CMS_1135	VBIClaMic4666_1195	PATRIC.31964.6.NC_010407.CDS.1187080.1189593.fwd	PATRIC	CDS	1187080	1189593	2514	+	FIG00148795	PLF_1573_00000107	PGF_00422984	YP_001709876.1	837		Desferrioxamine E biosynthesis protein DesD @ Siderophore synthetase superfamily, group C @ Siderophore synthetase component, ligase
Clavibacter michiganensis subsp. sepedonicus	31964.6	NC_010407	fig|31964.6.peg.1196	CMS_1136	VBIClaMic4666_1196	PATRIC.31964.6.NC_010407.CDS.1189681.1190145.rev	PATRIC	CDS	1189681	1190145	465	-	FIG01841510	PLF_1573_00001378	PGF_00013970	YP_001709877.1	154		18 kDa antigen 2
Clavibacter michiganensis subsp. sepedonicus	31964.6	NC_010407	fig|31964.6.peg.1197	CMS_1137	VBIClaMic4666_1197	PATRIC.31964.6.NC_010407.CDS.1190281.1190631.rev	PATRIC	CDS	1190281	1190631	351	-	FIG00512394	PLF_1573_00001983	PGF_01251348	YP_001709878.1	116		hypothetical protein
Clavibacter michiganensis subsp. sepedonicus	31964.6	NC_010407	fig|31964.6.peg.1198	CMS_1138	VBIClaMic4666_1198	PATRIC.31964.6.NC_010407.CDS.1190761.1191453.fwd	PATRIC	CDS	1190761	1191453	693	+	FIG00511631	PLF_1573_00000741	PGF_00051590	YP_001709879.1	230		Short-chain dehydrogenase
Clavibacter michiganensis subsp. sepedonicus	31964.6	NC_010407	fig|31964.6.peg.1199	CMS_1139	VBIClaMic4666_1199	PATRIC.31964.6.NC_010407.CDS.1191569.1192219.fwd	PATRIC	CDS	1191569	1192219	651	+	FIG00629940	PLF_1573_00004088	PGF_01252407	YP_001709880.1	216		hypothetical protein
Clavibacter michiganensis subsp. sepedonicus	31964.6	NC_010407	fig|31964.6.peg.1200	CMS_1140	VBIClaMic4666_1200	PATRIC.31964.6.NC_010407.CDS.1192216.1193160.fwd	PATRIC	CDS	1192216	1193160	945	+	FIG00122148	PLF_1573_00000986	PGF_00371488	YP_001709881.1	314	NCU06945.1	hypothetical protein
Clavibacter michiganensis subsp. sepedonicus	31964.6	NC_010407	fig|31964.6.peg.1201	CMS_1141	VBIClaMic4666_1201	PATRIC.31964.6.NC_010407.CDS.1193299.1194315.fwd	PATRIC	CDS	1193299	1194315	1017	+	FIG00005027	PLF_1573_00002484	PGF_00042843	YP_001709882.1	338		Putative oxidoreductase YncB
Clavibacter michiganensis subsp. sepedonicus	31964.6	NC_010407	fig|31964.6.peg.1202	CMS_1142	VBIClaMic4666_1202	PATRIC.31964.6.NC_010407.CDS.1194263.1195447.rev	PATRIC	CDS	1194263	1195447	1185	-	FIG00136522	PLF_1573_00001448	PGF_00014185	YP_001709883.1	394		Inner membrane protein YihY, formerly thought to be RNase BN
Clavibacter michiganensis subsp. sepedonicus	31964.6	NC_010407	fig|31964.6.peg.1204	CMS_1143	VBIClaMic4666_1204	PATRIC.31964.6.NC_010407.CDS.1195542.1197122.fwd	PATRIC	CDS	1195542	1197122	1581	+	FIG00638284	PLF_1573_00001483	PGF_00415062	YP_001709884.1	526		CHAD domain containing protein
Clavibacter michiganensis subsp. sepedonicus	31964.6	NC_010407	fig|31964.6.peg.1205	CMS_1144	VBIClaMic4666_1205	PATRIC.31964.6.NC_010407.CDS.1197146.1198786.fwd	PATRIC	CDS	1197146	1198786	1641	+	FIG00825422	PLF_1573_00001984	PGF_01251349	YP_001709885.1	546		hypothetical protein
Clavibacter michiganensis subsp. sepedonicus	31964.6	NC_010407	fig|31964.6.peg.1206	CMS_1145	VBIClaMic4666_1206	PATRIC.31964.6.NC_010407.CDS.1198905.1200086.fwd	PATRIC	CDS	1198905	1200086	1182	+	FIG00009601	PLF_1573_00001684	PGF_00037172	YP_001709886.1	393		Probable low-affinity inorganic phosphate transporter
Clavibacter michiganensis subsp. sepedonicus	31964.6	NC_010407	fig|31964.6.peg.1207	CMS_1146	VBIClaMic4666_1207	PATRIC.31964.6.NC_010407.CDS.1200083.1200334.fwd	PATRIC	CDS	1200083	1200334	252	+	FIG00638284	PLF_1573_00003220	PGF_00181952	YP_001709887.1	83		hypothetical protein
Clavibacter michiganensis subsp. sepedonicus	31964.6	NC_010407	fig|31964.6.peg.1208	CMS_1147	VBIClaMic4666_1208	PATRIC.31964.6.NC_010407.CDS.1200456.1201931.fwd	PATRIC	CDS	1200456	1201931	1476	+	FIG00016110	PLF_1573_00001963	PGF_00066964	YP_001709888.1	491		Xanthine/uracil/thiamine/ascorbate permease family protein
Clavibacter michiganensis subsp. sepedonicus	31964.6	NC_010407	fig|31964.6.peg.1209	CMS_1148	VBIClaMic4666_1209	PATRIC.31964.6.NC_010407.CDS.1202027.1203304.fwd	PATRIC	CDS	1202027	1203304	1278	+	FIG01565207	PLF_1573_00001284	PGF_00019231	YP_001709889.1	425		Manganese transport protein MntH
Clavibacter michiganensis subsp. sepedonicus	31964.6	NC_010407	fig|31964.6.peg.1210	CMS_1149	VBIClaMic4666_1210	PATRIC.31964.6.NC_010407.CDS.1203351.1203866.rev	PATRIC	CDS	1203351	1203866	516	-	FIG00511138	PLF_1573_00001017	PGF_01251262	YP_001709890.1	171		narrowly conserved hypothetical membrane protein
Clavibacter michiganensis subsp. sepedonicus	31964.6	NC_010407	fig|31964.6.peg.1211	CMS_1150	VBIClaMic4666_1211	PATRIC.31964.6.NC_010407.CDS.1204072.1204800.fwd	PATRIC	CDS	1204072	1204800	729	+	FIG00512197	PLF_1573_00002316	PGF_01251504	YP_001709891.1	242		Dolichyl-phosphate beta-D-mannosyltransferase (EC 2.4.1.83)
Clavibacter michiganensis subsp. sepedonicus	31964.6	NC_010407	fig|31964.6.peg.1212	CMS_1151	VBIClaMic4666_1212	PATRIC.31964.6.NC_010407.CDS.1204841.1205692.rev	PATRIC	CDS	1204841	1205692	852	-	FIG00511844	PLF_1573_00000987	PGF_01253421	YP_001709892.1	283		hypothetical protein
Clavibacter michiganensis subsp. sepedonicus	31964.6	NC_010407	fig|31964.6.peg.1213	CMS_1152	VBIClaMic4666_1213	PATRIC.31964.6.NC_010407.CDS.1205798.1207315.fwd	PATRIC	CDS	1205798	1207315	1518	+	FIG00079822	PLF_1573_00001185	PGF_00066854	YP_001709893.1	505	aspA	Aspartate ammonia-lyase (EC 4.3.1.1)
Clavibacter michiganensis subsp. sepedonicus	31964.6	NC_010407	fig|31964.6.peg.1214	CMS_1153	VBIClaMic4666_1214	PATRIC.31964.6.NC_010407.CDS.1207394.1208395.rev	PATRIC	CDS	1207394	1208395	1002	-	FIG00000913	PLF_1573_00001760	PGF_01251327	YP_001709894.1	333		Ribonuclease E (EC 3.1.26.12)
Clavibacter michiganensis subsp. sepedonicus	31964.6	NC_010407	fig|31964.6.peg.1215	CMS_1154	VBIClaMic4666_1215	PATRIC.31964.6.NC_010407.CDS.1208439.1208576.rev	PATRIC	CDS	1208439	1208576	138	-	FIG00511788	PLF_1573_00001985	PGF_01251350	YP_001709895.1	45		hypothetical protein
Clavibacter michiganensis subsp. sepedonicus	31964.6	NC_010407	fig|31964.6.peg.1216	CMS_1155	VBIClaMic4666_1216	PATRIC.31964.6.NC_010407.CDS.1208606.1209484.rev	PATRIC	CDS	1208606	1209484	879	-	FIG00007658	PLF_1573_00001711	PGF_00041370	YP_001709896.1	292		Putative hydrolase
Clavibacter michiganensis subsp. sepedonicus	31964.6	NC_010407	fig|31964.6.peg.1217		VBIClaMic4666_1217	PATRIC.31964.6.NC_010407.CDS.1209582.1209869.rev	PATRIC	CDS	1209582	1209869	288	-	FIG00002268	PLF_1573_00002797	PGF_00017227		95		ATP-dependent DNA ligase (EC 6.5.1.1) clustered with Ku protein, LigD
Clavibacter michiganensis subsp. sepedonicus	31964.6	NC_010407	fig|31964.6.peg.1218		VBIClaMic4666_1218	PATRIC.31964.6.NC_010407.CDS.1209963.1212572.rev	PATRIC	CDS	1209963	1212572	2610	-	FIG00002268	PLF_1573_00002854	PGF_00017227		869		ATP-dependent DNA ligase (EC 6.5.1.1) clustered with Ku protein, LigD
Clavibacter michiganensis subsp. sepedonicus	31964.6	NC_010407	fig|31964.6.peg.1219	CMS_1159	VBIClaMic4666_1219	PATRIC.31964.6.NC_010407.CDS.1213195.1213719.rev	PATRIC	CDS	1213195	1213719	525	-	FIG01306568	PLF_1573_00000001	PGF_00022162	YP_001709898.1	174		Mobile element protein
Clavibacter michiganensis subsp. sepedonicus	31964.6	NC_010407	fig|31964.6.peg.1220	CMS_1160	VBIClaMic4666_1220	PATRIC.31964.6.NC_010407.CDS.1214362.1214565.fwd	PATRIC	CDS	1214362	1214565	204	+		PLF_1573_00004742	PGF_01252950	YP_001709899.1	67		hypothetical protein
Clavibacter michiganensis subsp. sepedonicus	31964.6	NC_010407	fig|31964.6.peg.1221	CMS_1161	VBIClaMic4666_1221	PATRIC.31964.6.NC_010407.CDS.1214570.1215493.rev	PATRIC	CDS	1214570	1215493	924	-	FIG00000328	PLF_1573_00001553	PGF_01251311	YP_001709900.1	307		Methylated-DNA--protein-cysteine methyltransferase (EC 2.1.1.63)
Clavibacter michiganensis subsp. sepedonicus	31964.6	NC_010407	fig|31964.6.peg.1222	CMS_1162	VBIClaMic4666_1222	PATRIC.31964.6.NC_010407.CDS.1215543.1216979.fwd	PATRIC	CDS	1215543	1216979	1437	+	FIG00940197	PLF_1573_00000508	PGF_00425598	YP_001709901.1	478		FAD/FMN-containing dehydrogenase
Clavibacter michiganensis subsp. sepedonicus	31964.6	NC_010407	fig|31964.6.peg.1223	CMS_1163	VBIClaMic4666_1223	PATRIC.31964.6.NC_010407.CDS.1217103.1218308.fwd	PATRIC	CDS	1217103	1218308	1206	+	FIG00512339	PLF_1573_00001036	PGF_00409129	YP_001709902.1	401		putative membrane protein
Clavibacter michiganensis subsp. sepedonicus	31964.6	NC_010407	fig|31964.6.peg.1224	CMS_1164	VBIClaMic4666_1224	PATRIC.31964.6.NC_010407.CDS.1218397.1218675.fwd	PATRIC	CDS	1218397	1218675	279	+	FIG00638284	PLF_1573_00002182	PGF_00320366	YP_001709903.1	92		hypothetical protein
Clavibacter michiganensis subsp. sepedonicus	31964.6	NC_010407	fig|31964.6.peg.1225	CMS_1165	VBIClaMic4666_1225	PATRIC.31964.6.NC_010407.CDS.1218763.1219383.fwd	PATRIC	CDS	1218763	1219383	621	+	FIG00511955	PLF_1573_00001335	PGF_01251298	YP_001709904.1	206		Invertase/recombinase protein
Clavibacter michiganensis subsp. sepedonicus	31964.6	NC_010407	fig|31964.6.peg.1226	CMS_1166	VBIClaMic4666_1226	PATRIC.31964.6.NC_010407.CDS.1219587.1220864.fwd	PATRIC	CDS	1219587	1220864	1278	+	FIG00561498	PLF_1573_00001408	PGF_00420828	YP_001709905.1	425		D-alanyl-D-alanine carboxypeptidase (EC 3.4.16.4)
Clavibacter michiganensis subsp. sepedonicus	31964.6	NC_010407	fig|31964.6.peg.1227	CMS_1167	VBIClaMic4666_1227	PATRIC.31964.6.NC_010407.CDS.1220902.1221564.rev	PATRIC	CDS	1220902	1221564	663	-	FIG01402845	PLF_1573_00000816	PGF_00063054	YP_001709906.1	220		Two-component system, regulatory protein
Clavibacter michiganensis subsp. sepedonicus	31964.6	NC_010407	fig|31964.6.peg.1228	CMS_1168	VBIClaMic4666_1228	PATRIC.31964.6.NC_010407.CDS.1221561.1222796.rev	PATRIC	CDS	1221561	1222796	1236	-	FIG00141156	PLF_1573_00002250	PGF_01251478	YP_001709907.1	411		two-component sensor
Clavibacter michiganensis subsp. sepedonicus	31964.6	NC_010407	fig|31964.6.peg.1229	CMS_1169	VBIClaMic4666_1229	PATRIC.31964.6.NC_010407.CDS.1222879.1223088.rev	PATRIC	CDS	1222879	1223088	210	-	FIG00511959	PLF_1573_00000852	PGF_00367442	YP_001709908.1	69		hypothetical protein
Clavibacter michiganensis subsp. sepedonicus	31964.6	NC_010407	fig|31964.6.peg.1230		VBIClaMic4666_1230	PATRIC.31964.6.NC_010407.CDS.1223088.1223717.rev	PATRIC	CDS	1223088	1223717	630	-	FIG00621114	PLF_1573_00001228	PGF_00422834		209		Dehydrogenases with different specificities (related to short-chain alcohol dehydrogenases)
Clavibacter michiganensis subsp. sepedonicus	31964.6	NC_010407	fig|31964.6.peg.1231	CMS_1171	VBIClaMic4666_1231	PATRIC.31964.6.NC_010407.CDS.1223996.1224556.rev	PATRIC	CDS	1223996	1224556	561	-	FIG00109595	PLF_1573_00001598	PGF_00026253	YP_001709909.1	186		Non-specific DNA-binding protein Dps / Iron-binding ferritin-like antioxidant protein / Ferroxidase (EC 1.16.3.1)
Clavibacter michiganensis subsp. sepedonicus	31964.6	NC_010407	fig|31964.6.peg.1232	CMS_1172	VBIClaMic4666_1232	PATRIC.31964.6.NC_010407.CDS.1224801.1225703.fwd	PATRIC	CDS	1224801	1225703	903	+	FIG00127296	PLF_1573_00002359	PGF_00007899	YP_001709910.1	300		Gluconolactonase (EC 3.1.1.17)
Clavibacter michiganensis subsp. sepedonicus	31964.6	NC_010407	fig|31964.6.peg.1233	CMS_1173	VBIClaMic4666_1233	PATRIC.31964.6.NC_010407.CDS.1225758.1226324.fwd	PATRIC	CDS	1225758	1226324	567	+	FIG00015923	PLF_1573_00001843	PGF_00056484	YP_001709911.1	188		ThiJ/PfpI family protein
Clavibacter michiganensis subsp. sepedonicus	31964.6	NC_010407	fig|31964.6.peg.1234	CMS_1174	VBIClaMic4666_1234	PATRIC.31964.6.NC_010407.CDS.1226345.1226875.fwd	PATRIC	CDS	1226345	1226875	531	+	FIG00511916	PLF_1573_00001986	PGF_01251351	YP_001709912.1	176		hypothetical protein
Clavibacter michiganensis subsp. sepedonicus	31964.6	NC_010407	fig|31964.6.peg.1235	CMS_1175	VBIClaMic4666_1235	PATRIC.31964.6.NC_010407.CDS.1226885.1227487.fwd	PATRIC	CDS	1226885	1227487	603	+	FIG00000081	PLF_1573_00002344	PGF_00017441	YP_001709913.1	200		Lipoprotein signal peptidase (EC 3.4.23.36)
Clavibacter michiganensis subsp. sepedonicus	31964.6	NC_010407	fig|31964.6.peg.1236	CMS_1176	VBIClaMic4666_1236	PATRIC.31964.6.NC_010407.CDS.1227510.1228343.fwd	PATRIC	CDS	1227510	1228343	834	+	FIG01239241	PLF_1573_00002703	PGF_00402268	YP_001709914.1	277		oxidoreductase of aldo/keto reductase family, subgroup 1
Clavibacter michiganensis subsp. sepedonicus	31964.6	NC_010407	fig|31964.6.peg.1237	CMS_1177	VBIClaMic4666_1237	PATRIC.31964.6.NC_010407.CDS.1228412.1229134.rev	PATRIC	CDS	1228412	1229134	723	-	FIG00761799	PLF_1573_00002205	PGF_00407445	YP_001709915.1	240		putative integral membrane protein
Clavibacter michiganensis subsp. sepedonicus	31964.6	NC_010407	fig|31964.6.peg.1238	CMS_1178	VBIClaMic4666_1238	PATRIC.31964.6.NC_010407.CDS.1229247.1229774.fwd	PATRIC	CDS	1229247	1229774	528	+	FIG00000277	PLF_1573_00001126	PGF_00034972	YP_001709916.1	175	apt	Adenine phosphoribosyltransferase (EC 2.4.2.7)
Clavibacter michiganensis subsp. sepedonicus	31964.6	NC_010407	fig|31964.6.peg.1239	CMS_1179	VBIClaMic4666_1239	PATRIC.31964.6.NC_010407.CDS.1229842.1231107.rev	PATRIC	CDS	1229842	1231107	1266	-	FIG00992384	PLF_1573_00002419	PGF_00020755	YP_001709917.1	421		Methionine synthase II (cobalamin-independent)
Clavibacter michiganensis subsp. sepedonicus	31964.6	NC_010407	fig|31964.6.peg.1240	CMS_1180	VBIClaMic4666_1240	PATRIC.31964.6.NC_010407.CDS.1231351.1231812.fwd	PATRIC	CDS	1231351	1231812	462	+	FIG00511826	PLF_1573_00001987	PGF_01251352	YP_001709918.1	153		hypothetical protein
Clavibacter michiganensis subsp. sepedonicus	31964.6	NC_010407	fig|31964.6.peg.1241	CMS_1181	VBIClaMic4666_1241	PATRIC.31964.6.NC_010407.CDS.1231942.1234218.fwd	PATRIC	CDS	1231942	1234218	2277	+	FIG00976511	PLF_1573_00000178	PGF_00016488	YP_001709919.1	758		ATP-dependent DNA helicase
Clavibacter michiganensis subsp. sepedonicus	31964.6	NC_010407	fig|31964.6.peg.1242	CMS_1182	VBIClaMic4666_1242	PATRIC.31964.6.NC_010407.CDS.1234309.1235916.fwd	PATRIC	CDS	1234309	1235916	1608	+	FIG00006417	PLF_1573_00000375	PGF_00410779	YP_001709920.1	535		2-oxoglutarate/malate translocator
Clavibacter michiganensis subsp. sepedonicus	31964.6	NC_010407	fig|31964.6.peg.1243	CMS_1183	VBIClaMic4666_1243	PATRIC.31964.6.NC_010407.CDS.1236202.1236933.rev	PATRIC	CDS	1236202	1236933	732	-	FIG00512487	PLF_1573_00001060	PGF_00410613	YP_001709921.1	243		putative secreted protein
Clavibacter michiganensis subsp. sepedonicus	31964.6	NC_010407	fig|31964.6.peg.1244	CMS_1184	VBIClaMic4666_1244	PATRIC.31964.6.NC_010407.CDS.1236957.1238309.rev	PATRIC	CDS	1236957	1238309	1353	-	FIG00511325	PLF_1573_00001037	PGF_00409244	YP_001709922.1	450		putative membrane protein
Clavibacter michiganensis subsp. sepedonicus	31964.6	NC_010407	fig|31964.6.peg.1245	CMS_1185	VBIClaMic4666_1245	PATRIC.31964.6.NC_010407.CDS.1238513.1238782.fwd	PATRIC	CDS	1238513	1238782	270	+	FIG00000144	PLF_1573_00002284	PGF_00049847	YP_001709923.1	89	rpsO	SSU ribosomal protein S15p (S13e)
Clavibacter michiganensis subsp. sepedonicus	31964.6	NC_010407	fig|31964.6.peg.1246	CMS_1186	VBIClaMic4666_1246	PATRIC.31964.6.NC_010407.CDS.1239259.1241532.fwd	PATRIC	CDS	1239259	1241532	2274	+	FIG00000391	PLF_1573_00001672	PGF_00034776	YP_001709924.1	757		Polyribonucleotide nucleotidyltransferase (EC 2.7.7.8)
Clavibacter michiganensis subsp. sepedonicus	31964.6	NC_010407	fig|31964.6.peg.1247	CMS_1187	VBIClaMic4666_1247	PATRIC.31964.6.NC_010407.CDS.1241602.1241982.rev	PATRIC	CDS	1241602	1241982	381	-	FIG01873229	PLF_1573_00002946	PGF_01251674	YP_001709925.1	126		Uncharacterized 29.3 kDa protein (ORF92)
Clavibacter michiganensis subsp. sepedonicus	31964.6	NC_010407	fig|31964.6.peg.1248	CMS_1188	VBIClaMic4666_1248	PATRIC.31964.6.NC_010407.CDS.1242005.1242535.rev	PATRIC	CDS	1242005	1242535	531	-	FIG00511512	PLF_1573_00000614	PGF_00033775	YP_001709926.1	176		Phospholipid-binding protein
Clavibacter michiganensis subsp. sepedonicus	31964.6	NC_010407	fig|31964.6.peg.1249	CMS_1189	VBIClaMic4666_1249	PATRIC.31964.6.NC_010407.CDS.1242946.1244085.fwd	PATRIC	CDS	1242946	1244085	1140	+	FIG01321859	PLF_1573_00000150	PGF_00038913	YP_001709927.1	379		Aldo/keto reductase, SCO4109 family
Clavibacter michiganensis subsp. sepedonicus	31964.6	NC_010407	fig|31964.6.peg.1250	CMS_1190	VBIClaMic4666_1250	PATRIC.31964.6.NC_010407.CDS.1244382.1244801.fwd	PATRIC	CDS	1244382	1244801	420	+		PLF_1573_00002762	PGF_01251642	YP_001709928.1	139		hypothetical protein
Clavibacter michiganensis subsp. sepedonicus	31964.6	NC_010407	fig|31964.6.peg.1251		VBIClaMic4666_1251	PATRIC.31964.6.NC_010407.CDS.1245125.1245508.rev	PATRIC	CDS	1245125	1245508	384	-		PLF_1573_00004477	PGF_01252703		127		hypothetical protein
Clavibacter michiganensis subsp. sepedonicus	31964.6	NC_010407	fig|31964.6.peg.1252	CMS_1192	VBIClaMic4666_1252	PATRIC.31964.6.NC_010407.CDS.1245857.1247131.fwd	PATRIC	CDS	1245857	1247131	1275	+	FIG00007959	PLF_1573_00000643	PGF_01253296	YP_001709930.1	424		Processing protease
Clavibacter michiganensis subsp. sepedonicus	31964.6	NC_010407	fig|31964.6.peg.1253	CMS_1193	VBIClaMic4666_1253	PATRIC.31964.6.NC_010407.CDS.1247140.1247742.fwd	PATRIC	CDS	1247140	1247742	603	+	FIG00997142	PLF_1573_00002231	PGF_00410120	YP_001709931.1	200		putative phosphoglycerate mutase
Clavibacter michiganensis subsp. sepedonicus	31964.6	NC_010407	fig|31964.6.peg.1254	CMS_1194	VBIClaMic4666_1254	PATRIC.31964.6.NC_010407.CDS.1247801.1248634.fwd	PATRIC	CDS	1247801	1248634	834	+	FIG00000347	PLF_1573_00001130	PGF_00423792	YP_001709932.1	277		4-hydroxy-tetrahydrodipicolinate reductase (EC 1.17.1.8)
Clavibacter michiganensis subsp. sepedonicus	31964.6	NC_010407	fig|31964.6.peg.1255	CMS_1195	VBIClaMic4666_1255	PATRIC.31964.6.NC_010407.CDS.1248634.1249083.fwd	PATRIC	CDS	1248634	1249083	450	+	FIG01120839	PLF_1573_00000988	PGF_00245748	YP_001709933.1	149		hypothetical protein
Clavibacter michiganensis subsp. sepedonicus	31964.6	NC_010407	fig|31964.6.peg.1256	CMS_1196	VBIClaMic4666_1256	PATRIC.31964.6.NC_010407.CDS.1249133.1250053.rev	PATRIC	CDS	1249133	1250053	921	-	FIG00002048	PLF_1573_00001356	PGF_00416874	YP_001709934.1	306		Cell division inhibitor
Clavibacter michiganensis subsp. sepedonicus	31964.6	NC_010407	fig|31964.6.peg.1257	CMS_1197	VBIClaMic4666_1257	PATRIC.31964.6.NC_010407.CDS.1250150.1250941.fwd	PATRIC	CDS	1250150	1250941	792	+	FIG00001348	PLF_1573_00001853	PGF_00056905	YP_001709935.1	263	thyX	Thymidylate synthase ThyX (EC 2.1.1.148)
Clavibacter michiganensis subsp. sepedonicus	31964.6	NC_010407	fig|31964.6.peg.1258	CMS_1198	VBIClaMic4666_1258	PATRIC.31964.6.NC_010407.CDS.1250985.1251959.fwd	PATRIC	CDS	1250985	1251959	975	+	FIG00019600	PLF_1573_00001132	PGF_00423808	YP_001709936.1	324		4-hydroxy-tetrahydrodipicolinate synthase (EC 4.3.3.7)
Clavibacter michiganensis subsp. sepedonicus	31964.6	NC_010407	fig|31964.6.peg.1259	CMS_1199	VBIClaMic4666_1259	PATRIC.31964.6.NC_010407.CDS.1252019.1253701.fwd	PATRIC	CDS	1252019	1253701	1683	+	FIG00001316	PLF_1573_00001763	PGF_00048565	YP_001709937.1	560		Ribonuclease J2 (endoribonuclease in RNA processing)
Clavibacter michiganensis subsp. sepedonicus	31964.6	NC_010407	fig|31964.6.peg.1260		VBIClaMic4666_1260	PATRIC.31964.6.NC_010407.CDS.1253850.1254257.rev	PATRIC	CDS	1253850	1254257	408	-		PLF_1573_00004447	PGF_01252676		135		hypothetical protein
Clavibacter michiganensis subsp. sepedonicus	31964.6	NC_010407	fig|31964.6.peg.1261		VBIClaMic4666_1261	PATRIC.31964.6.NC_010407.CDS.1254402.1254941.fwd	PATRIC	CDS	1254402	1254941	540	+	FIG00001932	PLF_1573_00001681	PGF_00036777		179		Probable Co/Zn/Cd efflux system membrane fusion protein
Clavibacter michiganensis subsp. sepedonicus	31964.6	NC_010407	fig|31964.6.peg.1262	CMS_1201	VBIClaMic4666_1262	PATRIC.31964.6.NC_010407.CDS.1254938.1255645.fwd	PATRIC	CDS	1254938	1255645	708	+	FIG00002914	PLF_1573_00000359	PGF_00417137	YP_001709938.1	235		Cell division transporter, ATP-binding protein FtsE (TC 3.A.5.1.1)
Clavibacter michiganensis subsp. sepedonicus	31964.6	NC_010407	fig|31964.6.peg.1263	CMS_1202	VBIClaMic4666_1263	PATRIC.31964.6.NC_010407.CDS.1255678.1256874.fwd	PATRIC	CDS	1255678	1256874	1197	+	FIG00512196	PLF_1573_00000379	PGF_01252157	YP_001709939.1	398		ABC transporter, permease protein
Clavibacter michiganensis subsp. sepedonicus	31964.6	NC_010407	fig|31964.6.peg.1264	CMS_1203	VBIClaMic4666_1264	PATRIC.31964.6.NC_010407.CDS.1256943.1259789.fwd	PATRIC	CDS	1256943	1259789	2847	+	FIG00000287	PLF_1573_00001531	PGF_00421899	YP_001709940.1	948	ftsK	DNA translocase FtsK
Clavibacter michiganensis subsp. sepedonicus	31964.6	NC_010407	fig|31964.6.peg.1265	CMS_1204	VBIClaMic4666_1265	PATRIC.31964.6.NC_010407.CDS.1259793.1260422.fwd	PATRIC	CDS	1259793	1260422	630	+	FIG00001550	PLF_1573_00000351	PGF_00414968	YP_001709941.1	209		CDP-diacylglycerol--glycerol-3-phosphate 3-phosphatidyltransferase (EC 2.7.8.5)
Clavibacter michiganensis subsp. sepedonicus	31964.6	NC_010407	fig|31964.6.peg.1266	CMS_1205	VBIClaMic4666_1266	PATRIC.31964.6.NC_010407.CDS.1260419.1260940.fwd	PATRIC	CDS	1260419	1260940	522	+	FIG00001724	PLF_1573_00000559	PGF_00025585	YP_001709942.1	173		Nicotinamide-nucleotide amidase (EC 3.5.1.42)
Clavibacter michiganensis subsp. sepedonicus	31964.6	NC_010407	fig|31964.6.peg.1267	CMS_1206	VBIClaMic4666_1267	PATRIC.31964.6.NC_010407.CDS.1261080.1261388.fwd	PATRIC	CDS	1261080	1261388	309	+	FIG00512269	PLF_1573_00001009	PGF_00298489	YP_001709943.1	102		hypothetical protein
Clavibacter michiganensis subsp. sepedonicus	31964.6	NC_010407	fig|31964.6.peg.1268	CMS_1207	VBIClaMic4666_1268	PATRIC.31964.6.NC_010407.CDS.1261465.1261698.fwd	PATRIC	CDS	1261465	1261698	234	+	FIG00511573	PLF_1573_00000221	PGF_00000243	YP_001709944.1	77		FIG00735507: hypothetical protein
Clavibacter michiganensis subsp. sepedonicus	31964.6	NC_010407	fig|31964.6.peg.1269	CMS_1208	VBIClaMic4666_1269	PATRIC.31964.6.NC_010407.CDS.1261857.1263053.fwd	PATRIC	CDS	1261857	1263053	1197	+	FIG00000234	PLF_1573_00001752	PGF_00047078	YP_001709945.1	398	recA	RecA protein
Clavibacter michiganensis subsp. sepedonicus	31964.6	NC_010407	fig|31964.6.peg.1270	CMS_1209	VBIClaMic4666_1270	PATRIC.31964.6.NC_010407.CDS.1263174.1264223.fwd	PATRIC	CDS	1263174	1264223	1050	+	FIG00004099	PLF_1573_00001755	PGF_01251324	YP_001709946.1	349	recX	Regulatory protein RecX
Clavibacter michiganensis subsp. sepedonicus	31964.6	NC_010407	fig|31964.6.peg.1271	CMS_1210	VBIClaMic4666_1271	PATRIC.31964.6.NC_010407.CDS.1264274.1265866.fwd	PATRIC	CDS	1264274	1265866	1593	+	FIG00108342	PLF_1573_00002248	PGF_00413345	YP_001709947.1	530		tRNA-i(6)A37 methylthiotransferase (EC 2.8.4.3)
Clavibacter michiganensis subsp. sepedonicus	31964.6	NC_010407	fig|31964.6.peg.1272	CMS_1211	VBIClaMic4666_1272	PATRIC.31964.6.NC_010407.CDS.1265863.1266786.fwd	PATRIC	CDS	1265863	1266786	924	+	FIG00000196	PLF_1573_00001068	PGF_00413270	YP_001709948.1	307		tRNA dimethylallyltransferase (EC 2.5.1.75)
Clavibacter michiganensis subsp. sepedonicus	31964.6	NC_010407	fig|31964.6.peg.1273	CMS_1212	VBIClaMic4666_1273	PATRIC.31964.6.NC_010407.CDS.1266796.1267674.fwd	PATRIC	CDS	1266796	1267674	879	+	FIG00000421	PLF_1573_00000119	PGF_00423097	YP_001709949.1	292	dapF	Diaminopimelate epimerase (EC 5.1.1.7)
Clavibacter michiganensis subsp. sepedonicus	31964.6	NC_010407	fig|31964.6.peg.1274	CMS_1213	VBIClaMic4666_1274	PATRIC.31964.6.NC_010407.CDS.1267748.1268365.rev	PATRIC	CDS	1267748	1268365	618	-	FIG01955341	PLF_1573_00000106	PGF_01251270	YP_001709950.1	205		16S rRNA m(2)G 1207 methyltransferase (EC 2.1.1.52)
Clavibacter michiganensis subsp. sepedonicus	31964.6	NC_010407	fig|31964.6.peg.1275	CMS_1214	VBIClaMic4666_1275	PATRIC.31964.6.NC_010407.CDS.1268407.1269972.fwd	PATRIC	CDS	1268407	1269972	1566	+	FIG00000304	PLF_1573_00001315	PGF_00007028	YP_001709951.1	521		GTP-binding protein HflX
Clavibacter michiganensis subsp. sepedonicus	31964.6	NC_010407	fig|31964.6.peg.1276	CMS_1215	VBIClaMic4666_1276	PATRIC.31964.6.NC_010407.CDS.1270046.1270828.rev	PATRIC	CDS	1270046	1270828	783	-	FIG00000510	PLF_1573_00000725	PGF_00049803	YP_001709952.1	260	lexA	SOS-response repressor and protease LexA (EC 3.4.21.88)
Clavibacter michiganensis subsp. sepedonicus	31964.6	NC_010407	fig|31964.6.peg.1277	CMS_1215A	VBIClaMic4666_1277	PATRIC.31964.6.NC_010407.CDS.1271087.1271491.fwd	PATRIC	CDS	1271087	1271491	405	+	FIG01481441	PLF_1573_00002218	PGF_00409271	YP_001709953.1	134		putative membrane protein
Clavibacter michiganensis subsp. sepedonicus	31964.6	NC_010407	fig|31964.6.peg.1278	CMS_1216	VBIClaMic4666_1278	PATRIC.31964.6.NC_010407.CDS.1271593.1272201.fwd	PATRIC	CDS	1271593	1272201	609	+	FIG00000601	PLF_1573_00001445	PGF_00013803	YP_001709954.1	202	hisB	Imidazoleglycerol-phosphate dehydratase (EC 4.2.1.19)
Clavibacter michiganensis subsp. sepedonicus	31964.6	NC_010407	fig|31964.6.peg.1279	CMS_1217	VBIClaMic4666_1279	PATRIC.31964.6.NC_010407.CDS.1272198.1272839.fwd	PATRIC	CDS	1272198	1272839	642	+	FIG00010738	PLF_1573_00001443	PGF_00013796	YP_001709955.1	213	hisH	Imidazole glycerol phosphate synthase amidotransferase subunit (EC 2.4.2.-)
Clavibacter michiganensis subsp. sepedonicus	31964.6	NC_010407	fig|31964.6.peg.1280	CMS_1218	VBIClaMic4666_1280	PATRIC.31964.6.NC_010407.CDS.1272904.1273653.fwd	PATRIC	CDS	1272904	1273653	750	+	FIG00137296	PLF_1573_00000620	PGF_00033950	YP_001709956.1	249	priA	Phosphoribosylformimino-5-aminoimidazole carboxamide ribotide isomerase (EC 5.3.1.16) @ Acting phosphoribosylanthranilate isomerase (EC 5.3.1.24)
Clavibacter michiganensis subsp. sepedonicus	31964.6	NC_010407	fig|31964.6.peg.1281	CMS_1219	VBIClaMic4666_1281	PATRIC.31964.6.NC_010407.CDS.1273650.1274417.fwd	PATRIC	CDS	1273650	1274417	768	+	FIG00511965	PLF_1573_00000897	PGF_00387431	YP_001709957.1	255		hypothetical protein
Clavibacter michiganensis subsp. sepedonicus	31964.6	NC_010407	fig|31964.6.peg.1282	CMS_1220	VBIClaMic4666_1282	PATRIC.31964.6.NC_010407.CDS.1274511.1274969.rev	PATRIC	CDS	1274511	1274969	459	-	FIG00002436	PLF_1573_00000896	PGF_01253362	YP_001709958.1	152		hypothetical protein
Clavibacter michiganensis subsp. sepedonicus	31964.6	NC_010407	fig|31964.6.peg.1283	CMS_1221	VBIClaMic4666_1283	PATRIC.31964.6.NC_010407.CDS.1275621.1275956.fwd	PATRIC	CDS	1275621	1275956	336	+	FIG00000206	PLF_1573_00000799	PGF_00060478	YP_001709959.1	111	infC	Translation initiation factor 3
Clavibacter michiganensis subsp. sepedonicus	31964.6	NC_010407	fig|31964.6.peg.1284	CMS_1222	VBIClaMic4666_1284	PATRIC.31964.6.NC_010407.CDS.1275949.1276143.fwd	PATRIC	CDS	1275949	1276143	195	+	FIG00000259	PLF_1573_00000270	PGF_00016423	YP_001709960.1	64	rpmI	LSU ribosomal protein L35p
Clavibacter michiganensis subsp. sepedonicus	31964.6	NC_010407	fig|31964.6.peg.1285	CMS_1223	VBIClaMic4666_1285	PATRIC.31964.6.NC_010407.CDS.1276190.1276582.fwd	PATRIC	CDS	1276190	1276582	393	+	FIG00000216	PLF_1573_00001249	PGF_00016358	YP_001709961.1	130	rplT	LSU ribosomal protein L20p
Clavibacter michiganensis subsp. sepedonicus	31964.6	NC_010407	fig|31964.6.peg.1286	CMS_1224	VBIClaMic4666_1286	PATRIC.31964.6.NC_010407.CDS.1276646.1277446.fwd	PATRIC	CDS	1276646	1277446	801	+	FIG00946096	PLF_1573_00001747	PGF_00046221	YP_001709962.1	266		RNA methyltransferase, TrmH family
Clavibacter michiganensis subsp. sepedonicus	31964.6	NC_010407	fig|31964.6.peg.1287	CMS_1225	VBIClaMic4666_1287	PATRIC.31964.6.NC_010407.CDS.1277598.1278386.fwd	PATRIC	CDS	1277598	1278386	789	+	FIG01396041	PLF_1573_00001327	PGF_01251297	YP_001709963.1	262		Glutamate transport ATP-binding protein gluA
Clavibacter michiganensis subsp. sepedonicus	31964.6	NC_010407	fig|31964.6.peg.1288	CMS_1226	VBIClaMic4666_1288	PATRIC.31964.6.NC_010407.CDS.1278547.1279470.fwd	PATRIC	CDS	1278547	1279470	924	+	FIG01731836	PLF_1573_00001511	PGF_01251308	YP_001709964.1	307		Amino acid ABC transporter, substrate-binding protein
Clavibacter michiganensis subsp. sepedonicus	31964.6	NC_010407	fig|31964.6.peg.1289	CMS_1227	VBIClaMic4666_1289	PATRIC.31964.6.NC_010407.CDS.1279586.1280233.fwd	PATRIC	CDS	1279586	1280233	648	+	FIG01121964	PLF_1573_00001331	PGF_00008291	YP_001709965.1	215		Glutamine transport system permease protein GlnP (TC 3.A.1.3.2)
Clavibacter michiganensis subsp. sepedonicus	31964.6	NC_010407	fig|31964.6.peg.1290	CMS_1228	VBIClaMic4666_1290	PATRIC.31964.6.NC_010407.CDS.1280230.1281054.fwd	PATRIC	CDS	1280230	1281054	825	+	FIG00999879	PLF_1573_00000336	PGF_00008149	YP_001709966.1	274		Glutamate transport system permease protein gluD
Clavibacter michiganensis subsp. sepedonicus	31964.6	NC_010407	fig|31964.6.peg.1291	CMS_1229	VBIClaMic4666_1291	PATRIC.31964.6.NC_010407.CDS.1281129.1282166.fwd	PATRIC	CDS	1281129	1282166	1038	+	FIG00000098	PLF_1573_00002449	PGF_00033076	YP_001709967.1	345	pheS	Phenylalanyl-tRNA synthetase alpha chain (EC 6.1.1.20)
Clavibacter michiganensis subsp. sepedonicus	31964.6	NC_010407	fig|31964.6.peg.1292	CMS_1230	VBIClaMic4666_1292	PATRIC.31964.6.NC_010407.CDS.1282169.1284712.fwd	PATRIC	CDS	1282169	1284712	2544	+	FIG00000116	PLF_1573_00000604	PGF_00033094	YP_001709968.1	847	pheT	Phenylalanyl-tRNA synthetase beta chain (EC 6.1.1.20)
Clavibacter michiganensis subsp. sepedonicus	31964.6	NC_010407	fig|31964.6.peg.1293	CMS_1231	VBIClaMic4666_1293	PATRIC.31964.6.NC_010407.CDS.1284829.1285878.fwd	PATRIC	CDS	1284829	1285878	1050	+	FIG00000358	PLF_1573_00000544	PGF_00023739	YP_001709969.1	349	argC	N-acetyl-gamma-glutamyl-phosphate reductase (EC 1.2.1.38)
Clavibacter michiganensis subsp. sepedonicus	31964.6	NC_010407	fig|31964.6.peg.1294	CMS_1232	VBIClaMic4666_1294	PATRIC.31964.6.NC_010407.CDS.1285875.1287029.fwd	PATRIC	CDS	1285875	1287029	1155	+	FIG00000630	PLF_1573_00000333	PGF_00008075	YP_001709970.1	384	argJ	Glutamate N-acetyltransferase (EC 2.3.1.35) @ N-acetylglutamate synthase (EC 2.3.1.1)
Clavibacter michiganensis subsp. sepedonicus	31964.6	NC_010407	fig|31964.6.peg.1295	CMS_1233	VBIClaMic4666_1295	PATRIC.31964.6.NC_010407.CDS.1287029.1287964.fwd	PATRIC	CDS	1287029	1287964	936	+	FIG00000383	PLF_1573_00000192	PGF_00026613	YP_001709971.1	311	argB	Acetylglutamate kinase (EC 2.7.2.8)
Clavibacter michiganensis subsp. sepedonicus	31964.6	NC_010407	fig|31964.6.peg.1296	CMS_1234	VBIClaMic4666_1296	PATRIC.31964.6.NC_010407.CDS.1287961.1289178.fwd	PATRIC	CDS	1287961	1289178	1218	+	FIG00001168	PLF_1573_00001096	PGF_00026761	YP_001709972.1	405	argD	Acetylornithine aminotransferase (EC 2.6.1.11)
Clavibacter michiganensis subsp. sepedonicus	31964.6	NC_010407	fig|31964.6.peg.1297	CMS_1235	VBIClaMic4666_1297	PATRIC.31964.6.NC_010407.CDS.1289326.1290249.fwd	PATRIC	CDS	1289326	1290249	924	+	FIG00000084	PLF_1573_00002874	PGF_00027516	YP_001709973.1	307	argF	Ornithine carbamoyltransferase (EC 2.1.3.3)
Clavibacter michiganensis subsp. sepedonicus	31964.6	NC_010407	fig|31964.6.peg.1298	CMS_1236	VBIClaMic4666_1298	PATRIC.31964.6.NC_010407.CDS.1290298.1291551.fwd	PATRIC	CDS	1290298	1291551	1254	+	FIG00000301	PLF_1573_00001162	PGF_00064694	YP_001709974.1	417	argG	Argininosuccinate synthase (EC 6.3.4.5)
Clavibacter michiganensis subsp. sepedonicus	31964.6	NC_010407	fig|31964.6.peg.1299	CMS_1237	VBIClaMic4666_1299	PATRIC.31964.6.NC_010407.CDS.1291556.1293037.fwd	PATRIC	CDS	1291556	1293037	1482	+	FIG00000333	PLF_1573_00001161	PGF_00064642	YP_001709975.1	493	argH	Argininosuccinate lyase (EC 4.3.2.1)
Clavibacter michiganensis subsp. sepedonicus	31964.6	NC_010407	fig|31964.6.peg.1300	CMS_1238	VBIClaMic4666_1300	PATRIC.31964.6.NC_010407.CDS.1293034.1293171.fwd	PATRIC	CDS	1293034	1293171	138	+	FIG00638284	PLF_1573_00002273	PGF_01251497	YP_001709976.1	45		hypothetical protein
Clavibacter michiganensis subsp. sepedonicus	31964.6	NC_010407	fig|31964.6.peg.1301	CMS_1239	VBIClaMic4666_1301	PATRIC.31964.6.NC_010407.CDS.1293179.1293793.fwd	PATRIC	CDS	1293179	1293793	615	+	FIG00001134	PLF_1573_00001107	PGF_00421934	YP_001709977.1	204		DNA-3-methyladenine glycosylase II (EC 3.2.2.21)
Clavibacter michiganensis subsp. sepedonicus	31964.6	NC_010407	fig|31964.6.peg.1302	CMS_1240	VBIClaMic4666_1302	PATRIC.31964.6.NC_010407.CDS.1293812.1294411.rev	PATRIC	CDS	1293812	1294411	600	-	FIG00511832	PLF_1573_00002129	PGF_00088984	YP_001709978.1	199		hypothetical protein
Clavibacter michiganensis subsp. sepedonicus	31964.6	NC_010407	fig|31964.6.peg.1303	CMS_1241	VBIClaMic4666_1303	PATRIC.31964.6.NC_010407.CDS.1294408.1295079.rev	PATRIC	CDS	1294408	1295079	672	-	FIG01343672	PLF_1573_00001977	PGF_00072466	YP_001709979.1	223		hypothetical membrane associated protein
Clavibacter michiganensis subsp. sepedonicus	31964.6	NC_010407	fig|31964.6.peg.1304	CMS_1242	VBIClaMic4666_1304	PATRIC.31964.6.NC_010407.CDS.1295322.1296626.fwd	PATRIC	CDS	1295322	1296626	1305	+	FIG00346039	PLF_1573_00001936	PGF_00063916	YP_001709980.1	434	tyrS	Tyrosyl-tRNA synthetase (EC 6.1.1.1)
Clavibacter michiganensis subsp. sepedonicus	31964.6	NC_010407	fig|31964.6.peg.1305	CMS_1243	VBIClaMic4666_1305	PATRIC.31964.6.NC_010407.CDS.1303585.1304664.fwd	PATRIC	CDS	1303585	1304664	1080	+	FIG01336235	PLF_1573_00001842	PGF_00055665	YP_001709981.1	359		TPR-repeat-containing protein
Clavibacter michiganensis subsp. sepedonicus	31964.6	NC_010407	fig|31964.6.peg.1306	CMS_1244	VBIClaMic4666_1306	PATRIC.31964.6.NC_010407.CDS.1304696.1305694.fwd	PATRIC	CDS	1304696	1305694	999	+	FIG00672032	PLF_1573_00001383	PGF_00424619	YP_001709982.1	332		4-nitrophenylphosphatase (EC 3.1.3.41)
Clavibacter michiganensis subsp. sepedonicus	31964.6	NC_010407	fig|31964.6.peg.1307	CMS_1245	VBIClaMic4666_1307	PATRIC.31964.6.NC_010407.CDS.1305704.1305931.fwd	PATRIC	CDS	1305704	1305931	228	+	FIG00511697	PLF_1573_00002383	PGF_01251512	YP_001709983.1	75		FIG00820006: hypothetical protein
Clavibacter michiganensis subsp. sepedonicus	31964.6	NC_010407	fig|31964.6.peg.1308	CMS_1246	VBIClaMic4666_1308	PATRIC.31964.6.NC_010407.CDS.1305924.1306796.fwd	PATRIC	CDS	1305924	1306796	873	+	FIG00001125	PLF_1573_00001379	PGF_00415308	YP_001709984.1	290		23S rRNA (cytidine(1920)-2'-O)-methyltransferase (EC 2.1.1.226) @ 16S rRNA (cytidine(1409)-2'-O)-methyltransferase (EC 2.1.1.227)
Clavibacter michiganensis subsp. sepedonicus	31964.6	NC_010407	fig|31964.6.peg.1309	CMS_1247	VBIClaMic4666_1309	PATRIC.31964.6.NC_010407.CDS.1306802.1307719.fwd	PATRIC	CDS	1306802	1307719	918	+	FIG00000075	PLF_1573_00001578	PGF_00024305	YP_001709985.1	305	ppnK	NAD kinase (EC 2.7.1.23)
Clavibacter michiganensis subsp. sepedonicus	31964.6	NC_010407	fig|31964.6.peg.1310	CMS_1248	VBIClaMic4666_1310	PATRIC.31964.6.NC_010407.CDS.1307712.1309427.fwd	PATRIC	CDS	1307712	1309427	1716	+	FIG00000317	PLF_1573_00001421	PGF_00421796	YP_001709986.1	571	recN	DNA repair protein RecN
Clavibacter michiganensis subsp. sepedonicus	31964.6	NC_010407	fig|31964.6.peg.1311	CMS_1249	VBIClaMic4666_1311	PATRIC.31964.6.NC_010407.CDS.1309501.1311243.fwd	PATRIC	CDS	1309501	1311243	1743	+	FIG00000176	PLF_1573_00002367	PGF_00416129	YP_001709987.1	580	pyrG	CTP synthase (EC 6.3.4.2)
Clavibacter michiganensis subsp. sepedonicus	31964.6	NC_010407	fig|31964.6.peg.1312	CMS_1250	VBIClaMic4666_1312	PATRIC.31964.6.NC_010407.CDS.1311255.1311941.fwd	PATRIC	CDS	1311255	1311941	687	+	FIG00000367	PLF_1573_00000468	PGF_00013244	YP_001709988.1	228		ADP-ribose pyrophosphatase (EC 3.6.1.13)
Clavibacter michiganensis subsp. sepedonicus	31964.6	NC_010407	fig|31964.6.peg.1313	CMS_1251	VBIClaMic4666_1313	PATRIC.31964.6.NC_010407.CDS.1311938.1312924.fwd	PATRIC	CDS	1311938	1312924	987	+	FIG01227142	PLF_1573_00000749	PGF_00052941	YP_001709989.1	328	xerD	Site-specific tyrosine recombinase XerD
Clavibacter michiganensis subsp. sepedonicus	31964.6	NC_010407	fig|31964.6.peg.1314	CMS_1252	VBIClaMic4666_1314	PATRIC.31964.6.NC_010407.CDS.1313033.1313881.fwd	PATRIC	CDS	1313033	1313881	849	+	FIG00006461	PLF_1573_00001628	PGF_00029970	YP_001709990.1	282	parA	ParA-like membrane-associated ATPase
Clavibacter michiganensis subsp. sepedonicus	31964.6	NC_010407	fig|31964.6.peg.1315	CMS_1253	VBIClaMic4666_1315	PATRIC.31964.6.NC_010407.CDS.1313865.1314731.fwd	PATRIC	CDS	1313865	1314731	867	+	FIG00019652	PLF_1573_00001799	PGF_00050290	YP_001709991.1	288		Segregation and condensation protein A
Clavibacter michiganensis subsp. sepedonicus	31964.6	NC_010407	fig|31964.6.peg.1316	CMS_1254	VBIClaMic4666_1316	PATRIC.31964.6.NC_010407.CDS.1314760.1315332.fwd	PATRIC	CDS	1314760	1315332	573	+	FIG00133569	PLF_1573_00001800	PGF_00050293	YP_001709992.1	190		Segregation and condensation protein B
Clavibacter michiganensis subsp. sepedonicus	31964.6	NC_010407	fig|31964.6.peg.1317	CMS_1255	VBIClaMic4666_1317	PATRIC.31964.6.NC_010407.CDS.1315316.1316191.fwd	PATRIC	CDS	1315316	1316191	876	+	FIG01256412	PLF_1573_00001770	PGF_00048829	YP_001709993.1	291	rsuA	Ribosomal large subunit pseudouridine synthase B (EC 5.4.99.22)
Clavibacter michiganensis subsp. sepedonicus	31964.6	NC_010407	fig|31964.6.peg.1318	CMS_1256	VBIClaMic4666_1318	PATRIC.31964.6.NC_010407.CDS.1316188.1317306.fwd	PATRIC	CDS	1316188	1317306	1119	+	FIG00132820	PLF_1573_00001512	PGF_00064786	YP_001709994.1	372		Arogenate dehydrogenase (EC 1.3.1.43)
Clavibacter michiganensis subsp. sepedonicus	31964.6	NC_010407	fig|31964.6.peg.1319	CMS_1257	VBIClaMic4666_1319	PATRIC.31964.6.NC_010407.CDS.1317318.1318046.fwd	PATRIC	CDS	1317318	1318046	729	+	FIG00041008	PLF_1573_00000494	PGF_00420121	YP_001709995.1	242	cmk	Cytidylate kinase (EC 2.7.4.25)
Clavibacter michiganensis subsp. sepedonicus	31964.6	NC_010407	fig|31964.6.peg.1320	CMS_1258	VBIClaMic4666_1320	PATRIC.31964.6.NC_010407.CDS.1318087.1319595.fwd	PATRIC	CDS	1318087	1319595	1509	+	FIG00129616	PLF_1573_00000325	PGF_00007024	YP_001709996.1	502	engA	GTP-binding protein EngA
Clavibacter michiganensis subsp. sepedonicus	31964.6	NC_010407	fig|31964.6.peg.1321	CMS_1259	VBIClaMic4666_1321	PATRIC.31964.6.NC_010407.CDS.1319606.1320130.rev	PATRIC	CDS	1319606	1320130	525	-	FIG01306568	PLF_1573_00000001	PGF_00022162	YP_001709997.1	174		Mobile element protein
Clavibacter michiganensis subsp. sepedonicus	31964.6	NC_010407	fig|31964.6.peg.1322	CMS_1260	VBIClaMic4666_1322	PATRIC.31964.6.NC_010407.CDS.1320739.1321203.rev	PATRIC	CDS	1320739	1321203	465	-		PLF_1573_00004397	PGF_01252635	YP_001709998.1	154		hypothetical protein
Clavibacter michiganensis subsp. sepedonicus	31964.6	NC_010407	fig|31964.6.peg.1323	CMS_1261	VBIClaMic4666_1323	PATRIC.31964.6.NC_010407.CDS.1321819.1323144.rev	PATRIC	CDS	1321819	1323144	1326	-	FIG00001322	PLF_1573_00001505	PGF_00033048	YP_001709999.1	441		Acyl-CoA dehydrogenase; probable dibenzothiophene desulfurization enzyme
Clavibacter michiganensis subsp. sepedonicus	31964.6	NC_010407	fig|31964.6.peg.1324	CMS_1262	VBIClaMic4666_1324	PATRIC.31964.6.NC_010407.CDS.1323343.1323480.rev	PATRIC	CDS	1323343	1323480	138	-		PLF_1573_00004955	PGF_01253160	YP_001710000.1	45		hypothetical protein
Clavibacter michiganensis subsp. sepedonicus	31964.6	NC_010407	fig|31964.6.peg.1325	CMS_1263	VBIClaMic4666_1325	PATRIC.31964.6.NC_010407.CDS.1324473.1325012.fwd	PATRIC	CDS	1324473	1325012	540	+	FIG00761799	PLF_1573_00001032	PGF_00407579	YP_001710001.1	179		putative integral membrane protein
Clavibacter michiganensis subsp. sepedonicus	31964.6	NC_010407	fig|31964.6.peg.1326	CMS_1266	VBIClaMic4666_1326	PATRIC.31964.6.NC_010407.CDS.1327342.1328643.fwd	PATRIC	CDS	1327342	1328643	1302	+	FIG00136675	PLF_1573_00000120	PGF_01251284	YP_001710004.1	433		Dihydrolipoamide acetyltransferase component of pyruvate dehydrogenase complex (EC 2.3.1.12)
Clavibacter michiganensis subsp. sepedonicus	31964.6	NC_010407	fig|31964.6.peg.1327	CMS_1267	VBIClaMic4666_1327	PATRIC.31964.6.NC_010407.CDS.1328651.1330267.rev	PATRIC	CDS	1328651	1330267	1617	-	FIG01674928	PLF_1573_00002840	PGF_00421317	YP_001710005.1	538		DNA helicase related protein
Clavibacter michiganensis subsp. sepedonicus	31964.6	NC_010407	fig|31964.6.peg.1328	CMS_1268	VBIClaMic4666_1328	PATRIC.31964.6.NC_010407.CDS.1330350.1331234.rev	PATRIC	CDS	1330350	1331234	885	-	FIG01674928	PLF_1573_00004209	PGF_01252484	YP_001710006.1	294		DNA helicase related protein
Clavibacter michiganensis subsp. sepedonicus	31964.6	NC_010407	fig|31964.6.peg.1329	CMS_1269	VBIClaMic4666_1329	PATRIC.31964.6.NC_010407.CDS.1331997.1332488.rev	PATRIC	CDS	1331997	1332488	492	-	FIG01272034	PLF_1573_00002429	PGF_00024018	YP_001710007.1	163		N-acetyltransferase, GCN5-family
Clavibacter michiganensis subsp. sepedonicus	31964.6	NC_010407	fig|31964.6.peg.1330	CMS_1270	VBIClaMic4666_1330	PATRIC.31964.6.NC_010407.CDS.1332703.1334355.fwd	PATRIC	CDS	1332703	1334355	1653	+	FIG00828486	PLF_1573_00002793	PGF_00005720	YP_001710008.1	550		ABC transporter, substrate-binding protein
Clavibacter michiganensis subsp. sepedonicus	31964.6	NC_010407	fig|31964.6.peg.1331	CMS_1271	VBIClaMic4666_1331	PATRIC.31964.6.NC_010407.CDS.1334393.1335331.fwd	PATRIC	CDS	1334393	1335331	939	+	FIG01046362	PLF_1573_00002791	PGF_00004975	YP_001710009.1	312		ABC transporter, permease protein
Clavibacter michiganensis subsp. sepedonicus	31964.6	NC_010407	fig|31964.6.peg.1332	CMS_1272	VBIClaMic4666_1332	PATRIC.31964.6.NC_010407.CDS.1335328.1336176.fwd	PATRIC	CDS	1335328	1336176	849	+	FIG00006691	PLF_1573_00002796	PGF_00423542	YP_001710010.1	282		Dipeptide transport system permease protein DppC (TC 3.A.1.5.2)
Clavibacter michiganensis subsp. sepedonicus	31964.6	NC_010407	fig|31964.6.peg.1333		VBIClaMic4666_1333	PATRIC.31964.6.NC_010407.CDS.1336173.1336475.fwd	PATRIC	CDS	1336173	1336475	303	+	FIG01956052	PLF_1573_00004563	PGF_01252785		100		ABC transporter ATP-binding protein
Clavibacter michiganensis subsp. sepedonicus	31964.6	NC_010407	fig|31964.6.peg.1334		VBIClaMic4666_1334	PATRIC.31964.6.NC_010407.CDS.1336578.1337870.fwd	PATRIC	CDS	1336578	1337870	1293	+	FIG01956052	PLF_1573_00002795	PGF_00012169		430		ABC-type transporter, duplicated ATPase component
Clavibacter michiganensis subsp. sepedonicus	31964.6	NC_010407	fig|31964.6.peg.1335	CMS_1275	VBIClaMic4666_1335	PATRIC.31964.6.NC_010407.CDS.1337942.1338940.fwd	PATRIC	CDS	1337942	1338940	999	+	FIG00455028	PLF_1573_00002786	PGF_00040703	YP_001710011.1	332		Alkanal monooxygenase alpha chain (EC 1.14.14.3)
Clavibacter michiganensis subsp. sepedonicus	31964.6	NC_010407	fig|31964.6.peg.1336	CMS_1276	VBIClaMic4666_1336	PATRIC.31964.6.NC_010407.CDS.1338937.1339605.fwd	PATRIC	CDS	1338937	1339605	669	+	FIG00511283	PLF_1573_00002831	PGF_00411044	YP_001710012.1	222		Bll6901 protein
Clavibacter michiganensis subsp. sepedonicus	31964.6	NC_010407	fig|31964.6.peg.1337	CMS_1277	VBIClaMic4666_1337	PATRIC.31964.6.NC_010407.CDS.1339602.1340234.fwd	PATRIC	CDS	1339602	1340234	633	+	FIG00974643	PLF_1573_00002857	PGF_00411018	YP_001710013.1	210		Bll6900 protein
Clavibacter michiganensis subsp. sepedonicus	31964.6	NC_010407	fig|31964.6.peg.1338	CMS_1278	VBIClaMic4666_1338	PATRIC.31964.6.NC_010407.CDS.1340231.1340845.fwd	PATRIC	CDS	1340231	1340845	615	+	FIG00512579	PLF_1573_00003154	PGF_00075041	YP_001710014.1	204		hypothetical protein
Clavibacter michiganensis subsp. sepedonicus	31964.6	NC_010407	fig|31964.6.peg.1339	CMS_1279	VBIClaMic4666_1339	PATRIC.31964.6.NC_010407.CDS.1340917.1341714.rev	PATRIC	CDS	1340917	1341714	798	-	FIG00638284	PLF_1573_00000923	PGF_01253379	YP_001710015.1	265		hypothetical protein
Clavibacter michiganensis subsp. sepedonicus	31964.6	NC_010407	fig|31964.6.peg.1340	CMS_1280	VBIClaMic4666_1340	PATRIC.31964.6.NC_010407.CDS.1342081.1343601.rev	PATRIC	CDS	1342081	1343601	1521	-	FIG00815500	PLF_1573_00002349	PGF_00018590	YP_001710016.1	506		Major facilitator family transporter
Clavibacter michiganensis subsp. sepedonicus	31964.6	NC_010407	fig|31964.6.peg.1341	CMS_1281	VBIClaMic4666_1341	PATRIC.31964.6.NC_010407.CDS.1343745.1345115.fwd	PATRIC	CDS	1343745	1345115	1371	+	FIG01745713	PLF_1573_00002423	PGF_00022625	YP_001710017.1	456		Monooxygenase, DszA family
Clavibacter michiganensis subsp. sepedonicus	31964.6	NC_010407	fig|31964.6.peg.1342	CMS_1282	VBIClaMic4666_1342	PATRIC.31964.6.NC_010407.CDS.1345112.1346350.fwd	PATRIC	CDS	1345112	1346350	1239	+	FIG00001322	PLF_1573_00001115	PGF_00033048	YP_001710018.1	412		Acyl-CoA dehydrogenase; probable dibenzothiophene desulfurization enzyme
Clavibacter michiganensis subsp. sepedonicus	31964.6	NC_010407	fig|31964.6.peg.1343	CMS_1283	VBIClaMic4666_1343	PATRIC.31964.6.NC_010407.CDS.1346607.1347608.rev	PATRIC	CDS	1346607	1347608	1002	-	FIG00512523	PLF_1573_00002721	PGF_01251614	YP_001710019.1	333		putative secreted protein
Clavibacter michiganensis subsp. sepedonicus	31964.6	NC_010407	fig|31964.6.peg.1344	CMS_1284	VBIClaMic4666_1344	PATRIC.31964.6.NC_010407.CDS.1347750.1348223.fwd	PATRIC	CDS	1347750	1348223	474	+	FIG00672847	PLF_1573_00002074	PGF_00251055	YP_001710020.1	157		hypothetical protein
Clavibacter michiganensis subsp. sepedonicus	31964.6	NC_010407	fig|31964.6.peg.1345		VBIClaMic4666_1345	PATRIC.31964.6.NC_010407.CDS.1348274.1349320.rev	PATRIC	CDS	1348274	1349320	1047	-	FIG00016846	PLF_1573_00001631	PGF_00030356		348		Peptidase M20D, amidohydrolase
Clavibacter michiganensis subsp. sepedonicus	31964.6	NC_010407	fig|31964.6.peg.1346		VBIClaMic4666_1346	PATRIC.31964.6.NC_010407.CDS.1349333.1349782.rev	PATRIC	CDS	1349333	1349782	450	-	FIG01954914	PLF_1573_00001631	PGF_00030356		149		Peptidase M20D, amidohydrolase
Clavibacter michiganensis subsp. sepedonicus	31964.6	NC_010407	fig|31964.6.peg.1347		VBIClaMic4666_1347	PATRIC.31964.6.NC_010407.CDS.1349798.1349926.fwd	PATRIC	CDS	1349798	1349926	129	+		PLF_1573_00004993	PGF_01253197		42		hypothetical protein
Clavibacter michiganensis subsp. sepedonicus	31964.6	NC_010407	fig|31964.6.peg.1348	CMS_1287	VBIClaMic4666_1348	PATRIC.31964.6.NC_010407.CDS.1349904.1350521.rev	PATRIC	CDS	1349904	1350521	618	-		PLF_1573_00002990	PGF_01251694	YP_001710021.1	205		hypothetical protein
Clavibacter michiganensis subsp. sepedonicus	31964.6	NC_010407	fig|31964.6.peg.1349	CMS_1288	VBIClaMic4666_1349	PATRIC.31964.6.NC_010407.CDS.1350598.1351929.rev	PATRIC	CDS	1350598	1351929	1332	-	FIG00638284	PLF_1573_00002982	PGF_00088344	YP_001710022.1	443		hypothetical protein
Clavibacter michiganensis subsp. sepedonicus	31964.6	NC_010407	fig|31964.6.peg.1350		VBIClaMic4666_1350	PATRIC.31964.6.NC_010407.CDS.1351922.1352095.rev	PATRIC	CDS	1351922	1352095	174	-	FIG01043469	PLF_1573_00004814	PGF_01253023		57		response regulator receiver
Clavibacter michiganensis subsp. sepedonicus	31964.6	NC_010407	fig|31964.6.peg.1351		VBIClaMic4666_1351	PATRIC.31964.6.NC_010407.CDS.1352149.1352586.rev	PATRIC	CDS	1352149	1352586	438	-	FIG00001668	PLF_1573_00004426	PGF_01252657		145		DNA-binding heavy metal response regulator
Clavibacter michiganensis subsp. sepedonicus	31964.6	NC_010407	fig|31964.6.peg.1352	CMS_1290	VBIClaMic4666_1352	PATRIC.31964.6.NC_010407.CDS.1352652.1354088.rev	PATRIC	CDS	1352652	1354088	1437	-	FIG00638284	PLF_1573_00002225	PGF_00409007	YP_001710023.1	478		putative membrane protein
Clavibacter michiganensis subsp. sepedonicus	31964.6	NC_010407	fig|31964.6.peg.1353		VBIClaMic4666_1353	PATRIC.31964.6.NC_010407.CDS.1354335.1354793.rev	PATRIC	CDS	1354335	1354793	459	-	FIG00143722	PLF_1573_00000042	PGF_01252477		152		Lipase
Clavibacter michiganensis subsp. sepedonicus	31964.6	NC_010407	fig|31964.6.peg.1354		VBIClaMic4666_1354	PATRIC.31964.6.NC_010407.CDS.1354824.1354973.fwd	PATRIC	CDS	1354824	1354973	150	+		PLF_1573_00004897	PGF_01253104		49		hypothetical protein
Clavibacter michiganensis subsp. sepedonicus	31964.6	NC_010407	fig|31964.6.peg.1355		VBIClaMic4666_1355	PATRIC.31964.6.NC_010407.CDS.1355291.1355509.rev	PATRIC	CDS	1355291	1355509	219	-		PLF_1573_00004704	PGF_01252913		72		hypothetical protein
Clavibacter michiganensis subsp. sepedonicus	31964.6	NC_010407	fig|31964.6.peg.1356	CMS_1293	VBIClaMic4666_1356	PATRIC.31964.6.NC_010407.CDS.1355547.1356206.rev	PATRIC	CDS	1355547	1356206	660	-	FIG01212286	PLF_1573_00004089	PGF_00140173	YP_001710024.1	219		hypothetical protein
Clavibacter michiganensis subsp. sepedonicus	31964.6	NC_010407	fig|31964.6.peg.1357	CMS_1294	VBIClaMic4666_1357	PATRIC.31964.6.NC_010407.CDS.1356258.1356878.rev	PATRIC	CDS	1356258	1356878	621	-	FIG00000892	PLF_1573_00001563	PGF_00023482	YP_001710025.1	206		Mutator MutT protein (7,8-dihydro-8-oxoguanine-triphosphatase) (EC 3.6.1.-)
Clavibacter michiganensis subsp. sepedonicus	31964.6	NC_010407	fig|31964.6.peg.1358	CMS_1295	VBIClaMic4666_1358	PATRIC.31964.6.NC_010407.CDS.1357004.1357351.fwd	PATRIC	CDS	1357004	1357351	348	+	FIG00006483	PLF_1573_00000289	PGF_01251664	YP_001710026.1	115		LysR family transcriptional regulator YnfL
Clavibacter michiganensis subsp. sepedonicus	31964.6	NC_010407	fig|31964.6.peg.1359	CMS_1296	VBIClaMic4666_1359	PATRIC.31964.6.NC_010407.CDS.1357410.1358246.rev	PATRIC	CDS	1357410	1358246	837	-	FIG01225742	PLF_1573_00001172	PGF_00065432	YP_001710027.1	278		Arylesterase
Clavibacter michiganensis subsp. sepedonicus	31964.6	NC_010407	fig|31964.6.peg.1360	CMS_1297	VBIClaMic4666_1360	PATRIC.31964.6.NC_010407.CDS.1358371.1360086.fwd	PATRIC	CDS	1358371	1360086	1716	+	FIG00022631	PLF_1573_00000190	PGF_00026104	YP_001710028.1	571		Acetyl-CoA synthetase (EC 6.2.1.1)
Clavibacter michiganensis subsp. sepedonicus	31964.6	NC_010407	fig|31964.6.peg.1361	CMS_1298	VBIClaMic4666_1361	PATRIC.31964.6.NC_010407.CDS.1360212.1360880.fwd	PATRIC	CDS	1360212	1360880	669	+	FIG00954638	PLF_1573_00000648	PGF_01253297	YP_001710029.1	222		Protease synthase and sporulation negative regulatory protein PAI 2
Clavibacter michiganensis subsp. sepedonicus	31964.6	NC_010407	fig|31964.6.peg.1362	CMS_1299	VBIClaMic4666_1362	PATRIC.31964.6.NC_010407.CDS.1360877.1362442.fwd	PATRIC	CDS	1360877	1362442	1566	+	FIG00511610	PLF_1573_00000041	PGF_00425056	YP_001710030.1	521		Exoenzymes regulatory protein AepA precursor
Clavibacter michiganensis subsp. sepedonicus	31964.6	NC_010407	fig|31964.6.peg.1363	CMS_1300	VBIClaMic4666_1363	PATRIC.31964.6.NC_010407.CDS.1362483.1363511.fwd	PATRIC	CDS	1362483	1363511	1029	+	FIG01393346	PLF_1573_00001623	PGF_00028909	YP_001710031.1	342		Oxidoreductase, zinc-binding dehydrogenase family
Clavibacter michiganensis subsp. sepedonicus	31964.6	NC_010407	fig|31964.6.peg.1364	CMS_1301	VBIClaMic4666_1364	PATRIC.31964.6.NC_010407.CDS.1363603.1363899.rev	PATRIC	CDS	1363603	1363899	297	-		PLF_1573_00002264	PGF_01251488	YP_001710032.1	98		hypothetical protein
Clavibacter michiganensis subsp. sepedonicus	31964.6	NC_010407	fig|31964.6.peg.1365	CMS_1302	VBIClaMic4666_1365	PATRIC.31964.6.NC_010407.CDS.1364055.1364744.rev	PATRIC	CDS	1364055	1364744	690	-	FIG00758738	PLF_1573_00000549	PGF_00024374	YP_001710033.1	229		NAD(P)H-hydrate epimerase (EC 5.1.99.6) / ADP-dependent (S)-NAD(P)H-hydrate dehydratase (EC 4.2.1.136)
Clavibacter michiganensis subsp. sepedonicus	31964.6	NC_010407	fig|31964.6.peg.1366	CMS_1303	VBIClaMic4666_1366	PATRIC.31964.6.NC_010407.CDS.1364741.1365556.rev	PATRIC	CDS	1364741	1365556	816	-	FIG00016132	PLF_1573_00001702	PGF_01251319	YP_001710034.1	271		Putative esterase
Clavibacter michiganensis subsp. sepedonicus	31964.6	NC_010407	fig|31964.6.peg.1367	CMS_1304	VBIClaMic4666_1367	PATRIC.31964.6.NC_010407.CDS.1365672.1366700.rev	PATRIC	CDS	1365672	1366700	1029	-	FIG00465245	PLF_1573_00001618	PGF_00028588	YP_001710035.1	342		Oxidoreductase
Clavibacter michiganensis subsp. sepedonicus	31964.6	NC_010407	fig|31964.6.peg.1368	CMS_1305	VBIClaMic4666_1368	PATRIC.31964.6.NC_010407.CDS.1366790.1368229.rev	PATRIC	CDS	1366790	1368229	1440	-	FIG01265370	PLF_1573_00000845	PGF_00070843	YP_001710036.1	479		drug resistance transporter, EmrB/QacA family
Clavibacter michiganensis subsp. sepedonicus	31964.6	NC_010407	fig|31964.6.peg.1369	CMS_1306	VBIClaMic4666_1369	PATRIC.31964.6.NC_010407.CDS.1368330.1370141.fwd	PATRIC	CDS	1368330	1370141	1812	+	FIG00005992	PLF_1573_00002357	PGF_00007179	YP_001710037.1	603		Gamma-glutamyltranspeptidase (EC 2.3.2.2) @ Glutathione hydrolase (EC 3.4.19.13)
Clavibacter michiganensis subsp. sepedonicus	31964.6	NC_010407	fig|31964.6.peg.1370	CMS_1307	VBIClaMic4666_1370	PATRIC.31964.6.NC_010407.CDS.1370138.1370671.fwd	PATRIC	CDS	1370138	1370671	534	+	FIG00000306	PLF_1573_00000675	PGF_00041788	YP_001710038.1	177		Putative iron-sulfur cluster assembly scaffold protein for SUF system, SufE2
Clavibacter michiganensis subsp. sepedonicus	31964.6	NC_010407	fig|31964.6.peg.1371		VBIClaMic4666_1371	PATRIC.31964.6.NC_010407.CDS.1370691.1371134.rev	PATRIC	CDS	1370691	1371134	444	-	FIG00000902	PLF_1573_00000529	PGF_00022471		147		Molybdenum cofactor cytidylyltransferase (EC 2.7.7.76)
Clavibacter michiganensis subsp. sepedonicus	31964.6	NC_010407	fig|31964.6.peg.1372		VBIClaMic4666_1372	PATRIC.31964.6.NC_010407.CDS.1371180.1371314.rev	PATRIC	CDS	1371180	1371314	135	-	FIG00000902	PLF_1573_00004966	PGF_01253171		44		Molybdopterin-guanine dinucleotide biosynthesis protein MobA
Clavibacter michiganensis subsp. sepedonicus	31964.6	NC_010407	fig|31964.6.peg.1373	CMS_1310	VBIClaMic4666_1373	PATRIC.31964.6.NC_010407.CDS.1371403.1371771.fwd	PATRIC	CDS	1371403	1371771	369	+		PLF_1573_00002265	PGF_01251489	YP_001710039.1	122		hypothetical protein
Clavibacter michiganensis subsp. sepedonicus	31964.6	NC_010407	fig|31964.6.peg.1374	CMS_1311	VBIClaMic4666_1374	PATRIC.31964.6.NC_010407.CDS.1371768.1372517.fwd	PATRIC	CDS	1371768	1372517	750	+	FIG01257096	PLF_1573_00000312	PGF_00020139	YP_001710040.1	249		Membrane-associated phospholipid phosphatase
Clavibacter michiganensis subsp. sepedonicus	31964.6	NC_010407	fig|31964.6.peg.1375	CMS_1312	VBIClaMic4666_1375	PATRIC.31964.6.NC_010407.CDS.1372530.1373990.rev	PATRIC	CDS	1372530	1373990	1461	-	FIG00117785	PLF_1573_00001340	PGF_00010332	YP_001710041.1	486		Guanine deaminase (EC 3.5.4.3)
Clavibacter michiganensis subsp. sepedonicus	31964.6	NC_010407	fig|31964.6.peg.1376	CMS_1313	VBIClaMic4666_1376	PATRIC.31964.6.NC_010407.CDS.1374201.1374854.rev	PATRIC	CDS	1374201	1374854	654	-	FIG00511578	PLF_1573_00002075	PGF_01251402	YP_001710042.1	217		hypothetical protein
Clavibacter michiganensis subsp. sepedonicus	31964.6	NC_010407	fig|31964.6.peg.1377	CMS_1314	VBIClaMic4666_1377	PATRIC.31964.6.NC_010407.CDS.1374868.1375446.rev	PATRIC	CDS	1374868	1375446	579	-		PLF_1573_00003259	PGF_00087394	YP_001710043.1	192		putative integral membrane protein
Clavibacter michiganensis subsp. sepedonicus	31964.6	NC_010407	fig|31964.6.peg.1378	CMS_1315	VBIClaMic4666_1378	PATRIC.31964.6.NC_010407.CDS.1375548.1376183.rev	PATRIC	CDS	1375548	1376183	636	-	FIG00511782	PLF_1573_00000924	PGF_01253380	YP_001710044.1	211		hypothetical protein
[truncated: 1,868 more rows]
