# Supplementary material for: Comparative genomics of Clavibacter michiganensis subspecies, pathogens of important agricultural crops
Source: PLoS One. 2017 Mar 20;12(3):e0172295. doi: 10.1371/journal.pone.0172295 (PMC5358740; doi:10.1371/journal.pone.0172295)
Supplement: S3 Dataset — (XLSX) [file pone.0172295.s003.xlsx]

## Sheet: Results
Dataset 3: Annotated features of Clavibacter michiganesis subsp. nebraskensis strain NCPPB 2581 generated using PATRIC [23]
Genome	Genome ID	Accession	PATRIC ID	Feature ID	Annotation	Feature Type	Start	End	Length	Strand	FIGfam ID	PATRIC genus-specific families (PLfams)	PATRIC cross-genus families (PGfams)	Protein ID	AA Length	Gene Symbol	Product
Clavibacter reversed_comNCPPB2581	1573.14	1573.14.con.0001	fig|1573.14.peg.1	PATRIC.1573.14.1573.14.con.0001.CDS.479.616.fwd	PATRIC	CDS	479	616	138	+	FIG00000471	PLF_1573_00000269	PGF_00016418		45		LSU ribosomal protein L34p
Clavibacter reversed_comNCPPB2581	1573.14	1573.14.con.0001	fig|1573.14.peg.2	PATRIC.1573.14.1573.14.con.0001.CDS.641.961.fwd	PATRIC	CDS	641	961	321	+	FIG00092649	PLF_1573_00001764	PGF_00048569		106		Ribonuclease P protein component (EC 3.1.26.5)
Clavibacter reversed_comNCPPB2581	1573.14	1573.14.con.0001	fig|1573.14.peg.3	PATRIC.1573.14.1573.14.con.0001.CDS.958.1269.fwd	PATRIC	CDS	958	1269	312	+	FIG00004843	PLF_1573_00002466	PGF_00037996		103		Protein YidD
Clavibacter reversed_comNCPPB2581	1573.14	1573.14.con.0001	fig|1573.14.peg.4	PATRIC.1573.14.1573.14.con.0001.CDS.1280.2242.fwd	PATRIC	CDS	1280	2242	963	+	FIG00002818	PLF_1573_00000424	PGF_00014277		320		Inner membrane protein translocase component YidC, short form OxaI-like
Clavibacter reversed_comNCPPB2581	1573.14	1573.14.con.0001	fig|1573.14.peg.5	PATRIC.1573.14.1573.14.con.0001.CDS.2239.2763.fwd	PATRIC	CDS	2239	2763	525	+	FIG00001656	PLF_1573_00000703	PGF_00046627		174		RNA-binding protein Jag
Clavibacter reversed_comNCPPB2581	1573.14	1573.14.con.0001	fig|1573.14.peg.6	PATRIC.1573.14.1573.14.con.0001.CDS.3321.3956.fwd	PATRIC	CDS	3321	3956	636	+	FIG00000521	PLF_1573_00001377	PGF_00008837		211		16S rRNA (guanine(527)-N(7))-methyltransferase (EC 2.1.1.170)
Clavibacter reversed_comNCPPB2581	1573.14	1573.14.con.0001	fig|1573.14.peg.7	PATRIC.1573.14.1573.14.con.0001.CDS.4106.4987.fwd	PATRIC	CDS	4106	4987	882	+	FIG00006461	PLF_1573_00000232	PGF_00417917		293		Chromosome (plasmid) partitioning protein ParA / Sporulation initiation inhibitor protein Soj
Clavibacter reversed_comNCPPB2581	1573.14	1573.14.con.0001	fig|1573.14.peg.8	PATRIC.1573.14.1573.14.con.0001.CDS.4987.5988.fwd	PATRIC	CDS	4987	5988	1002	+	FIG00021843	PLF_1573_00000233	PGF_00417948		333		Chromosome (plasmid) partitioning protein ParB / Stage 0 sporulation protein J
Clavibacter reversed_comNCPPB2581	1573.14	1573.14.con.0001	fig|1573.14.peg.9	PATRIC.1573.14.1573.14.con.0001.CDS.6056.7021.rev	PATRIC	CDS	6056	7021	966	-	FIG00000350	PLF_1573_00000393	PGF_00420798		321		D-alanine--D-alanine ligase (EC 6.3.2.4)
Clavibacter reversed_comNCPPB2581	1573.14	1573.14.con.0001	fig|1573.14.peg.10	PATRIC.1573.14.1573.14.con.0001.CDS.7065.8387.rev	PATRIC	CDS	7065	8387	1323	-	FIG00868616	PLF_1573_00001179	PGF_00066673		440		Aspartate aminotransferase (AspB-4) (EC 2.6.1.1)
Clavibacter reversed_comNCPPB2581	1573.14	1573.14.con.0001	fig|1573.14.peg.11	PATRIC.1573.14.1573.14.con.0001.CDS.8533.8856.rev	PATRIC	CDS	8533	8856	324	-	FIG01318274	PLF_1573_00001847	PGF_00056736		107		Thioredoxin
Clavibacter reversed_comNCPPB2581	1573.14	1573.14.con.0001	fig|1573.14.peg.12	PATRIC.1573.14.1573.14.con.0001.CDS.8938.9975.rev	PATRIC	CDS	8938	9975	1038	-	FIG00018396	PLF_1573_00002515	PGF_00056792		345		Thioredoxin reductase (EC 1.8.1.9)
Clavibacter reversed_comNCPPB2581	1573.14	1573.14.con.0001	fig|1573.14.peg.13	PATRIC.1573.14.1573.14.con.0001.CDS.10132.11763.rev	PATRIC	CDS	10132	11763	1632	-	FIG00001204	PLF_1573_00002465	PGF_00037774		543		Proposed peptidoglycan lipid II flippase MurJ
Clavibacter reversed_comNCPPB2581	1573.14	1573.14.con.0001	fig|1573.14.peg.14	PATRIC.1573.14.1573.14.con.0001.CDS.11800.14091.rev	PATRIC	CDS	11800	14091	2292	-	FIG00001074	PLF_1573_00002389	PGF_01251513		763		FIG01967133: Putative secreted protein
Clavibacter reversed_comNCPPB2581	1573.14	1573.14.con.0001	fig|1573.14.peg.15	PATRIC.1573.14.1573.14.con.0001.CDS.14183.15613.fwd	PATRIC	CDS	14183	15613	1431	+	FIG00000289	PLF_1573_00001344	PGF_00414926		476		CCA tRNA nucleotidyltransferase (EC 2.7.7.72)
Clavibacter reversed_comNCPPB2581	1573.14	1573.14.con.0001	fig|1573.14.peg.16	PATRIC.1573.14.1573.14.con.0001.CDS.15777.16241.fwd	PATRIC	CDS	15777	16241	465	+	FIG00000170	PLF_1573_00001794	PGF_00049902		154		SSU ribosomal protein S6p
Clavibacter reversed_comNCPPB2581	1573.14	1573.14.con.0001	fig|1573.14.peg.17	PATRIC.1573.14.1573.14.con.0001.CDS.16245.16796.fwd	PATRIC	CDS	16245	16796	552	+	FIG00077620	PLF_1573_00001816	PGF_00052787		183		Single-stranded DNA-binding protein
Clavibacter reversed_comNCPPB2581	1573.14	1573.14.con.0001	fig|1573.14.peg.18	PATRIC.1573.14.1573.14.con.0001.CDS.16833.17096.fwd	PATRIC	CDS	16833	17096	264	+	FIG00000127	PLF_1573_00000727	PGF_00049858		87		SSU ribosomal protein S18p @ SSU ribosomal protein S18p, zinc-independent
Clavibacter reversed_comNCPPB2581	1573.14	1573.14.con.0001	fig|1573.14.peg.19	PATRIC.1573.14.1573.14.con.0001.CDS.17108.17560.fwd	PATRIC	CDS	17108	17560	453	+		PLF_1573_00001261	PGF_00016452		150		LSU ribosomal protein L9p
Clavibacter reversed_comNCPPB2581	1573.14	1573.14.con.0001	fig|1573.14.peg.20	PATRIC.1573.14.1573.14.con.0001.CDS.18016.19395.fwd	PATRIC	CDS	18016	19395	1380	+	FIG00061313	PLF_1573_00002275	PGF_00047630		459		Replicative DNA helicase (DnaB) (EC 3.6.4.12)
Clavibacter reversed_comNCPPB2581	1573.14	1573.14.con.0001	fig|1573.14.peg.21	PATRIC.1573.14.1573.14.con.0001.CDS.19500.19919.rev	PATRIC	CDS	19500	19919	420	-	FIG00511508	PLF_1573_00000865	PGF_01253342		139		FIG00511510: hypothetical protein
Clavibacter reversed_comNCPPB2581	1573.14	1573.14.con.0001	fig|1573.14.peg.22	PATRIC.1573.14.1573.14.con.0001.CDS.19990.21615.rev	PATRIC	CDS	19990	21615	1626	-	FIG00000560	PLF_1573_00000595	PGF_00030643		541		Peptide chain release factor 3
Clavibacter reversed_comNCPPB2581	1573.14	1573.14.con.0001	fig|1573.14.peg.23	PATRIC.1573.14.1573.14.con.0001.CDS.21678.22067.rev	PATRIC	CDS	21678	22067	390	-	FIG00675122	PLF_1573_00002003	PGF_00120427		129		transcriptional regulator, MerR family protein
Clavibacter reversed_comNCPPB2581	1573.14	1573.14.con.0001	fig|1573.14.peg.24	PATRIC.1573.14.1573.14.con.0001.CDS.22249.23472.fwd	PATRIC	CDS	22249	23472	1224	+		PLF_1573_00002603	PGF_01251548		407		Glycosyltransferase MshA involved in mycothiol biosynthesis (EC 2.4.1.-)
Clavibacter reversed_comNCPPB2581	1573.14	1573.14.con.0001	fig|1573.14.peg.25	PATRIC.1573.14.1573.14.con.0001.CDS.23488.24639.rev	PATRIC	CDS	23488	24639	1152	-	FIG00000456	PLF_1573_00000339	PGF_00008519		383		Glycerate kinase (EC 2.7.1.31)
Clavibacter reversed_comNCPPB2581	1573.14	1573.14.con.0001	fig|1573.14.peg.26	PATRIC.1573.14.1573.14.con.0001.CDS.24675.25559.rev	PATRIC	CDS	24675	25559	885	-	FIG00002564	PLF_1573_00001669	PGF_00034758		294		Polyphosphate glucokinase (EC 2.7.1.63)
Clavibacter reversed_comNCPPB2581	1573.14	1573.14.con.0001	fig|1573.14.peg.27	PATRIC.1573.14.1573.14.con.0001.CDS.25680.25796.rev	PATRIC	CDS	25680	25796	117	-		PLF_1573_00002186	PGF_01251467		38		hypothetical protein
Clavibacter reversed_comNCPPB2581	1573.14	1573.14.con.0001	fig|1573.14.peg.28	PATRIC.1573.14.1573.14.con.0001.CDS.25885.26559.fwd	PATRIC	CDS	25885	26559	675	+	FIG00511254	PLF_1573_00001039	PGF_01251264		224		putative membrane protein
Clavibacter reversed_comNCPPB2581	1573.14	1573.14.con.0001	fig|1573.14.peg.29	PATRIC.1573.14.1573.14.con.0001.CDS.26562.26831.fwd	PATRIC	CDS	26562	26831	270	+	FIG00511164	PLF_1573_00001004	PGF_01251254		89		FIG00511165: hypothetical protein
Clavibacter reversed_comNCPPB2581	1573.14	1573.14.con.0001	fig|1573.14.peg.30	PATRIC.1573.14.1573.14.con.0001.CDS.26914.28296.rev	PATRIC	CDS	26914	28296	1383	-	FIG00000117	PLF_1573_00002409	PGF_00035720		460		Adenylosuccinate lyase (EC 4.3.2.2) @ SAICAR lyase (EC 4.3.2.2)
Clavibacter reversed_comNCPPB2581	1573.14	1573.14.con.0001	fig|1573.14.peg.31	PATRIC.1573.14.1573.14.con.0001.CDS.28310.28837.rev	PATRIC	CDS	28310	28837	528	-	FIG00059124	PLF_1573_00002347	PGF_00017603		175		Low molecular weight protein tyrosine phosphatase (EC 3.1.3.48)
Clavibacter reversed_comNCPPB2581	1573.14	1573.14.con.0001	fig|1573.14.peg.32	PATRIC.1573.14.1573.14.con.0001.CDS.28970.29296.fwd	PATRIC	CDS	28970	29296	327	+		PLF_1573_00003250	PGF_01251876		108		hypothetical protein
Clavibacter reversed_comNCPPB2581	1573.14	1573.14.con.0001	fig|1573.14.peg.33	PATRIC.1573.14.1573.14.con.0001.CDS.29293.30654.fwd	PATRIC	CDS	29293	30654	1362	+	FIG01642357	PLF_1573_00000479	PGF_01252998		453		Archaeal/vacuolar-type H+-ATPase subunit A
Clavibacter reversed_comNCPPB2581	1573.14	1573.14.con.0001	fig|1573.14.peg.34	PATRIC.1573.14.1573.14.con.0001.CDS.30663.31058.rev	PATRIC	CDS	30663	31058	396	-	FIG00672847	PLF_1573_00002717	PGF_00409338		131		putative membrane protein
Clavibacter reversed_comNCPPB2581	1573.14	1573.14.con.0001	fig|1573.14.peg.35	PATRIC.1573.14.1573.14.con.0001.CDS.31129.32244.fwd	PATRIC	CDS	31129	32244	1116	+	FIG00032670	PLF_1573_00002365	PGF_00403977		371		Biosynthetic Aromatic amino acid aminotransferase beta (EC 2.6.1.57)
Clavibacter reversed_comNCPPB2581	1573.14	1573.14.con.0001	fig|1573.14.peg.36	PATRIC.1573.14.1573.14.con.0001.CDS.32254.33366.fwd	PATRIC	CDS	32254	33366	1113	+	FIG00053889	PLF_1573_00002488	PGF_00045981		370		Pyruvate dehydrogenase E1 component alpha subunit (EC 1.2.4.1)
Clavibacter reversed_comNCPPB2581	1573.14	1573.14.con.0001	fig|1573.14.peg.37	PATRIC.1573.14.1573.14.con.0001.CDS.33363.34418.fwd	PATRIC	CDS	33363	34418	1056	+	FIG00025527	PLF_1573_00001743	PGF_00045983		351		Pyruvate dehydrogenase E1 component beta subunit (EC 1.2.4.1)
Clavibacter reversed_comNCPPB2581	1573.14	1573.14.con.0001	fig|1573.14.peg.38	PATRIC.1573.14.1573.14.con.0001.CDS.34475.35875.fwd	PATRIC	CDS	34475	35875	1401	+	FIG00136675	PLF_1573_00000141	PGF_00423316		466		Dihydrolipoamide acyltransferase component of branched-chain alpha-keto acid dehydrogenase complex (EC 2.3.1.168)
Clavibacter reversed_comNCPPB2581	1573.14	1573.14.con.0001	fig|1573.14.peg.39	PATRIC.1573.14.1573.14.con.0001.CDS.35933.36898.fwd	PATRIC	CDS	35933	36898	966	+	FIG00511897	PLF_1573_00001969	PGF_00067463		321		Zinc ABC transporter, substrate-binding protein ZnuA
Clavibacter reversed_comNCPPB2581	1573.14	1573.14.con.0001	fig|1573.14.peg.40	PATRIC.1573.14.1573.14.con.0001.CDS.36895.37770.fwd	PATRIC	CDS	36895	37770	876	+	FIG00059280	PLF_1573_00001967	PGF_00067446		291		Zinc ABC transporter, ATP-binding protein ZnuC
Clavibacter reversed_comNCPPB2581	1573.14	1573.14.con.0001	fig|1573.14.peg.41	PATRIC.1573.14.1573.14.con.0001.CDS.37767.38693.fwd	PATRIC	CDS	37767	38693	927	+	FIG00005113	PLF_1573_00001968	PGF_00067455		308		Zinc ABC transporter, permease protein ZnuB
Clavibacter reversed_comNCPPB2581	1573.14	1573.14.con.0001	fig|1573.14.peg.42	PATRIC.1573.14.1573.14.con.0001.CDS.38690.39133.fwd	PATRIC	CDS	38690	39133	444	+	FIG00000479	PLF_1573_00000840	PGF_00067548		147		Zinc uptake regulation protein ZUR
Clavibacter reversed_comNCPPB2581	1573.14	1573.14.con.0001	fig|1573.14.peg.43	PATRIC.1573.14.1573.14.con.0001.CDS.39329.39565.fwd	PATRIC	CDS	39329	39565	237	+	FIG00000266	PLF_1573_00001253	PGF_00016389		78		LSU ribosomal protein L28p @ LSU ribosomal protein L28p, zinc-independent
Clavibacter reversed_comNCPPB2581	1573.14	1573.14.con.0001	fig|1573.14.peg.44	PATRIC.1573.14.1573.14.con.0001.CDS.39565.39732.fwd	PATRIC	CDS	39565	39732	168	+	FIG01956151	PLF_1573_00001256	PGF_00016416		55		LSU ribosomal protein L33p @ LSU ribosomal protein L33p, zinc-independent
Clavibacter reversed_comNCPPB2581	1573.14	1573.14.con.0001	fig|1573.14.peg.45	PATRIC.1573.14.1573.14.con.0001.CDS.39735.40040.fwd	PATRIC	CDS	39735	40040	306	+	FIG00000066	PLF_1573_00001785	PGF_00049844		101		SSU ribosomal protein S14p (S29e) @ SSU ribosomal protein S14p (S29e), zinc-independent
Clavibacter reversed_comNCPPB2581	1573.14	1573.14.con.0001	fig|1573.14.peg.46	PATRIC.1573.14.1573.14.con.0001.CDS.40172.40459.fwd	PATRIC	CDS	40172	40459	288	+	FIG00615494	PLF_1573_00000499	PGF_00422065		95		DNA-binding protein HU
Clavibacter reversed_comNCPPB2581	1573.14	1573.14.con.0001	fig|1573.14.peg.47	PATRIC.1573.14.1573.14.con.0001.CDS.40582.42561.fwd	PATRIC	CDS	40582	42561	1980	+	FIG00001556	PLF_1573_00000057	PGF_00419570		659		Copper resistance protein CopD / Cytochrome c oxidase caa3-type assembly factor CtaG_BS (unrelated to Cox11-CtaG family)
Clavibacter reversed_comNCPPB2581	1573.14	1573.14.con.0001	fig|1573.14.peg.48	PATRIC.1573.14.1573.14.con.0001.CDS.42602.43279.rev	PATRIC	CDS	42602	43279	678	-	FIG00511599	PLF_1573_00000602	PGF_00031431		225		Permeases of the major facilitator superfamily
Clavibacter reversed_comNCPPB2581	1573.14	1573.14.con.0001	fig|1573.14.peg.49	PATRIC.1573.14.1573.14.con.0001.CDS.43439.44128.fwd	PATRIC	CDS	43439	44128	690	+	FIG00638284	PLF_1573_00003005	PGF_01251703		229		hypothetical protein
Clavibacter reversed_comNCPPB2581	1573.14	1573.14.con.0001	fig|1573.14.peg.50	PATRIC.1573.14.1573.14.con.0001.CDS.44121.44411.fwd	PATRIC	CDS	44121	44411	291	+	FIG01459518	PLF_1573_00002728	PGF_01251618		96		transcriptional regulators, marR/emrR family
Clavibacter reversed_comNCPPB2581	1573.14	1573.14.con.0001	fig|1573.14.peg.51	PATRIC.1573.14.1573.14.con.0001.CDS.44518.45522.rev	PATRIC	CDS	44518	45522	1005	-	FIG01576048	PLF_1573_00001385	PGF_00000719		334		ABC Fe(3+) transporter, substrate binding component
Clavibacter reversed_comNCPPB2581	1573.14	1573.14.con.0001	fig|1573.14.peg.52	PATRIC.1573.14.1573.14.con.0001.CDS.45617.46675.fwd	PATRIC	CDS	45617	46675	1059	+	FIG00696717	PLF_1573_00000167	PGF_00007137		352		ABC-type Fe3+-siderophore transport system, permease component
Clavibacter reversed_comNCPPB2581	1573.14	1573.14.con.0001	fig|1573.14.peg.53	PATRIC.1573.14.1573.14.con.0001.CDS.46741.47763.fwd	PATRIC	CDS	46741	47763	1023	+	FIG00007866	PLF_1573_00000056	PGF_00007114		340		ABC-type Fe3+-siderophore transport system, permease 2 component
Clavibacter reversed_comNCPPB2581	1573.14	1573.14.con.0001	fig|1573.14.peg.54	PATRIC.1573.14.1573.14.con.0001.CDS.47795.48616.fwd	PATRIC	CDS	47795	48616	822	+	FIG00069895	PLF_1573_00001390	PGF_00007064		273		ABC-type Fe3+-siderophore transport system, ATPase component
Clavibacter reversed_comNCPPB2581	1573.14	1573.14.con.0001	fig|1573.14.peg.55	PATRIC.1573.14.1573.14.con.0001.CDS.48640.49062.rev	PATRIC	CDS	48640	49062	423	-	FIG00017106	PLF_1573_00000605	PGF_00033154		140		PhnB protein; putative DNA binding 3-demethylubiquinone-9 3-methyltransferase domain protein
Clavibacter reversed_comNCPPB2581	1573.14	1573.14.con.0001	fig|1573.14.peg.56	PATRIC.1573.14.1573.14.con.0001.CDS.49178.50197.rev	PATRIC	CDS	49178	50197	1020	-	FIG00512182	PLF_1573_00000075	PGF_01253313		339		FIG00512183: hypothetical protein
Clavibacter reversed_comNCPPB2581	1573.14	1573.14.con.0001	fig|1573.14.peg.57	PATRIC.1573.14.1573.14.con.0001.CDS.50329.51630.fwd	PATRIC	CDS	50329	51630	1302	+	FIG00946155	PLF_1573_00001710	PGF_00041241		433		Putative helicase
Clavibacter reversed_comNCPPB2581	1573.14	1573.14.con.0001	fig|1573.14.peg.58	PATRIC.1573.14.1573.14.con.0001.CDS.51660.52352.rev	PATRIC	CDS	51660	52352	693	-	FIG00658333	PLF_1573_00001405	PGF_01251301		230		Glycoprotein gp2
Clavibacter reversed_comNCPPB2581	1573.14	1573.14.con.0001	fig|1573.14.peg.59	PATRIC.1573.14.1573.14.con.0001.CDS.52424.52843.rev	PATRIC	CDS	52424	52843	420	-	FIG00511127	PLF_1573_00000971	PGF_00292044		139		FIG00511130: hypothetical protein
Clavibacter reversed_comNCPPB2581	1573.14	1573.14.con.0001	fig|1573.14.peg.60	PATRIC.1573.14.1573.14.con.0001.CDS.52944.53594.rev	PATRIC	CDS	52944	53594	651	-	FIG00511367	PLF_1573_00001352	PGF_01251299		216		Carboxymethylenebutenolidase (EC 3.1.1.45)
Clavibacter reversed_comNCPPB2581	1573.14	1573.14.con.0001	fig|1573.14.peg.61	PATRIC.1573.14.1573.14.con.0001.CDS.53650.54363.fwd	PATRIC	CDS	53650	54363	714	+	FIG00731883	PLF_1573_00002213	PGF_01251471		237		putative lipoprotein
Clavibacter reversed_comNCPPB2581	1573.14	1573.14.con.0001	fig|1573.14.peg.62	PATRIC.1573.14.1573.14.con.0001.CDS.54447.55742.rev	PATRIC	CDS	54447	55742	1296	-	FIG00544736	PLF_1573_00000226	PGF_00067417		431		Aspartyl aminopeptidase (EC 3.4.11.21)
Clavibacter reversed_comNCPPB2581	1573.14	1573.14.con.0001	fig|1573.14.peg.63	PATRIC.1573.14.1573.14.con.0001.CDS.55742.56464.rev	PATRIC	CDS	55742	56464	723	-	FIG00000450	PLF_1573_00001234	PGF_00422957		240		Deoxyribose-phosphate aldolase (EC 4.1.2.4)
Clavibacter reversed_comNCPPB2581	1573.14	1573.14.con.0001	fig|1573.14.peg.64	PATRIC.1573.14.1573.14.con.0001.CDS.56572.56790.fwd	PATRIC	CDS	56572	56790	219	+		PLF_1573_00002729	PGF_01251619		72		hypothetical protein
Clavibacter reversed_comNCPPB2581	1573.14	1573.14.con.0001	fig|1573.14.peg.65	PATRIC.1573.14.1573.14.con.0001.CDS.56813.57016.rev	PATRIC	CDS	56813	57016	204	-	FIG00638284	PLF_1573_00002004	PGF_01251360		67		hypothetical protein
Clavibacter reversed_comNCPPB2581	1573.14	1573.14.con.0001	fig|1573.14.peg.66	PATRIC.1573.14.1573.14.con.0001.CDS.57155.58039.rev	PATRIC	CDS	57155	58039	885	-	FIG00459436	PLF_1573_00002818	PGF_00019222		294		Manganese catalase (EC 1.11.1.6)
Clavibacter reversed_comNCPPB2581	1573.14	1573.14.con.0001	fig|1573.14.peg.67	PATRIC.1573.14.1573.14.con.0001.CDS.58366.58689.fwd	PATRIC	CDS	58366	58689	324	+	FIG00638284	PLF_1573_00002183	PGF_01251465		107		hypothetical protein
Clavibacter reversed_comNCPPB2581	1573.14	1573.14.con.0001	fig|1573.14.peg.68	PATRIC.1573.14.1573.14.con.0001.CDS.58831.59157.fwd	PATRIC	CDS	58831	59157	327	+	FIG00512201	PLF_1573_00002005	PGF_01251361		108		FIG00512202: hypothetical protein
Clavibacter reversed_comNCPPB2581	1573.14	1573.14.con.0001	fig|1573.14.peg.69	PATRIC.1573.14.1573.14.con.0001.CDS.59536.60711.fwd	PATRIC	CDS	59536	60711	1176	+	FIG00053044	PLF_1573_00000047	PGF_00008477		391		Glutathione-dependent formaldehyde dehydrogenase
Clavibacter reversed_comNCPPB2581	1573.14	1573.14.con.0001	fig|1573.14.peg.70	PATRIC.1573.14.1573.14.con.0001.CDS.60799.61350.rev	PATRIC	CDS	60799	61350	552	-	FIG01132576	PLF_1573_00001586	PGF_00024921		183		NADPH:quinone oxidoreductase
Clavibacter reversed_comNCPPB2581	1573.14	1573.14.con.0001	fig|1573.14.peg.71	PATRIC.1573.14.1573.14.con.0001.CDS.61480.62496.rev	PATRIC	CDS	61480	62496	1017	-		PLF_1573_00001720	PGF_00042684		338		Putative oxidoreductase
Clavibacter reversed_comNCPPB2581	1573.14	1573.14.con.0001	fig|1573.14.peg.72	PATRIC.1573.14.1573.14.con.0001.CDS.62574.63320.rev	PATRIC	CDS	62574	63320	747	-	FIG00993242	PLF_1573_00002443	PGF_00028857		248		Oxidoreductase, short-chain dehydrogenase/reductase family
Clavibacter reversed_comNCPPB2581	1573.14	1573.14.con.0001	fig|1573.14.peg.73	PATRIC.1573.14.1573.14.con.0001.CDS.63519.64637.fwd	PATRIC	CDS	63519	64637	1119	+		PLF_1573_00003144	PGF_01251807		372		hypothetical protein
Clavibacter reversed_comNCPPB2581	1573.14	1573.14.con.0001	fig|1573.14.peg.74	PATRIC.1573.14.1573.14.con.0001.CDS.64671.65501.fwd	PATRIC	CDS	64671	65501	831	+	FIG00035634	PLF_1573_00001129	PGF_00424341		276		Endonuclease VIII
Clavibacter reversed_comNCPPB2581	1573.14	1573.14.con.0001	fig|1573.14.peg.75	PATRIC.1573.14.1573.14.con.0001.CDS.65576.65896.rev	PATRIC	CDS	65576	65896	321	-		PLF_1573_00004323	PGF_01252567		106		YpkA
Clavibacter reversed_comNCPPB2581	1573.14	1573.14.con.0001	fig|1573.14.peg.76	PATRIC.1573.14.1573.14.con.0001.CDS.65902.66252.rev	PATRIC	CDS	65902	66252	351	-	FIG00638284				116		hypothetical protein
Clavibacter reversed_comNCPPB2581	1573.14	1573.14.con.0001	fig|1573.14.peg.77	PATRIC.1573.14.1573.14.con.0001.CDS.66438.66683.fwd	PATRIC	CDS	66438	66683	246	+		PLF_1573_00004660	PGF_01252873		81		hypothetical protein
Clavibacter reversed_comNCPPB2581	1573.14	1573.14.con.0001	fig|1573.14.peg.78	PATRIC.1573.14.1573.14.con.0001.CDS.66794.66982.fwd	PATRIC	CDS	66794	66982	189	+		PLF_1573_00002906	PGF_00045834		62		Pyridoxamine 5'-phosphate oxidase (EC 1.4.3.5)
Clavibacter reversed_comNCPPB2581	1573.14	1573.14.con.0001	fig|1573.14.peg.79	PATRIC.1573.14.1573.14.con.0001.CDS.67021.68421.rev	PATRIC	CDS	67021	68421	1401	-	FIG00003765	PLF_1573_00000286	PGF_00017612		466		Low-affinity gluconate/H+ symporter GntU
Clavibacter reversed_comNCPPB2581	1573.14	1573.14.con.0001	fig|1573.14.peg.80	PATRIC.1573.14.1573.14.con.0001.CDS.68479.68997.rev	PATRIC	CDS	68479	68997	519	-	FIG00000861	PLF_1573_00001322	PGF_00007887		172		Gluconokinase (EC 2.7.1.12)
Clavibacter reversed_comNCPPB2581	1573.14	1573.14.con.0001	fig|1573.14.peg.81	PATRIC.1573.14.1573.14.con.0001.CDS.69151.69879.fwd	PATRIC	CDS	69151	69879	729	+	FIG00621925	PLF_1573_00001875	PGF_00059269		242		Transcriptional regulator, GntR family
Clavibacter reversed_comNCPPB2581	1573.14	1573.14.con.0001	fig|1573.14.peg.82	PATRIC.1573.14.1573.14.con.0001.CDS.70217.72460.fwd	PATRIC	CDS	70217	72460	2244	+		PLF_1573_00004032	PGF_00021991		747		ATPase involved in DNA repair
Clavibacter reversed_comNCPPB2581	1573.14	1573.14.con.0001	fig|1573.14.peg.83	PATRIC.1573.14.1573.14.con.0001.CDS.72710.74311.fwd	PATRIC	CDS	72710	74311	1602	+	FIG00638284				533		hypothetical protein
Clavibacter reversed_comNCPPB2581	1573.14	1573.14.con.0001	fig|1573.14.peg.84	PATRIC.1573.14.1573.14.con.0001.CDS.74508.75113.fwd	PATRIC	CDS	74508	75113	606	+		PLF_1573_00000501	PGF_00422922		201		Deoxycytidine triphosphate deaminase (EC 3.5.4.30) (dUMP-forming)
Clavibacter reversed_comNCPPB2581	1573.14	1573.14.con.0001	fig|1573.14.peg.85	PATRIC.1573.14.1573.14.con.0001.CDS.75138.75944.rev	PATRIC	CDS	75138	75944	807	-		PLF_1573_00002604	PGF_00371118		268		NADPH:quinone oxidoreductase 2 ## possible protective/detoxification role
Clavibacter reversed_comNCPPB2581	1573.14	1573.14.con.0001	fig|1573.14.peg.86	PATRIC.1573.14.1573.14.con.0001.CDS.76024.76437.fwd	PATRIC	CDS	76024	76437	414	+	FIG00010507	PLF_1573_00002523	PGF_00059321		137		Transcriptional regulator, HxlR family
Clavibacter reversed_comNCPPB2581	1573.14	1573.14.con.0001	fig|1573.14.peg.87	PATRIC.1573.14.1573.14.con.0001.CDS.76458.76952.rev	PATRIC	CDS	76458	76952	495	-	FIG01956023	PLF_1573_00001873	PGF_00059044		164		Transcriptional regulator, AsnC family
Clavibacter reversed_comNCPPB2581	1573.14	1573.14.con.0001	fig|1573.14.peg.88	PATRIC.1573.14.1573.14.con.0001.CDS.77119.78234.fwd	PATRIC	CDS	77119	78234	1116	+	FIG00000895	PLF_1573_00000143	PGF_00037248		371		Alanine dehydrogenase (EC 1.4.1.1)
Clavibacter reversed_comNCPPB2581	1573.14	1573.14.con.0001	fig|1573.14.peg.89	PATRIC.1573.14.1573.14.con.0001.CDS.78311.78787.fwd	PATRIC	CDS	78311	78787	477	+	FIG00638284	PLF_1573_00000866	PGF_01253343		158		hypothetical protein
Clavibacter reversed_comNCPPB2581	1573.14	1573.14.con.0001	fig|1573.14.peg.90	PATRIC.1573.14.1573.14.con.0001.CDS.78996.79682.fwd	PATRIC	CDS	78996	79682	687	+					228		Transcriptional regulator, AcrR family
Clavibacter reversed_comNCPPB2581	1573.14	1573.14.con.0001	fig|1573.14.peg.91	PATRIC.1573.14.1573.14.con.0001.CDS.79702.80679.fwd	PATRIC	CDS	79702	80679	978	+					325		hypothetical protein
Clavibacter reversed_comNCPPB2581	1573.14	1573.14.con.0001	fig|1573.14.peg.92	PATRIC.1573.14.1573.14.con.0001.CDS.80682.81446.fwd	PATRIC	CDS	80682	81446	765	+					254		hypothetical protein
Clavibacter reversed_comNCPPB2581	1573.14	1573.14.con.0001	fig|1573.14.peg.93	PATRIC.1573.14.1573.14.con.0001.CDS.81560.82441.fwd	PATRIC	CDS	81560	82441	882	+	FIG00638284	PLF_1573_00002007	PGF_00344073		293		hypothetical protein
Clavibacter reversed_comNCPPB2581	1573.14	1573.14.con.0001	fig|1573.14.peg.94	PATRIC.1573.14.1573.14.con.0001.CDS.82516.83088.rev	PATRIC	CDS	82516	83088	573	-	FIG00001616	PLF_1573_00001238	PGF_00015735		190		Isopentenyl-diphosphate Delta-isomerase (EC 5.3.3.2)
Clavibacter reversed_comNCPPB2581	1573.14	1573.14.con.0001	fig|1573.14.peg.95	PATRIC.1573.14.1573.14.con.0001.CDS.83133.84203.fwd	PATRIC	CDS	83133	84203	1071	+		PLF_1573_00002826	PGF_00007527		356		Geranylgeranyl diphosphate synthase (EC 2.5.1.29)
Clavibacter reversed_comNCPPB2581	1573.14	1573.14.con.0001	fig|1573.14.peg.96	PATRIC.1573.14.1573.14.con.0001.CDS.84200.86830.fwd	PATRIC	CDS	84200	86830	2631	+	FIG00000928	PLF_1573_00000624	PGF_00034208		876		Phytoene dehydrogenase (EC 1.14.99.-)
Clavibacter reversed_comNCPPB2581	1573.14	1573.14.con.0001	fig|1573.14.peg.97	PATRIC.1573.14.1573.14.con.0001.CDS.86830.87174.fwd	PATRIC	CDS	86830	87174	345	+	FIG01257232	PLF_1573_00000449	PGF_00414591		114		C50 carotenoid epsilon cyclase
Clavibacter reversed_comNCPPB2581	1573.14	1573.14.con.0001	fig|1573.14.peg.98	PATRIC.1573.14.1573.14.con.0001.CDS.87171.87539.fwd	PATRIC	CDS	87171	87539	369	+	FIG01257232	PLF_1573_00000485	PGF_00414590		122		C50 carotenoid epsilon cyclase
Clavibacter reversed_comNCPPB2581	1573.14	1573.14.con.0001	fig|1573.14.peg.99	PATRIC.1573.14.1573.14.con.0001.CDS.87532.88428.fwd	PATRIC	CDS	87532	88428	897	+	FIG00121127	PLF_1573_00000288	PGF_00017729		298		Lycopene elongase (EC 2.5.1.-)
Clavibacter reversed_comNCPPB2581	1573.14	1573.14.con.0001	fig|1573.14.peg.100	PATRIC.1573.14.1573.14.con.0001.CDS.88439.88759.rev	PATRIC	CDS	88439	88759	321	-	FIG00511971	PLF_1573_00002008	PGF_01251362		106		FIG00511972: hypothetical protein
Clavibacter reversed_comNCPPB2581	1573.14	1573.14.con.0001	fig|1573.14.peg.101	PATRIC.1573.14.1573.14.con.0001.CDS.88898.89629.fwd	PATRIC	CDS	88898	89629	732	+	FIG00512399	PLF_1573_00002573	PGF_00110551		243		FIG00512401: hypothetical protein
Clavibacter reversed_comNCPPB2581	1573.14	1573.14.con.0001	fig|1573.14.peg.102	PATRIC.1573.14.1573.14.con.0001.CDS.89658.90683.rev	PATRIC	CDS	89658	90683	1026	-	FIG01372093	PLF_1573_00000665	PGF_01253301		341		Putative LysR-family transcriptional regulator
Clavibacter reversed_comNCPPB2581	1573.14	1573.14.con.0001	fig|1573.14.peg.103	PATRIC.1573.14.1573.14.con.0001.CDS.90787.91218.fwd	PATRIC	CDS	90787	91218	432	+		PLF_1573_00002140	PGF_00134732		143		FIG00546727: hypothetical protein
Clavibacter reversed_comNCPPB2581	1573.14	1573.14.con.0001	fig|1573.14.peg.104	PATRIC.1573.14.1573.14.con.0001.CDS.91307.92791.fwd	PATRIC	CDS	91307	92791	1485	+	FIG00512463	PLF_1573_00002505	PGF_00052974		494		Sll1352 protein
Clavibacter reversed_comNCPPB2581	1573.14	1573.14.con.0001	fig|1573.14.peg.105	PATRIC.1573.14.1573.14.con.0001.CDS.92904.94358.rev	PATRIC	CDS	92904	94358	1455	-	FIG00148414	PLF_1573_00000451	PGF_00418127		484		Citrate/H+ symporter of CitMHS family
Clavibacter reversed_comNCPPB2581	1573.14	1573.14.con.0001	fig|1573.14.peg.106	PATRIC.1573.14.1573.14.con.0001.CDS.94569.96314.fwd	PATRIC	CDS	94569	96314	1746	+	FIG00229249	PLF_1573_00000745	PGF_00052401		581		Signal transduction histidine kinase CitA regulating citrate metabolism
Clavibacter reversed_comNCPPB2581	1573.14	1573.14.con.0001	fig|1573.14.peg.107	PATRIC.1573.14.1573.14.con.0001.CDS.96311.96973.fwd	PATRIC	CDS	96311	96973	663	+	FIG00229361	PLF_1573_00000709	PGF_00047895		220		Response regulator CitB of citrate metabolism
Clavibacter reversed_comNCPPB2581	1573.14	1573.14.con.0001	fig|1573.14.peg.108	PATRIC.1573.14.1573.14.con.0001.CDS.97040.98350.rev	PATRIC	CDS	97040	98350	1311	-	FIG01296669	PLF_1573_00000113	PGF_00423086		436		Diaminobutyrate--2-oxoglutarate transaminase (EC 2.6.1.76)
Clavibacter reversed_comNCPPB2581	1573.14	1573.14.con.0001	fig|1573.14.peg.109	PATRIC.1573.14.1573.14.con.0001.CDS.98525.99391.fwd	PATRIC	CDS	98525	99391	867	+	FIG01328638	PLF_1573_00001431	PGF_00012779		288		Hydrolase, alpha/beta hydrolase fold family
Clavibacter reversed_comNCPPB2581	1573.14	1573.14.con.0001	fig|1573.14.peg.110	PATRIC.1573.14.1573.14.con.0001.CDS.99498.100988.fwd	PATRIC	CDS	99498	100988	1491	+	FIG00511747	PLF_1573_00003200	PGF_01251839		496		endopolygalacturonase
Clavibacter reversed_comNCPPB2581	1573.14	1573.14.con.0001	fig|1573.14.peg.111	PATRIC.1573.14.1573.14.con.0001.CDS.101009.101647.rev	PATRIC	CDS	101009	101647	639	-	FIG00511326	PLF_1573_00000867	PGF_00264014		212		FIG00511327: hypothetical protein
Clavibacter reversed_comNCPPB2581	1573.14	1573.14.con.0001	fig|1573.14.peg.112	PATRIC.1573.14.1573.14.con.0001.CDS.101716.102825.rev	PATRIC	CDS	101716	102825	1110	-	FIG00511828	PLF_1573_00002574	PGF_00251055		369		FIG00511829: hypothetical protein
Clavibacter reversed_comNCPPB2581	1573.14	1573.14.con.0001	fig|1573.14.peg.113	PATRIC.1573.14.1573.14.con.0001.CDS.103072.103941.rev	PATRIC	CDS	103072	103941	870	-	FIG00512016	PLF_1573_00001457	PGF_01251305		289		Integral membrane protein
Clavibacter reversed_comNCPPB2581	1573.14	1573.14.con.0001	fig|1573.14.peg.114	PATRIC.1573.14.1573.14.con.0001.CDS.104012.104473.rev	PATRIC	CDS	104012	104473	462	-	FIG00025887	PLF_1573_00000582	PGF_00027468		153		Organic hydroperoxide resistance transcriptional regulator
Clavibacter reversed_comNCPPB2581	1573.14	1573.14.con.0001	fig|1573.14.peg.115	PATRIC.1573.14.1573.14.con.0001.CDS.104587.105303.rev	PATRIC	CDS	104587	105303	717	-	FIG00003555	PLF_1573_00001657	PGF_00033637		238		Phosphoglycolate phosphatase (EC 3.1.3.18)
Clavibacter reversed_comNCPPB2581	1573.14	1573.14.con.0001	fig|1573.14.peg.116	PATRIC.1573.14.1573.14.con.0001.CDS.105352.107010.rev	PATRIC	CDS	105352	107010	1659	-		PLF_1573_00002575	PGF_00251055		552		FIG01152391: hypothetical protein
Clavibacter reversed_comNCPPB2581	1573.14	1573.14.con.0001	fig|1573.14.peg.117	PATRIC.1573.14.1573.14.con.0001.CDS.107012.108211.rev	PATRIC	CDS	107012	108211	1200	-		PLF_1573_00003006	PGF_00078643		399		hypothetical protein
Clavibacter reversed_comNCPPB2581	1573.14	1573.14.con.0001	fig|1573.14.peg.118	PATRIC.1573.14.1573.14.con.0001.CDS.108394.109089.rev	PATRIC	CDS	108394	109089	696	-	FIG00511970	PLF_1573_00001541	PGF_00001331		231		FIG00996186: hypothetical protein
Clavibacter reversed_comNCPPB2581	1573.14	1573.14.con.0001	fig|1573.14.peg.119	PATRIC.1573.14.1573.14.con.0001.CDS.109152.109391.rev	PATRIC	CDS	109152	109391	240	-		PLF_1573_00003379	PGF_01251965		79		hypothetical protein
Clavibacter reversed_comNCPPB2581	1573.14	1573.14.con.0001	fig|1573.14.peg.120	PATRIC.1573.14.1573.14.con.0001.CDS.109388.109648.rev	PATRIC	CDS	109388	109648	261	-		PLF_1573_00002576	PGF_01251537		86		hypothetical protein
Clavibacter reversed_comNCPPB2581	1573.14	1573.14.con.0001	fig|1573.14.peg.121	PATRIC.1573.14.1573.14.con.0001.CDS.109681.110673.rev	PATRIC	CDS	109681	110673	993	-	FIG00846773	PLF_1573_00001638	PGF_00031251		330		Permease of the drug/metabolite transporter (DMT) superfamily
Clavibacter reversed_comNCPPB2581	1573.14	1573.14.con.0001	fig|1573.14.peg.122	PATRIC.1573.14.1573.14.con.0001.CDS.110726.110947.fwd	PATRIC	CDS	110726	110947	222	+	FIG01201435	PLF_1573_00001699	PGF_00039887		73		Putative acetyltransferase
Clavibacter reversed_comNCPPB2581	1573.14	1573.14.con.0001	fig|1573.14.peg.123	PATRIC.1573.14.1573.14.con.0001.CDS.110999.111265.fwd	PATRIC	CDS	110999	111265	267	+	FIG01201435	PLF_1573_00001699	PGF_00039887		88		Putative acetyltransferase
Clavibacter reversed_comNCPPB2581	1573.14	1573.14.con.0001	fig|1573.14.peg.124	PATRIC.1573.14.1573.14.con.0001.CDS.111262.111822.rev	PATRIC	CDS	111262	111822	561	-	FIG00989082	PLF_1573_00001504	PGF_00028027		186		Acetyltransferase, GNAT family
Clavibacter reversed_comNCPPB2581	1573.14	1573.14.con.0001	fig|1573.14.peg.125	PATRIC.1573.14.1573.14.con.0001.CDS.111878.112405.rev	PATRIC	CDS	111878	112405	528	-	FIG00638284	PLF_1573_00002011	PGF_01251365		175		hypothetical protein
Clavibacter reversed_comNCPPB2581	1573.14	1573.14.con.0001	fig|1573.14.peg.126	PATRIC.1573.14.1573.14.con.0001.CDS.112444.113163.fwd	PATRIC	CDS	112444	113163	720	+		PLF_1573_00002730	PGF_01251620		239		putative methyltransferase
Clavibacter reversed_comNCPPB2581	1573.14	1573.14.con.0001	fig|1573.14.peg.127	PATRIC.1573.14.1573.14.con.0001.CDS.113205.113720.fwd	PATRIC	CDS	113205	113720	516	+	FIG00512067	PLF_1573_00000868	PGF_00123313		171		FIG00512068: hypothetical protein
Clavibacter reversed_comNCPPB2581	1573.14	1573.14.con.0001	fig|1573.14.peg.128	PATRIC.1573.14.1573.14.con.0001.CDS.113717.114664.fwd	PATRIC	CDS	113717	114664	948	+	FIG00511565	PLF_1573_00000869	PGF_00187636		315		FIG00511566: hypothetical protein
Clavibacter reversed_comNCPPB2581	1573.14	1573.14.con.0001	fig|1573.14.peg.129	PATRIC.1573.14.1573.14.con.0001.CDS.114700.115551.fwd	PATRIC	CDS	114700	115551	852	+	FIG00870291	PLF_1573_00000680	PGF_00042616		283		Putative oxidoreductase
Clavibacter reversed_comNCPPB2581	1573.14	1573.14.con.0001	fig|1573.14.peg.130	PATRIC.1573.14.1573.14.con.0001.CDS.115571.116905.rev	PATRIC	CDS	115571	116905	1335	-	FIG00634291	PLF_1573_00000244	PGF_00422253		444		DNA-damage-inducible protein F
Clavibacter reversed_comNCPPB2581	1573.14	1573.14.con.0001	fig|1573.14.peg.131	PATRIC.1573.14.1573.14.con.0001.CDS.116980.118833.rev	PATRIC	CDS	116980	118833	1854	-	FIG00044407	PLF_1573_00000698	PGF_01253307		617		RD1 region associated protein Rv3876
Clavibacter reversed_comNCPPB2581	1573.14	1573.14.con.0001	fig|1573.14.peg.132	PATRIC.1573.14.1573.14.con.0001.CDS.118963.119934.rev	PATRIC	CDS	118963	119934	972	-					323		hypothetical protein
Clavibacter reversed_comNCPPB2581	1573.14	1573.14.con.0001	fig|1573.14.peg.133	PATRIC.1573.14.1573.14.con.0001.CDS.120437.120925.fwd	PATRIC	CDS	120437	120925	489	+	FIG01332748	PLF_1573_00002529	PGF_00059570		162		Transcriptional regulator, MarR family
Clavibacter reversed_comNCPPB2581	1573.14	1573.14.con.0001	fig|1573.14.peg.134	PATRIC.1573.14.1573.14.con.0001.CDS.120959.121696.rev	PATRIC	CDS	120959	121696	738	-	FIG01410324	PLF_1573_00002206	PGF_00407637		245		putative integral membrane protein
Clavibacter reversed_comNCPPB2581	1573.14	1573.14.con.0001	fig|1573.14.peg.135	PATRIC.1573.14.1573.14.con.0001.CDS.121770.122258.fwd	PATRIC	CDS	121770	122258	489	+		PLF_1573_00004024	PGF_01252366		162		hypothetical protein
Clavibacter reversed_comNCPPB2581	1573.14	1573.14.con.0001	fig|1573.14.peg.136	PATRIC.1573.14.1573.14.con.0001.CDS.122304.123191.rev	PATRIC	CDS	122304	123191	888	-		PLF_1573_00005034	PGF_01253238		295		hypothetical protein
Clavibacter reversed_comNCPPB2581	1573.14	1573.14.con.0001	fig|1573.14.peg.137	PATRIC.1573.14.1573.14.con.0001.CDS.123280.123885.rev	PATRIC	CDS	123280	123885	606	-	FIG00511772	PLF_1573_00001735	PGF_01251323		201		Putative transmembrane protein
Clavibacter reversed_comNCPPB2581	1573.14	1573.14.con.0001	fig|1573.14.peg.138	PATRIC.1573.14.1573.14.con.0001.CDS.123923.124282.rev	PATRIC	CDS	123923	124282	360	-	FIG00511362	PLF_1573_00002012	PGF_00251055		119		FIG00511363: hypothetical protein
Clavibacter reversed_comNCPPB2581	1573.14	1573.14.con.0001	fig|1573.14.peg.139	PATRIC.1573.14.1573.14.con.0001.CDS.124448.126523.rev	PATRIC	CDS	124448	126523	2076	-	FIG00644599	PLF_1573_00001728	PGF_00043206		691		Putative phosphatase
Clavibacter reversed_comNCPPB2581	1573.14	1573.14.con.0001	fig|1573.14.peg.140	PATRIC.1573.14.1573.14.con.0001.CDS.126717.127469.fwd	PATRIC	CDS	126717	127469	753	+	FIG00621114	PLF_1573_00001622	PGF_00028861		250		Oxidoreductase, short-chain dehydrogenase/reductase family
Clavibacter reversed_comNCPPB2581	1573.14	1573.14.con.0001	fig|1573.14.peg.141	PATRIC.1573.14.1573.14.con.0001.CDS.127593.127886.rev	PATRIC	CDS	127593	127886	294	-	FIG00512474	PLF_1573_00000972	PGF_01253413		97		FIG00512475: hypothetical protein
Clavibacter reversed_comNCPPB2581	1573.14	1573.14.con.0001	fig|1573.14.peg.142	PATRIC.1573.14.1573.14.con.0001.CDS.127883.128680.rev	PATRIC	CDS	127883	128680	798	-	FIG01029714	PLF_1573_00000319	PGF_00006372		265		Fructose ABC transporter, ATP-binding component FrcA
Clavibacter reversed_comNCPPB2581	1573.14	1573.14.con.0001	fig|1573.14.peg.143	PATRIC.1573.14.1573.14.con.0001.CDS.128677.129723.rev	PATRIC	CDS	128677	129723	1047	-	FIG00091179	PLF_1573_00000320	PGF_00006374		348		Fructose ABC transporter, permease component FrcC
Clavibacter reversed_comNCPPB2581	1573.14	1573.14.con.0001	fig|1573.14.peg.144	PATRIC.1573.14.1573.14.con.0001.CDS.129726.130826.rev	PATRIC	CDS	129726	130826	1101	-	FIG00126855	PLF_1573_00002821	PGF_00006375		366		Fructose ABC transporter, substrate-binding component FrcB
Clavibacter reversed_comNCPPB2581	1573.14	1573.14.con.0001	fig|1573.14.peg.145	PATRIC.1573.14.1573.14.con.0001.CDS.130994.131992.fwd	PATRIC	CDS	130994	131992	999	+	FIG00511161	PLF_1573_00001880	PGF_00059365		332		Transcriptional regulator, LacI family
Clavibacter reversed_comNCPPB2581	1573.14	1573.14.con.0001	fig|1573.14.peg.146	PATRIC.1573.14.1573.14.con.0001.CDS.131985.132875.fwd	PATRIC	CDS	131985	132875	891	+	FIG00001653	PLF_1573_00000318	PGF_00006356		296		Fructokinase (EC 2.7.1.4)
Clavibacter reversed_comNCPPB2581	1573.14	1573.14.con.0001	fig|1573.14.peg.147	PATRIC.1573.14.1573.14.con.0001.CDS.133128.133997.fwd	PATRIC	CDS	133128	133997	870	+		PLF_1573_00001614	PGF_00028588		289		Oxidoreductase
Clavibacter reversed_comNCPPB2581	1573.14	1573.14.con.0001	fig|1573.14.peg.148	PATRIC.1573.14.1573.14.con.0001.CDS.134025.134393.rev	PATRIC	CDS	134025	134393	369	-	FIG00638284	PLF_1573_00000860	PGF_01253338		122		hypothetical protein
Clavibacter reversed_comNCPPB2581	1573.14	1573.14.con.0001	fig|1573.14.peg.149	PATRIC.1573.14.1573.14.con.0001.CDS.134390.134779.rev	PATRIC	CDS	134390	134779	390	-	FIG01327813	PLF_1573_00002216	PGF_01251473		129		putative membrane protein
Clavibacter reversed_comNCPPB2581	1573.14	1573.14.con.0001	fig|1573.14.peg.150	PATRIC.1573.14.1573.14.con.0001.CDS.134860.135726.rev	PATRIC	CDS	134860	135726	867	-	FIG00639501	PLF_1573_00001723	PGF_00042840		288		Putative oxidoreductase YdbC
Clavibacter reversed_comNCPPB2581	1573.14	1573.14.con.0001	fig|1573.14.peg.151	PATRIC.1573.14.1573.14.con.0001.CDS.135841.137136.rev	PATRIC	CDS	135841	137136	1296	-	FIG00823950	PLF_1573_00000310	PGF_00020026		431		Membrane protein mosC
Clavibacter reversed_comNCPPB2581	1573.14	1573.14.con.0001	fig|1573.14.peg.152	PATRIC.1573.14.1573.14.con.0001.CDS.137213.137593.rev	PATRIC	CDS	137213	137593	381	-	FIG00003845	PLF_1573_00000783	PGF_00059321		126		Transcriptional regulator, HxlR family
Clavibacter reversed_comNCPPB2581	1573.14	1573.14.con.0001	fig|1573.14.peg.153	PATRIC.1573.14.1573.14.con.0001.CDS.137709.138572.fwd	PATRIC	CDS	137709	138572	864	+	FIG01955995	PLF_1573_00001615	PGF_00028588		287		Oxidoreductase
Clavibacter reversed_comNCPPB2581	1573.14	1573.14.con.0001	fig|1573.14.peg.154	PATRIC.1573.14.1573.14.con.0001.CDS.138659.139621.rev	PATRIC	CDS	138659	139621	963	-	FIG00002804	PLF_1573_00000415	PGF_00012288		320		Homocysteine S-methyltransferase (EC 2.1.1.10)
Clavibacter reversed_comNCPPB2581	1573.14	1573.14.con.0001	fig|1573.14.peg.155	PATRIC.1573.14.1573.14.con.0001.CDS.139704.140213.fwd	PATRIC	CDS	139704	140213	510	+	FIG00511447	PLF_1573_00001891	PGF_00059570		169		Transcriptional regulator, MarR family
Clavibacter reversed_comNCPPB2581	1573.14	1573.14.con.0001	fig|1573.14.peg.156	PATRIC.1573.14.1573.14.con.0001.CDS.140258.140956.fwd	PATRIC	CDS	140258	140956	699	+	FIG00937416	PLF_1573_00001432	PGF_00012842		232		Hydrolase, haloacid dehalogenase-like family
Clavibacter reversed_comNCPPB2581	1573.14	1573.14.con.0001	fig|1573.14.peg.157	PATRIC.1573.14.1573.14.con.0001.CDS.140960.141580.rev	PATRIC	CDS	140960	141580	621	-	FIG00621925	PLF_1573_00001879	PGF_00059269		206		Transcriptional regulator, GntR family
Clavibacter reversed_comNCPPB2581	1573.14	1573.14.con.0001	fig|1573.14.peg.158	PATRIC.1573.14.1573.14.con.0001.CDS.141755.143161.fwd	PATRIC	CDS	141755	143161	1407	+	FIG00003506	PLF_1573_00001406	PGF_00420704		468		Cytosine/purine/uracil/thiamine/allantoin permease family protein
Clavibacter reversed_comNCPPB2581	1573.14	1573.14.con.0001	fig|1573.14.peg.159	PATRIC.1573.14.1573.14.con.0001.CDS.143158.143889.fwd	PATRIC	CDS	143158	143889	732	+	FIG00009017	PLF_1573_00001544	PGF_00015641		243		Isochorismatase (EC 3.3.2.1)
Clavibacter reversed_comNCPPB2581	1573.14	1573.14.con.0001	fig|1573.14.peg.160	PATRIC.1573.14.1573.14.con.0001.CDS.143868.145241.rev	PATRIC	CDS	143868	145241	1374	-	FIG01956050	PLF_1573_00000434	PGF_00014491		457		Integral membrane protein
Clavibacter reversed_comNCPPB2581	1573.14	1573.14.con.0001	fig|1573.14.peg.161	PATRIC.1573.14.1573.14.con.0001.CDS.145439.146722.rev	PATRIC	CDS	145439	146722	1284	-	FIG00003251	PLF_1573_00000831	PGF_00066120		427		Uracil permease
Clavibacter reversed_comNCPPB2581	1573.14	1573.14.con.0001	fig|1573.14.peg.162	PATRIC.1573.14.1573.14.con.0001.CDS.146830.147231.rev	PATRIC	CDS	146830	147231	402	-		PLF_1573_00002648	PGF_00113241		133		hypothetical protein
Clavibacter reversed_comNCPPB2581	1573.14	1573.14.con.0001	fig|1573.14.peg.163	PATRIC.1573.14.1573.14.con.0001.CDS.147215.147412.rev	PATRIC	CDS	147215	147412	198	-	FIG00672715	PLF_1573_00002293	PGF_01251501		65		DNA-binding protein
Clavibacter reversed_comNCPPB2581	1573.14	1573.14.con.0001	fig|1573.14.peg.164	PATRIC.1573.14.1573.14.con.0001.CDS.147505.149487.fwd	PATRIC	CDS	147505	149487	1983	+	FIG01213213	PLF_1573_00000518	PGF_00020561		660		Metallopeptidase
Clavibacter reversed_comNCPPB2581	1573.14	1573.14.con.0001	fig|1573.14.peg.165	PATRIC.1573.14.1573.14.con.0001.CDS.149499.150407.fwd	PATRIC	CDS	149499	150407	909	+	FIG00511122	PLF_1573_00001478	PGF_00402432		302		Beta-lactamase related protein
Clavibacter reversed_comNCPPB2581	1573.14	1573.14.con.0001	fig|1573.14.peg.166	PATRIC.1573.14.1573.14.con.0001.CDS.150506.151258.fwd	PATRIC	CDS	150506	151258	753	+	FIG01308292	PLF_1573_00002232	PGF_00410124		250		putative phosphoglycerate mutase family protein
Clavibacter reversed_comNCPPB2581	1573.14	1573.14.con.0001	fig|1573.14.peg.167	PATRIC.1573.14.1573.14.con.0001.CDS.151421.151789.rev	PATRIC	CDS	151421	151789	369	-					122		FIG00512599: hypothetical protein
Clavibacter reversed_comNCPPB2581	1573.14	1573.14.con.0001	fig|1573.14.peg.168	PATRIC.1573.14.1573.14.con.0001.CDS.152087.152692.fwd	PATRIC	CDS	152087	152692	606	+					201		hypothetical protein
Clavibacter reversed_comNCPPB2581	1573.14	1573.14.con.0001	fig|1573.14.peg.169	PATRIC.1573.14.1573.14.con.0001.CDS.152724.153092.fwd	PATRIC	CDS	152724	153092	369	+	FIG00638284		PGF_00260276		122		hypothetical protein
Clavibacter reversed_comNCPPB2581	1573.14	1573.14.con.0001	fig|1573.14.peg.170	PATRIC.1573.14.1573.14.con.0001.CDS.153348.154709.fwd	PATRIC	CDS	153348	154709	1362	+	FIG00085608	PLF_1573_00001336	PGF_00422548		453		1,4-dihydroxy-2-naphthoate polyprenyltransferase (EC 2.5.1.74)
Clavibacter reversed_comNCPPB2581	1573.14	1573.14.con.0001	fig|1573.14.peg.171	PATRIC.1573.14.1573.14.con.0001.CDS.154715.155092.fwd	PATRIC	CDS	154715	155092	378	+	FIG00512406	PLF_1573_00000870	PGF_01253344		125		FIG00512407: hypothetical protein
Clavibacter reversed_comNCPPB2581	1573.14	1573.14.con.0001	fig|1573.14.peg.172	PATRIC.1573.14.1573.14.con.0001.CDS.155103.155489.rev	PATRIC	CDS	155103	155489	387	-	FIG00638284	PLF_1573_00000871	PGF_00251055		128		hypothetical protein
Clavibacter reversed_comNCPPB2581	1573.14	1573.14.con.0001	fig|1573.14.peg.173	PATRIC.1573.14.1573.14.con.0001.CDS.155628.156062.fwd	PATRIC	CDS	155628	156062	435	+	FIG00933666	PLF_1573_00001293	PGF_00019686		144		Membrane protein
Clavibacter reversed_comNCPPB2581	1573.14	1573.14.con.0001	fig|1573.14.peg.174	PATRIC.1573.14.1573.14.con.0001.CDS.156067.157821.fwd	PATRIC	CDS	156067	157821	1755	+	FIG00000866	PLF_1573_00000118	PGF_00414366		584		2-succinyl-5-enolpyruvyl-6-hydroxy-3-cyclohexene-1-carboxylic-acid synthase (EC 2.2.1.9)
Clavibacter reversed_comNCPPB2581	1573.14	1573.14.con.0001	fig|1573.14.peg.175	PATRIC.1573.14.1573.14.con.0001.CDS.157847.158584.rev	PATRIC	CDS	157847	158584	738	-		PLF_1573_00002471	PGF_00038698		245		Protein tyrosine/serine phosphatase
Clavibacter reversed_comNCPPB2581	1573.14	1573.14.con.0001	fig|1573.14.peg.176	PATRIC.1573.14.1573.14.con.0001.CDS.158655.159929.rev	PATRIC	CDS	158655	159929	1275	-	FIG01304872	PLF_1573_00001545	PGF_00015690		424		Isochorismate synthase (EC 5.4.4.2) @ Menaquinone-specific isochorismate synthase (EC 5.4.4.2)
Clavibacter reversed_comNCPPB2581	1573.14	1573.14.con.0001	fig|1573.14.peg.177	PATRIC.1573.14.1573.14.con.0001.CDS.160090.160824.fwd	PATRIC	CDS	160090	160824	735	+		PLF_1573_00001231	PGF_00422902		244		Demethylmenaquinone methyltransferase (EC 2.1.1.163)
Clavibacter reversed_comNCPPB2581	1573.14	1573.14.con.0001	fig|1573.14.peg.178	PATRIC.1573.14.1573.14.con.0001.CDS.160858.161931.fwd	PATRIC	CDS	160858	161931	1074	+	FIG00000019	PLF_1573_00001818	PGF_00053513		357		Solanesyl diphosphate synthase (EC 2.5.1.11)
Clavibacter reversed_comNCPPB2581	1573.14	1573.14.con.0001	fig|1573.14.peg.179	PATRIC.1573.14.1573.14.con.0001.CDS.162022.163392.fwd	PATRIC	CDS	162022	163392	1371	+	FIG00134403	PLF_1573_00001489	PGF_00004381		456		Ferredoxin--NADP(+) reductase, actinobacterial (eukaryote-like) type (EC 1.18.1.2)
Clavibacter reversed_comNCPPB2581	1573.14	1573.14.con.0001	fig|1573.14.peg.180	PATRIC.1573.14.1573.14.con.0001.CDS.163516.164199.fwd	PATRIC	CDS	163516	164199	684	+	FIG00818040	PLF_1573_00001062	PGF_01251271		227		putative type IV peptidase
Clavibacter reversed_comNCPPB2581	1573.14	1573.14.con.0001	fig|1573.14.peg.181	PATRIC.1573.14.1573.14.con.0001.CDS.164324.164794.fwd	PATRIC	CDS	164324	164794	471	+	FIG00629940	PLF_1573_00000787	PGF_00059570		156		Transcriptional regulator, MarR family
Clavibacter reversed_comNCPPB2581	1573.14	1573.14.con.0001	fig|1573.14.peg.182	PATRIC.1573.14.1573.14.con.0001.CDS.164822.166279.rev	PATRIC	CDS	164822	166279	1458	-	FIG00052605	PLF_1573_00001354	PGF_00416650		485		Cardiolipin synthetase (EC 2.7.8.-)
Clavibacter reversed_comNCPPB2581	1573.14	1573.14.con.0001	fig|1573.14.peg.183	PATRIC.1573.14.1573.14.con.0001.CDS.166374.166871.rev	PATRIC	CDS	166374	166871	498	-		PLF_1573_00000358	PGF_00425744		165		FIG001943: hypothetical protein YajQ
Clavibacter reversed_comNCPPB2581	1573.14	1573.14.con.0001	fig|1573.14.peg.184	PATRIC.1573.14.1573.14.con.0001.CDS.167189.168175.fwd	PATRIC	CDS	167189	168175	987	+	FIG00511103	PLF_1573_00001508	PGF_00038913		328		Aldo/keto reductase, SCO4109 family
Clavibacter reversed_comNCPPB2581	1573.14	1573.14.con.0001	fig|1573.14.peg.185	PATRIC.1573.14.1573.14.con.0001.CDS.168244.168984.fwd	PATRIC	CDS	168244	168984	741	+	FIG00512174	PLF_1573_00000020	PGF_00391788		246		FIG00512175: hypothetical protein
Clavibacter reversed_comNCPPB2581	1573.14	1573.14.con.0001	fig|1573.14.peg.186	PATRIC.1573.14.1573.14.con.0001.CDS.169049.169795.fwd	PATRIC	CDS	169049	169795	747	+	FIG00512174	PLF_1573_00000020	PGF_00391788		248		FIG00512175: hypothetical protein
Clavibacter reversed_comNCPPB2581	1573.14	1573.14.con.0001	fig|1573.14.peg.187	PATRIC.1573.14.1573.14.con.0001.CDS.169841.170650.fwd	PATRIC	CDS	169841	170650	810	+	FIG00002332	PLF_1573_00001452	PGF_00014379		269		Inositol-1-monophosphatase (EC 3.1.3.25)
Clavibacter reversed_comNCPPB2581	1573.14	1573.14.con.0001	fig|1573.14.peg.188	PATRIC.1573.14.1573.14.con.0001.CDS.170876.172111.fwd	PATRIC	CDS	170876	172111	1236	+	FIG00011382	PLF_1573_00001297	PGF_00020093		411		Membrane proteins related to metalloendopeptidases
Clavibacter reversed_comNCPPB2581	1573.14	1573.14.con.0001	fig|1573.14.peg.189	PATRIC.1573.14.1573.14.con.0001.CDS.172179.173918.rev	PATRIC	CDS	172179	173918	1740	-	FIG00745599	PLF_1573_00000195	PGF_00047555		579		Alpha-glucosidase (EC 3.2.1.20)
Clavibacter reversed_comNCPPB2581	1573.14	1573.14.con.0001	fig|1573.14.peg.190	PATRIC.1573.14.1573.14.con.0001.CDS.174046.174984.fwd	PATRIC	CDS	174046	174984	939	+		PLF_1573_00001471	PGF_00038913		312		Aldo/keto reductase, SCO4109 family
Clavibacter reversed_comNCPPB2581	1573.14	1573.14.con.0001	fig|1573.14.peg.191	PATRIC.1573.14.1573.14.con.0001.CDS.175449.175640.fwd	PATRIC	CDS	175449	175640	192	+	FIG00511271	PLF_1573_00000872	PGF_01253345		63		FIG00511275: hypothetical protein
Clavibacter reversed_comNCPPB2581	1573.14	1573.14.con.0001	fig|1573.14.peg.192	PATRIC.1573.14.1573.14.con.0001.CDS.176244.176693.fwd	PATRIC	CDS	176244	176693	450	+	FIG00511663	PLF_1573_00002013	PGF_00251055		149		FIG00511664: hypothetical protein
Clavibacter reversed_comNCPPB2581	1573.14	1573.14.con.0001	fig|1573.14.peg.193	PATRIC.1573.14.1573.14.con.0001.CDS.176690.177124.fwd	PATRIC	CDS	176690	177124	435	+	FIG01332817	PLF_1573_00001289	PGF_00019382		144		MaoC family protein
Clavibacter reversed_comNCPPB2581	1573.14	1573.14.con.0001	fig|1573.14.peg.194	PATRIC.1573.14.1573.14.con.0001.CDS.177132.178286.fwd	PATRIC	CDS	177132	178286	1155	+	FIG00000163	PLF_1573_00001937	PGF_00063974		384		UDP-N-acetylenolpyruvoylglucosamine reductase (EC 1.3.1.98)
Clavibacter reversed_comNCPPB2581	1573.14	1573.14.con.0001	fig|1573.14.peg.195	PATRIC.1573.14.1573.14.con.0001.CDS.178320.179549.rev	PATRIC	CDS	178320	179549	1230	-	FIG00719736	PLF_1573_00001183	PGF_00066717		409		Aspartate aminotransferase (EC 2.6.1.1)
Clavibacter reversed_comNCPPB2581	1573.14	1573.14.con.0001	fig|1573.14.peg.196	PATRIC.1573.14.1573.14.con.0001.CDS.179887.180159.fwd	PATRIC	CDS	179887	180159	273	+	FIG00001219	PLF_1573_00001082	PGF_00038661		90		Protein translocase subunit SecE
Clavibacter reversed_comNCPPB2581	1573.14	1573.14.con.0001	fig|1573.14.peg.197	PATRIC.1573.14.1573.14.con.0001.CDS.180345.181367.fwd	PATRIC	CDS	180345	181367	1023	+	FIG00000269	PLF_1573_00001855	PGF_00057406		340		Transcription antitermination protein NusG
Clavibacter reversed_comNCPPB2581	1573.14	1573.14.con.0001	fig|1573.14.peg.198	PATRIC.1573.14.1573.14.con.0001.CDS.181421.181852.fwd	PATRIC	CDS	181421	181852	432	+	FIG00000182	PLF_1573_00000260	PGF_00016332		143		LSU ribosomal protein L11p (L12e)
Clavibacter reversed_comNCPPB2581	1573.14	1573.14.con.0001	fig|1573.14.peg.199	PATRIC.1573.14.1573.14.con.0001.CDS.181953.182639.fwd	PATRIC	CDS	181953	182639	687	+	FIG00000264	PLF_1573_00000264	PGF_00016357		228		LSU ribosomal protein L1p (L10Ae)
Clavibacter reversed_comNCPPB2581	1573.14	1573.14.con.0001	fig|1573.14.peg.200	PATRIC.1573.14.1573.14.con.0001.CDS.182636.182956.rev	PATRIC	CDS	182636	182956	321	-		PLF_1573_00004535	PGF_01252758		106		hypothetical protein
Clavibacter reversed_comNCPPB2581	1573.14	1573.14.con.0001	fig|1573.14.peg.201	PATRIC.1573.14.1573.14.con.0001.CDS.182960.183349.fwd	PATRIC	CDS	182960	183349	390	+	FIG01272034	PLF_1573_00000546	PGF_00024018		129		N-acetyltransferase, GCN5-family
Clavibacter reversed_comNCPPB2581	1573.14	1573.14.con.0001	fig|1573.14.peg.202	PATRIC.1573.14.1573.14.con.0001.CDS.183356.183952.rev	PATRIC	CDS	183356	183952	597	-	FIG01393346	PLF_1573_00000048	PGF_00403208		198		Bifunctional protein: zinc-containing alcohol dehydrogenase; quinone oxidoreductase ( NADPH:quinone reductase) (EC 1.1.1.-); Similar to arginate lyase
Clavibacter reversed_comNCPPB2581	1573.14	1573.14.con.0001	fig|1573.14.peg.203	PATRIC.1573.14.1573.14.con.0001.CDS.184066.184485.fwd	PATRIC	CDS	184066	184485	420	+		PLF_1573_00004437	PGF_01252666		139		hypothetical protein
Clavibacter reversed_comNCPPB2581	1573.14	1573.14.con.0001	fig|1573.14.peg.204	PATRIC.1573.14.1573.14.con.0001.CDS.184581.185393.rev	PATRIC	CDS	184581	185393	813	-	FIG00638284	PLF_1573_00000101	PGF_00251055		270		hypothetical protein
Clavibacter reversed_comNCPPB2581	1573.14	1573.14.con.0001	fig|1573.14.peg.205	PATRIC.1573.14.1573.14.con.0001.CDS.185419.185541.rev	PATRIC	CDS	185419	185541	123	-		PLF_1573_00004019	PGF_01252361		40		hypothetical protein
Clavibacter reversed_comNCPPB2581	1573.14	1573.14.con.0001	fig|1573.14.peg.206	PATRIC.1573.14.1573.14.con.0001.CDS.185648.186562.fwd	PATRIC	CDS	185648	186562	915	+		PLF_1573_00001838	PGF_01251335		304		TOMM biosynthesis cyclodehydratase (protein C)
Clavibacter reversed_comNCPPB2581	1573.14	1573.14.con.0001	fig|1573.14.peg.207	PATRIC.1573.14.1573.14.con.0001.CDS.186559.187821.fwd	PATRIC	CDS	186559	187821	1263	+	FIG00511969	PLF_1573_00001840	PGF_00055438		420		TOMM biosynthesis docking scaffold (protein D)
Clavibacter reversed_comNCPPB2581	1573.14	1573.14.con.0001	fig|1573.14.peg.208	PATRIC.1573.14.1573.14.con.0001.CDS.187880.188848.fwd	PATRIC	CDS	187880	188848	969	+	FIG00512458	PLF_1573_00001839	PGF_00055435		322		TOMM biosynthesis dehydrogenase (protein B)
Clavibacter reversed_comNCPPB2581	1573.14	1573.14.con.0001	fig|1573.14.peg.209	PATRIC.1573.14.1573.14.con.0001.CDS.188841.189821.fwd	PATRIC	CDS	188841	189821	981	+	FIG00512503	PLF_1573_00001841	PGF_01251336		326		TOMM export ABC transporter, ATP-binding protein
Clavibacter reversed_comNCPPB2581	1573.14	1573.14.con.0001	fig|1573.14.peg.210	PATRIC.1573.14.1573.14.con.0001.CDS.189818.190624.fwd	PATRIC	CDS	189818	190624	807	+	FIG01245319	PLF_1573_00000763	PGF_01253316		268		TOMM export ABC transporter, permease protein
Clavibacter reversed_comNCPPB2581	1573.14	1573.14.con.0001	fig|1573.14.peg.211	PATRIC.1573.14.1573.14.con.0001.CDS.190741.191802.fwd	PATRIC	CDS	190741	191802	1062	+	FIG00001893	PLF_1573_00002917	PGF_00054848		353		Sugar phosphate isomerases/epimerases
Clavibacter reversed_comNCPPB2581	1573.14	1573.14.con.0001	fig|1573.14.peg.212	PATRIC.1573.14.1573.14.con.0001.CDS.191799.192737.fwd	PATRIC	CDS	191799	192737	939	+	FIG00000654	PLF_1573_00000586	PGF_00029341		312		PQQ repeat-containing protein
Clavibacter reversed_comNCPPB2581	1573.14	1573.14.con.0001	fig|1573.14.peg.213	PATRIC.1573.14.1573.14.con.0001.CDS.192870.193898.fwd	PATRIC	CDS	192870	193898	1029	+	FIG00948083	PLF_1573_00001463	PGF_00014724		342		Integral membrane protein TerC
Clavibacter reversed_comNCPPB2581	1573.14	1573.14.con.0001	fig|1573.14.peg.214	PATRIC.1573.14.1573.14.con.0001.CDS.194061.194852.fwd	PATRIC	CDS	194061	194852	792	+		PLF_1573_00002578	PGF_00090429		263		hypothetical protein
Clavibacter reversed_comNCPPB2581	1573.14	1573.14.con.0001	fig|1573.14.peg.215	PATRIC.1573.14.1573.14.con.0001.CDS.194910.195683.fwd	PATRIC	CDS	194910	195683	774	+	FIG01124340	PLF_1573_00002299	PGF_01251502		257		DNA-binding response regulator
Clavibacter reversed_comNCPPB2581	1573.14	1573.14.con.0001	fig|1573.14.peg.216	PATRIC.1573.14.1573.14.con.0001.CDS.195752.197326.fwd	PATRIC	CDS	195752	197326	1575	+	FIG01757518	PLF_1573_00001931	PGF_00063006		524		Two-component system sensor protein
Clavibacter reversed_comNCPPB2581	1573.14	1573.14.con.0001	fig|1573.14.peg.217	PATRIC.1573.14.1573.14.con.0001.CDS.197330.197575.fwd	PATRIC	CDS	197330	197575	246	+	FIG00511277	PLF_1573_00002014	PGF_01251366		81		FIG00511279: hypothetical protein
Clavibacter reversed_comNCPPB2581	1573.14	1573.14.con.0001	fig|1573.14.peg.218	PATRIC.1573.14.1573.14.con.0001.CDS.197600.198169.fwd	PATRIC	CDS	197600	198169	570	+	FIG00001206	PLF_1573_00001571	PGF_00023818		189		N-acetylglutamate synthase (EC 2.3.1.1)
Clavibacter reversed_comNCPPB2581	1573.14	1573.14.con.0001	fig|1573.14.peg.219	PATRIC.1573.14.1573.14.con.0001.CDS.198257.198931.fwd	PATRIC	CDS	198257	198931	675	+	FIG00512576	PLF_1573_00002204	PGF_00406893		224		putative exported protein
Clavibacter reversed_comNCPPB2581	1573.14	1573.14.con.0001	fig|1573.14.peg.220	PATRIC.1573.14.1573.14.con.0001.CDS.199052.199210.fwd	PATRIC	CDS	199052	199210	159	+	FIG01960122	PLF_1573_00002015	PGF_00297344		52		Zinc ABC transporter, inner membrane permease protein ZnuB
Clavibacter reversed_comNCPPB2581	1573.14	1573.14.con.0001	fig|1573.14.peg.221	PATRIC.1573.14.1573.14.con.0001.CDS.199322.199636.fwd	PATRIC	CDS	199322	199636	315	+	FIG01319550	PLF_1573_00001872	PGF_00059012		104		Transcriptional regulator, ArsR family
Clavibacter reversed_comNCPPB2581	1573.14	1573.14.con.0001	fig|1573.14.peg.222	PATRIC.1573.14.1573.14.con.0001.CDS.199696.201057.rev	PATRIC	CDS	199696	201057	1362	-	FIG00000283	PLF_1573_00001420	PGF_00421792		453		DNA repair protein RadA
Clavibacter reversed_comNCPPB2581	1573.14	1573.14.con.0001	fig|1573.14.peg.223	PATRIC.1573.14.1573.14.con.0001.CDS.201264.202226.fwd	PATRIC	CDS	201264	202226	963	+					320		hypothetical protein
Clavibacter reversed_comNCPPB2581	1573.14	1573.14.con.0001	fig|1573.14.peg.224	PATRIC.1573.14.1573.14.con.0001.CDS.202413.202772.rev	PATRIC	CDS	202413	202772	360	-	FIG00638284	PLF_1573_00000873	PGF_01253346		119		hypothetical protein
Clavibacter reversed_comNCPPB2581	1573.14	1573.14.con.0001	fig|1573.14.peg.225	PATRIC.1573.14.1573.14.con.0001.CDS.202799.203362.rev	PATRIC	CDS	202799	203362	564	-		PLF_1573_00004350	PGF_00272521		187		hypothetical protein
Clavibacter reversed_comNCPPB2581	1573.14	1573.14.con.0001	fig|1573.14.peg.226	PATRIC.1573.14.1573.14.con.0001.CDS.203423.204202.rev	PATRIC	CDS	203423	204202	780	-	FIG00512081	PLF_1573_00002235	PGF_00410578		259		putative secreted protein
Clavibacter reversed_comNCPPB2581	1573.14	1573.14.con.0001	fig|1573.14.peg.227	PATRIC.1573.14.1573.14.con.0001.CDS.204245.204949.rev	PATRIC	CDS	204245	204949	705	-	FIG00431356	PLF_1573_00001139	PGF_00422177		234		DNA-binding response regulator KdpE
Clavibacter reversed_comNCPPB2581	1573.14	1573.14.con.0001	fig|1573.14.peg.228	PATRIC.1573.14.1573.14.con.0001.CDS.204946.207492.rev	PATRIC	CDS	204946	207492	2547	-	FIG00000846	PLF_1573_00001613	PGF_00027640		848		Osmosensitive K+ channel histidine kinase KdpD (EC 2.7.3.-)
Clavibacter reversed_comNCPPB2581	1573.14	1573.14.con.0001	fig|1573.14.peg.229	PATRIC.1573.14.1573.14.con.0001.CDS.207526.208134.rev	PATRIC	CDS	207526	208134	609	-	FIG00007507	PLF_1573_00001677	PGF_00035407		202		Potassium-transporting ATPase C chain (EC 3.6.3.12) (TC 3.A.3.7.1)
Clavibacter reversed_comNCPPB2581	1573.14	1573.14.con.0001	fig|1573.14.peg.230	PATRIC.1573.14.1573.14.con.0001.CDS.208171.210321.rev	PATRIC	CDS	208171	210321	2151	-	FIG00046742	PLF_1573_00001676	PGF_00035406		716		Potassium-transporting ATPase B chain (EC 3.6.3.12) (TC 3.A.3.7.1)
Clavibacter reversed_comNCPPB2581	1573.14	1573.14.con.0001	fig|1573.14.peg.231	PATRIC.1573.14.1573.14.con.0001.CDS.210318.211994.rev	PATRIC	CDS	210318	211994	1677	-	FIG00002960	PLF_1573_00001675	PGF_00035405		558		Potassium-transporting ATPase A chain (EC 3.6.3.12) (TC 3.A.3.7.1)
Clavibacter reversed_comNCPPB2581	1573.14	1573.14.con.0001	fig|1573.14.peg.232	PATRIC.1573.14.1573.14.con.0001.CDS.211994.212098.rev	PATRIC	CDS	211994	212098	105	-		PLF_1573_00003534	PGF_00232520		34		hypothetical protein
Clavibacter reversed_comNCPPB2581	1573.14	1573.14.con.0001	fig|1573.14.peg.233	PATRIC.1573.14.1573.14.con.0001.CDS.214087.215301.fwd	PATRIC	CDS	214087	215301	1215	+	FIG00638284				404		hypothetical protein
Clavibacter reversed_comNCPPB2581	1573.14	1573.14.con.0001	fig|1573.14.peg.234	PATRIC.1573.14.1573.14.con.0001.CDS.215437.215661.fwd	PATRIC	CDS	215437	215661	225	+					74		hypothetical protein
Clavibacter reversed_comNCPPB2581	1573.14	1573.14.con.0001	fig|1573.14.peg.235	PATRIC.1573.14.1573.14.con.0001.CDS.215685.217007.rev	PATRIC	CDS	215685	217007	1323	-	FIG00014079	PLF_1573_00002920	PGF_00057340		440		Toxin HigB / Protein kinase domain of HipA
Clavibacter reversed_comNCPPB2581	1573.14	1573.14.con.0001	fig|1573.14.peg.236	PATRIC.1573.14.1573.14.con.0001.CDS.217000.217269.rev	PATRIC	CDS	217000	217269	270	-	FIG00511794	PLF_1573_00002843	PGF_01251659		89		HipB protein @ Antitoxin HigA
Clavibacter reversed_comNCPPB2581	1573.14	1573.14.con.0001	fig|1573.14.peg.237	PATRIC.1573.14.1573.14.con.0001.CDS.217347.218147.rev	PATRIC	CDS	217347	218147	801	-	FIG00945325	PLF_1573_00001051	PGF_00408941		266		putative membrane protein
Clavibacter reversed_comNCPPB2581	1573.14	1573.14.con.0001	fig|1573.14.peg.238	PATRIC.1573.14.1573.14.con.0001.CDS.218155.218874.rev	PATRIC	CDS	218155	218874	720	-	FIG00543990	PLF_1573_00002017	PGF_00201889		239		conserved hypothetical protein, putative F420-dependent NADP reductase
Clavibacter reversed_comNCPPB2581	1573.14	1573.14.con.0001	fig|1573.14.peg.239	PATRIC.1573.14.1573.14.con.0001.CDS.219063.219764.fwd	PATRIC	CDS	219063	219764	702	+	FIG00512202	PLF_1573_00000973	PGF_00251055		233		FIG00512203: hypothetical protein
Clavibacter reversed_comNCPPB2581	1573.14	1573.14.con.0001	fig|1573.14.peg.240	PATRIC.1573.14.1573.14.con.0001.CDS.219810.220535.fwd	PATRIC	CDS	219810	220535	726	+	FIG00511907	PLF_1573_00000974	PGF_00251055		241		FIG00511908: hypothetical protein
Clavibacter reversed_comNCPPB2581	1573.14	1573.14.con.0001	fig|1573.14.peg.241	PATRIC.1573.14.1573.14.con.0001.CDS.220586.221227.rev	PATRIC	CDS	220586	221227	642	-	FIG00511655	PLF_1573_00002019	PGF_01251367		213		FIG00511656: hypothetical protein
Clavibacter reversed_comNCPPB2581	1573.14	1573.14.con.0001	fig|1573.14.peg.242	PATRIC.1573.14.1573.14.con.0001.CDS.221396.221977.fwd	PATRIC	CDS	221396	221977	582	+	FIG00511866	PLF_1573_00000006	PGF_00364893		193		FIG00511867: hypothetical protein
Clavibacter reversed_comNCPPB2581	1573.14	1573.14.con.0001	fig|1573.14.peg.243	PATRIC.1573.14.1573.14.con.0001.CDS.222569.222751.rev	PATRIC	CDS	222569	222751	183	-					60		hypothetical protein
Clavibacter reversed_comNCPPB2581	1573.14	1573.14.con.0001	fig|1573.14.peg.244	PATRIC.1573.14.1573.14.con.0001.CDS.223286.223906.rev	PATRIC	CDS	223286	223906	621	-	FIG00067120	PLF_1573_00002244	PGF_00411822		206		response regulator, two-component system
Clavibacter reversed_comNCPPB2581	1573.14	1573.14.con.0001	fig|1573.14.peg.245	PATRIC.1573.14.1573.14.con.0001.CDS.223903.225081.rev	PATRIC	CDS	223903	225081	1179	-	FIG00058683	PLF_1573_00002723	PGF_00411290		392		putative two component system histidine kinase
Clavibacter reversed_comNCPPB2581	1573.14	1573.14.con.0001	fig|1573.14.peg.246	PATRIC.1573.14.1573.14.con.0001.CDS.225231.226316.fwd	PATRIC	CDS	225231	226316	1086	+	FIG01630694	PLF_1573_00002406	PGF_00004879		361		ABC transporter, permease protein
Clavibacter reversed_comNCPPB2581	1573.14	1573.14.con.0001	fig|1573.14.peg.247	PATRIC.1573.14.1573.14.con.0001.CDS.226313.227038.fwd	PATRIC	CDS	226313	227038	726	+	FIG00006151	PLF_1573_00002317	PGF_00003367		241		ABC transporter, ATP-binding protein
Clavibacter reversed_comNCPPB2581	1573.14	1573.14.con.0001	fig|1573.14.peg.248	PATRIC.1573.14.1573.14.con.0001.CDS.227240.228385.fwd	PATRIC	CDS	227240	228385	1146	+	FIG00761799	PLF_1573_00002846	PGF_00014559		381		Integral membrane protein
Clavibacter reversed_comNCPPB2581	1573.14	1573.14.con.0001	fig|1573.14.peg.249	PATRIC.1573.14.1573.14.con.0001.CDS.228444.229430.fwd	PATRIC	CDS	228444	229430	987	+	FIG00138413	PLF_1573_00002822	PGF_00006378		328		Fructose-1,6-bisphosphatase, GlpX type (EC 3.1.3.11)
Clavibacter reversed_comNCPPB2581	1573.14	1573.14.con.0001	fig|1573.14.peg.250	PATRIC.1573.14.1573.14.con.0001.CDS.229453.230364.fwd	PATRIC	CDS	229453	230364	912	+	FIG00016132	PLF_1573_00002478	PGF_00040736		303		Putative esterase
Clavibacter reversed_comNCPPB2581	1573.14	1573.14.con.0001	fig|1573.14.peg.251	PATRIC.1573.14.1573.14.con.0001.CDS.230482.231840.fwd	PATRIC	CDS	230482	231840	1359	+	FIG00511894	PLF_1573_00001834	PGF_00054724		452		Sugar ABC transporter, substrate-binding protein
Clavibacter reversed_comNCPPB2581	1573.14	1573.14.con.0001	fig|1573.14.peg.252	PATRIC.1573.14.1573.14.con.0001.CDS.231966.232289.fwd	PATRIC	CDS	231966	232289	324	+	FIG00948922	PLF_1573_00001745	PGF_00046056		107		Quaternary ammonium compound-resistance protein SugE
Clavibacter reversed_comNCPPB2581	1573.14	1573.14.con.0001	fig|1573.14.peg.253	PATRIC.1573.14.1573.14.con.0001.CDS.232311.233294.rev	PATRIC	CDS	232311	233294	984	-	FIG00059266	PLF_1573_00000637	PGF_00036256		327		Predicted rhamnose oligosaccharide ABC transport system, permease component
Clavibacter reversed_comNCPPB2581	1573.14	1573.14.con.0001	fig|1573.14.peg.254	PATRIC.1573.14.1573.14.con.0001.CDS.233294.234253.rev	PATRIC	CDS	233294	234253	960	-	FIG00008562	PLF_1573_00001833	PGF_00054685		319		Sugar ABC transporter, permease protein
Clavibacter reversed_comNCPPB2581	1573.14	1573.14.con.0001	fig|1573.14.peg.255	PATRIC.1573.14.1573.14.con.0001.CDS.234272.234406.fwd	PATRIC	CDS	234272	234406	135	+					44		hypothetical protein
Clavibacter reversed_comNCPPB2581	1573.14	1573.14.con.0001	fig|1573.14.peg.256	PATRIC.1573.14.1573.14.con.0001.CDS.234403.235515.rev	PATRIC	CDS	234403	235515	1113	-	FIG00001347	PLF_1573_00000163	PGF_01251313		370		Antifreeze protein
Clavibacter reversed_comNCPPB2581	1573.14	1573.14.con.0001	fig|1573.14.peg.257	PATRIC.1573.14.1573.14.con.0001.CDS.235618.236037.fwd	PATRIC	CDS	235618	236037	420	+	FIG01315364	PLF_1573_00001106	PGF_00028083		139		Acetyltransferase, GNAT family
Clavibacter reversed_comNCPPB2581	1573.14	1573.14.con.0001	fig|1573.14.peg.258	PATRIC.1573.14.1573.14.con.0001.CDS.236054.236497.rev	PATRIC	CDS	236054	236497	444	-		PLF_1573_00002764	PGF_01251644		147		hypothetical membrane protein
Clavibacter reversed_comNCPPB2581	1573.14	1573.14.con.0001	fig|1573.14.peg.259	PATRIC.1573.14.1573.14.con.0001.CDS.236501.237469.rev	PATRIC	CDS	236501	237469	969	-		PLF_1573_00000874	PGF_01253347		322		hypothetical protein
Clavibacter reversed_comNCPPB2581	1573.14	1573.14.con.0001	fig|1573.14.peg.260	PATRIC.1573.14.1573.14.con.0001.CDS.237555.238358.rev	PATRIC	CDS	237555	238358	804	-	FIG00904859	PLF_1573_00001596	PGF_00026017		267		Nitroreductase
Clavibacter reversed_comNCPPB2581	1573.14	1573.14.con.0001	fig|1573.14.peg.261	PATRIC.1573.14.1573.14.con.0001.CDS.238361.238735.rev	PATRIC	CDS	238361	238735	375	-		PLF_1573_00003181	PGF_00198867		124		FIG00733333: hypothetical protein
Clavibacter reversed_comNCPPB2581	1573.14	1573.14.con.0001	fig|1573.14.peg.262	PATRIC.1573.14.1573.14.con.0001.CDS.238747.239610.rev	PATRIC	CDS	238747	239610	864	-	FIG00638284	PLF_1573_00002873	PGF_01251661		287		Nitroreductase
Clavibacter reversed_comNCPPB2581	1573.14	1573.14.con.0001	fig|1573.14.peg.263	PATRIC.1573.14.1573.14.con.0001.CDS.240089.240427.fwd	PATRIC	CDS	240089	240427	339	+	FIG00103613	PLF_1573_00002255	PGF_01251482		112		Anti-sigma F factor antagonist (spoIIAA-2); Anti-sigma B factor antagonist RsbV
Clavibacter reversed_comNCPPB2581	1573.14	1573.14.con.0001	fig|1573.14.peg.264	PATRIC.1573.14.1573.14.con.0001.CDS.240420.240842.fwd	PATRIC	CDS	240420	240842	423	+	FIG00512232	PLF_1573_00002020	PGF_01251368		140		FIG00512233: hypothetical protein
Clavibacter reversed_comNCPPB2581	1573.14	1573.14.con.0001	fig|1573.14.peg.265	PATRIC.1573.14.1573.14.con.0001.CDS.240842.242170.fwd	PATRIC	CDS	240842	242170	1329	+	FIG00511109	PLF_1573_00001821	PGF_00054000		442		Stage II sporulation E
Clavibacter reversed_comNCPPB2581	1573.14	1573.14.con.0001	fig|1573.14.peg.266	PATRIC.1573.14.1573.14.con.0001.CDS.242326.243585.fwd	PATRIC	CDS	242326	243585	1260	+	FIG00512641	PLF_1573_00001822	PGF_00054000		419		Stage II sporulation E
Clavibacter reversed_comNCPPB2581	1573.14	1573.14.con.0001	fig|1573.14.peg.267	PATRIC.1573.14.1573.14.con.0001.CDS.243605.244450.rev	PATRIC	CDS	243605	244450	846	-	FIG00511168	PLF_1573_00000875	PGF_01253348		281		FIG00511170: hypothetical protein
Clavibacter reversed_comNCPPB2581	1573.14	1573.14.con.0001	fig|1573.14.peg.268	PATRIC.1573.14.1573.14.con.0001.CDS.244447.244839.rev	PATRIC	CDS	244447	244839	393	-		PLF_1573_00000660	PGF_01253300		130		Putative ATP-dependent DNA helicase
Clavibacter reversed_comNCPPB2581	1573.14	1573.14.con.0001	fig|1573.14.peg.269	PATRIC.1573.14.1573.14.con.0001.CDS.244836.246314.rev	PATRIC	CDS	244836	246314	1479	-	FIG00638284	PLF_1573_00002714	PGF_00409039		492		putative membrane protein
Clavibacter reversed_comNCPPB2581	1573.14	1573.14.con.0001	fig|1573.14.peg.270	PATRIC.1573.14.1573.14.con.0001.CDS.246534.248222.rev	PATRIC	CDS	246534	248222	1689	-	FIG00512163	PLF_1573_00001168	PGF_00014385		562		ATP binding protein-like protein
Clavibacter reversed_comNCPPB2581	1573.14	1573.14.con.0001	fig|1573.14.peg.271	PATRIC.1573.14.1573.14.con.0001.CDS.248371.248550.fwd	PATRIC	CDS	248371	248550	180	+	FIG00511899	PLF_1573_00002116	PGF_01251426		59		FIG00511900: hypothetical protein
Clavibacter reversed_comNCPPB2581	1573.14	1573.14.con.0001	fig|1573.14.peg.272	PATRIC.1573.14.1573.14.con.0001.CDS.248801.249268.fwd	PATRIC	CDS	248801	249268	468	+		PLF_1573_00002117	PGF_00160207		155		hypothetical protein
Clavibacter reversed_comNCPPB2581	1573.14	1573.14.con.0001	fig|1573.14.peg.273	PATRIC.1573.14.1573.14.con.0001.CDS.249333.250286.fwd	PATRIC	CDS	249333	250286	954	+	FIG00638284	PLF_1573_00002024	PGF_01251372		317		hypothetical protein
Clavibacter reversed_comNCPPB2581	1573.14	1573.14.con.0001	fig|1573.14.peg.274	PATRIC.1573.14.1573.14.con.0001.CDS.250283.250624.rev	PATRIC	CDS	250283	250624	342	-		PLF_1573_00002025	PGF_01251373		113		hypothetical protein
Clavibacter reversed_comNCPPB2581	1573.14	1573.14.con.0001	fig|1573.14.peg.275	PATRIC.1573.14.1573.14.con.0001.CDS.250661.250795.rev	PATRIC	CDS	250661	250795	135	-		PLF_1573_00002025	PGF_01251373		44		hypothetical protein
Clavibacter reversed_comNCPPB2581	1573.14	1573.14.con.0001	fig|1573.14.peg.276	PATRIC.1573.14.1573.14.con.0001.CDS.250853.250993.fwd	PATRIC	CDS	250853	250993	141	+		PLF_1573_00004013	PGF_01252355		46		Integrase/recombinase xerD
Clavibacter reversed_comNCPPB2581	1573.14	1573.14.con.0001	fig|1573.14.peg.277	PATRIC.1573.14.1573.14.con.0001.CDS.251136.251372.fwd	PATRIC	CDS	251136	251372	237	+	FIG00511124	PLF_1573_00000876	PGF_01253349		78		FIG00511125: hypothetical protein
Clavibacter reversed_comNCPPB2581	1573.14	1573.14.con.0001	fig|1573.14.peg.278	PATRIC.1573.14.1573.14.con.0001.CDS.251444.252787.fwd	PATRIC	CDS	251444	252787	1344	+	FIG00638284	PLF_1573_00004012	PGF_01252354		447		hypothetical protein
Clavibacter reversed_comNCPPB2581	1573.14	1573.14.con.0001	fig|1573.14.peg.279	PATRIC.1573.14.1573.14.con.0001.CDS.252818.252982.fwd	PATRIC	CDS	252818	252982	165	+					54		hypothetical protein
Clavibacter reversed_comNCPPB2581	1573.14	1573.14.con.0001	fig|1573.14.peg.280	PATRIC.1573.14.1573.14.con.0001.CDS.253053.253244.rev	PATRIC	CDS	253053	253244	192	-	FIG00011422	PLF_1573_00002533	PGF_00062018		63		Tryptophan synthase (indole-salvaging) (EC 4.2.1.122)
Clavibacter reversed_comNCPPB2581	1573.14	1573.14.con.0001	fig|1573.14.peg.281	PATRIC.1573.14.1573.14.con.0001.CDS.253260.254816.rev	PATRIC	CDS	253260	254816	1557	-	FIG00014339	PLF_1573_00001166	PGF_00013101		518		ADP-heptose synthase (EC 2.7.-.-) / D-glycero-beta-D-manno-heptose 7-phosphate kinase
Clavibacter reversed_comNCPPB2581	1573.14	1573.14.con.0001	fig|1573.14.peg.282	PATRIC.1573.14.1573.14.con.0001.CDS.254813.256252.rev	PATRIC	CDS	254813	256252	1440	-	FIG00511995	PLF_1573_00001121	PGF_00038228		479		Aldehyde dehydrogenase
Clavibacter reversed_comNCPPB2581	1573.14	1573.14.con.0001	fig|1573.14.peg.283	PATRIC.1573.14.1573.14.con.0001.CDS.256358.258148.rev	PATRIC	CDS	256358	258148	1791	-	FIG00001548	PLF_1573_00001212	PGF_00401633		596		Beta-galactosidase (EC 3.2.1.23)
Clavibacter reversed_comNCPPB2581	1573.14	1573.14.con.0001	fig|1573.14.peg.284	PATRIC.1573.14.1573.14.con.0001.CDS.258234.259601.rev	PATRIC	CDS	258234	259601	1368	-	FIG01316113	PLF_1573_00000381	PGF_00011265		455		ABC-type sugar transport system, periplasmic component
Clavibacter reversed_comNCPPB2581	1573.14	1573.14.con.0001	fig|1573.14.peg.285	PATRIC.1573.14.1573.14.con.0001.CDS.259646.260596.rev	PATRIC	CDS	259646	260596	951	-	FIG00005339	PLF_1573_00000467	PGF_00011303		316		ABC-type sugar transport system, permease component
Clavibacter reversed_comNCPPB2581	1573.14	1573.14.con.0001	fig|1573.14.peg.286	PATRIC.1573.14.1573.14.con.0001.CDS.260599.261540.rev	PATRIC	CDS	260599	261540	942	-	FIG01124750	PLF_1573_00002313	PGF_00011391		313		ABC-type sugar transport systems, permease components
Clavibacter reversed_comNCPPB2581	1573.14	1573.14.con.0001	fig|1573.14.peg.287	PATRIC.1573.14.1573.14.con.0001.CDS.261718.262701.fwd	PATRIC	CDS	261718	262701	984	+	FIG00781023	PLF_1573_00001881	PGF_00059365		327		Transcriptional regulator, LacI family
Clavibacter reversed_comNCPPB2581	1573.14	1573.14.con.0001	fig|1573.14.peg.288	PATRIC.1573.14.1573.14.con.0001.CDS.262712.263032.rev	PATRIC	CDS	262712	263032	321	-		PLF_1573_00004537	PGF_01252760		106		degenerated pectate lyase
Clavibacter reversed_comNCPPB2581	1573.14	1573.14.con.0001	fig|1573.14.peg.289	PATRIC.1573.14.1573.14.con.0001.CDS.263033.263809.fwd	PATRIC	CDS	263033	263809	777	+	FIG00638284	PLF_1573_00002665	PGF_01251588		258		hypothetical protein
Clavibacter reversed_comNCPPB2581	1573.14	1573.14.con.0001	fig|1573.14.peg.290	PATRIC.1573.14.1573.14.con.0001.CDS.264029.265165.fwd	PATRIC	CDS	264029	265165	1137	+	FIG01313830	PLF_1573_00001159	PGF_00009270		378		Glycosyl transferase, family 9
Clavibacter reversed_comNCPPB2581	1573.14	1573.14.con.0001	fig|1573.14.peg.291	PATRIC.1573.14.1573.14.con.0001.CDS.265186.266496.rev	PATRIC	CDS	265186	266496	1311	-	FIG00512185	PLF_1573_00002237	PGF_01251475		436		putative secreted protein
Clavibacter reversed_comNCPPB2581	1573.14	1573.14.con.0001	fig|1573.14.peg.292	PATRIC.1573.14.1573.14.con.0001.CDS.266624.268009.rev	PATRIC	CDS	266624	268009	1386	-	FIG01441410	PLF_1573_00000506	PGF_00424300		461		Endoglucanase H precursor (EC 3.2.1.4) (EgH) (Endo-1,4-beta-glucanase H) (Cellulase H)
Clavibacter reversed_comNCPPB2581	1573.14	1573.14.con.0001	fig|1573.14.peg.293	PATRIC.1573.14.1573.14.con.0001.CDS.268119.269186.rev	PATRIC	CDS	268119	269186	1068	-		PLF_1573_00002411	PGF_00402585		355		Beta-mannanase-like protein
Clavibacter reversed_comNCPPB2581	1573.14	1573.14.con.0001	fig|1573.14.peg.294	PATRIC.1573.14.1573.14.con.0001.CDS.269195.269644.fwd	PATRIC	CDS	269195	269644	450	+	FIG00638284	PLF_1573_00004411	PGF_01252644		149		hypothetical protein
Clavibacter reversed_comNCPPB2581	1573.14	1573.14.con.0001	fig|1573.14.peg.295	PATRIC.1573.14.1573.14.con.0001.CDS.269730.270434.rev	PATRIC	CDS	269730	270434	705	-	FIG00546160	PLF_1573_00001809	PGF_00051669		234		Short-chain dehydrogenase/reductase SDR
Clavibacter reversed_comNCPPB2581	1573.14	1573.14.con.0001	fig|1573.14.peg.296	PATRIC.1573.14.1573.14.con.0001.CDS.270508.271890.rev	PATRIC	CDS	270508	271890	1383	-	FIG00014339	PLF_1573_00000172	PGF_00013101		460		ADP-heptose synthase (EC 2.7.-.-) / D-glycero-beta-D-manno-heptose 7-phosphate kinase
Clavibacter reversed_comNCPPB2581	1573.14	1573.14.con.0001	fig|1573.14.peg.297	PATRIC.1573.14.1573.14.con.0001.CDS.271887.273836.rev	PATRIC	CDS	271887	273836	1950	-	FIG00018328	PLF_1573_00000148	PGF_00009367		649		Glycosyl transferase, group 1
Clavibacter reversed_comNCPPB2581	1573.14	1573.14.con.0001	fig|1573.14.peg.298	PATRIC.1573.14.1573.14.con.0001.CDS.273833.274885.rev	PATRIC	CDS	273833	274885	1053	-	FIG00007960	PLF_1573_00001733	PGF_01251322		350		Putative transferase
Clavibacter reversed_comNCPPB2581	1573.14	1573.14.con.0001	fig|1573.14.peg.299	PATRIC.1573.14.1573.14.con.0001.CDS.274882.276465.rev	PATRIC	CDS	274882	276465	1584	-	FIG01407672	PLF_1573_00001529	PGF_00420969		527		D-glycero-D-manno-heptose 1,7-bisphosphate phosphatase (EC 3.1.1.-); possible Histidinol-phosphatase (EC 3.1.3.15)
Clavibacter reversed_comNCPPB2581	1573.14	1573.14.con.0001	fig|1573.14.peg.300	PATRIC.1573.14.1573.14.con.0001.CDS.276612.277271.rev	PATRIC	CDS	276612	277271	660	-	FIG00512177	PLF_1573_00002026	PGF_00095478		219		FIG00512180: hypothetical protein
Clavibacter reversed_comNCPPB2581	1573.14	1573.14.con.0001	fig|1573.14.peg.301	PATRIC.1573.14.1573.14.con.0001.CDS.277265.278110.rev	PATRIC	CDS	277265	278110	846	-	FIG00511849	PLF_1573_00000142	PGF_00424375		281		Endonuclease/exonuclease/phosphatase family protein
Clavibacter reversed_comNCPPB2581	1573.14	1573.14.con.0001	fig|1573.14.peg.302	PATRIC.1573.14.1573.14.con.0001.CDS.278176.278868.rev	PATRIC	CDS	278176	278868	693	-	FIG00638284	PLF_1573_00004010	PGF_00345416		230		hypothetical protein
Clavibacter reversed_comNCPPB2581	1573.14	1573.14.con.0001	fig|1573.14.peg.303	PATRIC.1573.14.1573.14.con.0001.CDS.279078.279548.rev	PATRIC	CDS	279078	279548	471	-	FIG00025887	PLF_1573_00000580	PGF_00027468		156		Organic hydroperoxide resistance transcriptional regulator
Clavibacter reversed_comNCPPB2581	1573.14	1573.14.con.0001	fig|1573.14.peg.304	PATRIC.1573.14.1573.14.con.0001.CDS.279594.279830.fwd	PATRIC	CDS	279594	279830	237	+	FIG00511716	PLF_1573_00002118	PGF_01251427		78		FIG00511717: hypothetical protein
Clavibacter reversed_comNCPPB2581	1573.14	1573.14.con.0001	fig|1573.14.peg.305	PATRIC.1573.14.1573.14.con.0001.CDS.279855.280196.rev	PATRIC	CDS	279855	280196	342	-		PLF_1573_00002430	PGF_00024018		113		N-acetyltransferase, GCN5-family
Clavibacter reversed_comNCPPB2581	1573.14	1573.14.con.0001	fig|1573.14.peg.306	PATRIC.1573.14.1573.14.con.0001.CDS.280242.280865.fwd	PATRIC	CDS	280242	280865	624	+	FIG00041887	PLF_1573_00002928	PGF_01251672		207		Transcriptional regulator, AcrR family
Clavibacter reversed_comNCPPB2581	1573.14	1573.14.con.0001	fig|1573.14.peg.307	PATRIC.1573.14.1573.14.con.0001.CDS.281022.281687.fwd	PATRIC	CDS	281022	281687	666	+	FIG00002761	PLF_1573_00001532	PGF_00422718		221		DedA protein
Clavibacter reversed_comNCPPB2581	1573.14	1573.14.con.0001	fig|1573.14.peg.308	PATRIC.1573.14.1573.14.con.0001.CDS.281736.282764.fwd	PATRIC	CDS	281736	282764	1029	+	FIG00511789	PLF_1573_00001707	PGF_01251320		342		Putative glycosyltransferase
Clavibacter reversed_comNCPPB2581	1573.14	1573.14.con.0001	fig|1573.14.peg.309	PATRIC.1573.14.1573.14.con.0001.CDS.282775.283812.rev	PATRIC	CDS	282775	283812	1038	-	FIG00638284	PLF_1573_00002647	PGF_01251576		345		hypothetical protein
Clavibacter reversed_comNCPPB2581	1573.14	1573.14.con.0001	fig|1573.14.peg.310	PATRIC.1573.14.1573.14.con.0001.CDS.283959.284474.rev	PATRIC	CDS	283959	284474	516	-					171		hypothetical protein
Clavibacter reversed_comNCPPB2581	1573.14	1573.14.con.0001	fig|1573.14.peg.311	PATRIC.1573.14.1573.14.con.0001.CDS.284635.284994.rev	PATRIC	CDS	284635	284994	360	-					119		hypothetical protein
Clavibacter reversed_comNCPPB2581	1573.14	1573.14.con.0001	fig|1573.14.peg.312	PATRIC.1573.14.1573.14.con.0001.CDS.285171.286244.rev	PATRIC	CDS	285171	286244	1074	-	FIG01354165	PLF_1573_00000525	PGF_00021433		357		Microcin C7 self-immunity protein mccF
Clavibacter reversed_comNCPPB2581	1573.14	1573.14.con.0001	fig|1573.14.peg.313	PATRIC.1573.14.1573.14.con.0001.CDS.286327.286554.fwd	PATRIC	CDS	286327	286554	228	+		PLF_1573_00004009	PGF_01252352		75		hypothetical protein
Clavibacter reversed_comNCPPB2581	1573.14	1573.14.con.0001	fig|1573.14.peg.314	PATRIC.1573.14.1573.14.con.0001.CDS.286570.286770.fwd	PATRIC	CDS	286570	286770	201	+		PLF_1573_00002768	PGF_01251648		66		hypothetical protein
Clavibacter reversed_comNCPPB2581	1573.14	1573.14.con.0001	fig|1573.14.peg.315	PATRIC.1573.14.1573.14.con.0001.CDS.286956.287396.rev	PATRIC	CDS	286956	287396	441	-	FIG00638284	PLF_1573_00004008	PGF_01252351		146		hypothetical protein
Clavibacter reversed_comNCPPB2581	1573.14	1573.14.con.0001	fig|1573.14.peg.316	PATRIC.1573.14.1573.14.con.0001.CDS.287442.287732.rev	PATRIC	CDS	287442	287732	291	-	FIG00512123	PLF_1573_00000708	PGF_00047799		96		Response regulator
Clavibacter reversed_comNCPPB2581	1573.14	1573.14.con.0001	fig|1573.14.peg.317	PATRIC.1573.14.1573.14.con.0001.CDS.287855.289453.rev	PATRIC	CDS	287855	289453	1599	-	FIG01326804		PGF_03153781		532		probable DNA methylase
Clavibacter reversed_comNCPPB2581	1573.14	1573.14.con.0001	fig|1573.14.peg.318	PATRIC.1573.14.1573.14.con.0001.CDS.289532.292501.fwd	PATRIC	CDS	289532	292501	2970	+	FIG00638284	PLF_1573_00004007	PGF_01252350		989		hypothetical protein
Clavibacter reversed_comNCPPB2581	1573.14	1573.14.con.0001	fig|1573.14.peg.319	PATRIC.1573.14.1573.14.con.0001.CDS.292553.293221.rev	PATRIC	CDS	292553	293221	669	-	FIG00512123	PLF_1573_00000708	PGF_00047799		222		Response regulator
Clavibacter reversed_comNCPPB2581	1573.14	1573.14.con.0001	fig|1573.14.peg.320	PATRIC.1573.14.1573.14.con.0001.CDS.293346.293624.fwd	PATRIC	CDS	293346	293624	279	+	FIG00511864	PLF_1573_00002715	PGF_00408741		92		putative membrane protein
Clavibacter reversed_comNCPPB2581	1573.14	1573.14.con.0001	fig|1573.14.peg.321	PATRIC.1573.14.1573.14.con.0001.CDS.293739.294506.rev	PATRIC	CDS	293739	294506	768	-	FIG00672847	PLF_1573_00001040	PGF_01251265		255		putative membrane protein
Clavibacter reversed_comNCPPB2581	1573.14	1573.14.con.0001	fig|1573.14.peg.322	PATRIC.1573.14.1573.14.con.0001.CDS.294859.296754.fwd	PATRIC	CDS	294859	296754	1896	+	FIG01315307	PLF_1573_00000055	PGF_00003802		631		ABC transporter, ATP-binding/permease protein
Clavibacter reversed_comNCPPB2581	1573.14	1573.14.con.0001	fig|1573.14.peg.323	PATRIC.1573.14.1573.14.con.0001.CDS.296792.297628.rev	PATRIC	CDS	296792	297628	837	-	FIG00511448	PLF_1573_00000885	PGF_01253357		278		FIG00511449: hypothetical protein
Clavibacter reversed_comNCPPB2581	1573.14	1573.14.con.0001	fig|1573.14.peg.324	PATRIC.1573.14.1573.14.con.0001.CDS.297805.298536.fwd	PATRIC	CDS	297805	298536	732	+	FIG00512105	PLF_1573_00000805	PGF_00061803		243		Trehalose utilization protein
Clavibacter reversed_comNCPPB2581	1573.14	1573.14.con.0001	fig|1573.14.peg.325	PATRIC.1573.14.1573.14.con.0001.CDS.298533.299627.fwd	PATRIC	CDS	298533	299627	1095	+	FIG01583289	PLF_1573_00000542	PGF_00023544		364		Myo-inositol 2-dehydrogenase (EC 1.1.1.18)
Clavibacter reversed_comNCPPB2581	1573.14	1573.14.con.0001	fig|1573.14.peg.326	PATRIC.1573.14.1573.14.con.0001.CDS.299748.300356.fwd	PATRIC	CDS	299748	300356	609	+	FIG01316199	PLF_1573_00001597	PGF_00026049		202		Nitroreductase family protein
Clavibacter reversed_comNCPPB2581	1573.14	1573.14.con.0001	fig|1573.14.peg.327	PATRIC.1573.14.1573.14.con.0001.CDS.300432.300563.rev	PATRIC	CDS	300432	300563	132	-	FIG00512365	PLF_1573_00002034	PGF_01251376		43		FIG00512366: hypothetical protein
Clavibacter reversed_comNCPPB2581	1573.14	1573.14.con.0001	fig|1573.14.peg.328	PATRIC.1573.14.1573.14.con.0001.CDS.300573.300839.rev	PATRIC	CDS	300573	300839	267	-	FIG00512365	PLF_1573_00002034	PGF_01251376		88		FIG00512366: hypothetical protein
Clavibacter reversed_comNCPPB2581	1573.14	1573.14.con.0001	fig|1573.14.peg.329	PATRIC.1573.14.1573.14.con.0001.CDS.301195.302577.fwd	PATRIC	CDS	301195	302577	1383	+	FIG00021206	PLF_1573_00001973	PGF_00069299		460		blr5513; hypothetical protein
Clavibacter reversed_comNCPPB2581	1573.14	1573.14.con.0001	fig|1573.14.peg.330	PATRIC.1573.14.1573.14.con.0001.CDS.302648.303916.fwd	PATRIC	CDS	302648	303916	1269	+	FIG00511538	PLF_1573_00001727	PGF_00043208		422		Putative phosphatase
Clavibacter reversed_comNCPPB2581	1573.14	1573.14.con.0001	fig|1573.14.peg.331	PATRIC.1573.14.1573.14.con.0001.CDS.304001.305890.rev	PATRIC	CDS	304001	305890	1890	-	FIG00000359	PLF_1573_00001972	PGF_00068467		629		amidotransferase-related protein
Clavibacter reversed_comNCPPB2581	1573.14	1573.14.con.0001	fig|1573.14.peg.332	PATRIC.1573.14.1573.14.con.0001.CDS.306027.306209.rev	PATRIC	CDS	306027	306209	183	-	FIG00511762	PLF_1573_00002700	PGF_01251610		60		FIG00511763: hypothetical protein
Clavibacter reversed_comNCPPB2581	1573.14	1573.14.con.0001	fig|1573.14.peg.333	PATRIC.1573.14.1573.14.con.0001.CDS.306433.307011.fwd	PATRIC	CDS	306433	307011	579	+	FIG00512074	PLF_1573_00000884	PGF_01253356		192		FIG00512075: hypothetical protein
Clavibacter reversed_comNCPPB2581	1573.14	1573.14.con.0001	fig|1573.14.peg.334	PATRIC.1573.14.1573.14.con.0001.CDS.307064.308053.rev	PATRIC	CDS	307064	308053	990	-	FIG00132885	PLF_1573_00000701	PGF_00046349		329		RNA polymerase sigma factor SigB
Clavibacter reversed_comNCPPB2581	1573.14	1573.14.con.0001	fig|1573.14.peg.335	PATRIC.1573.14.1573.14.con.0001.CDS.308307.309839.fwd	PATRIC	CDS	308307	309839	1533	+	FIG01345058	PLF_1573_00001114	PGF_00052191		510		Amino acid permease
Clavibacter reversed_comNCPPB2581	1573.14	1573.14.con.0001	fig|1573.14.peg.336	PATRIC.1573.14.1573.14.con.0001.CDS.309858.310661.rev	PATRIC	CDS	309858	310661	804	-	FIG00035634	PLF_1573_00001123	PGF_00424341		267		Endonuclease VIII
Clavibacter reversed_comNCPPB2581	1573.14	1573.14.con.0001	fig|1573.14.peg.337	PATRIC.1573.14.1573.14.con.0001.CDS.310689.315515.rev	PATRIC	CDS	310689	315515	4827	-	FIG01319231	PLF_1573_00001501	PGF_00018459		1608		ATP-dependent helicase
Clavibacter reversed_comNCPPB2581	1573.14	1573.14.con.0001	fig|1573.14.peg.338	PATRIC.1573.14.1573.14.con.0001.CDS.315597.316238.rev	PATRIC	CDS	315597	316238	642	-	FIG00977780	PLF_1573_00002032	PGF_00328874		213		Phospholipase/Carboxylesterase
Clavibacter reversed_comNCPPB2581	1573.14	1573.14.con.0001	fig|1573.14.peg.339	PATRIC.1573.14.1573.14.con.0001.CDS.316354.316908.fwd	PATRIC	CDS	316354	316908	555	+	FIG01399399	PLF_1573_00001167	PGF_00013224		184		ADP-ribose pyrophosphatase
Clavibacter reversed_comNCPPB2581	1573.14	1573.14.con.0001	fig|1573.14.peg.340	PATRIC.1573.14.1573.14.con.0001.CDS.316972.317595.rev	PATRIC	CDS	316972	317595	624	-	FIG00554417	PLF_1573_00000776	PGF_00058904		207		Transcriptional regulator, AcrR family
Clavibacter reversed_comNCPPB2581	1573.14	1573.14.con.0001	fig|1573.14.peg.341	PATRIC.1573.14.1573.14.con.0001.CDS.317775.319316.rev	PATRIC	CDS	317775	319316	1542	-	FIG01231651	PLF_1573_00000181	PGF_00017259		513		ATP-dependent RNA helicase
Clavibacter reversed_comNCPPB2581	1573.14	1573.14.con.0001	fig|1573.14.peg.342	PATRIC.1573.14.1573.14.con.0001.CDS.319553.320200.rev	PATRIC	CDS	319553	320200	648	-	FIG00511348	PLF_1573_00002031	PGF_00362078		215		FIG00511350: hypothetical protein
Clavibacter reversed_comNCPPB2581	1573.14	1573.14.con.0001	fig|1573.14.peg.343	PATRIC.1573.14.1573.14.con.0001.CDS.320254.320814.rev	PATRIC	CDS	320254	320814	561	-	FIG00511815	PLF_1573_00003063	PGF_00313257		186		FIG00511817: hypothetical protein
Clavibacter reversed_comNCPPB2581	1573.14	1573.14.con.0001	fig|1573.14.peg.344	PATRIC.1573.14.1573.14.con.0001.CDS.320884.321384.fwd	PATRIC	CDS	320884	321384	501	+	FIG00512497	PLF_1573_00000879	PGF_01253351		166		FIG00512500: hypothetical protein
Clavibacter reversed_comNCPPB2581	1573.14	1573.14.con.0001	fig|1573.14.peg.345	PATRIC.1573.14.1573.14.con.0001.CDS.321368.321958.fwd	PATRIC	CDS	321368	321958	591	+	FIG00511171	PLF_1573_00002159	PGF_01251451		196		FIG00511172: hypothetical protein
Clavibacter reversed_comNCPPB2581	1573.14	1573.14.con.0001	fig|1573.14.peg.346	PATRIC.1573.14.1573.14.con.0001.CDS.322072.322374.fwd	PATRIC	CDS	322072	322374	303	+	FIG01458270	PLF_1573_00000447	PGF_00065702		100		Asl0060 protein
Clavibacter reversed_comNCPPB2581	1573.14	1573.14.con.0001	fig|1573.14.peg.347	PATRIC.1573.14.1573.14.con.0001.CDS.322403.323086.rev	PATRIC	CDS	322403	323086	684	-	FIG00511588	PLF_1573_00000007	PGF_00251055		227		FIG00511589: hypothetical protein
Clavibacter reversed_comNCPPB2581	1573.14	1573.14.con.0001	fig|1573.14.peg.348	PATRIC.1573.14.1573.14.con.0001.CDS.323083.323589.rev	PATRIC	CDS	323083	323589	507	-	FIG01226522	PLF_1573_00002030	PGF_00291476		168		Phage-related protein
Clavibacter reversed_comNCPPB2581	1573.14	1573.14.con.0001	fig|1573.14.peg.349	PATRIC.1573.14.1573.14.con.0001.CDS.323626.324156.rev	PATRIC	CDS	323626	324156	531	-	FIG00512263	PLF_1573_00000883	PGF_01253355		176		FIG00512264: hypothetical protein
Clavibacter reversed_comNCPPB2581	1573.14	1573.14.con.0001	fig|1573.14.peg.350	PATRIC.1573.14.1573.14.con.0001.CDS.324167.325339.rev	PATRIC	CDS	324167	325339	1173	-	FIG00512157	PLF_1573_00000882	PGF_00251055		390		FIG00512158: hypothetical protein
Clavibacter reversed_comNCPPB2581	1573.14	1573.14.con.0001	fig|1573.14.peg.351	PATRIC.1573.14.1573.14.con.0001.CDS.325386.326243.rev	PATRIC	CDS	325386	326243	858	-	FIG00000642	PLF_1573_00001819	PGF_00053686		285		Spermidine synthase-like protein
Clavibacter reversed_comNCPPB2581	1573.14	1573.14.con.0001	fig|1573.14.peg.352	PATRIC.1573.14.1573.14.con.0001.CDS.326297.326965.rev	PATRIC	CDS	326297	326965	669	-	FIG01193879	PLF_1573_00000517	PGF_00020538		222		Metallo-beta-lactamase superfamily protein
Clavibacter reversed_comNCPPB2581	1573.14	1573.14.con.0001	fig|1573.14.peg.353	PATRIC.1573.14.1573.14.con.0001.CDS.327271.330759.fwd	PATRIC	CDS	327271	330759	3489	+	FIG00000156	PLF_1573_00000245	PGF_00422272		1162		DNA-directed RNA polymerase beta subunit (EC 2.7.7.6)
Clavibacter reversed_comNCPPB2581	1573.14	1573.14.con.0001	fig|1573.14.peg.354	PATRIC.1573.14.1573.14.con.0001.CDS.330808.334707.fwd	PATRIC	CDS	330808	334707	3900	+	FIG00000242	PLF_1573_00002811	PGF_00422274		1299		DNA-directed RNA polymerase beta' subunit (EC 2.7.7.6)
Clavibacter reversed_comNCPPB2581	1573.14	1573.14.con.0001	fig|1573.14.peg.355	PATRIC.1573.14.1573.14.con.0001.CDS.334887.335372.fwd	PATRIC	CDS	334887	335372	486	+	FIG00511323	PLF_1573_00000881	PGF_01253354		161		FIG00511324: hypothetical protein
Clavibacter reversed_comNCPPB2581	1573.14	1573.14.con.0001	fig|1573.14.peg.356	PATRIC.1573.14.1573.14.con.0001.CDS.335567.336415.fwd	PATRIC	CDS	335567	336415	849	+	FIG01075613	PLF_1573_00001475	PGF_00051981		282		Amino acid ABC transporter, substrate-binding protein
Clavibacter reversed_comNCPPB2581	1573.14	1573.14.con.0001	fig|1573.14.peg.357	PATRIC.1573.14.1573.14.con.0001.CDS.336460.337125.fwd	PATRIC	CDS	336460	337125	666	+	FIG00011002	PLF_1573_00001098	PGF_00051744		221		Amino acid ABC transporter, permease protein
Clavibacter reversed_comNCPPB2581	1573.14	1573.14.con.0001	fig|1573.14.peg.358	PATRIC.1573.14.1573.14.con.0001.CDS.337112.337951.fwd	PATRIC	CDS	337112	337951	840	+	FIG00519964	PLF_1573_00001095	PGF_00051356		279		Amino acid ABC transporter, ATP-binding protein
Clavibacter reversed_comNCPPB2581	1573.14	1573.14.con.0001	fig|1573.14.peg.359	PATRIC.1573.14.1573.14.con.0001.CDS.338025.339017.fwd	PATRIC	CDS	338025	339017	993	+	FIG00638284	PLF_1573_00000021	PGF_01251413		330		hypothetical protein
Clavibacter reversed_comNCPPB2581	1573.14	1573.14.con.0001	fig|1573.14.peg.360	PATRIC.1573.14.1573.14.con.0001.CDS.339037.339462.fwd	PATRIC	CDS	339037	339462	426	+	FIG00512053	PLF_1573_00000880	PGF_01253353		141		FIG00512054: hypothetical protein
Clavibacter reversed_comNCPPB2581	1573.14	1573.14.con.0001	fig|1573.14.peg.361	PATRIC.1573.14.1573.14.con.0001.CDS.339727.340101.fwd	PATRIC	CDS	339727	340101	375	+	FIG00000203	PLF_1573_00001783	PGF_00049838		124		SSU ribosomal protein S12p (S23e)
Clavibacter reversed_comNCPPB2581	1573.14	1573.14.con.0001	fig|1573.14.peg.362	PATRIC.1573.14.1573.14.con.0001.CDS.340101.340571.fwd	PATRIC	CDS	340101	340571	471	+	FIG00000209	PLF_1573_00002498	PGF_00049904		156		SSU ribosomal protein S7p (S5e)
Clavibacter reversed_comNCPPB2581	1573.14	1573.14.con.0001	fig|1573.14.peg.363	PATRIC.1573.14.1573.14.con.0001.CDS.340619.342733.fwd	PATRIC	CDS	340619	342733	2115	+	FIG00063189	PLF_1573_00001902	PGF_00060409		704		Translation elongation factor G
Clavibacter reversed_comNCPPB2581	1573.14	1573.14.con.0001	fig|1573.14.peg.364	PATRIC.1573.14.1573.14.con.0001.CDS.342847.344040.fwd	PATRIC	CDS	342847	344040	1194	+	FIG00000039	PLF_1573_00001905	PGF_00060428		397		Translation elongation factor Tu
Clavibacter reversed_comNCPPB2581	1573.14	1573.14.con.0001	fig|1573.14.peg.365	PATRIC.1573.14.1573.14.con.0001.CDS.344190.345158.fwd	PATRIC	CDS	344190	345158	969	+	FIG00002100	PLF_1573_00001436	PGF_00013178		322		Hypothetical protein PA2244 (similar to DNA topoisomerase IB, but possibly involved in glycosyl-transfer)
Clavibacter reversed_comNCPPB2581	1573.14	1573.14.con.0001	fig|1573.14.peg.366	PATRIC.1573.14.1573.14.con.0001.CDS.345371.345529.rev	PATRIC	CDS	345371	345529	159	-					52		hypothetical protein
Clavibacter reversed_comNCPPB2581	1573.14	1573.14.con.0001	fig|1573.14.peg.367	PATRIC.1573.14.1573.14.con.0001.CDS.345599.345907.fwd	PATRIC	CDS	345599	345907	309	+	FIG00001107	PLF_1573_00001782	PGF_00049828		102		SSU ribosomal protein S10p (S20e)
Clavibacter reversed_comNCPPB2581	1573.14	1573.14.con.0001	fig|1573.14.peg.368	PATRIC.1573.14.1573.14.con.0001.CDS.345916.346569.fwd	PATRIC	CDS	345916	346569	654	+	FIG00001818	PLF_1573_00000271	PGF_00016431		217		LSU ribosomal protein L3p (L3e)
Clavibacter reversed_comNCPPB2581	1573.14	1573.14.con.0001	fig|1573.14.peg.369	PATRIC.1573.14.1573.14.con.0001.CDS.346572.347228.fwd	PATRIC	CDS	346572	347228	657	+	FIG00000263	PLF_1573_00001258	PGF_00016439		218		LSU ribosomal protein L4p (L1e)
Clavibacter reversed_comNCPPB2581	1573.14	1573.14.con.0001	fig|1573.14.peg.370	PATRIC.1573.14.1573.14.con.0001.CDS.347225.347524.fwd	PATRIC	CDS	347225	347524	300	+	FIG00000271	PLF_1573_00002277	PGF_00016374		99		LSU ribosomal protein L23p (L23Ae)
Clavibacter reversed_comNCPPB2581	1573.14	1573.14.con.0001	fig|1573.14.peg.371	PATRIC.1573.14.1573.14.con.0001.CDS.347547.348386.fwd	PATRIC	CDS	347547	348386	840	+	FIG00000223	PLF_1573_00001254	PGF_00016393		279		LSU ribosomal protein L2p (L8e)
Clavibacter reversed_comNCPPB2581	1573.14	1573.14.con.0001	fig|1573.14.peg.372	PATRIC.1573.14.1573.14.con.0001.CDS.348399.348680.fwd	PATRIC	CDS	348399	348680	282	+	FIG00000199	PLF_1573_00001788	PGF_00049860		93		SSU ribosomal protein S19p (S15e)
Clavibacter reversed_comNCPPB2581	1573.14	1573.14.con.0001	fig|1573.14.peg.373	PATRIC.1573.14.1573.14.con.0001.CDS.348706.349098.fwd	PATRIC	CDS	348706	349098	393	+	FIG00000219	PLF_1573_00001250	PGF_00016368		130		LSU ribosomal protein L22p (L17e)
Clavibacter reversed_comNCPPB2581	1573.14	1573.14.con.0001	fig|1573.14.peg.374	PATRIC.1573.14.1573.14.con.0001.CDS.349098.349895.fwd	PATRIC	CDS	349098	349895	798	+	FIG00000218	PLF_1573_00001792	PGF_00049889		265		SSU ribosomal protein S3p (S3e)
Clavibacter reversed_comNCPPB2581	1573.14	1573.14.con.0001	fig|1573.14.peg.375	PATRIC.1573.14.1573.14.con.0001.CDS.349898.350317.fwd	PATRIC	CDS	349898	350317	420	+	FIG00001132	PLF_1573_00000262	PGF_00016343		139		LSU ribosomal protein L16p (L10e)
Clavibacter reversed_comNCPPB2581	1573.14	1573.14.con.0001	fig|1573.14.peg.376	PATRIC.1573.14.1573.14.con.0001.CDS.350317.350643.fwd	PATRIC	CDS	350317	350643	327	+	FIG00015729	PLF_1573_00000266	PGF_00016392		108		LSU ribosomal protein L29p (L35e)
Clavibacter reversed_comNCPPB2581	1573.14	1573.14.con.0001	fig|1573.14.peg.377	PATRIC.1573.14.1573.14.con.0001.CDS.350646.350942.fwd	PATRIC	CDS	350646	350942	297	+	FIG00000181	PLF_1573_00001787	PGF_00049854		98		SSU ribosomal protein S17p (S11e)
Clavibacter reversed_comNCPPB2581	1573.14	1573.14.con.0001	fig|1573.14.peg.378	PATRIC.1573.14.1573.14.con.0001.CDS.350970.351338.fwd	PATRIC	CDS	350970	351338	369	+	FIG00090781	PLF_1573_00001081	PGF_00016340		122		LSU ribosomal protein L14p (L23e)
Clavibacter reversed_comNCPPB2581	1573.14	1573.14.con.0001	fig|1573.14.peg.379	PATRIC.1573.14.1573.14.con.0001.CDS.351341.351700.fwd	PATRIC	CDS	351341	351700	360	+	FIG00000198	PLF_1573_00000265	PGF_00016377		119		LSU ribosomal protein L24p (L26e)
Clavibacter reversed_comNCPPB2581	1573.14	1573.14.con.0001	fig|1573.14.peg.380	PATRIC.1573.14.1573.14.con.0001.CDS.351703.352299.fwd	PATRIC	CDS	351703	352299	597	+	FIG00000174	PLF_1573_00001259	PGF_00016443		198		LSU ribosomal protein L5p (L11e)
Clavibacter reversed_comNCPPB2581	1573.14	1573.14.con.0001	fig|1573.14.peg.381	PATRIC.1573.14.1573.14.con.0001.CDS.352438.352836.fwd	PATRIC	CDS	352438	352836	399	+	FIG00000153	PLF_1573_00001795	PGF_00049906		132		SSU ribosomal protein S8p (S15Ae)
Clavibacter reversed_comNCPPB2581	1573.14	1573.14.con.0001	fig|1573.14.peg.382	PATRIC.1573.14.1573.14.con.0001.CDS.352841.353377.fwd	PATRIC	CDS	352841	353377	537	+	FIG00001577	PLF_1573_00001260	PGF_00016444		178		LSU ribosomal protein L6p (L9e)
Clavibacter reversed_comNCPPB2581	1573.14	1573.14.con.0001	fig|1573.14.peg.383	PATRIC.1573.14.1573.14.con.0001.CDS.353380.353751.fwd	PATRIC	CDS	353380	353751	372	+	FIG00000200	PLF_1573_00001248	PGF_00016353		123		LSU ribosomal protein L18p (L5e)
Clavibacter reversed_comNCPPB2581	1573.14	1573.14.con.0001	fig|1573.14.peg.384	PATRIC.1573.14.1573.14.con.0001.CDS.353748.354452.fwd	PATRIC	CDS	353748	354452	705	+	FIG00000155	PLF_1573_00001793	PGF_00049896		234		SSU ribosomal protein S5p (S2e)
Clavibacter reversed_comNCPPB2581	1573.14	1573.14.con.0001	fig|1573.14.peg.385	PATRIC.1573.14.1573.14.con.0001.CDS.354452.354634.fwd	PATRIC	CDS	354452	354634	183	+	FIG00000409	PLF_1573_00000267	PGF_00016395		60		LSU ribosomal protein L30p (L7e)
Clavibacter reversed_comNCPPB2581	1573.14	1573.14.con.0001	fig|1573.14.peg.386	PATRIC.1573.14.1573.14.con.0001.CDS.354634.355209.fwd	PATRIC	CDS	354634	355209	576	+	FIG00000166	PLF_1573_00000261	PGF_00016342		191		LSU ribosomal protein L15p (L27Ae)
Clavibacter reversed_comNCPPB2581	1573.14	1573.14.con.0001	fig|1573.14.peg.387	PATRIC.1573.14.1573.14.con.0001.CDS.355335.356657.fwd	PATRIC	CDS	355335	356657	1323	+	FIG00937056	PLF_1573_00000654	PGF_00038676		440		Protein translocase subunit SecY
Clavibacter reversed_comNCPPB2581	1573.14	1573.14.con.0001	fig|1573.14.peg.388	PATRIC.1573.14.1573.14.con.0001.CDS.356654.357256.fwd	PATRIC	CDS	356654	357256	603	+	FIG00000089	PLF_1573_00001469	PGF_00035611		200		Adenylate kinase (EC 2.7.4.3)
Clavibacter reversed_comNCPPB2581	1573.14	1573.14.con.0001	fig|1573.14.peg.389	PATRIC.1573.14.1573.14.con.0001.CDS.357261.358097.fwd	PATRIC	CDS	357261	358097	837	+	FIG00000036	PLF_1573_00001550	PGF_00020735		278		Methionine aminopeptidase (EC 3.4.11.18)
Clavibacter reversed_comNCPPB2581	1573.14	1573.14.con.0001	fig|1573.14.peg.390	PATRIC.1573.14.1573.14.con.0001.CDS.358145.360103.rev	PATRIC	CDS	358145	360103	1959	-	FIG01332563	PLF_1573_00000587	PGF_00029349		652		PRD/PTS system IIA 2 domain protein
Clavibacter reversed_comNCPPB2581	1573.14	1573.14.con.0001	fig|1573.14.peg.391	PATRIC.1573.14.1573.14.con.0001.CDS.360314.360694.fwd	PATRIC	CDS	360314	360694	381	+	FIG00000704	PLF_1573_00002444	PGF_00029605		126		PTS system, cellobiose-specific IIB component (EC 2.7.1.69)
Clavibacter reversed_comNCPPB2581	1573.14	1573.14.con.0001	fig|1573.14.peg.392	PATRIC.1573.14.1573.14.con.0001.CDS.360780.361046.fwd	PATRIC	CDS	360780	361046	267	+	FIG01954533	PLF_1573_00001667	PGF_00034062		88		Phosphotransferase system, phosphocarrier protein HPr
Clavibacter reversed_comNCPPB2581	1573.14	1573.14.con.0001	fig|1573.14.peg.393	PATRIC.1573.14.1573.14.con.0001.CDS.361043.362713.fwd	PATRIC	CDS	361043	362713	1671	+	FIG00028694	PLF_1573_00000611	PGF_00033423		556		Phosphoenolpyruvate-protein phosphotransferase of PTS system (EC 2.7.3.9)
Clavibacter reversed_comNCPPB2581	1573.14	1573.14.con.0001	fig|1573.14.peg.394	PATRIC.1573.14.1573.14.con.0001.CDS.362827.364356.fwd	PATRIC	CDS	362827	364356	1530	+	FIG00001885	PLF_1573_00000591	PGF_00029764		509		PTS system, mannitol-specific IIB component (EC 2.7.1.69) / PTS system, mannitol-specific IIC component (EC 2.7.1.69)
Clavibacter reversed_comNCPPB2581	1573.14	1573.14.con.0001	fig|1573.14.peg.395	PATRIC.1573.14.1573.14.con.0001.CDS.364467.364904.fwd	PATRIC	CDS	364467	364904	438	+	FIG00001811	PLF_1573_00000590	PGF_01253289		145		PTS system, mannitol-specific IIA component (EC 2.7.1.69)
Clavibacter reversed_comNCPPB2581	1573.14	1573.14.con.0001	fig|1573.14.peg.396	PATRIC.1573.14.1573.14.con.0001.CDS.364901.366070.fwd	PATRIC	CDS	364901	366070	1170	+	FIG00001427	PLF_1573_00001286	PGF_00019270		389		Mannitol-1-phosphate 5-dehydrogenase (EC 1.1.1.17)
Clavibacter reversed_comNCPPB2581	1573.14	1573.14.con.0001	fig|1573.14.peg.397	PATRIC.1573.14.1573.14.con.0001.CDS.366145.366303.rev	PATRIC	CDS	366145	366303	159	-					52		hypothetical protein
Clavibacter reversed_comNCPPB2581	1573.14	1573.14.con.0001	fig|1573.14.peg.398	PATRIC.1573.14.1573.14.con.0001.CDS.366323.366544.fwd	PATRIC	CDS	366323	366544	222	+	FIG00000143	PLF_1573_00001080	PGF_00060431		73		Translation initiation factor 1
Clavibacter reversed_comNCPPB2581	1573.14	1573.14.con.0001	fig|1573.14.peg.399	PATRIC.1573.14.1573.14.con.0001.CDS.366617.366730.fwd	PATRIC	CDS	366617	366730	114	+	FIG00000229	PLF_1573_00002342	PGF_00016424		37		LSU ribosomal protein L36p @ LSU ribosomal protein L36p, zinc-dependent
Clavibacter reversed_comNCPPB2581	1573.14	1573.14.con.0001	fig|1573.14.peg.400	PATRIC.1573.14.1573.14.con.0001.CDS.366885.367259.fwd	PATRIC	CDS	366885	367259	375	+	FIG00000160	PLF_1573_00001784	PGF_00049840		124		SSU ribosomal protein S13p (S18e)
Clavibacter reversed_comNCPPB2581	1573.14	1573.14.con.0001	fig|1573.14.peg.401	PATRIC.1573.14.1573.14.con.0001.CDS.367304.367702.fwd	PATRIC	CDS	367304	367702	399	+	FIG00055673	PLF_1573_00000726	PGF_00049837		132		SSU ribosomal protein S11p (S14e)
Clavibacter reversed_comNCPPB2581	1573.14	1573.14.con.0001	fig|1573.14.peg.402	PATRIC.1573.14.1573.14.con.0001.CDS.367864.368859.fwd	PATRIC	CDS	367864	368859	996	+	FIG00000140	PLF_1573_00001222	PGF_00422271		331		DNA-directed RNA polymerase alpha subunit (EC 2.7.7.6)
Clavibacter reversed_comNCPPB2581	1573.14	1573.14.con.0001	fig|1573.14.peg.403	PATRIC.1573.14.1573.14.con.0001.CDS.368912.369475.fwd	PATRIC	CDS	368912	369475	564	+	FIG00000154	PLF_1573_00000263	PGF_00016346		187		LSU ribosomal protein L17p
Clavibacter reversed_comNCPPB2581	1573.14	1573.14.con.0001	fig|1573.14.peg.404	PATRIC.1573.14.1573.14.con.0001.CDS.369577.370668.fwd	PATRIC	CDS	369577	370668	1092	+	FIG00512418	PLF_1573_00000878	PGF_01253350		363		FIG00512419: hypothetical protein
Clavibacter reversed_comNCPPB2581	1573.14	1573.14.con.0001	fig|1573.14.peg.405	PATRIC.1573.14.1573.14.con.0001.CDS.370665.371669.fwd	PATRIC	CDS	370665	371669	1005	+	FIG00000093	PLF_1573_00001069	PGF_00413291		334		tRNA pseudouridine synthase A (EC 5.4.99.12)
Clavibacter reversed_comNCPPB2581	1573.14	1573.14.con.0001	fig|1573.14.peg.406	PATRIC.1573.14.1573.14.con.0001.CDS.371821.372267.fwd	PATRIC	CDS	371821	372267	447	+	FIG00000211	PLF_1573_00001247	PGF_00016337		148		LSU ribosomal protein L13p (L13Ae)
Clavibacter reversed_comNCPPB2581	1573.14	1573.14.con.0001	fig|1573.14.peg.407	PATRIC.1573.14.1573.14.con.0001.CDS.372318.372803.fwd	PATRIC	CDS	372318	372803	486	+	FIG00001110	PLF_1573_00001796	PGF_00049909		161		SSU ribosomal protein S9p (S16e)
Clavibacter reversed_comNCPPB2581	1573.14	1573.14.con.0001	fig|1573.14.peg.408	PATRIC.1573.14.1573.14.con.0001.CDS.372827.374176.fwd	PATRIC	CDS	372827	374176	1350	+	FIG00009682	PLF_1573_00001653	PGF_00033492		449		Phosphoglucosamine mutase (EC 5.4.2.10)
Clavibacter reversed_comNCPPB2581	1573.14	1573.14.con.0001	fig|1573.14.peg.409	PATRIC.1573.14.1573.14.con.0001.CDS.374210.375169.rev	PATRIC	CDS	374210	375169	960	-	FIG00000936	PLF_1573_00000592	PGF_00029921		319		Pantothenate kinase (EC 2.7.1.33)
Clavibacter reversed_comNCPPB2581	1573.14	1573.14.con.0001	fig|1573.14.peg.410	PATRIC.1573.14.1573.14.con.0001.CDS.375320.377170.fwd	PATRIC	CDS	375320	377170	1851	+	FIG00000038	PLF_1573_00001323	PGF_00007916		616		Glucosamine--fructose-6-phosphate aminotransferase [isomerizing] (EC 2.6.1.16)
Clavibacter reversed_comNCPPB2581	1573.14	1573.14.con.0001	fig|1573.14.peg.411	PATRIC.1573.14.1573.14.con.0001.CDS.377181.377540.fwd	PATRIC	CDS	377181	377540	360	+	FIG00000540	PLF_1573_00001427	PGF_00012270		119		Holo-[acyl-carrier protein] synthase (EC 2.7.8.7)
Clavibacter reversed_comNCPPB2581	1573.14	1573.14.con.0001	fig|1573.14.peg.412	PATRIC.1573.14.1573.14.con.0001.CDS.377537.378694.fwd	PATRIC	CDS	377537	378694	1158	+	FIG00001642	PLF_1573_00000443	PGF_00037270		385		Alanine racemase (EC 5.1.1.1)
Clavibacter reversed_comNCPPB2581	1573.14	1573.14.con.0001	fig|1573.14.peg.413	PATRIC.1573.14.1573.14.con.0001.CDS.378691.380379.fwd	PATRIC	CDS	378691	380379	1689	+	FIG00001642	PLF_1573_00001507	PGF_00037270		562		Alanine racemase (EC 5.1.1.1)
Clavibacter reversed_comNCPPB2581	1573.14	1573.14.con.0001	fig|1573.14.peg.414	PATRIC.1573.14.1573.14.con.0001.CDS.380389.381006.fwd	PATRIC	CDS	380389	381006	618	+	FIG00000247	PLF_1573_00001918	PGF_00062047		205		TsaB protein, required for threonylcarbamoyladenosine (t(6)A) formation in tRNA
Clavibacter reversed_comNCPPB2581	1573.14	1573.14.con.0001	fig|1573.14.peg.415	PATRIC.1573.14.1573.14.con.0001.CDS.381003.382631.fwd	PATRIC	CDS	381003	382631	1629	+	FIG00134348	PLF_1573_00001566	PGF_00023591		542		N(6)-L-threonylcarbamoyladenine synthase (EC 2.3.1.234)
Clavibacter reversed_comNCPPB2581	1573.14	1573.14.con.0001	fig|1573.14.peg.416	PATRIC.1573.14.1573.14.con.0001.CDS.382735.383139.fwd	PATRIC	CDS	382735	383139	405	+	FIG01956050	PLF_1573_00001458	PGF_01251306		134		Integral membrane protein
Clavibacter reversed_comNCPPB2581	1573.14	1573.14.con.0001	fig|1573.14.peg.417	PATRIC.1573.14.1573.14.con.0001.CDS.383221.384423.rev	PATRIC	CDS	383221	384423	1203	-	FIG00511134	PLF_1573_00002029	PGF_00251055		400		FIG00511135: hypothetical protein
Clavibacter reversed_comNCPPB2581	1573.14	1573.14.con.0001	fig|1573.14.peg.418	PATRIC.1573.14.1573.14.con.0001.CDS.384568.384864.fwd	PATRIC	CDS	384568	384864	297	+	FIG00009229	PLF_1573_00002276	PGF_00010964		98		Heat shock protein 60 family co-chaperone GroES
Clavibacter reversed_comNCPPB2581	1573.14	1573.14.con.0001	fig|1573.14.peg.419	PATRIC.1573.14.1573.14.con.0001.CDS.384962.385915.fwd	PATRIC	CDS	384962	385915	954	+	FIG01057456	PLF_1573_00000650	PGF_00038608		317		Protein rarD
Clavibacter reversed_comNCPPB2581	1573.14	1573.14.con.0001	fig|1573.14.peg.420	PATRIC.1573.14.1573.14.con.0001.CDS.386094.387377.fwd	PATRIC	CDS	386094	387377	1284	+	FIG00055715	PLF_1573_00001482	PGF_00412239		427		Branched-chain amino acid ABC transporter, amino acid-binding protein (TC 3.A.1.4.1)
Clavibacter reversed_comNCPPB2581	1573.14	1573.14.con.0001	fig|1573.14.peg.421	PATRIC.1573.14.1573.14.con.0001.CDS.387670.388428.rev	PATRIC	CDS	387670	388428	759	-	FIG00006551	PLF_1573_00000346	PGF_00412504		252		Branched-chain amino acid transport ATP-binding protein LivF (TC 3.A.1.4.1)
Clavibacter reversed_comNCPPB2581	1573.14	1573.14.con.0001	fig|1573.14.peg.422	PATRIC.1573.14.1573.14.con.0001.CDS.388425.389348.rev	PATRIC	CDS	388425	389348	924	-	FIG00020185	PLF_1573_00001342	PGF_00412514		307		Branched-chain amino acid transport ATP-binding protein LivG (TC 3.A.1.4.1)
Clavibacter reversed_comNCPPB2581	1573.14	1573.14.con.0001	fig|1573.14.peg.423	PATRIC.1573.14.1573.14.con.0001.CDS.389341.390312.rev	PATRIC	CDS	389341	390312	972	-	FIG00005172	PLF_1573_00000348	PGF_00412668		323		Branched-chain amino acid transport system permease protein LivM (TC 3.A.1.4.1)
Clavibacter reversed_comNCPPB2581	1573.14	1573.14.con.0001	fig|1573.14.peg.424	PATRIC.1573.14.1573.14.con.0001.CDS.390319.391785.rev	PATRIC	CDS	390319	391785	1467	-	FIG00003435	PLF_1573_00000242	PGF_00011693		488		High-affinity branched-chain amino acid transport system permease protein LivH (TC 3.A.1.4.1)
Clavibacter reversed_comNCPPB2581	1573.14	1573.14.con.0001	fig|1573.14.peg.425	PATRIC.1573.14.1573.14.con.0001.CDS.392023.393525.fwd	PATRIC	CDS	392023	393525	1503	+	FIG00020613	PLF_1573_00002844	PGF_00014311		500		Inosine-5'-monophosphate dehydrogenase (EC 1.1.1.205) / CBS domain
Clavibacter reversed_comNCPPB2581	1573.14	1573.14.con.0001	fig|1573.14.peg.426	PATRIC.1573.14.1573.14.con.0001.CDS.393693.394757.fwd	PATRIC	CDS	393693	394757	1065	+	FIG00511377				354		FIG00511378: hypothetical protein
Clavibacter reversed_comNCPPB2581	1573.14	1573.14.con.0001	fig|1573.14.peg.427	PATRIC.1573.14.1573.14.con.0001.CDS.394812.395930.fwd	PATRIC	CDS	394812	395930	1119	+	FIG00020613	PLF_1573_00001451	PGF_00014314		372		Inosine-5'-monophosphate dehydrogenase, catalytic domain (EC 1.1.1.205)
Clavibacter reversed_comNCPPB2581	1573.14	1573.14.con.0001	fig|1573.14.peg.428	PATRIC.1573.14.1573.14.con.0001.CDS.396032.396565.fwd	PATRIC	CDS	396032	396565	534	+	FIG01334851	PLF_1573_00001915	PGF_00061949		177		TrkA, Potassium channel
Clavibacter reversed_comNCPPB2581	1573.14	1573.14.con.0001	fig|1573.14.peg.429	PATRIC.1573.14.1573.14.con.0001.CDS.396569.398074.fwd	PATRIC	CDS	396569	398074	1506	+	FIG01374838	PLF_1573_00001817	PGF_00053466		501		Sodium/hydrogen exchanger family protein
Clavibacter reversed_comNCPPB2581	1573.14	1573.14.con.0001	fig|1573.14.peg.430	PATRIC.1573.14.1573.14.con.0001.CDS.398074.399075.fwd	PATRIC	CDS	398074	399075	1002	+	FIG00018846	PLF_1573_00001527	PGF_00420594		333		Cytochrome oxidase biogenesis protein Surf1, facilitates heme A insertion
Clavibacter reversed_comNCPPB2581	1573.14	1573.14.con.0001	fig|1573.14.peg.431	PATRIC.1573.14.1573.14.con.0001.CDS.399085.399627.fwd	PATRIC	CDS	399085	399627	543	+	FIG00933666	PLF_1573_00000309	PGF_00019865		180		Membrane protein
Clavibacter reversed_comNCPPB2581	1573.14	1573.14.con.0001	fig|1573.14.peg.432	PATRIC.1573.14.1573.14.con.0001.CDS.399624.401204.fwd	PATRIC	CDS	399624	401204	1581	+		PLF_1573_00001313	PGF_00006935		526		GMP synthase [glutamine-hydrolyzing], amidotransferase subunit (EC 6.3.5.2) / GMP synthase [glutamine-hydrolyzing], ATP pyrophosphatase subunit (EC 6.3.5.2)
Clavibacter reversed_comNCPPB2581	1573.14	1573.14.con.0001	fig|1573.14.peg.433	PATRIC.1573.14.1573.14.con.0001.CDS.401318.402121.rev	PATRIC	CDS	401318	402121	804	-	FIG00761799	PLF_1573_00002207	PGF_00407580		267		putative integral membrane protein
Clavibacter reversed_comNCPPB2581	1573.14	1573.14.con.0001	fig|1573.14.peg.434	PATRIC.1573.14.1573.14.con.0001.CDS.402347.403354.fwd	PATRIC	CDS	402347	403354	1008	+	FIG00002239	PLF_1573_00001182	PGF_00008655		335		Glycerophosphoryl diester phosphodiesterase (EC 3.1.4.46)
Clavibacter reversed_comNCPPB2581	1573.14	1573.14.con.0001	fig|1573.14.peg.435	PATRIC.1573.14.1573.14.con.0001.CDS.403484.405934.fwd	PATRIC	CDS	403484	405934	2451	+	FIG00000372	PLF_1573_00001181	PGF_00016800		816		ATP-dependent DNA helicase UvrD/PcrA
Clavibacter reversed_comNCPPB2581	1573.14	1573.14.con.0001	fig|1573.14.peg.436	PATRIC.1573.14.1573.14.con.0001.CDS.405906.407804.rev	PATRIC	CDS	405906	407804	1899	-	FIG00638284	PLF_1573_00002027	PGF_01251374		632		hypothetical protein
Clavibacter reversed_comNCPPB2581	1573.14	1573.14.con.0001	fig|1573.14.peg.437	PATRIC.1573.14.1573.14.con.0001.CDS.407989.408810.rev	PATRIC	CDS	407989	408810	822	-	FIG00512359	PLF_1573_00000877	PGF_00251055		273		FIG00512360: hypothetical protein
Clavibacter reversed_comNCPPB2581	1573.14	1573.14.con.0001	fig|1573.14.peg.438	PATRIC.1573.14.1573.14.con.0001.CDS.409049.410221.fwd	PATRIC	CDS	409049	410221	1173	+	FIG00000337	PLF_1573_00001832	PGF_00054528		390		Succinyl-CoA ligase [ADP-forming] beta chain (EC 6.2.1.5)
Clavibacter reversed_comNCPPB2581	1573.14	1573.14.con.0001	fig|1573.14.peg.439	PATRIC.1573.14.1573.14.con.0001.CDS.410247.411134.fwd	PATRIC	CDS	410247	411134	888	+	FIG00038611	PLF_1573_00001831	PGF_00054527		295		Succinyl-CoA ligase [ADP-forming] alpha chain (EC 6.2.1.5)
Clavibacter reversed_comNCPPB2581	1573.14	1573.14.con.0001	fig|1573.14.peg.440	PATRIC.1573.14.1573.14.con.0001.CDS.411295.412575.fwd	PATRIC	CDS	411295	412575	1281	+	FIG00945483	PLF_1573_00001026	PGF_00407626		426		putative integral membrane protein
Clavibacter reversed_comNCPPB2581	1573.14	1573.14.con.0001	fig|1573.14.peg.441	PATRIC.1573.14.1573.14.con.0001.CDS.412579.413178.fwd	PATRIC	CDS	412579	413178	600	+	FIG00000253	PLF_1573_00001664	PGF_00033968		199		Phosphoribosylglycinamide formyltransferase (EC 2.1.2.2)
Clavibacter reversed_comNCPPB2581	1573.14	1573.14.con.0001	fig|1573.14.peg.442	PATRIC.1573.14.1573.14.con.0001.CDS.413175.414800.fwd	PATRIC	CDS	413175	414800	1626	+	FIG00000275	PLF_1573_00001441	PGF_00013509		541		IMP cyclohydrolase (EC 3.5.4.10) / Phosphoribosylaminoimidazolecarboxamide formyltransferase (EC 2.1.2.3)
Clavibacter reversed_comNCPPB2581	1573.14	1573.14.con.0001	fig|1573.14.peg.443	PATRIC.1573.14.1573.14.con.0001.CDS.414800.414973.fwd	PATRIC	CDS	414800	414973	174	+		PLF_1573_00004812	PGF_01253021		57		hypothetical protein
Clavibacter reversed_comNCPPB2581	1573.14	1573.14.con.0001	fig|1573.14.peg.444	PATRIC.1573.14.1573.14.con.0001.CDS.420950.422299.fwd	PATRIC	CDS	420950	422299	1350	+	FIG00002156	PLF_1573_00000553	PGF_00024967		449		NG,NG-dimethylarginine dimethylaminohydrolase 1 (EC 3.5.3.18)
Clavibacter reversed_comNCPPB2581	1573.14	1573.14.con.0001	fig|1573.14.peg.445	PATRIC.1573.14.1573.14.con.0001.CDS.422609.422758.rev	PATRIC	CDS	422609	422758	150	-					49		hypothetical protein
Clavibacter reversed_comNCPPB2581	1573.14	1573.14.con.0001	fig|1573.14.peg.446	PATRIC.1573.14.1573.14.con.0001.CDS.422906.424753.fwd	PATRIC	CDS	422906	424753	1848	+	FIG00995347	PLF_1573_00000199	PGF_00003802		615		ABC transporter, ATP-binding/permease protein
Clavibacter reversed_comNCPPB2581	1573.14	1573.14.con.0001	fig|1573.14.peg.447	PATRIC.1573.14.1573.14.con.0001.CDS.424750.426558.fwd	PATRIC	CDS	424750	426558	1809	+	FIG00744535	PLF_1573_00000378	PGF_00003367		602		ABC transporter, ATP-binding protein
Clavibacter reversed_comNCPPB2581	1573.14	1573.14.con.0001	fig|1573.14.peg.448	PATRIC.1573.14.1573.14.con.0001.CDS.426633.427139.rev	PATRIC	CDS	426633	427139	507	-		PLF_1573_00000921	PGF_01253377		168		hypothetical protein
Clavibacter reversed_comNCPPB2581	1573.14	1573.14.con.0001	fig|1573.14.peg.449	PATRIC.1573.14.1573.14.con.0001.CDS.427204.427524.rev	PATRIC	CDS	427204	427524	321	-	FIG00638284	PLF_1573_00002646	PGF_01251575		106		hypothetical protein
Clavibacter reversed_comNCPPB2581	1573.14	1573.14.con.0001	fig|1573.14.peg.450	PATRIC.1573.14.1573.14.con.0001.CDS.427528.427980.rev	PATRIC	CDS	427528	427980	453	-	FIG01061021	PLF_1573_00002506	PGF_00053666		150		Spermidine acetyltransferase
Clavibacter reversed_comNCPPB2581	1573.14	1573.14.con.0001	fig|1573.14.peg.451	PATRIC.1573.14.1573.14.con.0001.CDS.428216.429430.fwd	PATRIC	CDS	428216	429430	1215	+	FIG00000600	PLF_1573_00001237	PGF_00015699		404		Isocitrate dehydrogenase [NADP] (EC 1.1.1.42)
Clavibacter reversed_comNCPPB2581	1573.14	1573.14.con.0001	fig|1573.14.peg.452	PATRIC.1573.14.1573.14.con.0001.CDS.429679.433275.fwd	PATRIC	CDS	429679	433275	3597	+	FIG01459806	PLF_1573_00002912	PGF_00051308		1198		Serine protease, subtilase family
Clavibacter reversed_comNCPPB2581	1573.14	1573.14.con.0001	fig|1573.14.peg.453	PATRIC.1573.14.1573.14.con.0001.CDS.433590.437198.fwd	PATRIC	CDS	433590	437198	3609	+	FIG01323075	PLF_1573_00000733	PGF_00051308		1202		Serine protease, subtilase family
Clavibacter reversed_comNCPPB2581	1573.14	1573.14.con.0001	fig|1573.14.peg.454	PATRIC.1573.14.1573.14.con.0001.CDS.437320.438192.rev	PATRIC	CDS	437320	438192	873	-	FIG00000507	PLF_1573_00002355	PGF_00006320		290		Formyltetrahydrofolate deformylase (EC 3.5.1.10)
Clavibacter reversed_comNCPPB2581	1573.14	1573.14.con.0001	fig|1573.14.peg.455	PATRIC.1573.14.1573.14.con.0001.CDS.438271.439575.fwd	PATRIC	CDS	438271	439575	1305	+	FIG00512305	PLF_1573_00000297	PGF_01251678		434		Major facilitator family transporter
Clavibacter reversed_comNCPPB2581	1573.14	1573.14.con.0001	fig|1573.14.peg.456	PATRIC.1573.14.1573.14.con.0001.CDS.439640.440560.fwd	PATRIC	CDS	439640	440560	921	+	FIG00511423	PLF_1573_00002070	PGF_00116492		306		FIG00511424: hypothetical protein
Clavibacter reversed_comNCPPB2581	1573.14	1573.14.con.0001	fig|1573.14.peg.457	PATRIC.1573.14.1573.14.con.0001.CDS.440709.441959.fwd	PATRIC	CDS	440709	441959	1251	+	FIG00554286	PLF_1573_00001285	PGF_00019236		416		Manganese transport protein MntH
Clavibacter reversed_comNCPPB2581	1573.14	1573.14.con.0001	fig|1573.14.peg.458	PATRIC.1573.14.1573.14.con.0001.CDS.441987.442676.rev	PATRIC	CDS	441987	442676	690	-	FIG00634996	PLF_1573_00000528	PGF_00021968		229		Mn-dependent transcriptional regulator MntR
Clavibacter reversed_comNCPPB2581	1573.14	1573.14.con.0001	fig|1573.14.peg.459	PATRIC.1573.14.1573.14.con.0001.CDS.443725.445191.rev	PATRIC	CDS	443725	445191	1467	-	FIG01123583	PLF_1573_00002845	PGF_00014417		488		Integral membrane efflux protein
Clavibacter reversed_comNCPPB2581	1573.14	1573.14.con.0001	fig|1573.14.peg.460	PATRIC.1573.14.1573.14.con.0001.CDS.445348.446205.fwd	PATRIC	CDS	445348	446205	858	+	FIG01108996	PLF_1573_00000785	PGF_00059484		285		Transcriptional regulator, LysR family
Clavibacter reversed_comNCPPB2581	1573.14	1573.14.con.0001	fig|1573.14.peg.461	PATRIC.1573.14.1573.14.con.0001.CDS.446218.446715.rev	PATRIC	CDS	446218	446715	498	-	FIG00511137	PLF_1573_00000920	PGF_01253376		165		FIG00511138: hypothetical protein
Clavibacter reversed_comNCPPB2581	1573.14	1573.14.con.0001	fig|1573.14.peg.462	PATRIC.1573.14.1573.14.con.0001.CDS.446756.448387.rev	PATRIC	CDS	446756	448387	1632	-	FIG00138004	PLF_1573_00002510	PGF_01251525		543		Sucrose phosphorylase (EC 2.4.1.7)
Clavibacter reversed_comNCPPB2581	1573.14	1573.14.con.0001	fig|1573.14.peg.463	PATRIC.1573.14.1573.14.con.0001.CDS.448679.449956.fwd	PATRIC	CDS	448679	449956	1278	+	FIG00000040	PLF_1573_00001804	PGF_00051201		425		Serine hydroxymethyltransferase (EC 2.1.2.1)
Clavibacter reversed_comNCPPB2581	1573.14	1573.14.con.0001	fig|1573.14.peg.464	PATRIC.1573.14.1573.14.con.0001.CDS.449953.450855.fwd	PATRIC	CDS	449953	450855	903	+	FIG00000105	PLF_1573_00000524	PGF_00020984		300		Methylenetetrahydrofolate dehydrogenase (NADP+) (EC 1.5.1.5) / Methenyltetrahydrofolate cyclohydrolase (EC 3.5.4.9)
Clavibacter reversed_comNCPPB2581	1573.14	1573.14.con.0001	fig|1573.14.peg.465	PATRIC.1573.14.1573.14.con.0001.CDS.451195.451788.fwd	PATRIC	CDS	451195	451788	594	+					197		hypothetical protein
Clavibacter reversed_comNCPPB2581	1573.14	1573.14.con.0001	fig|1573.14.peg.466	PATRIC.1573.14.1573.14.con.0001.CDS.452169.452756.rev	PATRIC	CDS	452169	452756	588	-	FIG00553719	PLF_1573_00001267	PGF_00065311		195		Uncharacterized protein Rv3525c
Clavibacter reversed_comNCPPB2581	1573.14	1573.14.con.0001	fig|1573.14.peg.467	PATRIC.1573.14.1573.14.con.0001.CDS.452778.453938.rev	PATRIC	CDS	452778	453938	1161	-	FIG00024073	PLF_1573_00001318	PGF_00007088		386		Galactokinase (EC 2.7.1.6)
Clavibacter reversed_comNCPPB2581	1573.14	1573.14.con.0001	fig|1573.14.peg.468	PATRIC.1573.14.1573.14.con.0001.CDS.453935.455077.rev	PATRIC	CDS	453935	455077	1143	-	FIG00623809	PLF_1573_00002824	PGF_00007117		380		Galactose-1-phosphate uridylyltransferase (EC 2.7.7.10)
Clavibacter reversed_comNCPPB2581	1573.14	1573.14.con.0001	fig|1573.14.peg.469	PATRIC.1573.14.1573.14.con.0001.CDS.455090.455920.rev	PATRIC	CDS	455090	455920	831	-		PLF_1573_00000919	PGF_01253375		276		Glycerol kinase (EC 2.7.1.30)
Clavibacter reversed_comNCPPB2581	1573.14	1573.14.con.0001	fig|1573.14.peg.470	PATRIC.1573.14.1573.14.con.0001.CDS.456006.456926.fwd	PATRIC	CDS	456006	456926	921	+	FIG01105067	PLF_1573_00002201	PGF_00406257		306		putative aldose-1-epimerase
Clavibacter reversed_comNCPPB2581	1573.14	1573.14.con.0001	fig|1573.14.peg.471	PATRIC.1573.14.1573.14.con.0001.CDS.457043.457822.fwd	PATRIC	CDS	457043	457822	780	+	FIG00638284				259		hypothetical protein
Clavibacter reversed_comNCPPB2581	1573.14	1573.14.con.0001	fig|1573.14.peg.472	PATRIC.1573.14.1573.14.con.0001.CDS.457819.457989.fwd	PATRIC	CDS	457819	457989	171	+		PLF_1573_00004875	PGF_01253082		56		hypothetical protein
Clavibacter reversed_comNCPPB2581	1573.14	1573.14.con.0001	fig|1573.14.peg.473	PATRIC.1573.14.1573.14.con.0001.CDS.458066.458323.rev	PATRIC	CDS	458066	458323	258	-	FIG00512373	PLF_1573_00000088	PGF_01253352		85		FIG00512377: hypothetical protein
Clavibacter reversed_comNCPPB2581	1573.14	1573.14.con.0001	fig|1573.14.peg.474	PATRIC.1573.14.1573.14.con.0001.CDS.458554.459948.fwd	PATRIC	CDS	458554	459948	1395	+	FIG00511445	PLF_1573_00000918	PGF_01253374		464		FIG00511446: hypothetical protein
Clavibacter reversed_comNCPPB2581	1573.14	1573.14.con.0001	fig|1573.14.peg.475	PATRIC.1573.14.1573.14.con.0001.CDS.459973.460692.rev	PATRIC	CDS	459973	460692	720	-		PLF_1573_00003759	PGF_01252141		239		hypothetical esterase
Clavibacter reversed_comNCPPB2581	1573.14	1573.14.con.0001	fig|1573.14.peg.476	PATRIC.1573.14.1573.14.con.0001.CDS.460689.460817.rev	PATRIC	CDS	460689	460817	129	-					42		hypothetical protein
Clavibacter reversed_comNCPPB2581	1573.14	1573.14.con.0001	fig|1573.14.peg.477	PATRIC.1573.14.1573.14.con.0001.CDS.460910.461950.fwd	PATRIC	CDS	460910	461950	1041	+	FIG00765507	PLF_1573_00002421	PGF_01251516		346		Mll2248 protein
Clavibacter reversed_comNCPPB2581	1573.14	1573.14.con.0001	fig|1573.14.peg.478	PATRIC.1573.14.1573.14.con.0001.CDS.462160.462792.fwd	PATRIC	CDS	462160	462792	633	+	FIG00511543	PLF_1573_00002068	PGF_00251055		210		FIG00511544: hypothetical protein
Clavibacter reversed_comNCPPB2581	1573.14	1573.14.con.0001	fig|1573.14.peg.479	PATRIC.1573.14.1573.14.con.0001.CDS.463349.463951.fwd	PATRIC	CDS	463349	463951	603	+	FIG01303902	PLF_1573_00000702	PGF_00046446		200		RNA polymerase sigma-70 factor
Clavibacter reversed_comNCPPB2581	1573.14	1573.14.con.0001	fig|1573.14.peg.480	PATRIC.1573.14.1573.14.con.0001.CDS.463948.464811.fwd	PATRIC	CDS	463948	464811	864	+	FIG00002457	PLF_1573_00000367	PGF_00003459		287		FIG111991: hypothetical protein
Clavibacter reversed_comNCPPB2581	1573.14	1573.14.con.0001	fig|1573.14.peg.481	PATRIC.1573.14.1573.14.con.0001.CDS.464892.465671.rev	PATRIC	CDS	464892	465671	780	-	FIG00011114	PLF_1573_00001646	PGF_00033244		259		Phosphate transport ATP-binding protein PstB (TC 3.A.1.7.1)
Clavibacter reversed_comNCPPB2581	1573.14	1573.14.con.0001	fig|1573.14.peg.482	PATRIC.1573.14.1573.14.con.0001.CDS.465715.466815.rev	PATRIC	CDS	465715	466815	1101	-	FIG00083946	PLF_1573_00000607	PGF_00033253		366		Phosphate transport system permease protein PstA (TC 3.A.1.7.1)
Clavibacter reversed_comNCPPB2581	1573.14	1573.14.con.0001	fig|1573.14.peg.483	PATRIC.1573.14.1573.14.con.0001.CDS.466815.467816.rev	PATRIC	CDS	466815	467816	1002	-	FIG00018561	PLF_1573_00001647	PGF_00033260		333		Phosphate transport system permease protein PstC (TC 3.A.1.7.1)
Clavibacter reversed_comNCPPB2581	1573.14	1573.14.con.0001	fig|1573.14.peg.484	PATRIC.1573.14.1573.14.con.0001.CDS.467925.469022.rev	PATRIC	CDS	467925	469022	1098	-	FIG00010508	PLF_1573_00001643	PGF_00033191		365		Phosphate ABC transporter, periplasmic phosphate-binding protein PstS (TC 3.A.1.7.1)
Clavibacter reversed_comNCPPB2581	1573.14	1573.14.con.0001	fig|1573.14.peg.485	PATRIC.1573.14.1573.14.con.0001.CDS.469224.470174.rev	PATRIC	CDS	469224	470174	951	-	FIG01123776	PLF_1573_00001562	PGF_00023472		316		MutT1
Clavibacter reversed_comNCPPB2581	1573.14	1573.14.con.0001	fig|1573.14.peg.486	PATRIC.1573.14.1573.14.con.0001.CDS.470207.472390.rev	PATRIC	CDS	470207	472390	2184	-	FIG00000504	PLF_1573_00001671	PGF_00034759		727		Polyphosphate kinase (EC 2.7.4.1)
Clavibacter reversed_comNCPPB2581	1573.14	1573.14.con.0001	fig|1573.14.peg.487	PATRIC.1573.14.1573.14.con.0001.CDS.472481.473398.rev	PATRIC	CDS	472481	473398	918	-	FIG00011306	PLF_1573_00001466	PGF_00026162		305		Acetyl-CoA:Cys-GlcN-Ins acetyltransferase, mycothiol synthase MshD (EC 2.3.1.189)
Clavibacter reversed_comNCPPB2581	1573.14	1573.14.con.0001	fig|1573.14.peg.488	PATRIC.1573.14.1573.14.con.0001.CDS.473361.474059.rev	PATRIC	CDS	473361	474059	699	-		PLF_1573_00001899	PGF_00060218		232		Transcriptional regulatory protein glnR
Clavibacter reversed_comNCPPB2581	1573.14	1573.14.con.0001	fig|1573.14.peg.489	PATRIC.1573.14.1573.14.con.0001.CDS.474114.474380.fwd	PATRIC	CDS	474114	474380	267	+	FIG00512521	PLF_1573_00000917	PGF_01253373		88		FIG00512522: hypothetical protein
Clavibacter reversed_comNCPPB2581	1573.14	1573.14.con.0001	fig|1573.14.peg.490	PATRIC.1573.14.1573.14.con.0001.CDS.474424.474540.fwd	PATRIC	CDS	474424	474540	117	+	FIG00638284	PLF_1573_00001013	PGF_01251261		38		hypothetical protein
Clavibacter reversed_comNCPPB2581	1573.14	1573.14.con.0001	fig|1573.14.peg.491	PATRIC.1573.14.1573.14.con.0001.CDS.474552.475151.fwd	PATRIC	CDS	474552	475151	600	+	FIG00020072	PLF_1573_00001224	PGF_00422463		199		DUF1794
Clavibacter reversed_comNCPPB2581	1573.14	1573.14.con.0001	fig|1573.14.peg.492	PATRIC.1573.14.1573.14.con.0001.CDS.475141.476295.fwd	PATRIC	CDS	475141	476295	1155	+	FIG00043717	PLF_1573_00001307	PGF_00006099		384		Folate-dependent protein for Fe/S cluster synthesis/repair in oxidative stress
Clavibacter reversed_comNCPPB2581	1573.14	1573.14.con.0001	fig|1573.14.peg.493	PATRIC.1573.14.1573.14.con.0001.CDS.476279.477400.fwd	PATRIC	CDS	476279	477400	1122	+	FIG00511548	PLF_1573_00000087	PGF_00195063		373		FIG00511549: hypothetical protein
Clavibacter reversed_comNCPPB2581	1573.14	1573.14.con.0001	fig|1573.14.peg.494	PATRIC.1573.14.1573.14.con.0001.CDS.477397.478209.rev	PATRIC	CDS	477397	478209	813	-	FIG00003217	PLF_1573_00001268	PGF_00065326		270		Uncharacterized protein SCO4203
Clavibacter reversed_comNCPPB2581	1573.14	1573.14.con.0001	fig|1573.14.peg.495	PATRIC.1573.14.1573.14.con.0001.CDS.478245.479000.fwd	PATRIC	CDS	478245	479000	756	+	FIG00005840	PLF_1573_00001656	PGF_00033541		251		Phosphoglycerate mutase (EC 5.4.2.11)
Clavibacter reversed_comNCPPB2581	1573.14	1573.14.con.0001	fig|1573.14.peg.496	PATRIC.1573.14.1573.14.con.0001.CDS.479102.479755.rev	PATRIC	CDS	479102	479755	654	-	FIG00104848	PLF_1573_00001648	PGF_00033264		217		Phosphate transport system regulatory protein PhoU
Clavibacter reversed_comNCPPB2581	1573.14	1573.14.con.0001	fig|1573.14.peg.497	PATRIC.1573.14.1573.14.con.0001.CDS.479961.481124.fwd	PATRIC	CDS	479961	481124	1164	+	FIG00073301	PLF_1573_00002450	PGF_00033220		387		Phosphate regulon sensor protein PhoR (SphS) (EC 2.7.13.3)
Clavibacter reversed_comNCPPB2581	1573.14	1573.14.con.0001	fig|1573.14.peg.498	PATRIC.1573.14.1573.14.con.0001.CDS.481121.481801.fwd	PATRIC	CDS	481121	481801	681	+	FIG01290653	PLF_1573_00001644	PGF_00033229		226		Phosphate regulon transcriptional regulatory protein PhoB (SphR)
Clavibacter reversed_comNCPPB2581	1573.14	1573.14.con.0001	fig|1573.14.peg.499	PATRIC.1573.14.1573.14.con.0001.CDS.481876.482442.rev	PATRIC	CDS	481876	482442	567	-	FIG00511424	PLF_1573_00002067	PGF_01251398		188		FIG00511425: hypothetical protein
Clavibacter reversed_comNCPPB2581	1573.14	1573.14.con.0001	fig|1573.14.peg.500	PATRIC.1573.14.1573.14.con.0001.CDS.482608.483090.fwd	PATRIC	CDS	482608	483090	483	+	FIG00648631	PLF_1573_00001518	PGF_00416406		160		CarD-like transcriptional regulator
Clavibacter reversed_comNCPPB2581	1573.14	1573.14.con.0001	fig|1573.14.peg.501	PATRIC.1573.14.1573.14.con.0001.CDS.483134.484366.fwd	PATRIC	CDS	483134	484366	1233	+	FIG00001971	PLF_1573_00001492	PGF_00038265		410		2-C-methyl-D-erythritol 4-phosphate cytidylyltransferase (EC 2.7.7.60) / 2-C-methyl-D-erythritol 2,4-cyclodiphosphate synthase (EC 4.6.1.12)
Clavibacter reversed_comNCPPB2581	1573.14	1573.14.con.0001	fig|1573.14.peg.502	PATRIC.1573.14.1573.14.con.0001.CDS.484450.485904.fwd	PATRIC	CDS	484450	485904	1455	+	FIG00000086	PLF_1573_00001398	PGF_00420083		484		Cysteinyl-tRNA synthetase (EC 6.1.1.16)
Clavibacter reversed_comNCPPB2581	1573.14	1573.14.con.0001	fig|1573.14.peg.503	PATRIC.1573.14.1573.14.con.0001.CDS.485894.486949.fwd	PATRIC	CDS	485894	486949	1056	+	FIG00001049	PLF_1573_00002779	PGF_00415477		351		23S rRNA (guanosine(2251)-2'-O)-methyltransferase (EC 2.1.1.185)
Clavibacter reversed_comNCPPB2581	1573.14	1573.14.con.0001	fig|1573.14.peg.504	PATRIC.1573.14.1573.14.con.0001.CDS.487022.488326.rev	PATRIC	CDS	487022	488326	1305	-	FIG00545606	PLF_1573_00001524	PGF_00418031		434		Chromosome segregation ATPases
Clavibacter reversed_comNCPPB2581	1573.14	1573.14.con.0001	fig|1573.14.peg.505	PATRIC.1573.14.1573.14.con.0001.CDS.488427.489527.rev	PATRIC	CDS	488427	489527	1101	-	FIG00027233	PLF_1573_00002337	PGF_00008554		366		Glycerol-3-phosphate ABC transporter, ATP-binding protein UgpC (TC 3.A.1.1.3)
Clavibacter reversed_comNCPPB2581	1573.14	1573.14.con.0001	fig|1573.14.peg.506	PATRIC.1573.14.1573.14.con.0001.CDS.489841.490755.fwd	PATRIC	CDS	489841	490755	915	+	FIG00512590	PLF_1573_00000027	PGF_01251609		304		FIG00512591: hypothetical protein
Clavibacter reversed_comNCPPB2581	1573.14	1573.14.con.0001	fig|1573.14.peg.507	PATRIC.1573.14.1573.14.con.0001.CDS.490885.491487.rev	PATRIC	CDS	490885	491487	603	-	FIG01202609	PLF_1573_00000655	PGF_00038722		200		Protein ydjA
Clavibacter reversed_comNCPPB2581	1573.14	1573.14.con.0001	fig|1573.14.peg.508	PATRIC.1573.14.1573.14.con.0001.CDS.491493.491894.rev	PATRIC	CDS	491493	491894	402	-	FIG00380575	PLF_1573_00002446	PGF_00030664		133		Peptide methionine sulfoxide reductase MsrB (EC 1.8.4.12)
Clavibacter reversed_comNCPPB2581	1573.14	1573.14.con.0001	fig|1573.14.peg.509	PATRIC.1573.14.1573.14.con.0001.CDS.492078.492437.fwd	PATRIC	CDS	492078	492437	360	+		PLF_1573_00000916	PGF_00261551		119		hypothetical protein
Clavibacter reversed_comNCPPB2581	1573.14	1573.14.con.0001	fig|1573.14.peg.510	PATRIC.1573.14.1573.14.con.0001.CDS.492470.493045.fwd	PATRIC	CDS	492470	493045	576	+	FIG00511173	PLF_1573_00001075	PGF_01251274		191		FIG00511174: hypothetical protein
Clavibacter reversed_comNCPPB2581	1573.14	1573.14.con.0001	fig|1573.14.peg.511	PATRIC.1573.14.1573.14.con.0001.CDS.493263.493493.fwd	PATRIC	CDS	493263	493493	231	+	FIG01307594	PLF_1573_00000216	PGF_00418562		76		Cold shock protein
Clavibacter reversed_comNCPPB2581	1573.14	1573.14.con.0001	fig|1573.14.peg.512	PATRIC.1573.14.1573.14.con.0001.CDS.493688.495307.fwd	PATRIC	CDS	493688	495307	1620	+	FIG00000056	PLF_1573_00001369	PGF_00010961		539		Heat shock protein 60 family chaperone GroEL
Clavibacter reversed_comNCPPB2581	1573.14	1573.14.con.0001	fig|1573.14.peg.513	PATRIC.1573.14.1573.14.con.0001.CDS.495441.495731.rev	PATRIC	CDS	495441	495731	291	-	FIG01311050	PLF_1573_00000915	PGF_00144661		96		Uncharacterized protein conserved in bacteria
Clavibacter reversed_comNCPPB2581	1573.14	1573.14.con.0001	fig|1573.14.peg.514	PATRIC.1573.14.1573.14.con.0001.CDS.495778.497529.rev	PATRIC	CDS	495778	497529	1752	-	FIG01225284	PLF_1573_00001803	PGF_01251330		583		Sensor protein
Clavibacter reversed_comNCPPB2581	1573.14	1573.14.con.0001	fig|1573.14.peg.515	PATRIC.1573.14.1573.14.con.0001.CDS.497661.498353.rev	PATRIC	CDS	497661	498353	693	-	FIG01441931	PLF_1573_00001758	PGF_01251326		230		Response regulator of two-component system
Clavibacter reversed_comNCPPB2581	1573.14	1573.14.con.0001	fig|1573.14.peg.516	PATRIC.1573.14.1573.14.con.0001.CDS.498429.500069.rev	PATRIC	CDS	498429	500069	1641	-	FIG00544450	PLF_1573_00000407	PGF_00421775		546		DNA repair helicase
Clavibacter reversed_comNCPPB2581	1573.14	1573.14.con.0001	fig|1573.14.peg.517	PATRIC.1573.14.1573.14.con.0001.CDS.500090.501976.rev	PATRIC	CDS	500090	501976	1887	-	FIG00666011	PLF_1573_00000663	PGF_00039287		628		Putative DNA-binding protein
Clavibacter reversed_comNCPPB2581	1573.14	1573.14.con.0001	fig|1573.14.peg.518	PATRIC.1573.14.1573.14.con.0001.CDS.501987.502256.rev	PATRIC	CDS	501987	502256	270	-	FIG00512580	PLF_1573_00002169	PGF_01251456		89		FIG00512582: hypothetical protein
Clavibacter reversed_comNCPPB2581	1573.14	1573.14.con.0001	fig|1573.14.peg.519	PATRIC.1573.14.1573.14.con.0001.CDS.502415.502798.fwd	PATRIC	CDS	502415	502798	384	+	FIG00001928	PLF_1573_00001199	PGF_00418586		127		Cold shock protein CspC
Clavibacter reversed_comNCPPB2581	1573.14	1573.14.con.0001	fig|1573.14.peg.520	PATRIC.1573.14.1573.14.con.0001.CDS.502791.503423.fwd	PATRIC	CDS	502791	503423	633	+	FIG00638284	PLF_1573_00002134	PGF_00251055		210		hypothetical protein
Clavibacter reversed_comNCPPB2581	1573.14	1573.14.con.0001	fig|1573.14.peg.521	PATRIC.1573.14.1573.14.con.0001.CDS.503496.504614.rev	PATRIC	CDS	503496	504614	1119	-	FIG00000445	PLF_1573_00001665	PGF_00033987		372		Phosphoserine aminotransferase (EC 2.6.1.52)
Clavibacter reversed_comNCPPB2581	1573.14	1573.14.con.0001	fig|1573.14.peg.522	PATRIC.1573.14.1573.14.con.0001.CDS.504723.505421.fwd	PATRIC	CDS	504723	505421	699	+	FIG00040371	PLF_1573_00003254	PGF_00015467		232		Iron-dependent repressor IdeR/DtxR
Clavibacter reversed_comNCPPB2581	1573.14	1573.14.con.0001	fig|1573.14.peg.523	PATRIC.1573.14.1573.14.con.0001.CDS.505824.506669.fwd	PATRIC	CDS	505824	506669	846	+	FIG01121198	PLF_1573_00002434	PGF_01251518		281		NLP/P60-family protein
Clavibacter reversed_comNCPPB2581	1573.14	1573.14.con.0001	fig|1573.14.peg.524	PATRIC.1573.14.1573.14.con.0001.CDS.507028.507525.fwd	PATRIC	CDS	507028	507525	498	+	FIG00017582	PLF_1573_00001359	PGF_00010657		165		HNH endonuclease family protein
Clavibacter reversed_comNCPPB2581	1573.14	1573.14.con.0001	fig|1573.14.peg.525	PATRIC.1573.14.1573.14.con.0001.CDS.507557.509614.fwd	PATRIC	CDS	507557	509614	2058	+	FIG00011272	PLF_1573_00000646	PGF_00037577		685		Prolyl oligopeptidase
Clavibacter reversed_comNCPPB2581	1573.14	1573.14.con.0001	fig|1573.14.peg.526	PATRIC.1573.14.1573.14.con.0001.CDS.509669.510433.rev	PATRIC	CDS	509669	510433	765	-	FIG00512332	PLF_1573_00002242	PGF_01251477		254		putative transcriptional activator
Clavibacter reversed_comNCPPB2581	1573.14	1573.14.con.0001	fig|1573.14.peg.527	PATRIC.1573.14.1573.14.con.0001.CDS.510603.511850.rev	PATRIC	CDS	510603	511850	1248	-	FIG00761799	PLF_1573_00001992	PGF_00251055		415		FIG00761799: membrane protein
Clavibacter reversed_comNCPPB2581	1573.14	1573.14.con.0001	fig|1573.14.peg.528	PATRIC.1573.14.1573.14.con.0001.CDS.512072.512422.rev	PATRIC	CDS	512072	512422	351	-	FIG00511905	PLF_1573_00000004	PGF_00012152		116		Histone protein Lsr2
Clavibacter reversed_comNCPPB2581	1573.14	1573.14.con.0001	fig|1573.14.peg.529	PATRIC.1573.14.1573.14.con.0001.CDS.512788.513570.rev	PATRIC	CDS	512788	513570	783	-	FIG00511375	PLF_1573_00001993	PGF_00392673		260		FIG00511377: hypothetical protein
Clavibacter reversed_comNCPPB2581	1573.14	1573.14.con.0001	fig|1573.14.peg.530	PATRIC.1573.14.1573.14.con.0001.CDS.513782.515389.fwd	PATRIC	CDS	513782	515389	1608	+	FIG00949053	PLF_1573_00001488	PGF_00418006		535		Chromosome segregation ATPase
Clavibacter reversed_comNCPPB2581	1573.14	1573.14.con.0001	fig|1573.14.peg.531	PATRIC.1573.14.1573.14.con.0001.CDS.515399.516952.rev	PATRIC	CDS	515399	516952	1554	-	FIG01332075	PLF_1573_00002485	PGF_00043532		517		Putative regulatory protein
Clavibacter reversed_comNCPPB2581	1573.14	1573.14.con.0001	fig|1573.14.peg.532	PATRIC.1573.14.1573.14.con.0001.CDS.516949.518064.rev	PATRIC	CDS	516949	518064	1116	-	FIG00774823	PLF_1573_00002412	PGF_00419017		371		Conservative hypothetical protein probably involved in hydantoin, pyrimidine utilization
Clavibacter reversed_comNCPPB2581	1573.14	1573.14.con.0001	fig|1573.14.peg.533	PATRIC.1573.14.1573.14.con.0001.CDS.518106.519221.rev	PATRIC	CDS	518106	519221	1116	-	FIG00774823	PLF_1573_00002806	PGF_00419017		371		Conservative hypothetical protein probably involved in hydantoin, pyrimidine utilization
Clavibacter reversed_comNCPPB2581	1573.14	1573.14.con.0001	fig|1573.14.peg.534	PATRIC.1573.14.1573.14.con.0001.CDS.519214.520779.rev	PATRIC	CDS	519214	520779	1566	-	FIG00002273	PLF_1573_00001429	PGF_00012478		521		Hydantoinase/oxoprolinase family protein
Clavibacter reversed_comNCPPB2581	1573.14	1573.14.con.0001	fig|1573.14.peg.535	PATRIC.1573.14.1573.14.con.0001.CDS.520776.522143.rev	PATRIC	CDS	520776	522143	1368	-	FIG00003506	PLF_1573_00002384	PGF_00420711		455		Cytosine/purine/uracil/thiamine/allantoin permease family protein
Clavibacter reversed_comNCPPB2581	1573.14	1573.14.con.0001	fig|1573.14.peg.536	PATRIC.1573.14.1573.14.con.0001.CDS.522208.523074.fwd	PATRIC	CDS	522208	523074	867	+					288		hypothetical protein
Clavibacter reversed_comNCPPB2581	1573.14	1573.14.con.0001	fig|1573.14.peg.537	PATRIC.1573.14.1573.14.con.0001.CDS.523371.523688.fwd	PATRIC	CDS	523371	523688	318	+		PLF_1573_00003244	PGF_00286936		105		hypothetical protein
Clavibacter reversed_comNCPPB2581	1573.14	1573.14.con.0001	fig|1573.14.peg.538	PATRIC.1573.14.1573.14.con.0001.CDS.523705.525480.rev	PATRIC	CDS	523705	525480	1776	-	FIG00638284	PLF_1573_00004144	PGF_00251055		591		hypothetical protein
Clavibacter reversed_comNCPPB2581	1573.14	1573.14.con.0001	fig|1573.14.peg.539	PATRIC.1573.14.1573.14.con.0001.CDS.525467.525853.rev	PATRIC	CDS	525467	525853	387	-	FIG00638284	PLF_1573_00002098	PGF_00292444		128		hypothetical protein
Clavibacter reversed_comNCPPB2581	1573.14	1573.14.con.0001	fig|1573.14.peg.540	PATRIC.1573.14.1573.14.con.0001.CDS.525896.527008.fwd	PATRIC	CDS	525896	527008	1113	+	FIG01312321	PLF_1573_00000647	PGF_00037709		370		Prophage Lp2 protein 6
Clavibacter reversed_comNCPPB2581	1573.14	1573.14.con.0001	fig|1573.14.peg.541	PATRIC.1573.14.1573.14.con.0001.CDS.527019.527351.rev	PATRIC	CDS	527019	527351	333	-		PLF_1573_00002269	PGF_01251493		110		hypothetical protein
Clavibacter reversed_comNCPPB2581	1573.14	1573.14.con.0001	fig|1573.14.peg.542	PATRIC.1573.14.1573.14.con.0001.CDS.527351.527812.rev	PATRIC	CDS	527351	527812	462	-	FIG00638284	PLF_1573_00002268	PGF_01251492		153		hypothetical protein
Clavibacter reversed_comNCPPB2581	1573.14	1573.14.con.0001	fig|1573.14.peg.543	PATRIC.1573.14.1573.14.con.0001.CDS.528076.531879.fwd	PATRIC	CDS	528076	531879	3804	+	FIG01310944	PLF_1573_00000762	PGF_00055208		1267		Superfamily I DNA and RNA helicases and helicase subunits
Clavibacter reversed_comNCPPB2581	1573.14	1573.14.con.0001	fig|1573.14.peg.544	PATRIC.1573.14.1573.14.con.0001.CDS.531879.532127.fwd	PATRIC	CDS	531879	532127	249	+	FIG00638284	PLF_1573_00000859	PGF_01253337		82		hypothetical protein
Clavibacter reversed_comNCPPB2581	1573.14	1573.14.con.0001	fig|1573.14.peg.545	PATRIC.1573.14.1573.14.con.0001.CDS.532168.532650.rev	PATRIC	CDS	532168	532650	483	-	FIG00000518	PLF_1573_00001265	PGF_00016708		160		Large-conductance mechanosensitive channel
Clavibacter reversed_comNCPPB2581	1573.14	1573.14.con.0001	fig|1573.14.peg.546	PATRIC.1573.14.1573.14.con.0001.CDS.532679.533062.rev	PATRIC	CDS	532679	533062	384	-	FIG00661702	PLF_1573_00002540	PGF_00063165		127		Type I antifreeze protein
Clavibacter reversed_comNCPPB2581	1573.14	1573.14.con.0001	fig|1573.14.peg.547	PATRIC.1573.14.1573.14.con.0001.CDS.533069.533578.rev	PATRIC	CDS	533069	533578	510	-	FIG00000252	PLF_1573_00001143	PGF_00426518		169		5-formyltetrahydrofolate cyclo-ligase (EC 6.3.3.2)
Clavibacter reversed_comNCPPB2581	1573.14	1573.14.con.0001	fig|1573.14.peg.548	PATRIC.1573.14.1573.14.con.0001.CDS.533685.534581.fwd	PATRIC	CDS	533685	534581	897	+	FIG00000108	PLF_1573_00001948	PGF_00064394		298		UTP--glucose-1-phosphate uridylyltransferase (EC 2.7.7.9)
Clavibacter reversed_comNCPPB2581	1573.14	1573.14.con.0001	fig|1573.14.peg.549	PATRIC.1573.14.1573.14.con.0001.CDS.534639.535307.fwd	PATRIC	CDS	534639	535307	669	+	FIG00000756	PLF_1573_00000719	PGF_00048882		222		Ribosomal-protein-S5p-alanine acetyltransferase (EC 2.3.1.128)
Clavibacter reversed_comNCPPB2581	1573.14	1573.14.con.0001	fig|1573.14.peg.550	PATRIC.1573.14.1573.14.con.0001.CDS.535405.536364.fwd	PATRIC	CDS	535405	536364	960	+	FIG00933666	PLF_1573_00000302	PGF_00019836		319		Membrane protein
Clavibacter reversed_comNCPPB2581	1573.14	1573.14.con.0001	fig|1573.14.peg.551	PATRIC.1573.14.1573.14.con.0001.CDS.536654.538258.fwd	PATRIC	CDS	536654	538258	1605	+	FIG00817790	PLF_1573_00001110	PGF_00424297		534		Endoglucanase E1 precursor (EC 3.2.1.4) (Endo-1,4-beta-glucanase E1) (Cellulase E1) (Endocellulase E1)
Clavibacter reversed_comNCPPB2581	1573.14	1573.14.con.0001	fig|1573.14.peg.552	PATRIC.1573.14.1573.14.con.0001.CDS.538357.539976.fwd	PATRIC	CDS	538357	539976	1620	+	FIG00485582	PLF_1573_00001716	PGF_00042294		539		Putative methyltransferase SCO3545
Clavibacter reversed_comNCPPB2581	1573.14	1573.14.con.0001	fig|1573.14.peg.553	PATRIC.1573.14.1573.14.con.0001.CDS.539986.540381.fwd	PATRIC	CDS	539986	540381	396	+	FIG00512349	PLF_1573_00001736	PGF_00044995		131		Putative transmembrane protein
Clavibacter reversed_comNCPPB2581	1573.14	1573.14.con.0001	fig|1573.14.peg.554	PATRIC.1573.14.1573.14.con.0001.CDS.540401.540838.rev	PATRIC	CDS	540401	540838	438	-	FIG00511250	PLF_1573_00001995	PGF_00352830		145		FIG00511251: hypothetical protein
Clavibacter reversed_comNCPPB2581	1573.14	1573.14.con.0001	fig|1573.14.peg.555	PATRIC.1573.14.1573.14.con.0001.CDS.540954.541955.fwd	PATRIC	CDS	540954	541955	1002	+	FIG00511767	PLF_1573_00001898	PGF_01251339		333		Transcriptional regulators
Clavibacter reversed_comNCPPB2581	1573.14	1573.14.con.0001	fig|1573.14.peg.556	PATRIC.1573.14.1573.14.con.0001.CDS.542122.543408.fwd	PATRIC	CDS	542122	543408	1287	+	FIG00013626	PLF_1573_00001569	PGF_00023683		428		N-Acetyl-D-glucosamine ABC transport system, sugar-binding protein
Clavibacter reversed_comNCPPB2581	1573.14	1573.14.con.0001	fig|1573.14.peg.557	PATRIC.1573.14.1573.14.con.0001.CDS.543469.544407.fwd	PATRIC	CDS	543469	544407	939	+	FIG00905425	PLF_1573_00001065	PGF_00412943		312		sugar ABC transport system, permease protein
Clavibacter reversed_comNCPPB2581	1573.14	1573.14.con.0001	fig|1573.14.peg.558	PATRIC.1573.14.1573.14.con.0001.CDS.544404.545324.fwd	PATRIC	CDS	544404	545324	921	+	FIG00511962	PLF_1573_00001015	PGF_00400115		306		integral membrane binding-protein-dependent transport protein
Clavibacter reversed_comNCPPB2581	1573.14	1573.14.con.0001	fig|1573.14.peg.559	PATRIC.1573.14.1573.14.con.0001.CDS.545425.546969.fwd	PATRIC	CDS	545425	546969	1545	+	FIG00007157	PLF_1573_00001473	PGF_00046559		514		Alpha-N-arabinofuranosidase (EC 3.2.1.55)
Clavibacter reversed_comNCPPB2581	1573.14	1573.14.con.0001	fig|1573.14.peg.560	PATRIC.1573.14.1573.14.con.0001.CDS.547039.548655.rev	PATRIC	CDS	547039	548655	1617	-	FIG00511948	PLF_1573_00000599	PGF_00031118		538		Periplasmic serine protease
Clavibacter reversed_comNCPPB2581	1573.14	1573.14.con.0001	fig|1573.14.peg.561	PATRIC.1573.14.1573.14.con.0001.CDS.548731.549192.fwd	PATRIC	CDS	548731	549192	462	+	FIG00946206	PLF_1573_00001996	PGF_01251355		153		Cytochrome c-type biogenesis protein DsbD, protein-disulfide reductase (EC 1.8.1.8)
Clavibacter reversed_comNCPPB2581	1573.14	1573.14.con.0001	fig|1573.14.peg.562	PATRIC.1573.14.1573.14.con.0001.CDS.549202.550194.fwd	PATRIC	CDS	549202	550194	993	+	FIG00639501	PLF_1573_00001718	PGF_00042570		330		Putative oxidoreducatse SCO7286
Clavibacter reversed_comNCPPB2581	1573.14	1573.14.con.0001	fig|1573.14.peg.563	PATRIC.1573.14.1573.14.con.0001.CDS.550261.550734.rev	PATRIC	CDS	550261	550734	474	-	FIG00511729	PLF_1573_00001997	PGF_01251356		157		FIG00511730: hypothetical protein
Clavibacter reversed_comNCPPB2581	1573.14	1573.14.con.0001	fig|1573.14.peg.564	PATRIC.1573.14.1573.14.con.0001.CDS.550805.552016.rev	PATRIC	CDS	550805	552016	1212	-	FIG01288623	PLF_1573_00001388	PGF_00004994		403		ABC transporter, permease protein
Clavibacter reversed_comNCPPB2581	1573.14	1573.14.con.0001	fig|1573.14.peg.565	PATRIC.1573.14.1573.14.con.0001.CDS.552346.554853.fwd	PATRIC	CDS	552346	554853	2508	+	FIG00000606	PLF_1573_00001766	PGF_00048630		835		Ribonucleotide reductase of class Ia (aerobic), alpha subunit (EC 1.17.4.1)
Clavibacter reversed_comNCPPB2581	1573.14	1573.14.con.0001	fig|1573.14.peg.566	PATRIC.1573.14.1573.14.con.0001.CDS.555014.556009.fwd	PATRIC	CDS	555014	556009	996	+	FIG00000585	PLF_1573_00002494	PGF_00048635		331		Ribonucleotide reductase of class Ia (aerobic), beta subunit (EC 1.17.4.1)
Clavibacter reversed_comNCPPB2581	1573.14	1573.14.con.0001	fig|1573.14.peg.567	PATRIC.1573.14.1573.14.con.0001.CDS.556139.556672.fwd	PATRIC	CDS	556139	556672	534	+	FIG00001650	PLF_1573_00000412	PGF_01252425		177		Histone acetyltransferase HPA2 and related acetyltransferases
Clavibacter reversed_comNCPPB2581	1573.14	1573.14.con.0001	fig|1573.14.peg.568	PATRIC.1573.14.1573.14.con.0001.CDS.556706.557551.fwd	PATRIC	CDS	556706	557551	846	+	FIG00004487	PLF_1573_00000765	PGF_00056823		281		Thiosulfate sulfurtransferase, rhodanese (EC 2.8.1.1)
Clavibacter reversed_comNCPPB2581	1573.14	1573.14.con.0001	fig|1573.14.peg.569	PATRIC.1573.14.1573.14.con.0001.CDS.557559.557999.rev	PATRIC	CDS	557559	557999	441	-	FIG00638284	PLF_1573_00004421	PGF_00356474		146		hypothetical protein
Clavibacter reversed_comNCPPB2581	1573.14	1573.14.con.0001	fig|1573.14.peg.570	PATRIC.1573.14.1573.14.con.0001.CDS.558043.559815.rev	PATRIC	CDS	558043	559815	1773	-	FIG00229246	PLF_1573_00002307	PGF_00044210		590		Allophanate hydrolase (EC 3.5.1.54)
Clavibacter reversed_comNCPPB2581	1573.14	1573.14.con.0001	fig|1573.14.peg.571	PATRIC.1573.14.1573.14.con.0001.CDS.559812.563534.rev	PATRIC	CDS	559812	563534	3723	-	FIG00229247	PLF_1573_00002545	PGF_00066165		1240		Urea carboxylase (EC 6.3.4.6)
Clavibacter reversed_comNCPPB2581	1573.14	1573.14.con.0001	fig|1573.14.peg.572	PATRIC.1573.14.1573.14.con.0001.CDS.563623.564426.rev	PATRIC	CDS	563623	564426	804	-	FIG00638284	PLF_1573_00002931	PGF_00059269		267		Transcriptional regulator, GntR family
Clavibacter reversed_comNCPPB2581	1573.14	1573.14.con.0001	fig|1573.14.peg.573	PATRIC.1573.14.1573.14.con.0001.CDS.564423.566120.rev	PATRIC	CDS	564423	566120	1698	-	FIG00662132	PLF_1573_00002905	PGF_00044973		565		Putative transmembrane protein
Clavibacter reversed_comNCPPB2581	1573.14	1573.14.con.0001	fig|1573.14.peg.574	PATRIC.1573.14.1573.14.con.0001.CDS.566331.570149.rev	PATRIC	CDS	566331	570149	3819	-	FIG00846903	PLF_1573_00000183	PGF_00018555		1272		ATP-dependent helicase HrpA
Clavibacter reversed_comNCPPB2581	1573.14	1573.14.con.0001	fig|1573.14.peg.575	PATRIC.1573.14.1573.14.con.0001.CDS.570290.571876.fwd	PATRIC	CDS	570290	571876	1587	+	FIG00018699	PLF_1573_00000284	PGF_00017565		528		Long-chain-fatty-acid--CoA ligase (EC 6.2.1.3)
Clavibacter reversed_comNCPPB2581	1573.14	1573.14.con.0001	fig|1573.14.peg.576	PATRIC.1573.14.1573.14.con.0001.CDS.571873.572715.fwd	PATRIC	CDS	571873	572715	843	+	FIG01239241	PLF_1573_00001018	PGF_00402268		280		oxidoreductase of aldo/keto reductase family, subgroup 1
Clavibacter reversed_comNCPPB2581	1573.14	1573.14.con.0001	fig|1573.14.peg.577	PATRIC.1573.14.1573.14.con.0001.CDS.572772.573935.fwd	PATRIC	CDS	572772	573935	1164	+	FIG00004180	PLF_1573_00000296	PGF_00018569		387		Magnesium and cobalt transport protein CorA
Clavibacter reversed_comNCPPB2581	1573.14	1573.14.con.0001	fig|1573.14.peg.578	PATRIC.1573.14.1573.14.con.0001.CDS.573992.575905.fwd	PATRIC	CDS	573992	575905	1914	+	FIG00000175	PLF_1573_00001954	PGF_00065699		637		Uncharacterized protein YyaL
Clavibacter reversed_comNCPPB2581	1573.14	1573.14.con.0001	fig|1573.14.peg.579	PATRIC.1573.14.1573.14.con.0001.CDS.575902.576297.rev	PATRIC	CDS	575902	576297	396	-	FIG00512145	PLF_1573_00001998	PGF_01251357		131		FIG00512146: hypothetical protein
Clavibacter reversed_comNCPPB2581	1573.14	1573.14.con.0001	fig|1573.14.peg.580	PATRIC.1573.14.1573.14.con.0001.CDS.576335.577702.rev	PATRIC	CDS	576335	577702	1368	-	FIG00000551	PLF_1573_00001246	PGF_00016226		455		L-serine dehydratase, beta subunit (EC 4.3.1.17) / L-serine dehydratase, alpha subunit (EC 4.3.1.17)
Clavibacter reversed_comNCPPB2581	1573.14	1573.14.con.0001	fig|1573.14.peg.581	PATRIC.1573.14.1573.14.con.0001.CDS.577712.578377.rev	PATRIC	CDS	577712	578377	666	-	FIG00511980	PLF_1573_00001999	PGF_01251358		221		FIG00511981: hypothetical protein
Clavibacter reversed_comNCPPB2581	1573.14	1573.14.con.0001	fig|1573.14.peg.582	PATRIC.1573.14.1573.14.con.0001.CDS.578499.578759.rev	PATRIC	CDS	578499	578759	261	-	FIG00638284	PLF_1573_00001053	PGF_01251267		86		putative membrane protein
Clavibacter reversed_comNCPPB2581	1573.14	1573.14.con.0001	fig|1573.14.peg.583	PATRIC.1573.14.1573.14.con.0001.CDS.578945.579454.fwd	PATRIC	CDS	578945	579454	510	+	FIG00511822	PLF_1573_00002135	PGF_00251055		169		FIG00511823: hypothetical protein
Clavibacter reversed_comNCPPB2581	1573.14	1573.14.con.0001	fig|1573.14.peg.584	PATRIC.1573.14.1573.14.con.0001.CDS.579495.580253.rev	PATRIC	CDS	579495	580253	759	-	FIG00000417	PLF_1573_00001217	PGF_00418184		252		CoA-binding domain protein
Clavibacter reversed_comNCPPB2581	1573.14	1573.14.con.0001	fig|1573.14.peg.585	PATRIC.1573.14.1573.14.con.0001.CDS.580250.581545.rev	PATRIC	CDS	580250	581545	1296	-	FIG00000417	PLF_1573_00001604	PGF_00026639		431		O-acetylhomoserine sulfhydrylase (EC 2.5.1.49) / O-succinylhomoserine sulfhydrylase (EC 2.5.1.48)
Clavibacter reversed_comNCPPB2581	1573.14	1573.14.con.0001	fig|1573.14.peg.586	PATRIC.1573.14.1573.14.con.0001.CDS.581632.582636.rev	PATRIC	CDS	581632	582636	1005	-	FIG00004373	PLF_1573_00000677	PGF_00041947		334		Putative membrane protein YeiH
Clavibacter reversed_comNCPPB2581	1573.14	1573.14.con.0001	fig|1573.14.peg.587	PATRIC.1573.14.1573.14.con.0001.CDS.582636.584360.rev	PATRIC	CDS	582636	584360	1725	-	FIG00818075	PLF_1573_00000303	PGF_00019769		574		Membrane protein
Clavibacter reversed_comNCPPB2581	1573.14	1573.14.con.0001	fig|1573.14.peg.588	PATRIC.1573.14.1573.14.con.0001.CDS.584468.585124.fwd	PATRIC	CDS	584468	585124	657	+		PLF_1573_00002000	PGF_01251359		218		hypothetical protein
Clavibacter reversed_comNCPPB2581	1573.14	1573.14.con.0001	fig|1573.14.peg.589	PATRIC.1573.14.1573.14.con.0001.CDS.585126.585662.fwd	PATRIC	CDS	585126	585662	537	+	FIG00638284	PLF_1573_00000861	PGF_01253339		178		hypothetical protein
Clavibacter reversed_comNCPPB2581	1573.14	1573.14.con.0001	fig|1573.14.peg.590	PATRIC.1573.14.1573.14.con.0001.CDS.585703.587949.rev	PATRIC	CDS	585703	587949	2247	-	FIG01383411	PLF_1573_00000804	PGF_00061795		748		Trehalose synthase
Clavibacter reversed_comNCPPB2581	1573.14	1573.14.con.0001	fig|1573.14.peg.591	PATRIC.1573.14.1573.14.con.0001.CDS.588149.589111.fwd	PATRIC	CDS	588149	589111	963	+	FIG00002570	PLF_1573_00003988	PGF_00037521		320		Proline dehydrogenase (EC 1.5.99.8) (Proline oxidase)
Clavibacter reversed_comNCPPB2581	1573.14	1573.14.con.0001	fig|1573.14.peg.592	PATRIC.1573.14.1573.14.con.0001.CDS.589185.589688.fwd	PATRIC	CDS	589185	589688	504	+			PGF_00104332		167		hypothetical protein
Clavibacter reversed_comNCPPB2581	1573.14	1573.14.con.0001	fig|1573.14.peg.593	PATRIC.1573.14.1573.14.con.0001.CDS.589692.590000.fwd	PATRIC	CDS	589692	590000	309	+					102		hypothetical protein
Clavibacter reversed_comNCPPB2581	1573.14	1573.14.con.0001	fig|1573.14.peg.594	PATRIC.1573.14.1573.14.con.0001.CDS.589997.590812.fwd	PATRIC	CDS	589997	590812	816	+	FIG00000260	PLF_1573_00000108	PGF_00007304		271		16S rRNA (cytidine(1402)-2'-O)-methyltransferase (EC 2.1.1.198)
Clavibacter reversed_comNCPPB2581	1573.14	1573.14.con.0001	fig|1573.14.peg.595	PATRIC.1573.14.1573.14.con.0001.CDS.590909.591592.rev	PATRIC	CDS	590909	591592	684	-					227		hypothetical protein
Clavibacter reversed_comNCPPB2581	1573.14	1573.14.con.0001	fig|1573.14.peg.596	PATRIC.1573.14.1573.14.con.0001.CDS.591724.592284.rev	PATRIC	CDS	591724	592284	561	-	FIG00511460	PLF_1573_00000994	PGF_00265294		186		FIG00511461: hypothetical protein
Clavibacter reversed_comNCPPB2581	1573.14	1573.14.con.0001	fig|1573.14.peg.597	PATRIC.1573.14.1573.14.con.0001.CDS.592358.593317.fwd	PATRIC	CDS	592358	593317	960	+	FIG00512514	PLF_1573_00001025	PGF_00407557		319		putative integral membrane protein
Clavibacter reversed_comNCPPB2581	1573.14	1573.14.con.0001	fig|1573.14.peg.598	PATRIC.1573.14.1573.14.con.0001.CDS.593331.594434.rev	PATRIC	CDS	593331	594434	1104	-	FIG00511621	PLF_1573_00000428	PGF_00014640		367		Integral membrane protein
Clavibacter reversed_comNCPPB2581	1573.14	1573.14.con.0001	fig|1573.14.peg.599	PATRIC.1573.14.1573.14.con.0001.CDS.594497.595147.rev	PATRIC	CDS	594497	595147	651	-		PLF_1573_00000018	PGF_00339207		216		hypothetical protein
Clavibacter reversed_comNCPPB2581	1573.14	1573.14.con.0001	fig|1573.14.peg.600	PATRIC.1573.14.1573.14.con.0001.CDS.595144.596673.rev	PATRIC	CDS	595144	596673	1530	-		PLF_1573_00000018	PGF_00339207		509		hypothetical protein
Clavibacter reversed_comNCPPB2581	1573.14	1573.14.con.0001	fig|1573.14.peg.601	PATRIC.1573.14.1573.14.con.0001.CDS.596902.597252.rev	PATRIC	CDS	596902	597252	351	-		PLF_1573_00003212	PGF_00177419		116		hypothetical protein
Clavibacter reversed_comNCPPB2581	1573.14	1573.14.con.0001	fig|1573.14.peg.602	PATRIC.1573.14.1573.14.con.0001.CDS.597344.597787.rev	PATRIC	CDS	597344	597787	444	-	FIG00511855	PLF_1573_00000071	PGF_01253308		147		FIG00511856: hypothetical protein
Clavibacter reversed_comNCPPB2581	1573.14	1573.14.con.0001	fig|1573.14.peg.603	PATRIC.1573.14.1573.14.con.0001.CDS.597847.598779.rev	PATRIC	CDS	597847	598779	933	-	FIG00638284	PLF_1573_00000423	PGF_00013500		310		IAA acetyltransferase (EC 2.3.1.-)
Clavibacter reversed_comNCPPB2581	1573.14	1573.14.con.0001	fig|1573.14.peg.604	PATRIC.1573.14.1573.14.con.0001.CDS.598881.600431.fwd	PATRIC	CDS	598881	600431	1551	+	FIG00001287	PLF_1573_00002287	PGF_00403272		516		2-methylcitrate dehydratase (EC 4.2.1.79)
Clavibacter reversed_comNCPPB2581	1573.14	1573.14.con.0001	fig|1573.14.peg.605	PATRIC.1573.14.1573.14.con.0001.CDS.600431.601345.fwd	PATRIC	CDS	600431	601345	915	+	FIG00003486	PLF_1573_00000016	PGF_00020998		304		Methylisocitrate lyase (EC 4.1.3.30)
Clavibacter reversed_comNCPPB2581	1573.14	1573.14.con.0001	fig|1573.14.peg.606	PATRIC.1573.14.1573.14.con.0001.CDS.601519.602649.fwd	PATRIC	CDS	601519	602649	1131	+	FIG00775399		PGF_00074553		376		FIG036446: hypothetical protein
Clavibacter reversed_comNCPPB2581	1573.14	1573.14.con.0001	fig|1573.14.peg.607	PATRIC.1573.14.1573.14.con.0001.CDS.602888.604519.fwd	PATRIC	CDS	602888	604519	1632	+			PGF_00404783		543		Bipolar DNA helicase HerA
Clavibacter reversed_comNCPPB2581	1573.14	1573.14.con.0001	fig|1573.14.peg.608	PATRIC.1573.14.1573.14.con.0001.CDS.604519.604728.fwd	PATRIC	CDS	604519	604728	210	+					69		hypothetical protein
Clavibacter reversed_comNCPPB2581	1573.14	1573.14.con.0001	fig|1573.14.peg.609	PATRIC.1573.14.1573.14.con.0001.CDS.604789.605037.fwd	PATRIC	CDS	604789	605037	249	+	FIG00003486	PLF_1573_00000016	PGF_00020998		82		Methylisocitrate lyase (EC 4.1.3.30)
Clavibacter reversed_comNCPPB2581	1573.14	1573.14.con.0001	fig|1573.14.peg.610	PATRIC.1573.14.1573.14.con.0001.CDS.606094.606300.fwd	PATRIC	CDS	606094	606300	207	+	FIG00003486	PLF_1573_00000016	PGF_00020998		68		Methylisocitrate lyase (EC 4.1.3.30)
Clavibacter reversed_comNCPPB2581	1573.14	1573.14.con.0001	fig|1573.14.peg.611	PATRIC.1573.14.1573.14.con.0001.CDS.606304.606459.rev	PATRIC	CDS	606304	606459	156	-		PLF_1573_00003276	PGF_01251895		51		hypothetical protein
Clavibacter reversed_comNCPPB2581	1573.14	1573.14.con.0001	fig|1573.14.peg.612	PATRIC.1573.14.1573.14.con.0001.CDS.606520.607140.rev	PATRIC	CDS	606520	607140	621	-	FIG00024510	PLF_1573_00000548	PGF_00024354		206		NAD(P)H oxidoreductase YRKL (EC 1.6.99.-) @ Putative NADPH-quinone reductase (modulator of drug activity B) @ Flavodoxin 2
Clavibacter reversed_comNCPPB2581	1573.14	1573.14.con.0001	fig|1573.14.peg.613	PATRIC.1573.14.1573.14.con.0001.CDS.607175.608641.rev	PATRIC	CDS	607175	608641	1467	-	FIG00136193	PLF_1573_00001151	PGF_00423332		488		Dihydrolipoamide dehydrogenase (EC 1.8.1.4)
Clavibacter reversed_comNCPPB2581	1573.14	1573.14.con.0001	fig|1573.14.peg.614	PATRIC.1573.14.1573.14.con.0001.CDS.608902.610035.fwd	PATRIC	CDS	608902	610035	1134	+	FIG00001030	PLF_1573_00001094	PGF_00403434		377		2-methylcitrate synthase (EC 2.3.3.5)
Clavibacter reversed_comNCPPB2581	1573.14	1573.14.con.0001	fig|1573.14.peg.615	PATRIC.1573.14.1573.14.con.0001.CDS.610109.611686.fwd	PATRIC	CDS	610109	611686	1578	+	FIG01265301	PLF_1573_00001552	PGF_00020778		525		Methionyl-tRNA synthetase (EC 6.1.1.10)
Clavibacter reversed_comNCPPB2581	1573.14	1573.14.con.0001	fig|1573.14.peg.616	PATRIC.1573.14.1573.14.con.0001.CDS.611744.612694.fwd	PATRIC	CDS	611744	612694	951	+	FIG00000184	PLF_1573_00001700	PGF_00040578		316		Putative deoxyribonuclease YcfH
Clavibacter reversed_comNCPPB2581	1573.14	1573.14.con.0001	fig|1573.14.peg.617	PATRIC.1573.14.1573.14.con.0001.CDS.612691.613602.fwd	PATRIC	CDS	612691	613602	912	+	FIG00000225	PLF_1573_00001781	PGF_00049827		303		SSU rRNA (adenine(1518)-N(6)/adenine(1519)-N(6))-dimethyltransferase (EC 2.1.1.182)
Clavibacter reversed_comNCPPB2581	1573.14	1573.14.con.0001	fig|1573.14.peg.618	PATRIC.1573.14.1573.14.con.0001.CDS.613613.614551.fwd	PATRIC	CDS	613613	614551	939	+	FIG00000377	PLF_1573_00001382	PGF_00423533		312		4-diphosphocytidyl-2-C-methyl-D-erythritol kinase (EC 2.7.1.148)
Clavibacter reversed_comNCPPB2581	1573.14	1573.14.con.0001	fig|1573.14.peg.619	PATRIC.1573.14.1573.14.con.0001.CDS.614685.614978.fwd	PATRIC	CDS	614685	614978	294	+		PLF_1573_00003593	PGF_01252060		97		hypothetical protein
Clavibacter reversed_comNCPPB2581	1573.14	1573.14.con.0001	fig|1573.14.peg.620	PATRIC.1573.14.1573.14.con.0001.CDS.615026.615307.fwd	PATRIC	CDS	615026	615307	282	+		PLF_1573_00003593	PGF_01252060		93		hypothetical protein
Clavibacter reversed_comNCPPB2581	1573.14	1573.14.con.0001	fig|1573.14.peg.621	PATRIC.1573.14.1573.14.con.0001.CDS.615363.617069.rev	PATRIC	CDS	615363	617069	1707	-	FIG00511378	PLF_1573_00001292	PGF_00019762		568		Membrane protein
Clavibacter reversed_comNCPPB2581	1573.14	1573.14.con.0001	fig|1573.14.peg.622	PATRIC.1573.14.1573.14.con.0001.CDS.617206.618255.fwd	PATRIC	CDS	617206	618255	1050	+	FIG00001002	PLF_1573_00000761	PGF_00055137		349		Sulfur carrier protein ThiS adenylyltransferase (EC 2.7.7.73)
Clavibacter reversed_comNCPPB2581	1573.14	1573.14.con.0001	fig|1573.14.peg.623	PATRIC.1573.14.1573.14.con.0001.CDS.618284.619558.rev	PATRIC	CDS	618284	619558	1275	-	FIG00511350	PLF_1573_00002158	PGF_00251055		424		FIG00511351: hypothetical protein
Clavibacter reversed_comNCPPB2581	1573.14	1573.14.con.0001	fig|1573.14.peg.624	PATRIC.1573.14.1573.14.con.0001.CDS.619651.620496.rev	PATRIC	CDS	619651	620496	846	-	FIG01326599	PLF_1573_00003596	PGF_00039315		281		Putative DNA-binding protein
Clavibacter reversed_comNCPPB2581	1573.14	1573.14.con.0001	fig|1573.14.peg.625	PATRIC.1573.14.1573.14.con.0001.CDS.620657.621595.fwd	PATRIC	CDS	620657	621595	939	+	FIG01319309	PLF_1573_00000102	PGF_00404475		312		probable oxidoreductase/Short-chain dehydrogenase
Clavibacter reversed_comNCPPB2581	1573.14	1573.14.con.0001	fig|1573.14.peg.626	PATRIC.1573.14.1573.14.con.0001.CDS.621622.622233.fwd	PATRIC	CDS	621622	622233	612	+	FIG01718922	PLF_1573_00002757	PGF_00390048		203		hypothetical acetyltransferase
Clavibacter reversed_comNCPPB2581	1573.14	1573.14.con.0001	fig|1573.14.peg.627	PATRIC.1573.14.1573.14.con.0001.CDS.622286.622783.rev	PATRIC	CDS	622286	622783	498	-	FIG00638284	PLF_1573_00002157	PGF_01251450		165		hypothetical protein
Clavibacter reversed_comNCPPB2581	1573.14	1573.14.con.0001	fig|1573.14.peg.628	PATRIC.1573.14.1573.14.con.0001.CDS.622888.623367.fwd	PATRIC	CDS	622888	623367	480	+	FIG00554610	PLF_1573_00003197	PGF_01251835		159		Transcriptional regulator, MarR family
Clavibacter reversed_comNCPPB2581	1573.14	1573.14.con.0001	fig|1573.14.peg.629	PATRIC.1573.14.1573.14.con.0001.CDS.623485.625542.fwd	PATRIC	CDS	623485	625542	2058	+		PLF_1573_00000584	PGF_00028645		685		Oxidoreductase
Clavibacter reversed_comNCPPB2581	1573.14	1573.14.con.0001	fig|1573.14.peg.630	PATRIC.1573.14.1573.14.con.0001.CDS.625521.626564.fwd	PATRIC	CDS	625521	626564	1044	+	FIG00511767	PLF_1573_00000707	PGF_00047395		347		Regulatory protein, LacI:Periplasmic binding protein/LacI transcriptional regulator
Clavibacter reversed_comNCPPB2581	1573.14	1573.14.con.0001	fig|1573.14.peg.631	PATRIC.1573.14.1573.14.con.0001.CDS.626654.627136.fwd	PATRIC	CDS	626654	627136	483	+	FIG01311947	PLF_1573_00001109	PGF_00417774		160		3-demethylubiquinone-9 3-methyltransferase
Clavibacter reversed_comNCPPB2581	1573.14	1573.14.con.0001	fig|1573.14.peg.632	PATRIC.1573.14.1573.14.con.0001.CDS.627198.627548.fwd	PATRIC	CDS	627198	627548	351	+	FIG00511327	PLF_1573_00002522	PGF_00059284		116		Transcriptional regulator, GntR family
Clavibacter reversed_comNCPPB2581	1573.14	1573.14.con.0001	fig|1573.14.peg.633	PATRIC.1573.14.1573.14.con.0001.CDS.627545.628504.fwd	PATRIC	CDS	627545	628504	960	+	FIG00672847	PLF_1573_00002215	PGF_00409217		319		putative membrane protein
Clavibacter reversed_comNCPPB2581	1573.14	1573.14.con.0001	fig|1573.14.peg.634	PATRIC.1573.14.1573.14.con.0001.CDS.628687.629394.fwd	PATRIC	CDS	628687	629394	708	+		PLF_1573_00002924	PGF_00057703		235		Transcriptional regulator
Clavibacter reversed_comNCPPB2581	1573.14	1573.14.con.0001	fig|1573.14.peg.635	PATRIC.1573.14.1573.14.con.0001.CDS.629471.629845.fwd	PATRIC	CDS	629471	629845	375	+		PLF_1573_00003986	PGF_00010054		124		Glyoxalase/Bleomycin resistance protein/dioxygenase domain
Clavibacter reversed_comNCPPB2581	1573.14	1573.14.con.0001	fig|1573.14.peg.636	PATRIC.1573.14.1573.14.con.0001.CDS.629889.630155.rev	PATRIC	CDS	629889	630155	267	-	FIG01304247	PLF_1573_00000533	PGF_00022567		88		Molybdopterin synthase sulfur carrier subunit
Clavibacter reversed_comNCPPB2581	1573.14	1573.14.con.0001	fig|1573.14.peg.637	PATRIC.1573.14.1573.14.con.0001.CDS.630157.631242.rev	PATRIC	CDS	630157	631242	1086	-	FIG00002018	PLF_1573_00001210	PGF_00419922		361		Cyclic pyranopterin phosphate synthase (MoaA) (EC 4.1.99.18)
Clavibacter reversed_comNCPPB2581	1573.14	1573.14.con.0001	fig|1573.14.peg.638	PATRIC.1573.14.1573.14.con.0001.CDS.631336.631863.fwd	PATRIC	CDS	631336	631863	528	+	FIG01304698	PLF_1573_00001557	PGF_00022453		175		Molybdate-binding domain of ModE
Clavibacter reversed_comNCPPB2581	1573.14	1573.14.con.0001	fig|1573.14.peg.639	PATRIC.1573.14.1573.14.con.0001.CDS.631863.632672.fwd	PATRIC	CDS	631863	632672	810	+	FIG00021644	PLF_1573_00001558	PGF_00022458		269		Molybdenum ABC transporter, periplasmic molybdenum-binding protein ModA (TC 3.A.1.8.1)
Clavibacter reversed_comNCPPB2581	1573.14	1573.14.con.0001	fig|1573.14.peg.640	PATRIC.1573.14.1573.14.con.0001.CDS.632662.633483.fwd	PATRIC	CDS	632662	633483	822	+	FIG00002718	PLF_1573_00002422	PGF_00022499		273		Molybdenum transport system permease protein ModB (TC 3.A.1.8.1)
Clavibacter reversed_comNCPPB2581	1573.14	1573.14.con.0001	fig|1573.14.peg.641	PATRIC.1573.14.1573.14.con.0001.CDS.633480.634547.fwd	PATRIC	CDS	633480	634547	1068	+	FIG00002742	PLF_1573_00000530	PGF_00022491		355		Molybdenum transport ATP-binding protein ModC (TC 3.A.1.8.1)
Clavibacter reversed_comNCPPB2581	1573.14	1573.14.con.0001	fig|1573.14.peg.642	PATRIC.1573.14.1573.14.con.0001.CDS.634548.636002.rev	PATRIC	CDS	634548	636002	1455	-	FIG00512574	PLF_1573_00000862	PGF_00274967		484		FIG00512575: hypothetical protein
Clavibacter reversed_comNCPPB2581	1573.14	1573.14.con.0001	fig|1573.14.peg.643	PATRIC.1573.14.1573.14.con.0001.CDS.636081.637334.fwd	PATRIC	CDS	636081	637334	1254	+	FIG00662132	PLF_1573_00002569	PGF_00101706		417		PROBABLE CONSERVED TRANSMEMBRANE PROTEIN
Clavibacter reversed_comNCPPB2581	1573.14	1573.14.con.0001	fig|1573.14.peg.644	PATRIC.1573.14.1573.14.con.0001.CDS.637762.638460.rev	PATRIC	CDS	637762	638460	699	-	FIG00511678	PLF_1573_00002001	PGF_00251055		232		FIG00511679: hypothetical protein
Clavibacter reversed_comNCPPB2581	1573.14	1573.14.con.0001	fig|1573.14.peg.645	PATRIC.1573.14.1573.14.con.0001.CDS.638457.639140.rev	PATRIC	CDS	638457	639140	684	-	FIG00821403	PLF_1573_00000073	PGF_00251055		227		FIG00821404: hypothetical protein
Clavibacter reversed_comNCPPB2581	1573.14	1573.14.con.0001	fig|1573.14.peg.646	PATRIC.1573.14.1573.14.con.0001.CDS.639137.639844.rev	PATRIC	CDS	639137	639844	708	-	FIG00454917	PLF_1573_00001708	PGF_00041183		235		Putative glycosyltransferase
Clavibacter reversed_comNCPPB2581	1573.14	1573.14.con.0001	fig|1573.14.peg.647	PATRIC.1573.14.1573.14.con.0001.CDS.639973.640827.fwd	PATRIC	CDS	639973	640827	855	+	FIG00664754	PLF_1573_00002903	PGF_00043774		284		Putative response regulator
Clavibacter reversed_comNCPPB2581	1573.14	1573.14.con.0001	fig|1573.14.peg.648	PATRIC.1573.14.1573.14.con.0001.CDS.640824.642086.fwd	PATRIC	CDS	640824	642086	1263	+	FIG00868571	PLF_1573_00001802	PGF_01251329		420		Sensor protein
Clavibacter reversed_comNCPPB2581	1573.14	1573.14.con.0001	fig|1573.14.peg.649	PATRIC.1573.14.1573.14.con.0001.CDS.642083.643702.fwd	PATRIC	CDS	642083	643702	1620	+	FIG00815108	PLF_1573_00001020	PGF_00404638		539		probable sulfite oxidase
Clavibacter reversed_comNCPPB2581	1573.14	1573.14.con.0001	fig|1573.14.peg.650	PATRIC.1573.14.1573.14.con.0001.CDS.643819.644076.fwd	PATRIC	CDS	643819	644076	258	+	FIG00511185	PLF_1573_00000863	PGF_01253340		85		FIG00511186: hypothetical protein
Clavibacter reversed_comNCPPB2581	1573.14	1573.14.con.0001	fig|1573.14.peg.651	PATRIC.1573.14.1573.14.con.0001.CDS.644155.644835.rev	PATRIC	CDS	644155	644835	681	-	FIG00002474	PLF_1573_00001896	PGF_00059746		226		Transcriptional regulator, PadR family
Clavibacter reversed_comNCPPB2581	1573.14	1573.14.con.0001	fig|1573.14.peg.652	PATRIC.1573.14.1573.14.con.0001.CDS.644959.645795.rev	PATRIC	CDS	644959	645795	837	-	FIG00638284	PLF_1573_00003134	PGF_01251797		278		hypothetical protein
Clavibacter reversed_comNCPPB2581	1573.14	1573.14.con.0001	fig|1573.14.peg.653	PATRIC.1573.14.1573.14.con.0001.CDS.646222.647208.fwd	PATRIC	CDS	646222	647208	987	+	FIG00638284	PLF_1573_00003984	PGF_01252329		328		hypothetical protein
Clavibacter reversed_comNCPPB2581	1573.14	1573.14.con.0001	fig|1573.14.peg.654	PATRIC.1573.14.1573.14.con.0001.CDS.647307.648698.rev	PATRIC	CDS	647307	648698	1392	-	FIG00511618	PLF_1573_00002108	PGF_01251419		463		FIG00511619: hypothetical protein
Clavibacter reversed_comNCPPB2581	1573.14	1573.14.con.0001	fig|1573.14.peg.655	PATRIC.1573.14.1573.14.con.0001.CDS.648706.649560.rev	PATRIC	CDS	648706	649560	855	-	FIG00511930	PLF_1573_00002107	PGF_00116007		284		FIG00511931: hypothetical protein
Clavibacter reversed_comNCPPB2581	1573.14	1573.14.con.0001	fig|1573.14.peg.656	PATRIC.1573.14.1573.14.con.0001.CDS.649547.650773.rev	PATRIC	CDS	649547	650773	1227	-	FIG00512329	PLF_1573_00001726	PGF_00043123		408		Putative permease
Clavibacter reversed_comNCPPB2581	1573.14	1573.14.con.0001	fig|1573.14.peg.657	PATRIC.1573.14.1573.14.con.0001.CDS.650870.651934.rev	PATRIC	CDS	650870	651934	1065	-		PLF_1573_00002644	PGF_01251573		354		hypothetical protein
Clavibacter reversed_comNCPPB2581	1573.14	1573.14.con.0001	fig|1573.14.peg.658	PATRIC.1573.14.1573.14.con.0001.CDS.651931.653010.rev	PATRIC	CDS	651931	653010	1080	-	FIG00638284	PLF_1573_00000996	PGF_01253425		359		hypothetical protein
Clavibacter reversed_comNCPPB2581	1573.14	1573.14.con.0001	fig|1573.14.peg.659	PATRIC.1573.14.1573.14.con.0001.CDS.653139.653321.fwd	PATRIC	CDS	653139	653321	183	+		PLF_1573_00003982	PGF_01252327		60		hypothetical protein
Clavibacter reversed_comNCPPB2581	1573.14	1573.14.con.0001	fig|1573.14.peg.660	PATRIC.1573.14.1573.14.con.0001.CDS.653377.653844.fwd	PATRIC	CDS	653377	653844	468	+		PLF_1573_00003238	PGF_00328890		155		FIG01224572: hypothetical protein
Clavibacter reversed_comNCPPB2581	1573.14	1573.14.con.0001	fig|1573.14.peg.661	PATRIC.1573.14.1573.14.con.0001.CDS.653875.654363.fwd	PATRIC	CDS	653875	654363	489	+	FIG00512235	PLF_1573_00001343	PGF_00414669		162		CAAX amino terminal protease family family
Clavibacter reversed_comNCPPB2581	1573.14	1573.14.con.0001	fig|1573.14.peg.662	PATRIC.1573.14.1573.14.con.0001.CDS.654429.654935.rev	PATRIC	CDS	654429	654935	507	-					168		hypothetical protein
Clavibacter reversed_comNCPPB2581	1573.14	1573.14.con.0001	fig|1573.14.peg.663	PATRIC.1573.14.1573.14.con.0001.CDS.655044.655229.fwd	PATRIC	CDS	655044	655229	186	+	FIG00512010	PLF_1573_00004746	PGF_01252954		61		FIG00512012: hypothetical protein
Clavibacter reversed_comNCPPB2581	1573.14	1573.14.con.0001	fig|1573.14.peg.664	PATRIC.1573.14.1573.14.con.0001.CDS.655288.655737.rev	PATRIC	CDS	655288	655737	450	-	FIG00512625	PLF_1573_00000962	PGF_01253408		149		FIG00512626: hypothetical protein
Clavibacter reversed_comNCPPB2581	1573.14	1573.14.con.0001	fig|1573.14.peg.665	PATRIC.1573.14.1573.14.con.0001.CDS.655860.656927.rev	PATRIC	CDS	655860	656927	1068	-	FIG00143216	PLF_1573_00000550	PGF_00024461		355		NAD-dependent epimerase/dehydratase family protein
Clavibacter reversed_comNCPPB2581	1573.14	1573.14.con.0001	fig|1573.14.peg.666	PATRIC.1573.14.1573.14.con.0001.CDS.656924.657835.rev	PATRIC	CDS	656924	657835	912	-	FIG00049258	PLF_1573_00002300	PGF_00425853		303		5'-methylthioadenosine phosphorylase (EC 2.4.2.28)
Clavibacter reversed_comNCPPB2581	1573.14	1573.14.con.0001	fig|1573.14.peg.667	PATRIC.1573.14.1573.14.con.0001.CDS.657933.658706.rev	PATRIC	CDS	657933	658706	774	-	FIG00012387	PLF_1573_00001682	PGF_00036979		257		Probable carboxyvinyl-carboxyphosphonate phosphorylmutase (EC 2.7.8.23)
Clavibacter reversed_comNCPPB2581	1573.14	1573.14.con.0001	fig|1573.14.peg.668	PATRIC.1573.14.1573.14.con.0001.CDS.658806.658925.rev	PATRIC	CDS	658806	658925	120	-					39		hypothetical protein
Clavibacter reversed_comNCPPB2581	1573.14	1573.14.con.0001	fig|1573.14.peg.669	PATRIC.1573.14.1573.14.con.0001.CDS.659027.660322.fwd	PATRIC	CDS	659027	660322	1296	+	FIG00018218	PLF_1573_00001559	PGF_00022526		431		Molybdopterin molybdenumtransferase (EC 2.10.1.1)
Clavibacter reversed_comNCPPB2581	1573.14	1573.14.con.0001	fig|1573.14.peg.670	PATRIC.1573.14.1573.14.con.0001.CDS.660315.660812.fwd	PATRIC	CDS	660315	660812	498	+	FIG00053487	PLF_1573_00001209	PGF_00419913		165		Cyclic pyranopterin monophosphate synthase accessory protein
Clavibacter reversed_comNCPPB2581	1573.14	1573.14.con.0001	fig|1573.14.peg.671	PATRIC.1573.14.1573.14.con.0001.CDS.660809.661348.fwd	PATRIC	CDS	660809	661348	540	+	FIG00032229	PLF_1573_00000531	PGF_00022507		179		Molybdopterin adenylyltransferase (EC 2.7.7.75)
Clavibacter reversed_comNCPPB2581	1573.14	1573.14.con.0001	fig|1573.14.peg.672	PATRIC.1573.14.1573.14.con.0001.CDS.661345.661776.fwd	PATRIC	CDS	661345	661776	432	+	FIG01304535	PLF_1573_00000532	PGF_00022552		143		Molybdopterin synthase catalytic subunit MoaE (EC 2.8.1.12)
Clavibacter reversed_comNCPPB2581	1573.14	1573.14.con.0001	fig|1573.14.peg.673	PATRIC.1573.14.1573.14.con.0001.CDS.661810.663066.fwd	PATRIC	CDS	661810	663066	1257	+	FIG00638284				418		putative integral membrane protein
Clavibacter reversed_comNCPPB2581	1573.14	1573.14.con.0001	fig|1573.14.peg.674	PATRIC.1573.14.1573.14.con.0001.CDS.663449.665170.rev	PATRIC	CDS	663449	665170	1722	-	FIG00638284	PLF_1573_00002711	PGF_01251613		573		putative large integral membrane protein
Clavibacter reversed_comNCPPB2581	1573.14	1573.14.con.0001	fig|1573.14.peg.675	PATRIC.1573.14.1573.14.con.0001.CDS.665308.665478.rev	PATRIC	CDS	665308	665478	171	-	FIG00946206	PLF_1573_00002180	PGF_01251463		56		Cytochrome c-type biogenesis protein DsbD, protein-disulfide reductase (EC 1.8.1.8)
Clavibacter reversed_comNCPPB2581	1573.14	1573.14.con.0001	fig|1573.14.peg.676	PATRIC.1573.14.1573.14.con.0001.CDS.665644.666939.rev	PATRIC	CDS	665644	666939	1296	-	FIG00512535	PLF_1573_00000299	PGF_00018680		431		Major facilitator superfamily
Clavibacter reversed_comNCPPB2581	1573.14	1573.14.con.0001	fig|1573.14.peg.677	PATRIC.1573.14.1573.14.con.0001.CDS.667086.668903.fwd	PATRIC	CDS	667086	668903	1818	+	FIG00744535	PLF_1573_00000147	PGF_00003367		605		ABC transporter, ATP-binding protein
Clavibacter reversed_comNCPPB2581	1573.14	1573.14.con.0001	fig|1573.14.peg.678	PATRIC.1573.14.1573.14.con.0001.CDS.668916.669137.rev	PATRIC	CDS	668916	669137	222	-		PLF_1573_00002142	PGF_00078670		73		Egg case silk protein-1
Clavibacter reversed_comNCPPB2581	1573.14	1573.14.con.0001	fig|1573.14.peg.679	PATRIC.1573.14.1573.14.con.0001.CDS.669200.669466.rev	PATRIC	CDS	669200	669466	267	-	FIG01396031	PLF_1573_00001188	PGF_01251282		88		Egg case silk protein-1
Clavibacter reversed_comNCPPB2581	1573.14	1573.14.con.0001	fig|1573.14.peg.680	PATRIC.1573.14.1573.14.con.0001.CDS.669974.670063.rev	PATRIC	CDS	669974	670063	90	-					29		Egg case silk protein-1
Clavibacter reversed_comNCPPB2581	1573.14	1573.14.con.0001	fig|1573.14.peg.681	PATRIC.1573.14.1573.14.con.0001.CDS.670404.671336.fwd	PATRIC	CDS	670404	671336	933	+	FIG00047509	PLF_1573_00002418	PGF_00020731		310		Methionine ABC transporter substrate-binding protein
Clavibacter reversed_comNCPPB2581	1573.14	1573.14.con.0001	fig|1573.14.peg.682	PATRIC.1573.14.1573.14.con.0001.CDS.671333.672370.fwd	PATRIC	CDS	671333	672370	1038	+	FIG00006151	PLF_1573_00001548	PGF_00020712		345		Methionine ABC transporter ATP-binding protein
Clavibacter reversed_comNCPPB2581	1573.14	1573.14.con.0001	fig|1573.14.peg.683	PATRIC.1573.14.1573.14.con.0001.CDS.672372.673031.fwd	PATRIC	CDS	672372	673031	660	+	FIG00045144	PLF_1573_00001549	PGF_00020729		219		Methionine ABC transporter permease protein
Clavibacter reversed_comNCPPB2581	1573.14	1573.14.con.0001	fig|1573.14.peg.684	PATRIC.1573.14.1573.14.con.0001.CDS.673072.673965.rev	PATRIC	CDS	673072	673965	894	-		PLF_1573_00000786	PGF_00059484		297		Transcriptional regulator, LysR family
Clavibacter reversed_comNCPPB2581	1573.14	1573.14.con.0001	fig|1573.14.peg.685	PATRIC.1573.14.1573.14.con.0001.CDS.673996.674841.fwd	PATRIC	CDS	673996	674841	846	+	FIG00731583	PLF_1573_00001908	PGF_00061034		281		Transporter, LysE family
Clavibacter reversed_comNCPPB2581	1573.14	1573.14.con.0001	fig|1573.14.peg.686	PATRIC.1573.14.1573.14.con.0001.CDS.674844.675857.fwd	PATRIC	CDS	674844	675857	1014	+	FIG00548872	PLF_1573_00001717	PGF_00042327		337		Putative monooxygenase
Clavibacter reversed_comNCPPB2581	1573.14	1573.14.con.0001	fig|1573.14.peg.687	PATRIC.1573.14.1573.14.con.0001.CDS.675865.676221.fwd	PATRIC	CDS	675865	676221	357	+	FIG00511978	PLF_1573_00000505	PGF_00423719		118		DnaK suppressor protein
Clavibacter reversed_comNCPPB2581	1573.14	1573.14.con.0001	fig|1573.14.peg.688	PATRIC.1573.14.1573.14.con.0001.CDS.676229.676729.rev	PATRIC	CDS	676229	676729	501	-	FIG00554610	PLF_1573_00002530	PGF_00059570		166		Transcriptional regulator, MarR family
Clavibacter reversed_comNCPPB2581	1573.14	1573.14.con.0001	fig|1573.14.peg.689	PATRIC.1573.14.1573.14.con.0001.CDS.676781.677173.fwd	PATRIC	CDS	676781	677173	393	+		PLF_1573_00004466	PGF_01252692		130		hypothetical protein
Clavibacter reversed_comNCPPB2581	1573.14	1573.14.con.0001	fig|1573.14.peg.690	PATRIC.1573.14.1573.14.con.0001.CDS.677373.678917.fwd	PATRIC	CDS	677373	678917	1545	+	FIG00000353	PLF_1573_00001570	PGF_00023786		514		N-acetylglucosamine-1-phosphate uridyltransferase (EC 2.7.7.23) / Glucosamine-1-phosphate N-acetyltransferase (EC 2.3.1.157)
Clavibacter reversed_comNCPPB2581	1573.14	1573.14.con.0001	fig|1573.14.peg.691	PATRIC.1573.14.1573.14.con.0001.CDS.678932.679909.fwd	PATRIC	CDS	678932	679909	978	+	FIG00096830	PLF_1573_00001769	PGF_00048783		325		Ribose-phosphate pyrophosphokinase (EC 2.7.6.1)
Clavibacter reversed_comNCPPB2581	1573.14	1573.14.con.0001	fig|1573.14.peg.692	PATRIC.1573.14.1573.14.con.0001.CDS.679931.680305.rev	PATRIC	CDS	679931	680305	375	-	FIG00511561	PLF_1573_00000969	PGF_01253411		124		FIG00511562: hypothetical protein
Clavibacter reversed_comNCPPB2581	1573.14	1573.14.con.0001	fig|1573.14.peg.693	PATRIC.1573.14.1573.14.con.0001.CDS.680377.681831.rev	PATRIC	CDS	680377	681831	1455	-	FIG00000405	PLF_1573_00000377	PGF_00427299		484		6-phosphogluconate dehydrogenase, decarboxylating (EC 1.1.1.44)
Clavibacter reversed_comNCPPB2581	1573.14	1573.14.con.0001	fig|1573.14.peg.694	PATRIC.1573.14.1573.14.con.0001.CDS.681821.681946.rev	PATRIC	CDS	681821	681946	126	-		PLF_1573_00005007	PGF_01253211		41		hypothetical protein
Clavibacter reversed_comNCPPB2581	1573.14	1573.14.con.0001	fig|1573.14.peg.695	PATRIC.1573.14.1573.14.con.0001.CDS.681971.683896.fwd	PATRIC	CDS	681971	683896	1926	+	FIG00000861	PLF_1573_00000328	PGF_01251899		641		Gluconokinase (EC 2.7.1.12) / oxidoreductase domain
Clavibacter reversed_comNCPPB2581	1573.14	1573.14.con.0001	fig|1573.14.peg.696	PATRIC.1573.14.1573.14.con.0001.CDS.684066.684710.fwd	PATRIC	CDS	684066	684710	645	+	FIG00001896	PLF_1573_00001251	PGF_00016380		214		LSU ribosomal protein L25p
Clavibacter reversed_comNCPPB2581	1573.14	1573.14.con.0001	fig|1573.14.peg.697	PATRIC.1573.14.1573.14.con.0001.CDS.684861.685448.fwd	PATRIC	CDS	684861	685448	588	+	FIG00000151	PLF_1573_00001636	PGF_00030841		195		Peptidyl-tRNA hydrolase (EC 3.1.1.29)
Clavibacter reversed_comNCPPB2581	1573.14	1573.14.con.0001	fig|1573.14.peg.698	PATRIC.1573.14.1573.14.con.0001.CDS.685468.689169.fwd	PATRIC	CDS	685468	689169	3702	+	FIG00067681	PLF_1573_00002516	PGF_00057490		1233		Transcription-repair coupling factor
Clavibacter reversed_comNCPPB2581	1573.14	1573.14.con.0001	fig|1573.14.peg.699	PATRIC.1573.14.1573.14.con.0001.CDS.689194.690432.rev	PATRIC	CDS	689194	690432	1239	-	FIG00000831	PLF_1573_00000058	PGF_00025289		412		Na+/H+ antiporter NhaA type
Clavibacter reversed_comNCPPB2581	1573.14	1573.14.con.0001	fig|1573.14.peg.700	PATRIC.1573.14.1573.14.con.0001.CDS.690539.691321.fwd	PATRIC	CDS	690539	691321	783	+	FIG00002974	PLF_1573_00001601	PGF_00026409		260		Nucleoside triphosphate pyrophosphohydrolase MazG (EC 3.6.1.8)
Clavibacter reversed_comNCPPB2581	1573.14	1573.14.con.0001	fig|1573.14.peg.701	PATRIC.1573.14.1573.14.con.0001.CDS.691477.692112.fwd	PATRIC	CDS	691477	692112	636	+	FIG00554417	PLF_1573_00001869	PGF_00058904		211		Transcriptional regulator, AcrR family
Clavibacter reversed_comNCPPB2581	1573.14	1573.14.con.0001	fig|1573.14.peg.702	PATRIC.1573.14.1573.14.con.0001.CDS.692125.693432.fwd	PATRIC	CDS	692125	693432	1308	+	FIG00000087	PLF_1573_00001423	PGF_00012005		435		Histidyl-tRNA synthetase (EC 6.1.1.21)
Clavibacter reversed_comNCPPB2581	1573.14	1573.14.con.0001	fig|1573.14.peg.703	PATRIC.1573.14.1573.14.con.0001.CDS.693548.694828.fwd	PATRIC	CDS	693548	694828	1281	+	FIG00000118	PLF_1573_00001150	PGF_00424452		426		Enolase (EC 4.2.1.11)
Clavibacter reversed_comNCPPB2581	1573.14	1573.14.con.0001	fig|1573.14.peg.704	PATRIC.1573.14.1573.14.con.0001.CDS.694917.695474.fwd	PATRIC	CDS	694917	695474	558	+		PLF_1573_00001358	PGF_00416913		185		Cell division protein DivIC (FtsB), stabilizes FtsL against RasP cleavage
Clavibacter reversed_comNCPPB2581	1573.14	1573.14.con.0001	fig|1573.14.peg.705	PATRIC.1573.14.1573.14.con.0001.CDS.695471.695986.fwd	PATRIC	CDS	695471	695986	516	+	FIG00512337	PLF_1573_00002334	PGF_00426285		171		FIG004853: possible toxin to DivIC
Clavibacter reversed_comNCPPB2581	1573.14	1573.14.con.0001	fig|1573.14.peg.706	PATRIC.1573.14.1573.14.con.0001.CDS.695983.697266.fwd	PATRIC	CDS	695983	697266	1284	+	FIG01126359	PLF_1573_00000732	PGF_00051248		427		Serine protease
Clavibacter reversed_comNCPPB2581	1573.14	1573.14.con.0001	fig|1573.14.peg.707	PATRIC.1573.14.1573.14.con.0001.CDS.697304.698791.fwd	PATRIC	CDS	697304	698791	1488	+	FIG00008708	PLF_1573_00001582	PGF_00024540		495		NADH dehydrogenase (EC 1.6.99.3)
Clavibacter reversed_comNCPPB2581	1573.14	1573.14.con.0001	fig|1573.14.peg.708	PATRIC.1573.14.1573.14.con.0001.CDS.698998.700152.rev	PATRIC	CDS	698998	700152	1155	-	FIG00512147	PLF_1573_00001124	PGF_00034424		384		Acyltransferase 3
Clavibacter reversed_comNCPPB2581	1573.14	1573.14.con.0001	fig|1573.14.peg.709	PATRIC.1573.14.1573.14.con.0001.CDS.700327.701523.fwd	PATRIC	CDS	700327	701523	1197	+	FIG00017431	PLF_1573_00001805	PGF_00051216		398		Serine phosphatase RsbU, regulator of sigma subunit
Clavibacter reversed_comNCPPB2581	1573.14	1573.14.con.0001	fig|1573.14.peg.710	PATRIC.1573.14.1573.14.con.0001.CDS.701520.703511.fwd	PATRIC	CDS	701520	703511	1992	+	FIG00511525	PLF_1573_00000487	PGF_00417362		663		Cellulose synthase catalytic subunit
Clavibacter reversed_comNCPPB2581	1573.14	1573.14.con.0001	fig|1573.14.peg.711	PATRIC.1573.14.1573.14.con.0001.CDS.703508.703846.fwd	PATRIC	CDS	703508	703846	339	+		PLF_1573_00001158	PGF_00057076		112		Anti-sigma B factor antagonist RsbV
Clavibacter reversed_comNCPPB2581	1573.14	1573.14.con.0001	fig|1573.14.peg.712	PATRIC.1573.14.1573.14.con.0001.CDS.703827.704285.fwd	PATRIC	CDS	703827	704285	459	+	FIG00002196	PLF_1573_00000734	PGF_01253310		152		Serine-protein kinase RsbW (EC 2.7.11.1)
Clavibacter reversed_comNCPPB2581	1573.14	1573.14.con.0001	fig|1573.14.peg.713	PATRIC.1573.14.1573.14.con.0001.CDS.704300.706909.fwd	PATRIC	CDS	704300	706909	2610	+	FIG00638284	PLF_1573_00000577	PGF_00027235		869		OpgC protein
Clavibacter reversed_comNCPPB2581	1573.14	1573.14.con.0001	fig|1573.14.peg.714	PATRIC.1573.14.1573.14.con.0001.CDS.707094.708035.fwd	PATRIC	CDS	707094	708035	942	+	FIG00511601	PLF_1573_00000009	PGF_00124480		313		FIG00511602: hypothetical protein
Clavibacter reversed_comNCPPB2581	1573.14	1573.14.con.0001	fig|1573.14.peg.715	PATRIC.1573.14.1573.14.con.0001.CDS.708125.709567.rev	PATRIC	CDS	708125	709567	1443	-	FIG00512404	PLF_1573_00001099	PGF_01251279		480		Amino acid transporter
Clavibacter reversed_comNCPPB2581	1573.14	1573.14.con.0001	fig|1573.14.peg.716	PATRIC.1573.14.1573.14.con.0001.CDS.709700.711913.rev	PATRIC	CDS	709700	711913	2214	-	FIG00511791	PLF_1573_00000095	PGF_01253397		737		FIG00511794: hypothetical protein
Clavibacter reversed_comNCPPB2581	1573.14	1573.14.con.0001	fig|1573.14.peg.717	PATRIC.1573.14.1573.14.con.0001.CDS.712226.713644.fwd	PATRIC	CDS	712226	713644	1419	+	FIG00001469	PLF_1573_00004126	PGF_01252428		472		Beta-glucosidase (EC 3.2.1.21)
Clavibacter reversed_comNCPPB2581	1573.14	1573.14.con.0001	fig|1573.14.peg.718	PATRIC.1573.14.1573.14.con.0001.CDS.713738.714304.fwd	PATRIC	CDS	713738	714304	567	+	FIG00001666	PLF_1573_00000279	PGF_00016843		188		LemA protein
Clavibacter reversed_comNCPPB2581	1573.14	1573.14.con.0001	fig|1573.14.peg.719	PATRIC.1573.14.1573.14.con.0001.CDS.714315.715550.rev	PATRIC	CDS	714315	715550	1236	-	FIG00904518	PLF_1573_00002113	PGF_00329510		411		FIG074102: hypothetical protein
Clavibacter reversed_comNCPPB2581	1573.14	1573.14.con.0001	fig|1573.14.peg.720	PATRIC.1573.14.1573.14.con.0001.CDS.715650.716885.fwd	PATRIC	CDS	715650	716885	1236	+	FIG01349997	PLF_1573_00002707	PGF_00407445		411		putative integral membrane protein
Clavibacter reversed_comNCPPB2581	1573.14	1573.14.con.0001	fig|1573.14.peg.721	PATRIC.1573.14.1573.14.con.0001.CDS.716882.718258.fwd	PATRIC	CDS	716882	718258	1377	+	FIG00022899	PLF_1573_00000766	PGF_00056836		458		Threonine dehydratase, catabolic (EC 4.3.1.19) @ L-serine dehydratase, (PLP)-dependent (EC 4.3.1.17)
Clavibacter reversed_comNCPPB2581	1573.14	1573.14.con.0001	fig|1573.14.peg.722	PATRIC.1573.14.1573.14.con.0001.CDS.718341.718829.rev	PATRIC	CDS	718341	718829	489	-	FIG00000288	PLF_1573_00002922	PGF_00057433		162		Transcription elongation factor GreA
Clavibacter reversed_comNCPPB2581	1573.14	1573.14.con.0001	fig|1573.14.peg.723	PATRIC.1573.14.1573.14.con.0001.CDS.718890.719372.rev	PATRIC	CDS	718890	719372	483	-	FIG00512073	PLF_1573_00004381	PGF_00193522		160		FIG00512074: hypothetical protein
Clavibacter reversed_comNCPPB2581	1573.14	1573.14.con.0001	fig|1573.14.peg.724	PATRIC.1573.14.1573.14.con.0001.CDS.719454.720362.fwd	PATRIC	CDS	719454	720362	909	+	FIG00006621	PLF_1573_00000540	PGF_00023532		302		Mycothiol S-conjugate amidase Mca
Clavibacter reversed_comNCPPB2581	1573.14	1573.14.con.0001	fig|1573.14.peg.725	PATRIC.1573.14.1573.14.con.0001.CDS.720362.720706.fwd	PATRIC	CDS	720362	720706	345	+	FIG00511184	PLF_1573_00000968	PGF_00251055		114		FIG00511185: hypothetical protein
Clavibacter reversed_comNCPPB2581	1573.14	1573.14.con.0001	fig|1573.14.peg.726	PATRIC.1573.14.1573.14.con.0001.CDS.720812.721018.fwd	PATRIC	CDS	720812	721018	207	+					68		hypothetical protein
Clavibacter reversed_comNCPPB2581	1573.14	1573.14.con.0001	fig|1573.14.peg.727	PATRIC.1573.14.1573.14.con.0001.CDS.721242.721739.fwd	PATRIC	CDS	721242	721739	498	+		PLF_1573_00004367	PGF_01252606		165		hypothetical protein
Clavibacter reversed_comNCPPB2581	1573.14	1573.14.con.0001	fig|1573.14.peg.728	PATRIC.1573.14.1573.14.con.0001.CDS.721930.722916.fwd	PATRIC	CDS	721930	722916	987	+	FIG00007316	PLF_1573_00001232	PGF_00008576		328		Glycerol-3-phosphate ABC transporter, permease protein UgpA (TC 3.A.1.1.3)
Clavibacter reversed_comNCPPB2581	1573.14	1573.14.con.0001	fig|1573.14.peg.729	PATRIC.1573.14.1573.14.con.0001.CDS.722913.723824.fwd	PATRIC	CDS	722913	723824	912	+	FIG00001871	PLF_1573_00000251	PGF_00008590		303		Glycerol-3-phosphate ABC transporter, permease protein UgpE (TC 3.A.1.1.3)
Clavibacter reversed_comNCPPB2581	1573.14	1573.14.con.0001	fig|1573.14.peg.730	PATRIC.1573.14.1573.14.con.0001.CDS.723887.725266.fwd	PATRIC	CDS	723887	725266	1380	+	FIG00002130	PLF_1573_00000248	PGF_00008565		459		Glycerol-3-phosphate ABC transporter, periplasmic glycerol-3-phosphate-binding protein (TC 3.A.1.1.3)
Clavibacter reversed_comNCPPB2581	1573.14	1573.14.con.0001	fig|1573.14.peg.731	PATRIC.1573.14.1573.14.con.0001.CDS.725291.726046.rev	PATRIC	CDS	725291	726046	756	-	FIG01323667	PLF_1573_00000406	PGF_00002592		251		FIG01964566: Predicted membrane protein, hemolysin III homolog
Clavibacter reversed_comNCPPB2581	1573.14	1573.14.con.0001	fig|1573.14.peg.732	PATRIC.1573.14.1573.14.con.0001.CDS.726120.726914.fwd	PATRIC	CDS	726120	726914	795	+	FIG00000110	PLF_1573_00002775	PGF_00059672		264		(2E,6Z)-farnesyl diphosphate synthase (EC 2.5.1.68)
Clavibacter reversed_comNCPPB2581	1573.14	1573.14.con.0001	fig|1573.14.peg.733	PATRIC.1573.14.1573.14.con.0001.CDS.727130.728485.fwd	PATRIC	CDS	727130	728485	1356	+	FIG00045341	PLF_1573_00000631	PGF_00035502		451		Predicted ATPase related to phosphate starvation-inducible protein PhoH
Clavibacter reversed_comNCPPB2581	1573.14	1573.14.con.0001	fig|1573.14.peg.734	PATRIC.1573.14.1573.14.con.0001.CDS.728563.729990.rev	PATRIC	CDS	728563	729990	1428	-	FIG00000340	PLF_1573_00001311	PGF_00006461		475		Fumarate hydratase class II (EC 4.2.1.2)
Clavibacter reversed_comNCPPB2581	1573.14	1573.14.con.0001	fig|1573.14.peg.735	PATRIC.1573.14.1573.14.con.0001.CDS.730070.730732.rev	PATRIC	CDS	730070	730732	663	-	FIG00023019	PLF_1573_00000353	PGF_00416523		220		Carbonic anhydrase (EC 4.2.1.1)
Clavibacter reversed_comNCPPB2581	1573.14	1573.14.con.0001	fig|1573.14.peg.736	PATRIC.1573.14.1573.14.con.0001.CDS.730729.731445.rev	PATRIC	CDS	730729	731445	717	-	FIG00905474	PLF_1573_00002722	PGF_01251615		238		putative secreted protein
Clavibacter reversed_comNCPPB2581	1573.14	1573.14.con.0001	fig|1573.14.peg.737	PATRIC.1573.14.1573.14.con.0001.CDS.731448.731693.rev	PATRIC	CDS	731448	731693	246	-	FIG00000435	PLF_1573_00000507	PGF_00425033		81		Exodeoxyribonuclease VII small subunit (EC 3.1.11.6)
Clavibacter reversed_comNCPPB2581	1573.14	1573.14.con.0001	fig|1573.14.peg.738	PATRIC.1573.14.1573.14.con.0001.CDS.731704.733020.rev	PATRIC	CDS	731704	733020	1317	-	FIG00000323	PLF_1573_00000227	PGF_00425024		438		Exodeoxyribonuclease VII large subunit (EC 3.1.11.6)
Clavibacter reversed_comNCPPB2581	1573.14	1573.14.con.0001	fig|1573.14.peg.739	PATRIC.1573.14.1573.14.con.0001.CDS.733132.734157.fwd	PATRIC	CDS	733132	734157	1026	+	FIG00000381	PLF_1573_00000461	PGF_00423733		341		4-hydroxy-3-methylbut-2-enyl diphosphate reductase (EC 1.17.1.2)
Clavibacter reversed_comNCPPB2581	1573.14	1573.14.con.0001	fig|1573.14.peg.740	PATRIC.1573.14.1573.14.con.0001.CDS.734154.734987.fwd	PATRIC	CDS	734154	734987	834	+	FIG00001059	PLF_1573_00001050	PGF_00409450		277		putative membrane protein
Clavibacter reversed_comNCPPB2581	1573.14	1573.14.con.0001	fig|1573.14.peg.741	PATRIC.1573.14.1573.14.con.0001.CDS.735077.736102.rev	PATRIC	CDS	735077	736102	1026	-	FIG00000370	PLF_1573_00001310	PGF_00006394		341		Fructose-bisphosphate aldolase class II (EC 4.1.2.13)
Clavibacter reversed_comNCPPB2581	1573.14	1573.14.con.0001	fig|1573.14.peg.742	PATRIC.1573.14.1573.14.con.0001.CDS.736208.737587.rev	PATRIC	CDS	736208	737587	1380	-	FIG00000595	PLF_1573_00000498	PGF_00421757		459		DNA recombination protein RmuC
Clavibacter reversed_comNCPPB2581	1573.14	1573.14.con.0001	fig|1573.14.peg.743	PATRIC.1573.14.1573.14.con.0001.CDS.737655.738284.rev	PATRIC	CDS	737655	738284	630	-	FIG00008411	PLF_1573_00002387	PGF_00421560		209		DNA polymerase III epsilon subunit (EC 2.7.7.7)
Clavibacter reversed_comNCPPB2581	1573.14	1573.14.con.0001	fig|1573.14.peg.744	PATRIC.1573.14.1573.14.con.0001.CDS.738384.739454.fwd	PATRIC	CDS	738384	739454	1071	+	FIG00049915	PLF_1573_00000045	PGF_00007012		356		GTP-binding and nucleic acid-binding protein YchF
Clavibacter reversed_comNCPPB2581	1573.14	1573.14.con.0001	fig|1573.14.peg.745	PATRIC.1573.14.1573.14.con.0001.CDS.740101.740286.fwd	PATRIC	CDS	740101	740286	186	+					61		hypothetical protein
Clavibacter reversed_comNCPPB2581	1573.14	1573.14.con.0001	fig|1573.14.peg.746	PATRIC.1573.14.1573.14.con.0001.CDS.740655.741020.fwd	PATRIC	CDS	740655	741020	366	+					121		hypothetical protein
Clavibacter reversed_comNCPPB2581	1573.14	1573.14.con.0001	fig|1573.14.peg.747	PATRIC.1573.14.1573.14.con.0001.CDS.741017.741745.fwd	PATRIC	CDS	741017	741745	729	+			PGF_02426691		242		hypothetical protein
Clavibacter reversed_comNCPPB2581	1573.14	1573.14.con.0001	fig|1573.14.peg.748	PATRIC.1573.14.1573.14.con.0001.CDS.741742.743025.fwd	PATRIC	CDS	741742	743025	1284	+	FIG00638284		PGF_01073251		427		hypothetical protein
Clavibacter reversed_comNCPPB2581	1573.14	1573.14.con.0001	fig|1573.14.peg.749	PATRIC.1573.14.1573.14.con.0001.CDS.743018.743317.fwd	PATRIC	CDS	743018	743317	300	+		PLF_1573_00004582	PGF_01252802		99		hypothetical protein
Clavibacter reversed_comNCPPB2581	1573.14	1573.14.con.0001	fig|1573.14.peg.750	PATRIC.1573.14.1573.14.con.0001.CDS.743325.743888.rev	PATRIC	CDS	743325	743888	564	-		PLF_1573_00003976	PGF_01252321		187		hypothetical protein
Clavibacter reversed_comNCPPB2581	1573.14	1573.14.con.0001	fig|1573.14.peg.751	PATRIC.1573.14.1573.14.con.0001.CDS.744333.744533.fwd	PATRIC	CDS	744333	744533	201	+					66		hypothetical protein
Clavibacter reversed_comNCPPB2581	1573.14	1573.14.con.0001	fig|1573.14.peg.752	PATRIC.1573.14.1573.14.con.0001.CDS.744530.745210.fwd	PATRIC	CDS	744530	745210	681	+	FIG00638284		PGF_02348581		226		hypothetical protein
Clavibacter reversed_comNCPPB2581	1573.14	1573.14.con.0001	fig|1573.14.peg.753	PATRIC.1573.14.1573.14.con.0001.CDS.746027.746881.fwd	PATRIC	CDS	746027	746881	855	+			PGF_01797364		284		hypothetical protein
Clavibacter reversed_comNCPPB2581	1573.14	1573.14.con.0001	fig|1573.14.peg.754	PATRIC.1573.14.1573.14.con.0001.CDS.746881.748242.fwd	PATRIC	CDS	746881	748242	1362	+	FIG00638284				453		hypothetical protein
Clavibacter reversed_comNCPPB2581	1573.14	1573.14.con.0001	fig|1573.14.peg.755	PATRIC.1573.14.1573.14.con.0001.CDS.748239.749375.rev	PATRIC	CDS	748239	749375	1137	-	FIG00001670		PGF_00039221		378		Putative DNA methyltransferase
Clavibacter reversed_comNCPPB2581	1573.14	1573.14.con.0001	fig|1573.14.peg.756	PATRIC.1573.14.1573.14.con.0001.CDS.749563.749742.rev	PATRIC	CDS	749563	749742	180	-					59		hypothetical protein
Clavibacter reversed_comNCPPB2581	1573.14	1573.14.con.0001	fig|1573.14.peg.757	PATRIC.1573.14.1573.14.con.0001.CDS.750266.750817.rev	PATRIC	CDS	750266	750817	552	-			PGF_02349991		183		hypothetical protein
Clavibacter reversed_comNCPPB2581	1573.14	1573.14.con.0001	fig|1573.14.peg.758	PATRIC.1573.14.1573.14.con.0001.CDS.750873.751307.rev	PATRIC	CDS	750873	751307	435	-		PLF_1573_00004508	PGF_01252733		144		hypothetical protein
Clavibacter reversed_comNCPPB2581	1573.14	1573.14.con.0001	fig|1573.14.peg.759	PATRIC.1573.14.1573.14.con.0001.CDS.751365.751484.fwd	PATRIC	CDS	751365	751484	120	+					39		hypothetical protein
Clavibacter reversed_comNCPPB2581	1573.14	1573.14.con.0001	fig|1573.14.peg.760	PATRIC.1573.14.1573.14.con.0001.CDS.751602.752141.fwd	PATRIC	CDS	751602	752141	540	+	FIG00638284	PLF_1573_00003975	PGF_01252320		179		hypothetical protein
Clavibacter reversed_comNCPPB2581	1573.14	1573.14.con.0001	fig|1573.14.peg.761	PATRIC.1573.14.1573.14.con.0001.CDS.752374.754032.rev	PATRIC	CDS	752374	754032	1659	-			PGF_03667248		552		FIG00544428: hypothetical protein
Clavibacter reversed_comNCPPB2581	1573.14	1573.14.con.0001	fig|1573.14.peg.762	PATRIC.1573.14.1573.14.con.0001.CDS.754466.755233.rev	PATRIC	CDS	754466	755233	768	-	FIG01122160	PLF_1573_00000967	PGF_00093926		255		FIG00820755: hypothetical protein
Clavibacter reversed_comNCPPB2581	1573.14	1573.14.con.0001	fig|1573.14.peg.763	PATRIC.1573.14.1573.14.con.0001.CDS.755233.755790.rev	PATRIC	CDS	755233	755790	558	-	FIG00512059	PLF_1573_00002156	PGF_00332020		185		FIG00512060: hypothetical protein
Clavibacter reversed_comNCPPB2581	1573.14	1573.14.con.0001	fig|1573.14.peg.764	PATRIC.1573.14.1573.14.con.0001.CDS.755814.756506.rev	PATRIC	CDS	755814	756506	693	-	FIG00750264	PLF_1573_00000613	PGF_00033559		230		Phosphoglycerate mutase family protein
Clavibacter reversed_comNCPPB2581	1573.14	1573.14.con.0001	fig|1573.14.peg.765	PATRIC.1573.14.1573.14.con.0001.CDS.756557.757969.rev	PATRIC	CDS	756557	757969	1413	-	FIG00116138	PLF_1573_00000847	PGF_00071510		470		gamma-aminobutyrate (GABA) permease @ L-arginine permease
Clavibacter reversed_comNCPPB2581	1573.14	1573.14.con.0001	fig|1573.14.peg.766	PATRIC.1573.14.1573.14.con.0001.CDS.758181.758738.fwd	PATRIC	CDS	758181	758738	558	+	FIG00618007	PLF_1573_00002514	PGF_00056718		185		Thiol:disulfide oxidoreductase related to ResA
Clavibacter reversed_comNCPPB2581	1573.14	1573.14.con.0001	fig|1573.14.peg.767	PATRIC.1573.14.1573.14.con.0001.CDS.758940.759944.fwd	PATRIC	CDS	758940	759944	1005	+	FIG00017582		PGF_00010657		334		HNH endonuclease family protein
Clavibacter reversed_comNCPPB2581	1573.14	1573.14.con.0001	fig|1573.14.peg.768	PATRIC.1573.14.1573.14.con.0001.CDS.760001.760456.rev	PATRIC	CDS	760001	760456	456	-	FIG00795439	PLF_1573_00000275	PGF_01251634		151		Uncharacterized protein MJ0531
Clavibacter reversed_comNCPPB2581	1573.14	1573.14.con.0001	fig|1573.14.peg.769	PATRIC.1573.14.1573.14.con.0001.CDS.760459.761925.rev	PATRIC	CDS	760459	761925	1467	-	FIG01317251	PLF_1573_00001119	PGF_00052467		488		Amino acid permease-associated region
Clavibacter reversed_comNCPPB2581	1573.14	1573.14.con.0001	fig|1573.14.peg.770	PATRIC.1573.14.1573.14.con.0001.CDS.761991.762413.rev	PATRIC	CDS	761991	762413	423	-		PLF_1573_00002111	PGF_01251422		140		hypothetical protein
Clavibacter reversed_comNCPPB2581	1573.14	1573.14.con.0001	fig|1573.14.peg.771	PATRIC.1573.14.1573.14.con.0001.CDS.762634.763038.fwd	PATRIC	CDS	762634	763038	405	+		PLF_1573_00000966	PGF_01253410		134		hypothetical protein
Clavibacter reversed_comNCPPB2581	1573.14	1573.14.con.0001	fig|1573.14.peg.772	PATRIC.1573.14.1573.14.con.0001.CDS.763098.763661.fwd	PATRIC	CDS	763098	763661	564	+	FIG00511199	PLF_1573_00000965	PGF_00297115		187		FIG00511200: hypothetical protein
Clavibacter reversed_comNCPPB2581	1573.14	1573.14.con.0001	fig|1573.14.peg.773	PATRIC.1573.14.1573.14.con.0001.CDS.763677.764777.rev	PATRIC	CDS	763677	764777	1101	-	FIG00511576	PLF_1573_00002110	PGF_00241965		366		FIG00511577: hypothetical protein
Clavibacter reversed_comNCPPB2581	1573.14	1573.14.con.0001	fig|1573.14.peg.774	PATRIC.1573.14.1573.14.con.0001.CDS.764826.765380.fwd	PATRIC	CDS	764826	765380	555	+	FIG00989082	PLF_1573_00000440	PGF_00028083		184		Acetyltransferase, GNAT family
Clavibacter reversed_comNCPPB2581	1573.14	1573.14.con.0001	fig|1573.14.peg.775	PATRIC.1573.14.1573.14.con.0001.CDS.765400.765795.rev	PATRIC	CDS	765400	765795	396	-	FIG00511929	PLF_1573_00000964	PGF_00262104		131		FIG00511930: hypothetical protein
Clavibacter reversed_comNCPPB2581	1573.14	1573.14.con.0001	fig|1573.14.peg.776	PATRIC.1573.14.1573.14.con.0001.CDS.765907.766347.rev	PATRIC	CDS	765907	766347	441	-	FIG00000306	PLF_1573_00001713	PGF_00041788		146		Putative iron-sulfur cluster assembly scaffold protein for SUF system, SufE2
Clavibacter reversed_comNCPPB2581	1573.14	1573.14.con.0001	fig|1573.14.peg.777	PATRIC.1573.14.1573.14.con.0001.CDS.766344.767651.rev	PATRIC	CDS	766344	767651	1308	-	FIG00229199	PLF_1573_00002414	PGF_00420052		435		Cysteine desulfurase (EC 2.8.1.7), SufS subfamily
Clavibacter reversed_comNCPPB2581	1573.14	1573.14.con.0001	fig|1573.14.peg.778	PATRIC.1573.14.1573.14.con.0001.CDS.767756.768526.fwd	PATRIC	CDS	767756	768526	771	+	FIG01498729	PLF_1573_00000220	PGF_00419551		256		Copper resistance protein CopC
Clavibacter reversed_comNCPPB2581	1573.14	1573.14.con.0001	fig|1573.14.peg.779	PATRIC.1573.14.1573.14.con.0001.CDS.768552.768923.rev	PATRIC	CDS	768552	768923	372	-	FIG01317294	PLF_1573_00002531	PGF_00059670		123		Transcriptional regulator, MecI family
Clavibacter reversed_comNCPPB2581	1573.14	1573.14.con.0001	fig|1573.14.peg.780	PATRIC.1573.14.1573.14.con.0001.CDS.769049.769504.fwd	PATRIC	CDS	769049	769504	456	+	FIG00512612	PLF_1573_00000963	PGF_01253409		151		FIG00512614: hypothetical protein
Clavibacter reversed_comNCPPB2581	1573.14	1573.14.con.0001	fig|1573.14.peg.781	PATRIC.1573.14.1573.14.con.0001.CDS.769884.771092.fwd	PATRIC	CDS	769884	771092	1209	+	FIG00138538	PLF_1573_00002301	PGF_00053770		402		Aminomethyltransferase (glycine cleavage system T protein) (EC 2.1.2.10)
Clavibacter reversed_comNCPPB2581	1573.14	1573.14.con.0001	fig|1573.14.peg.782	PATRIC.1573.14.1573.14.con.0001.CDS.771089.771460.fwd	PATRIC	CDS	771089	771460	372	+	FIG00000296	PLF_1573_00001187	PGF_00008741		123		Glycine cleavage system H protein
Clavibacter reversed_comNCPPB2581	1573.14	1573.14.con.0001	fig|1573.14.peg.783	PATRIC.1573.14.1573.14.con.0001.CDS.771457.774432.fwd	PATRIC	CDS	771457	774432	2976	+	FIG00000700	PLF_1573_00000215	PGF_00008773		991		Glycine dehydrogenase [decarboxylating] (glycine cleavage system P protein) (EC 1.4.4.2)
Clavibacter reversed_comNCPPB2581	1573.14	1573.14.con.0001	fig|1573.14.peg.784	PATRIC.1573.14.1573.14.con.0001.CDS.774540.776162.rev	PATRIC	CDS	774540	776162	1623	-	FIG01324424	PLF_1573_00003974	PGF_00044310		540		Putative symporter YjcG
Clavibacter reversed_comNCPPB2581	1573.14	1573.14.con.0001	fig|1573.14.peg.785	PATRIC.1573.14.1573.14.con.0001.CDS.776159.776566.rev	PATRIC	CDS	776159	776566	408	-	FIG00994736	PLF_1573_00000676	PGF_00041941		135		Putative membrane protein (Fragment)
Clavibacter reversed_comNCPPB2581	1573.14	1573.14.con.0001	fig|1573.14.peg.786	PATRIC.1573.14.1573.14.con.0001.CDS.776674.777489.rev	PATRIC	CDS	776674	777489	816	-	FIG01956050	PLF_1573_00000433	PGF_00014458		271		Integral membrane protein
Clavibacter reversed_comNCPPB2581	1573.14	1573.14.con.0001	fig|1573.14.peg.787	PATRIC.1573.14.1573.14.con.0001.CDS.777499.777615.rev	PATRIC	CDS	777499	777615	117	-					38		hypothetical protein
Clavibacter reversed_comNCPPB2581	1573.14	1573.14.con.0001	fig|1573.14.peg.788	PATRIC.1573.14.1573.14.con.0001.CDS.777779.779608.fwd	PATRIC	CDS	777779	779608	1830	+	FIG00451095	PLF_1573_00000567	PGF_00026929		609		Oligopeptide ABC transporter, periplasmic oligopeptide-binding protein OppA (TC 3.A.1.5.1)
Clavibacter reversed_comNCPPB2581	1573.14	1573.14.con.0001	fig|1573.14.peg.789	PATRIC.1573.14.1573.14.con.0001.CDS.779787.781313.fwd	PATRIC	CDS	779787	781313	1527	+	FIG00945384	PLF_1573_00000570	PGF_00027022		508		Oligopeptide transport system permease protein OppB (TC 3.A.1.5.1)
Clavibacter reversed_comNCPPB2581	1573.14	1573.14.con.0001	fig|1573.14.peg.790	PATRIC.1573.14.1573.14.con.0001.CDS.781317.782510.fwd	PATRIC	CDS	781317	782510	1194	+	FIG00455853	PLF_1573_00000574	PGF_00027047		397		Oligopeptide transport system permease protein OppC (TC 3.A.1.5.1)
Clavibacter reversed_comNCPPB2581	1573.14	1573.14.con.0001	fig|1573.14.peg.791	PATRIC.1573.14.1573.14.con.0001.CDS.782564.783169.rev	PATRIC	CDS	782564	783169	606	-	FIG01956050	PLF_1573_00001461	PGF_00014664		201		Integral membrane protein
Clavibacter reversed_comNCPPB2581	1573.14	1573.14.con.0001	fig|1573.14.peg.792	PATRIC.1573.14.1573.14.con.0001.CDS.783241.784932.fwd	PATRIC	CDS	783241	784932	1692	+	FIG00014907	PLF_1573_00002314	PGF_00423514		563		Dipeptide transport ATP-binding protein DppD (TC 3.A.1.5.2)
Clavibacter reversed_comNCPPB2581	1573.14	1573.14.con.0001	fig|1573.14.peg.793	PATRIC.1573.14.1573.14.con.0001.CDS.785031.786884.fwd	PATRIC	CDS	785031	786884	1854	+	FIG00451095	PLF_1573_00000566	PGF_00026929		617		Oligopeptide ABC transporter, periplasmic oligopeptide-binding protein OppA (TC 3.A.1.5.1)
Clavibacter reversed_comNCPPB2581	1573.14	1573.14.con.0001	fig|1573.14.peg.794	PATRIC.1573.14.1573.14.con.0001.CDS.786999.788906.fwd	PATRIC	CDS	786999	788906	1908	+	FIG00000268	PLF_1573_00001317	PGF_00007041		635		GTP-binding protein TypA/BipA
Clavibacter reversed_comNCPPB2581	1573.14	1573.14.con.0001	fig|1573.14.peg.795	PATRIC.1573.14.1573.14.con.0001.CDS.788961.789422.fwd	PATRIC	CDS	788961	789422	462	+	FIG00511433	PLF_1573_00002109	PGF_01251420		153		FIG00511434: hypothetical protein
Clavibacter reversed_comNCPPB2581	1573.14	1573.14.con.0001	fig|1573.14.peg.796	PATRIC.1573.14.1573.14.con.0001.CDS.789463.790803.rev	PATRIC	CDS	789463	790803	1341	-	FIG00137529	PLF_1573_00001301	PGF_00004658		446		Ferrous iron transport peroxidase EfeB
Clavibacter reversed_comNCPPB2581	1573.14	1573.14.con.0001	fig|1573.14.peg.797	PATRIC.1573.14.1573.14.con.0001.CDS.790803.792014.rev	PATRIC	CDS	790803	792014	1212	-	FIG00137588	PLF_1573_00001299	PGF_00004651		403		Ferrous iron transport periplasmic protein EfeO, contains peptidase-M75 domain and (frequently) cupredoxin-like domain
Clavibacter reversed_comNCPPB2581	1573.14	1573.14.con.0001	fig|1573.14.peg.798	PATRIC.1573.14.1573.14.con.0001.CDS.792092.792973.rev	PATRIC	CDS	792092	792973	882	-	FIG00002587	PLF_1573_00001300	PGF_00004654		293		Ferrous iron transport permease EfeU
Clavibacter reversed_comNCPPB2581	1573.14	1573.14.con.0001	fig|1573.14.peg.799	PATRIC.1573.14.1573.14.con.0001.CDS.793152.794510.fwd	PATRIC	CDS	793152	794510	1359	+	FIG00023524	PLF_1573_00001491	PGF_00016360		452		1D-myo-inositol 2-acetamido-2-deoxy-alpha-D-glucopyranoside deacetylase (EC 3.5.1.103)
Clavibacter reversed_comNCPPB2581	1573.14	1573.14.con.0001	fig|1573.14.peg.800	PATRIC.1573.14.1573.14.con.0001.CDS.794551.794871.fwd	PATRIC	CDS	794551	794871	321	+	FIG00551095	PLF_1573_00000015	PGF_00425425		106		4Fe-4S ferredoxin, iron-sulfur binding
Clavibacter reversed_comNCPPB2581	1573.14	1573.14.con.0001	fig|1573.14.peg.801	PATRIC.1573.14.1573.14.con.0001.CDS.794877.795989.fwd	PATRIC	CDS	794877	795989	1113	+	FIG00001368	PLF_1573_00001575	PGF_00024232		370		N-succinyl-L,L-diaminopimelate aminotransferase (EC 2.6.1.17), type 2
Clavibacter reversed_comNCPPB2581	1573.14	1573.14.con.0001	fig|1573.14.peg.802	PATRIC.1573.14.1573.14.con.0001.CDS.796151.797476.fwd	PATRIC	CDS	796151	797476	1326	+	FIG00130344	PLF_1573_00001214	PGF_00418112		441		Citrate synthase (si) (EC 2.3.3.1)
Clavibacter reversed_comNCPPB2581	1573.14	1573.14.con.0001	fig|1573.14.peg.803	PATRIC.1573.14.1573.14.con.0001.CDS.797634.805211.fwd	PATRIC	CDS	797634	805211	7578	+	FIG01388883	PLF_1573_00001303	PGF_00004693		2525		Fibronectin type III domain protein
Clavibacter reversed_comNCPPB2581	1573.14	1573.14.con.0001	fig|1573.14.peg.804	PATRIC.1573.14.1573.14.con.0001.CDS.805208.806317.fwd	PATRIC	CDS	805208	806317	1110	+	FIG00006676	PLF_1573_00000137	PGF_00002674		369		FIG022979: MoxR-like ATPases
Clavibacter reversed_comNCPPB2581	1573.14	1573.14.con.0001	fig|1573.14.peg.805	PATRIC.1573.14.1573.14.con.0001.CDS.806314.807807.fwd	PATRIC	CDS	806314	807807	1494	+	FIG00002343	PLF_1573_00001540	PGF_00425783		497		FIG002343: hypothetical protein
Clavibacter reversed_comNCPPB2581	1573.14	1573.14.con.0001	fig|1573.14.peg.806	PATRIC.1573.14.1573.14.con.0001.CDS.807804.810296.fwd	PATRIC	CDS	807804	810296	2493	+	FIG00511982	PLF_1573_00001901	PGF_01251340		830		Transglutaminase-like enzymes, putative cysteine proteases
Clavibacter reversed_comNCPPB2581	1573.14	1573.14.con.0001	fig|1573.14.peg.807	PATRIC.1573.14.1573.14.con.0001.CDS.810441.813761.fwd	PATRIC	CDS	810441	813761	3321	+	FIG00511569	PLF_1573_00000984	PGF_00280693		1106		FIG00511571: hypothetical protein
Clavibacter reversed_comNCPPB2581	1573.14	1573.14.con.0001	fig|1573.14.peg.808	PATRIC.1573.14.1573.14.con.0001.CDS.813751.814761.rev	PATRIC	CDS	813751	814761	1011	-	FIG00229485	PLF_1573_00000422	PGF_00013341		336		Hypothetical protein of L-Asparaginase type 2-like superfamily
Clavibacter reversed_comNCPPB2581	1573.14	1573.14.con.0001	fig|1573.14.peg.809	PATRIC.1573.14.1573.14.con.0001.CDS.814761.816176.rev	PATRIC	CDS	814761	816176	1416	-	FIG00006767	PLF_1573_00002356	PGF_00007162		471		Gamma-aminobutyrate:alpha-ketoglutarate aminotransferase (EC 2.6.1.19)
Clavibacter reversed_comNCPPB2581	1573.14	1573.14.con.0001	fig|1573.14.peg.810	PATRIC.1573.14.1573.14.con.0001.CDS.816248.816733.fwd	PATRIC	CDS	816248	816733	486	+	FIG00948612	PLF_1573_00002441	PGF_00027601		161		OsmC/Ohr family protein
Clavibacter reversed_comNCPPB2581	1573.14	1573.14.con.0001	fig|1573.14.peg.811	PATRIC.1573.14.1573.14.con.0001.CDS.816863.817885.fwd	PATRIC	CDS	816863	817885	1023	+	FIG01029393	PLF_1573_00002834	PGF_00003758		340		FKBP-type peptidyl-prolyl cis-trans isomerases 1
Clavibacter reversed_comNCPPB2581	1573.14	1573.14.con.0001	fig|1573.14.peg.812	PATRIC.1573.14.1573.14.con.0001.CDS.817894.818976.fwd	PATRIC	CDS	817894	818976	1083	+	FIG00000401	PLF_1573_00000200	PGF_00425993		360		1-deoxy-D-xylulose 5-phosphate reductoisomerase (EC 1.1.1.267)
Clavibacter reversed_comNCPPB2581	1573.14	1573.14.con.0001	fig|1573.14.peg.813	PATRIC.1573.14.1573.14.con.0001.CDS.819130.819720.rev	PATRIC	CDS	819130	819720	591	-	FIG00638284	PLF_1573_00000066	PGF_01253299		196		hypothetical protein
Clavibacter reversed_comNCPPB2581	1573.14	1573.14.con.0001	fig|1573.14.peg.814	PATRIC.1573.14.1573.14.con.0001.CDS.819717.820985.rev	PATRIC	CDS	819717	820985	1269	-	FIG00512008	PLF_1573_00000651	PGF_01253298		422		Protein serine/threonine kinase
Clavibacter reversed_comNCPPB2581	1573.14	1573.14.con.0001	fig|1573.14.peg.815	PATRIC.1573.14.1573.14.con.0001.CDS.821122.822546.fwd	PATRIC	CDS	821122	822546	1425	+	FIG00002803	PLF_1573_00000340	PGF_00015189		474		Intramembrane protease RasP/YluC, implicated in cell division based on FtsL cleavage
Clavibacter reversed_comNCPPB2581	1573.14	1573.14.con.0001	fig|1573.14.peg.816	PATRIC.1573.14.1573.14.con.0001.CDS.822690.823814.fwd	PATRIC	CDS	822690	823814	1125	+	FIG00000449	PLF_1573_00001196	PGF_00426236		374		1-hydroxy-2-methyl-2-(E)-butenyl 4-diphosphate synthase (EC 1.17.7.1)
Clavibacter reversed_comNCPPB2581	1573.14	1573.14.con.0001	fig|1573.14.peg.817	PATRIC.1573.14.1573.14.con.0001.CDS.823921.824952.fwd	PATRIC	CDS	823921	824952	1032	+	FIG00152177	PLF_1573_00001381	PGF_00420609		343		3-oxoacyl-[ACP] synthase III in alkane synthesis cluster
Clavibacter reversed_comNCPPB2581	1573.14	1573.14.con.0001	fig|1573.14.peg.818	PATRIC.1573.14.1573.14.con.0001.CDS.824960.827626.fwd	PATRIC	CDS	824960	827626	2667	+	FIG00739596	PLF_1573_00001365	PGF_00010919		888		Haloalkane dehalogenase-like protein / AMP-dependent synthetase/ligase in alkane synthesis cluster
Clavibacter reversed_comNCPPB2581	1573.14	1573.14.con.0001	fig|1573.14.peg.819	PATRIC.1573.14.1573.14.con.0001.CDS.827623.828624.fwd	PATRIC	CDS	827623	828624	1002	+	FIG00029869	PLF_1573_00001579	PGF_00024362		333		NAD(P)H steroid dehydrogenase-like protein in alkane synthesis cluster
Clavibacter reversed_comNCPPB2581	1573.14	1573.14.con.0001	fig|1573.14.peg.820	PATRIC.1573.14.1573.14.con.0001.CDS.828656.830428.fwd	PATRIC	CDS	828656	830428	1773	+	FIG00000069	PLF_1573_00001690	PGF_00037587		590		Prolyl-tRNA synthetase (EC 6.1.1.15), bacterial type
Clavibacter reversed_comNCPPB2581	1573.14	1573.14.con.0001	fig|1573.14.peg.821	PATRIC.1573.14.1573.14.con.0001.CDS.830514.831521.fwd	PATRIC	CDS	830514	831521	1008	+	FIG00000168	PLF_1573_00001857	PGF_00057485		335		Transcription termination protein NusA
Clavibacter reversed_comNCPPB2581	1573.14	1573.14.con.0001	fig|1573.14.peg.822	PATRIC.1573.14.1573.14.con.0001.CDS.831962.834796.fwd	PATRIC	CDS	831962	834796	2835	+	FIG00000102	PLF_1573_00000798	PGF_00060435		944		Translation initiation factor 2
Clavibacter reversed_comNCPPB2581	1573.14	1573.14.con.0001	fig|1573.14.peg.823	PATRIC.1573.14.1573.14.con.0001.CDS.834924.835448.fwd	PATRIC	CDS	834924	835448	525	+	FIG00000164	PLF_1573_00001776	PGF_00048943		174		Ribosome-binding factor A
Clavibacter reversed_comNCPPB2581	1573.14	1573.14.con.0001	fig|1573.14.peg.824	PATRIC.1573.14.1573.14.con.0001.CDS.835492.836370.rev	PATRIC	CDS	835492	836370	879	-	FIG00000395	PLF_1573_00000153	PGF_00000416		292		A/G-specific adenine glycosylase (EC 3.2.2.-)
Clavibacter reversed_comNCPPB2581	1573.14	1573.14.con.0001	fig|1573.14.peg.825	PATRIC.1573.14.1573.14.con.0001.CDS.836409.836975.fwd	PATRIC	CDS	836409	836975	567	+	FIG00000995	PLF_1573_00001957	PGF_01251345		188		Uridine kinase (EC 2.7.1.48)
Clavibacter reversed_comNCPPB2581	1573.14	1573.14.con.0001	fig|1573.14.peg.826	PATRIC.1573.14.1573.14.con.0001.CDS.837020.838015.rev	PATRIC	CDS	837020	838015	996	-	FIG00034973	PLF_1573_00001090	PGF_00060292		331		2-dehydropantoate 2-reductase (EC 1.1.1.169)
Clavibacter reversed_comNCPPB2581	1573.14	1573.14.con.0001	fig|1573.14.peg.827	PATRIC.1573.14.1573.14.con.0001.CDS.838102.839061.fwd	PATRIC	CDS	838102	839061	960	+	FIG01016270	PLF_1573_00002246	PGF_00413295		319		tRNA pseudouridine synthase B (EC 5.4.99.25)
Clavibacter reversed_comNCPPB2581	1573.14	1573.14.con.0001	fig|1573.14.peg.828	PATRIC.1573.14.1573.14.con.0001.CDS.839058.839426.fwd	PATRIC	CDS	839058	839426	369	+	FIG00511743	PLF_1573_00001024	PGF_00407708		122		putative integral membrane protein
Clavibacter reversed_comNCPPB2581	1573.14	1573.14.con.0001	fig|1573.14.peg.829	PATRIC.1573.14.1573.14.con.0001.CDS.839465.839926.fwd	PATRIC	CDS	839465	839926	462	+	FIG00761799	PLF_1573_00000426	PGF_00014532		153		Integral membrane protein
Clavibacter reversed_comNCPPB2581	1573.14	1573.14.con.0001	fig|1573.14.peg.830	PATRIC.1573.14.1573.14.con.0001.CDS.839929.840861.fwd	PATRIC	CDS	839929	840861	933	+	FIG00000220	PLF_1573_00000370	PGF_00003765		310		FMN adenylyltransferase (EC 2.7.7.2) / Riboflavin kinase (EC 2.7.1.26)
Clavibacter reversed_comNCPPB2581	1573.14	1573.14.con.0001	fig|1573.14.peg.831	PATRIC.1573.14.1573.14.con.0001.CDS.840858.841559.rev	PATRIC	CDS	840858	841559	702	-	FIG00511179	PLF_1573_00001978	PGF_01251346		233		FIG00511183: hypothetical protein
Clavibacter reversed_comNCPPB2581	1573.14	1573.14.con.0001	fig|1573.14.peg.832	PATRIC.1573.14.1573.14.con.0001.CDS.841654.842859.fwd	PATRIC	CDS	841654	842859	1206	+		PLF_1573_00002155	PGF_00327283		401		MFS transporter
Clavibacter reversed_comNCPPB2581	1573.14	1573.14.con.0001	fig|1573.14.peg.833	PATRIC.1573.14.1573.14.con.0001.CDS.842878.843816.rev	PATRIC	CDS	842878	843816	939	-	FIG00512391	PLF_1573_00001751	PGF_00046817		312		ROK family sugar kinase or transcriptional regulator
Clavibacter reversed_comNCPPB2581	1573.14	1573.14.con.0001	fig|1573.14.peg.834	PATRIC.1573.14.1573.14.con.0001.CDS.843990.844763.fwd	PATRIC	CDS	843990	844763	774	+	FIG00512249	PLF_1573_00002125	PGF_01251431		257		FIG00512250: hypothetical protein
Clavibacter reversed_comNCPPB2581	1573.14	1573.14.con.0001	fig|1573.14.peg.835	PATRIC.1573.14.1573.14.con.0001.CDS.844849.846375.fwd	PATRIC	CDS	844849	846375	1527	+	FIG01366027	PLF_1573_00000679	PGF_00042408		508		Putative nucleoside-diphosphate-sugar epimerase
Clavibacter reversed_comNCPPB2581	1573.14	1573.14.con.0001	fig|1573.14.peg.836	PATRIC.1573.14.1573.14.con.0001.CDS.846372.846812.fwd	PATRIC	CDS	846372	846812	441	+	FIG00511344	PLF_1573_00000849	PGF_01253330		146		FIG00511348: hypothetical protein
Clavibacter reversed_comNCPPB2581	1573.14	1573.14.con.0001	fig|1573.14.peg.837	PATRIC.1573.14.1573.14.con.0001.CDS.846889.847488.fwd	PATRIC	CDS	846889	847488	600	+	FIG00638284	PLF_1573_00002126	PGF_01251432		199		hypothetical protein
Clavibacter reversed_comNCPPB2581	1573.14	1573.14.con.0001	fig|1573.14.peg.838	PATRIC.1573.14.1573.14.con.0001.CDS.847485.848426.rev	PATRIC	CDS	847485	848426	942	-	FIG00511438	PLF_1573_00001868	PGF_00058854		313		Transcriptional regulator, AcrR family
Clavibacter reversed_comNCPPB2581	1573.14	1573.14.con.0001	fig|1573.14.peg.839	PATRIC.1573.14.1573.14.con.0001.CDS.848520.850661.fwd	PATRIC	CDS	848520	850661	2142	+	FIG00998995	PLF_1573_00000145	PGF_00037359		713		Alanyl dipeptidyl peptidase
Clavibacter reversed_comNCPPB2581	1573.14	1573.14.con.0001	fig|1573.14.peg.840	PATRIC.1573.14.1573.14.con.0001.CDS.850933.851229.fwd	PATRIC	CDS	850933	851229	297	+			PGF_00096326		98		hypothetical protein
Clavibacter reversed_comNCPPB2581	1573.14	1573.14.con.0001	fig|1573.14.peg.841	PATRIC.1573.14.1573.14.con.0001.CDS.851316.852479.fwd	PATRIC	CDS	851316	852479	1164	+	FIG00076542	PLF_1573_00002427	PGF_00023791		387		N-acetylglucosamine-6-phosphate deacetylase (EC 3.5.1.25)
Clavibacter reversed_comNCPPB2581	1573.14	1573.14.con.0001	fig|1573.14.peg.842	PATRIC.1573.14.1573.14.con.0001.CDS.852537.853286.rev	PATRIC	CDS	852537	853286	750	-	FIG00511656	PLF_1573_00000850	PGF_01253332		249		FIG00511658: hypothetical protein
Clavibacter reversed_comNCPPB2581	1573.14	1573.14.con.0001	fig|1573.14.peg.843	PATRIC.1573.14.1573.14.con.0001.CDS.853400.855154.fwd	PATRIC	CDS	853400	855154	1755	+	FIG00001377	PLF_1573_00001744	PGF_00045997		584		Pyruvate oxidase [ubiquinone, cytochrome] (EC 1.2.2.2)
Clavibacter reversed_comNCPPB2581	1573.14	1573.14.con.0001	fig|1573.14.peg.844	PATRIC.1573.14.1573.14.con.0001.CDS.855211.855528.fwd	PATRIC	CDS	855211	855528	318	+	FIG00027695	PLF_1573_00000985	PGF_01253420		105		Antibiotic biosynthesis monooxygenase
Clavibacter reversed_comNCPPB2581	1573.14	1573.14.con.0001	fig|1573.14.peg.845	PATRIC.1573.14.1573.14.con.0001.CDS.855588.856154.fwd	PATRIC	CDS	855588	856154	567	+		PLF_1573_00004329	PGF_00300121		188		hypothetical protein
Clavibacter reversed_comNCPPB2581	1573.14	1573.14.con.0001	fig|1573.14.peg.846	PATRIC.1573.14.1573.14.con.0001.CDS.856151.856636.fwd	PATRIC	CDS	856151	856636	486	+					161		hypothetical protein
Clavibacter reversed_comNCPPB2581	1573.14	1573.14.con.0001	fig|1573.14.peg.847	PATRIC.1573.14.1573.14.con.0001.CDS.856614.857654.rev	PATRIC	CDS	856614	857654	1041	-	FIG01007502	PLF_1573_00001144	PGF_00037648		346		Alcohol dehydrogenase (EC 1.1.1.1)
Clavibacter reversed_comNCPPB2581	1573.14	1573.14.con.0001	fig|1573.14.peg.848	PATRIC.1573.14.1573.14.con.0001.CDS.858082.858873.rev	PATRIC	CDS	858082	858873	792	-	FIG00512128	PLF_1573_00000282	PGF_01251658		263		Lipase/esterase
Clavibacter reversed_comNCPPB2581	1573.14	1573.14.con.0001	fig|1573.14.peg.849	PATRIC.1573.14.1573.14.con.0001.CDS.858873.860021.rev	PATRIC	CDS	858873	860021	1149	-	FIG00511120	PLF_1573_00001979	PGF_00251055		382		FIG00511122: hypothetical protein
Clavibacter reversed_comNCPPB2581	1573.14	1573.14.con.0001	fig|1573.14.peg.850	PATRIC.1573.14.1573.14.con.0001.CDS.860311.862446.fwd	PATRIC	CDS	860311	862446	2136	+	FIG01192570	PLF_1573_00000050	PGF_00421281		711		DNA helicase
Clavibacter reversed_comNCPPB2581	1573.14	1573.14.con.0001	fig|1573.14.peg.851	PATRIC.1573.14.1573.14.con.0001.CDS.862588.863478.rev	PATRIC	CDS	862588	863478	891	-	FIG00638284	PLF_1573_00004689	PGF_01252900		296		hypothetical protein
Clavibacter reversed_comNCPPB2581	1573.14	1573.14.con.0001	fig|1573.14.peg.852	PATRIC.1573.14.1573.14.con.0001.CDS.863688.864692.fwd	PATRIC	CDS	863688	864692	1005	+	FIG00638284		PGF_00092472		334		hypothetical protein
Clavibacter reversed_comNCPPB2581	1573.14	1573.14.con.0001	fig|1573.14.peg.853	PATRIC.1573.14.1573.14.con.0001.CDS.864708.866078.rev	PATRIC	CDS	864708	866078	1371	-	FIG00009989	PLF_1573_00001592	PGF_00025491		456		Niacin transporter NiaP
Clavibacter reversed_comNCPPB2581	1573.14	1573.14.con.0001	fig|1573.14.peg.854	PATRIC.1573.14.1573.14.con.0001.CDS.866191.867081.rev	PATRIC	CDS	866191	867081	891	-	FIG00511352	PLF_1573_00000771	PGF_00058263		296		Transcriptional regulator
Clavibacter reversed_comNCPPB2581	1573.14	1573.14.con.0001	fig|1573.14.peg.855	PATRIC.1573.14.1573.14.con.0001.CDS.867254.869509.rev	PATRIC	CDS	867254	869509	2256	-	FIG00149125	PLF_1573_00000052	PGF_00012964		751		Hydroxymethylpyrimidine phosphate kinase ThiD (EC 2.7.4.7)
Clavibacter reversed_comNCPPB2581	1573.14	1573.14.con.0001	fig|1573.14.peg.856	PATRIC.1573.14.1573.14.con.0001.CDS.869506.870330.rev	PATRIC	CDS	869506	870330	825	-	FIG00000957	PLF_1573_00001434	PGF_00012908		274		Hydroxyethylthiazole kinase (EC 2.7.1.50)
Clavibacter reversed_comNCPPB2581	1573.14	1573.14.con.0001	fig|1573.14.peg.857	PATRIC.1573.14.1573.14.con.0001.CDS.870476.872641.rev	PATRIC	CDS	870476	872641	2166	-	FIG00614142	PLF_1573_00001691	PGF_00037836		721		Protease II (EC 3.4.21.83)
Clavibacter reversed_comNCPPB2581	1573.14	1573.14.con.0001	fig|1573.14.peg.858	PATRIC.1573.14.1573.14.con.0001.CDS.872744.872917.rev	PATRIC	CDS	872744	872917	174	-					57		hypothetical membrane protein
Clavibacter reversed_comNCPPB2581	1573.14	1573.14.con.0001	fig|1573.14.peg.859	PATRIC.1573.14.1573.14.con.0001.CDS.873223.873402.rev	PATRIC	CDS	873223	873402	180	-					59		hypothetical protein
Clavibacter reversed_comNCPPB2581	1573.14	1573.14.con.0001	fig|1573.14.peg.860	PATRIC.1573.14.1573.14.con.0001.CDS.873445.874914.rev	PATRIC	CDS	873445	874914	1470	-	FIG01418635	PLF_1573_00002252	PGF_00414518		489		uncharacterized protein probably involved in trehalose biosynthesis
Clavibacter reversed_comNCPPB2581	1573.14	1573.14.con.0001	fig|1573.14.peg.861	PATRIC.1573.14.1573.14.con.0001.CDS.874918.875187.rev	PATRIC	CDS	874918	875187	270	-	FIG01441398	PLF_1573_00001564	PGF_00023531		89		Mycoredoxin (EC 1.20.4.3)
Clavibacter reversed_comNCPPB2581	1573.14	1573.14.con.0001	fig|1573.14.peg.862	PATRIC.1573.14.1573.14.con.0001.CDS.875301.876587.rev	PATRIC	CDS	875301	876587	1287	-	FIG00511419	PLF_1573_00000642	PGF_00037449		428		Probable xylitol oxidase (EC 1.1.3.41)
Clavibacter reversed_comNCPPB2581	1573.14	1573.14.con.0001	fig|1573.14.peg.863	PATRIC.1573.14.1573.14.con.0001.CDS.876722.879790.rev	PATRIC	CDS	876722	879790	3069	-	FIG00001548	PLF_1573_00000230	PGF_00401664		1022		Beta-galactosidase (EC 3.2.1.23) (Lactase)
Clavibacter reversed_comNCPPB2581	1573.14	1573.14.con.0001	fig|1573.14.peg.864	PATRIC.1573.14.1573.14.con.0001.CDS.879973.880941.rev	PATRIC	CDS	879973	880941	969	-	FIG00512219	PLF_1573_00000758	PGF_00054880		322		Sugar transport system permease protein
Clavibacter reversed_comNCPPB2581	1573.14	1573.14.con.0001	fig|1573.14.peg.865	PATRIC.1573.14.1573.14.con.0001.CDS.880938.881924.rev	PATRIC	CDS	880938	881924	987	-	FIG00512113	PLF_1573_00000635	PGF_00035863		328		Predicted galacto-N-biose-/lacto-N-biose I ABC transporter, permease component 1
Clavibacter reversed_comNCPPB2581	1573.14	1573.14.con.0001	fig|1573.14.peg.866	PATRIC.1573.14.1573.14.con.0001.CDS.881921.883273.rev	PATRIC	CDS	881921	883273	1353	-	FIG00135494	PLF_1573_00000628	PGF_00035108		450		Possible alpha-xyloside ABC transporter, substrate-binding component
Clavibacter reversed_comNCPPB2581	1573.14	1573.14.con.0001	fig|1573.14.peg.867	PATRIC.1573.14.1573.14.con.0001.CDS.883395.883655.rev	PATRIC	CDS	883395	883655	261	-	FIG00512162	PLF_1573_00002643	PGF_01251572		86		FIG00512163: hypothetical protein
Clavibacter reversed_comNCPPB2581	1573.14	1573.14.con.0001	fig|1573.14.peg.868	PATRIC.1573.14.1573.14.con.0001.CDS.883839.884327.fwd	PATRIC	CDS	883839	884327	489	+		PLF_1573_00000851	PGF_01253333		162		hypothetical protein
Clavibacter reversed_comNCPPB2581	1573.14	1573.14.con.0001	fig|1573.14.peg.869	PATRIC.1573.14.1573.14.con.0001.CDS.884359.885810.fwd	PATRIC	CDS	884359	885810	1452	+	FIG00511297	PLF_1573_00001305	PGF_01251296		483		Flotillin-like protein
Clavibacter reversed_comNCPPB2581	1573.14	1573.14.con.0001	fig|1573.14.peg.870	PATRIC.1573.14.1573.14.con.0001.CDS.885860.887074.fwd	PATRIC	CDS	885860	887074	1215	+		PLF_1573_00001980	PGF_00251055		404		Antibiotic efflux protein
Clavibacter reversed_comNCPPB2581	1573.14	1573.14.con.0001	fig|1573.14.peg.871	PATRIC.1573.14.1573.14.con.0001.CDS.887090.887971.rev	PATRIC	CDS	887090	887971	882	-	FIG00000664	PLF_1573_00000452	PGF_00004355		293		Ferredoxin subunits of nitrite reductase and ring-hydroxylating dioxygenases
Clavibacter reversed_comNCPPB2581	1573.14	1573.14.con.0001	fig|1573.14.peg.872	PATRIC.1573.14.1573.14.con.0001.CDS.888075.888806.rev	PATRIC	CDS	888075	888806	732	-	FIG00001540	PLF_1573_00000456	PGF_00416292		243		3',5'-cyclic-nucleotide phosphodiesterase (EC 3.1.4.17)
Clavibacter reversed_comNCPPB2581	1573.14	1573.14.con.0001	fig|1573.14.peg.873	PATRIC.1573.14.1573.14.con.0001.CDS.888925.889821.rev	PATRIC	CDS	888925	889821	897	-	FIG00621114	PLF_1573_00001230	PGF_00422860		298		Dehydrogenases with different specificities (related to short-chain alcohol dehydrogenases)
Clavibacter reversed_comNCPPB2581	1573.14	1573.14.con.0001	fig|1573.14.peg.874	PATRIC.1573.14.1573.14.con.0001.CDS.889868.890164.rev	PATRIC	CDS	889868	890164	297	-	FIG00511732	PLF_1573_00001981	PGF_00388189		98		FIG00511733: hypothetical protein
Clavibacter reversed_comNCPPB2581	1573.14	1573.14.con.0001	fig|1573.14.peg.875	PATRIC.1573.14.1573.14.con.0001.CDS.890161.890445.rev	PATRIC	CDS	890161	890445	285	-	FIG00511966	PLF_1573_00001982	PGF_01251347		94		FIG00511967: hypothetical protein
Clavibacter reversed_comNCPPB2581	1573.14	1573.14.con.0001	fig|1573.14.peg.876	PATRIC.1573.14.1573.14.con.0001.CDS.890535.890687.rev	PATRIC	CDS	890535	890687	153	-	FIG00511754	PLF_1573_00002154	PGF_01251449		50		FIG00511755: hypothetical protein
Clavibacter reversed_comNCPPB2581	1573.14	1573.14.con.0001	fig|1573.14.peg.877	PATRIC.1573.14.1573.14.con.0001.CDS.890689.891000.rev	PATRIC	CDS	890689	891000	312	-	FIG00512115	PLF_1573_00002128	PGF_01251434		103		FIG00512117: hypothetical protein
Clavibacter reversed_comNCPPB2581	1573.14	1573.14.con.0001	fig|1573.14.peg.878	PATRIC.1573.14.1573.14.con.0001.CDS.891212.892801.fwd	PATRIC	CDS	891212	892801	1590	+	FIG00148785	PLF_1573_00001810	PGF_00051946		529		Siderophore biosynthesis L-2,4-diaminobutyrate decarboxylase
Clavibacter reversed_comNCPPB2581	1573.14	1573.14.con.0001	fig|1573.14.peg.879	PATRIC.1573.14.1573.14.con.0001.CDS.892798.894168.fwd	PATRIC	CDS	892798	894168	1371	+	FIG00148941	PLF_1573_00000742	PGF_00051965		456		Siderophore biosynthesis protein, monooxygenase
Clavibacter reversed_comNCPPB2581	1573.14	1573.14.con.0001	fig|1573.14.peg.880	PATRIC.1573.14.1573.14.con.0001.CDS.894165.896666.fwd	PATRIC	CDS	894165	896666	2502	+	FIG00148795	PLF_1573_00000107	PGF_00422984		833		Desferrioxamine E biosynthesis protein DesD @ Siderophore synthetase superfamily, group C @ Siderophore synthetase component, ligase
Clavibacter reversed_comNCPPB2581	1573.14	1573.14.con.0001	fig|1573.14.peg.881	PATRIC.1573.14.1573.14.con.0001.CDS.896741.897199.rev	PATRIC	CDS	896741	897199	459	-	FIG01841510	PLF_1573_00001378	PGF_00013970		152		18 kDa antigen 2
Clavibacter reversed_comNCPPB2581	1573.14	1573.14.con.0001	fig|1573.14.peg.882	PATRIC.1573.14.1573.14.con.0001.CDS.897322.897672.rev	PATRIC	CDS	897322	897672	351	-	FIG00512394	PLF_1573_00001983	PGF_01251348		116		FIG00512395: hypothetical protein
Clavibacter reversed_comNCPPB2581	1573.14	1573.14.con.0001	fig|1573.14.peg.883	PATRIC.1573.14.1573.14.con.0001.CDS.897802.898494.fwd	PATRIC	CDS	897802	898494	693	+	FIG00511631	PLF_1573_00000741	PGF_00051590		230		Short-chain dehydrogenase
Clavibacter reversed_comNCPPB2581	1573.14	1573.14.con.0001	fig|1573.14.peg.884	PATRIC.1573.14.1573.14.con.0001.CDS.899207.900151.fwd	PATRIC	CDS	899207	900151	945	+	FIG00122148	PLF_1573_00000986	PGF_00371488		314		Isoflavone reductase homolog P3 (EC 1.3.1.-)
Clavibacter reversed_comNCPPB2581	1573.14	1573.14.con.0001	fig|1573.14.peg.885	PATRIC.1573.14.1573.14.con.0001.CDS.900317.901336.fwd	PATRIC	CDS	900317	901336	1020	+	FIG00005027	PLF_1573_00002484	PGF_00042843		339		Putative oxidoreductase YncB
Clavibacter reversed_comNCPPB2581	1573.14	1573.14.con.0001	fig|1573.14.peg.886	PATRIC.1573.14.1573.14.con.0001.CDS.902125.903825.rev	PATRIC	CDS	902125	903825	1701	-	FIG00638284	PLF_1573_00003084	PGF_01251758		566		hypothetical protein
Clavibacter reversed_comNCPPB2581	1573.14	1573.14.con.0001	fig|1573.14.peg.887	PATRIC.1573.14.1573.14.con.0001.CDS.903855.905480.rev	PATRIC	CDS	903855	905480	1626	-	FIG00638284	PLF_1573_00002674	PGF_01251593		541		hypothetical protein
Clavibacter reversed_comNCPPB2581	1573.14	1573.14.con.0001	fig|1573.14.peg.888	PATRIC.1573.14.1573.14.con.0001.CDS.905920.907101.fwd	PATRIC	CDS	905920	907101	1182	+	FIG00009601	PLF_1573_00001684	PGF_00037172		393		Probable low-affinity inorganic phosphate transporter
Clavibacter reversed_comNCPPB2581	1573.14	1573.14.con.0001	fig|1573.14.peg.889	PATRIC.1573.14.1573.14.con.0001.CDS.907098.907349.fwd	PATRIC	CDS	907098	907349	252	+	FIG00638284	PLF_1573_00002615	PGF_00181952		83		hypothetical protein
Clavibacter reversed_comNCPPB2581	1573.14	1573.14.con.0001	fig|1573.14.peg.890	PATRIC.1573.14.1573.14.con.0001.CDS.907475.908950.fwd	PATRIC	CDS	907475	908950	1476	+	FIG00016110	PLF_1573_00001963	PGF_00066964		491		Xanthine/uracil/thiamine/ascorbate permease family protein
Clavibacter reversed_comNCPPB2581	1573.14	1573.14.con.0001	fig|1573.14.peg.891	PATRIC.1573.14.1573.14.con.0001.CDS.909047.910324.fwd	PATRIC	CDS	909047	910324	1278	+	FIG01565207	PLF_1573_00001284	PGF_00019231		425		Manganese transport protein MntH
Clavibacter reversed_comNCPPB2581	1573.14	1573.14.con.0001	fig|1573.14.peg.892	PATRIC.1573.14.1573.14.con.0001.CDS.910331.910855.rev	PATRIC	CDS	910331	910855	525	-	FIG00511138	PLF_1573_00001017	PGF_01251262		174		narrowly conserved hypothetical membrane protein
Clavibacter reversed_comNCPPB2581	1573.14	1573.14.con.0001	fig|1573.14.peg.893	PATRIC.1573.14.1573.14.con.0001.CDS.911045.911791.fwd	PATRIC	CDS	911045	911791	747	+	FIG00512197	PLF_1573_00002316	PGF_01251504		248		Dolichyl-phosphate beta-D-mannosyltransferase (EC 2.4.1.83)
Clavibacter reversed_comNCPPB2581	1573.14	1573.14.con.0001	fig|1573.14.peg.894	PATRIC.1573.14.1573.14.con.0001.CDS.911807.912658.rev	PATRIC	CDS	911807	912658	852	-	FIG00511844	PLF_1573_00000987	PGF_01253421		283		FIG00511846: hypothetical protein
Clavibacter reversed_comNCPPB2581	1573.14	1573.14.con.0001	fig|1573.14.peg.895	PATRIC.1573.14.1573.14.con.0001.CDS.912764.914281.fwd	PATRIC	CDS	912764	914281	1518	+	FIG00079822	PLF_1573_00001185	PGF_00066854		505		Aspartate ammonia-lyase (EC 4.3.1.1)
Clavibacter reversed_comNCPPB2581	1573.14	1573.14.con.0001	fig|1573.14.peg.896	PATRIC.1573.14.1573.14.con.0001.CDS.914359.915342.rev	PATRIC	CDS	914359	915342	984	-	FIG00000913	PLF_1573_00001760	PGF_01251327		327		Ribonuclease E (EC 3.1.26.12)
Clavibacter reversed_comNCPPB2581	1573.14	1573.14.con.0001	fig|1573.14.peg.897	PATRIC.1573.14.1573.14.con.0001.CDS.915386.915523.rev	PATRIC	CDS	915386	915523	138	-	FIG00511788	PLF_1573_00001985	PGF_01251350		45		FIG00511789: hypothetical protein
Clavibacter reversed_comNCPPB2581	1573.14	1573.14.con.0001	fig|1573.14.peg.898	PATRIC.1573.14.1573.14.con.0001.CDS.915553.916431.rev	PATRIC	CDS	915553	916431	879	-	FIG00007658	PLF_1573_00001711	PGF_00041370		292		Putative hydrolase
Clavibacter reversed_comNCPPB2581	1573.14	1573.14.con.0001	fig|1573.14.peg.899	PATRIC.1573.14.1573.14.con.0001.CDS.916530.919034.rev	PATRIC	CDS	916530	919034	2505	-	FIG00002268	PLF_1573_00002854	PGF_00017227		834		ATP-dependent DNA ligase (EC 6.5.1.1) clustered with Ku protein, LigD
Clavibacter reversed_comNCPPB2581	1573.14	1573.14.con.0001	fig|1573.14.peg.900	PATRIC.1573.14.1573.14.con.0001.CDS.919072.920100.fwd	PATRIC	CDS	919072	920100	1029	+	FIG00001754	PLF_1573_00002813	PGF_00015912		342		Ku domain protein
Clavibacter reversed_comNCPPB2581	1573.14	1573.14.con.0001	fig|1573.14.peg.901	PATRIC.1573.14.1573.14.con.0001.CDS.920104.921051.rev	PATRIC	CDS	920104	921051	948	-	FIG00000328	PLF_1573_00001553	PGF_01251311		315		Methylated-DNA--protein-cysteine methyltransferase (EC 2.1.1.63)
Clavibacter reversed_comNCPPB2581	1573.14	1573.14.con.0001	fig|1573.14.peg.902	PATRIC.1573.14.1573.14.con.0001.CDS.921110.922522.fwd	PATRIC	CDS	921110	922522	1413	+	FIG00940197	PLF_1573_00000508	PGF_00425598		470		FAD/FMN-containing dehydrogenase
Clavibacter reversed_comNCPPB2581	1573.14	1573.14.con.0001	fig|1573.14.peg.903	PATRIC.1573.14.1573.14.con.0001.CDS.922627.923832.fwd	PATRIC	CDS	922627	923832	1206	+	FIG00512339	PLF_1573_00001036	PGF_00409129		401		putative membrane protein
Clavibacter reversed_comNCPPB2581	1573.14	1573.14.con.0001	fig|1573.14.peg.904	PATRIC.1573.14.1573.14.con.0001.CDS.923920.924198.fwd	PATRIC	CDS	923920	924198	279	+	FIG00638284	PLF_1573_00002182	PGF_00320366		92		hypothetical protein
Clavibacter reversed_comNCPPB2581	1573.14	1573.14.con.0001	fig|1573.14.peg.905	PATRIC.1573.14.1573.14.con.0001.CDS.924286.924918.fwd	PATRIC	CDS	924286	924918	633	+	FIG00511955	PLF_1573_00001335	PGF_01251298		210		Invertase/recombinase protein
Clavibacter reversed_comNCPPB2581	1573.14	1573.14.con.0001	fig|1573.14.peg.906	PATRIC.1573.14.1573.14.con.0001.CDS.925031.926416.fwd	PATRIC	CDS	925031	926416	1386	+	FIG00561498	PLF_1573_00001408	PGF_00420828		461		D-alanyl-D-alanine carboxypeptidase (EC 3.4.16.4)
Clavibacter reversed_comNCPPB2581	1573.14	1573.14.con.0001	fig|1573.14.peg.907	PATRIC.1573.14.1573.14.con.0001.CDS.926436.927098.rev	PATRIC	CDS	926436	927098	663	-	FIG01402845	PLF_1573_00000816	PGF_00063054		220		Two-component system, regulatory protein
Clavibacter reversed_comNCPPB2581	1573.14	1573.14.con.0001	fig|1573.14.peg.908	PATRIC.1573.14.1573.14.con.0001.CDS.927095.928342.rev	PATRIC	CDS	927095	928342	1248	-	FIG00141156	PLF_1573_00002250	PGF_01251478		415		two-component sensor
Clavibacter reversed_comNCPPB2581	1573.14	1573.14.con.0001	fig|1573.14.peg.909	PATRIC.1573.14.1573.14.con.0001.CDS.928421.928630.rev	PATRIC	CDS	928421	928630	210	-	FIG00511959	PLF_1573_00000852	PGF_00367442		69		FIG00511960: hypothetical protein
Clavibacter reversed_comNCPPB2581	1573.14	1573.14.con.0001	fig|1573.14.peg.910	PATRIC.1573.14.1573.14.con.0001.CDS.928630.929427.rev	PATRIC	CDS	928630	929427	798	-	FIG00621114	PLF_1573_00001228	PGF_00422834		265		Dehydrogenases with different specificities (related to short-chain alcohol dehydrogenases)
Clavibacter reversed_comNCPPB2581	1573.14	1573.14.con.0001	fig|1573.14.peg.911	PATRIC.1573.14.1573.14.con.0001.CDS.929549.930109.rev	PATRIC	CDS	929549	930109	561	-	FIG00109595	PLF_1573_00001598	PGF_00026253		186		Non-specific DNA-binding protein Dps / Iron-binding ferritin-like antioxidant protein / Ferroxidase (EC 1.16.3.1)
Clavibacter reversed_comNCPPB2581	1573.14	1573.14.con.0001	fig|1573.14.peg.912	PATRIC.1573.14.1573.14.con.0001.CDS.930353.931255.fwd	PATRIC	CDS	930353	931255	903	+	FIG00127296	PLF_1573_00002359	PGF_00007899		300		Gluconolactonase (EC 3.1.1.17)
Clavibacter reversed_comNCPPB2581	1573.14	1573.14.con.0001	fig|1573.14.peg.913	PATRIC.1573.14.1573.14.con.0001.CDS.931309.931875.fwd	PATRIC	CDS	931309	931875	567	+	FIG00015923	PLF_1573_00001843	PGF_00056484		188		ThiJ/PfpI family protein
Clavibacter reversed_comNCPPB2581	1573.14	1573.14.con.0001	fig|1573.14.peg.914	PATRIC.1573.14.1573.14.con.0001.CDS.931923.932450.fwd	PATRIC	CDS	931923	932450	528	+	FIG00511916	PLF_1573_00001986	PGF_01251351		175		FIG00511917: hypothetical protein
Clavibacter reversed_comNCPPB2581	1573.14	1573.14.con.0001	fig|1573.14.peg.915	PATRIC.1573.14.1573.14.con.0001.CDS.932460.933062.fwd	PATRIC	CDS	932460	933062	603	+	FIG00000081	PLF_1573_00002344	PGF_00017441		200		Lipoprotein signal peptidase (EC 3.4.23.36)
Clavibacter reversed_comNCPPB2581	1573.14	1573.14.con.0001	fig|1573.14.peg.916	PATRIC.1573.14.1573.14.con.0001.CDS.933085.933918.fwd	PATRIC	CDS	933085	933918	834	+	FIG01239241	PLF_1573_00002703	PGF_00402268		277		oxidoreductase of aldo/keto reductase family, subgroup 1
Clavibacter reversed_comNCPPB2581	1573.14	1573.14.con.0001	fig|1573.14.peg.917	PATRIC.1573.14.1573.14.con.0001.CDS.933990.934718.rev	PATRIC	CDS	933990	934718	729	-	FIG00761799	PLF_1573_00002205	PGF_00407445		242		putative integral membrane protein
Clavibacter reversed_comNCPPB2581	1573.14	1573.14.con.0001	fig|1573.14.peg.918	PATRIC.1573.14.1573.14.con.0001.CDS.934804.935367.fwd	PATRIC	CDS	934804	935367	564	+	FIG00000277	PLF_1573_00001126	PGF_00034972		187		Adenine phosphoribosyltransferase (EC 2.4.2.7)
Clavibacter reversed_comNCPPB2581	1573.14	1573.14.con.0001	fig|1573.14.peg.919	PATRIC.1573.14.1573.14.con.0001.CDS.935381.936634.rev	PATRIC	CDS	935381	936634	1254	-	FIG00992384	PLF_1573_00002419	PGF_00020755		417		Methionine synthase II (cobalamin-independent)
Clavibacter reversed_comNCPPB2581	1573.14	1573.14.con.0001	fig|1573.14.peg.920	PATRIC.1573.14.1573.14.con.0001.CDS.936878.937366.fwd	PATRIC	CDS	936878	937366	489	+	FIG00511826	PLF_1573_00001987	PGF_01251352		162		FIG00511827: hypothetical protein
Clavibacter reversed_comNCPPB2581	1573.14	1573.14.con.0001	fig|1573.14.peg.921	PATRIC.1573.14.1573.14.con.0001.CDS.937472.939748.fwd	PATRIC	CDS	937472	939748	2277	+	FIG00976511	PLF_1573_00000178	PGF_00016488		758		ATP-dependent DNA helicase
Clavibacter reversed_comNCPPB2581	1573.14	1573.14.con.0001	fig|1573.14.peg.922	PATRIC.1573.14.1573.14.con.0001.CDS.939832.941415.fwd	PATRIC	CDS	939832	941415	1584	+	FIG00006417	PLF_1573_00000375	PGF_00410779		527		2-oxoglutarate/malate translocator
Clavibacter reversed_comNCPPB2581	1573.14	1573.14.con.0001	fig|1573.14.peg.923	PATRIC.1573.14.1573.14.con.0001.CDS.941662.942339.rev	PATRIC	CDS	941662	942339	678	-	FIG00512487	PLF_1573_00001060	PGF_00410613		225		putative secreted protein
Clavibacter reversed_comNCPPB2581	1573.14	1573.14.con.0001	fig|1573.14.peg.924	PATRIC.1573.14.1573.14.con.0001.CDS.942419.943807.rev	PATRIC	CDS	942419	943807	1389	-	FIG00511325	PLF_1573_00001037	PGF_00409244		462		putative membrane protein
Clavibacter reversed_comNCPPB2581	1573.14	1573.14.con.0001	fig|1573.14.peg.925	PATRIC.1573.14.1573.14.con.0001.CDS.943975.944244.fwd	PATRIC	CDS	943975	944244	270	+	FIG00000144	PLF_1573_00002284	PGF_00049847		89		SSU ribosomal protein S15p (S13e)
Clavibacter reversed_comNCPPB2581	1573.14	1573.14.con.0001	fig|1573.14.peg.926	PATRIC.1573.14.1573.14.con.0001.CDS.944521.944637.fwd	PATRIC	CDS	944521	944637	117	+		PLF_1573_00005053	PGF_01253256		38		hypothetical protein
Clavibacter reversed_comNCPPB2581	1573.14	1573.14.con.0001	fig|1573.14.peg.927	PATRIC.1573.14.1573.14.con.0001.CDS.944719.946992.fwd	PATRIC	CDS	944719	946992	2274	+	FIG00000391	PLF_1573_00001672	PGF_00034776		757		Polyribonucleotide nucleotidyltransferase (EC 2.7.7.8)
Clavibacter reversed_comNCPPB2581	1573.14	1573.14.con.0001	fig|1573.14.peg.928	PATRIC.1573.14.1573.14.con.0001.CDS.947062.947439.rev	PATRIC	CDS	947062	947439	378	-	FIG01873229	PLF_1573_00002946	PGF_01251674		125		Uncharacterized 29.3 kDa protein (ORF92)
Clavibacter reversed_comNCPPB2581	1573.14	1573.14.con.0001	fig|1573.14.peg.929	PATRIC.1573.14.1573.14.con.0001.CDS.947462.947992.rev	PATRIC	CDS	947462	947992	531	-	FIG00511512	PLF_1573_00000614	PGF_00033775		176		Phospholipid-binding protein
Clavibacter reversed_comNCPPB2581	1573.14	1573.14.con.0001	fig|1573.14.peg.930	PATRIC.1573.14.1573.14.con.0001.CDS.948369.949532.fwd	PATRIC	CDS	948369	949532	1164	+		PLF_1573_00000150	PGF_00038913		387		Aldo/keto reductase, SCO4109 family
Clavibacter reversed_comNCPPB2581	1573.14	1573.14.con.0001	fig|1573.14.peg.931	PATRIC.1573.14.1573.14.con.0001.CDS.949740.950243.fwd	PATRIC	CDS	949740	950243	504	+		PLF_1573_00002762	PGF_01251642		167		hypothetical protein
Clavibacter reversed_comNCPPB2581	1573.14	1573.14.con.0001	fig|1573.14.peg.932	PATRIC.1573.14.1573.14.con.0001.CDS.950666.951142.fwd	PATRIC	CDS	950666	951142	477	+		PLF_1573_00000067	PGF_01253302		158		FIG00733281: hypothetical protein
Clavibacter reversed_comNCPPB2581	1573.14	1573.14.con.0001	fig|1573.14.peg.933	PATRIC.1573.14.1573.14.con.0001.CDS.951206.952558.fwd	PATRIC	CDS	951206	952558	1353	+	FIG00007959	PLF_1573_00000643	PGF_01253296		450		Processing protease
Clavibacter reversed_comNCPPB2581	1573.14	1573.14.con.0001	fig|1573.14.peg.934	PATRIC.1573.14.1573.14.con.0001.CDS.952567.953169.fwd	PATRIC	CDS	952567	953169	603	+	FIG00997142	PLF_1573_00002231	PGF_00410120		200		putative phosphoglycerate mutase
Clavibacter reversed_comNCPPB2581	1573.14	1573.14.con.0001	fig|1573.14.peg.935	PATRIC.1573.14.1573.14.con.0001.CDS.953228.954061.fwd	PATRIC	CDS	953228	954061	834	+	FIG00000347	PLF_1573_00001130	PGF_00423792		277		4-hydroxy-tetrahydrodipicolinate reductase (EC 1.17.1.8)
Clavibacter reversed_comNCPPB2581	1573.14	1573.14.con.0001	fig|1573.14.peg.936	PATRIC.1573.14.1573.14.con.0001.CDS.954061.954510.fwd	PATRIC	CDS	954061	954510	450	+	FIG01120839	PLF_1573_00000988	PGF_00245748		149		FIG00820747: hypothetical protein
Clavibacter reversed_comNCPPB2581	1573.14	1573.14.con.0001	fig|1573.14.peg.937	PATRIC.1573.14.1573.14.con.0001.CDS.954553.955473.rev	PATRIC	CDS	954553	955473	921	-	FIG00002048	PLF_1573_00001356	PGF_00416874		306		Cell division inhibitor
Clavibacter reversed_comNCPPB2581	1573.14	1573.14.con.0001	fig|1573.14.peg.938	PATRIC.1573.14.1573.14.con.0001.CDS.955570.956361.fwd	PATRIC	CDS	955570	956361	792	+	FIG00001348	PLF_1573_00001853	PGF_00056905		263		Thymidylate synthase ThyX (EC 2.1.1.148)
Clavibacter reversed_comNCPPB2581	1573.14	1573.14.con.0001	fig|1573.14.peg.939	PATRIC.1573.14.1573.14.con.0001.CDS.956395.957378.fwd	PATRIC	CDS	956395	957378	984	+	FIG00019600	PLF_1573_00001132	PGF_00423808		327		4-hydroxy-tetrahydrodipicolinate synthase (EC 4.3.3.7)
Clavibacter reversed_comNCPPB2581	1573.14	1573.14.con.0001	fig|1573.14.peg.940	PATRIC.1573.14.1573.14.con.0001.CDS.957438.959114.fwd	PATRIC	CDS	957438	959114	1677	+	FIG00001316	PLF_1573_00001763	PGF_00048565		558		Ribonuclease J2 (endoribonuclease in RNA processing)
Clavibacter reversed_comNCPPB2581	1573.14	1573.14.con.0001	fig|1573.14.peg.941	PATRIC.1573.14.1573.14.con.0001.CDS.959327.960355.fwd	PATRIC	CDS	959327	960355	1029	+	FIG00001932	PLF_1573_00001681	PGF_00036777		342		Probable Co/Zn/Cd efflux system membrane fusion protein
Clavibacter reversed_comNCPPB2581	1573.14	1573.14.con.0001	fig|1573.14.peg.942	PATRIC.1573.14.1573.14.con.0001.CDS.960352.961059.fwd	PATRIC	CDS	960352	961059	708	+	FIG00002914	PLF_1573_00000359	PGF_00417137		235		Cell division transporter, ATP-binding protein FtsE (TC 3.A.5.1.1)
Clavibacter reversed_comNCPPB2581	1573.14	1573.14.con.0001	fig|1573.14.peg.943	PATRIC.1573.14.1573.14.con.0001.CDS.961056.962288.fwd	PATRIC	CDS	961056	962288	1233	+	FIG00512196	PLF_1573_00000379	PGF_01252157		410		ABC transporter, permease protein
Clavibacter reversed_comNCPPB2581	1573.14	1573.14.con.0001	fig|1573.14.peg.944	PATRIC.1573.14.1573.14.con.0001.CDS.962288.965215.fwd	PATRIC	CDS	962288	965215	2928	+	FIG00000287	PLF_1573_00001531	PGF_00421899		975		DNA translocase FtsK
Clavibacter reversed_comNCPPB2581	1573.14	1573.14.con.0001	fig|1573.14.peg.945	PATRIC.1573.14.1573.14.con.0001.CDS.965218.965847.fwd	PATRIC	CDS	965218	965847	630	+	FIG00001550	PLF_1573_00000351	PGF_00414968		209		CDP-diacylglycerol--glycerol-3-phosphate 3-phosphatidyltransferase (EC 2.7.8.5)
Clavibacter reversed_comNCPPB2581	1573.14	1573.14.con.0001	fig|1573.14.peg.946	PATRIC.1573.14.1573.14.con.0001.CDS.965844.966365.fwd	PATRIC	CDS	965844	966365	522	+		PLF_1573_00000559	PGF_00025585		173		Nicotinamide-nucleotide amidase (EC 3.5.1.42)
Clavibacter reversed_comNCPPB2581	1573.14	1573.14.con.0001	fig|1573.14.peg.947	PATRIC.1573.14.1573.14.con.0001.CDS.966505.966813.fwd	PATRIC	CDS	966505	966813	309	+	FIG00512269	PLF_1573_00001009	PGF_00298489		102		FIG00512271: hypothetical protein
Clavibacter reversed_comNCPPB2581	1573.14	1573.14.con.0001	fig|1573.14.peg.948	PATRIC.1573.14.1573.14.con.0001.CDS.966899.967123.fwd	PATRIC	CDS	966899	967123	225	+	FIG00511573	PLF_1573_00000221	PGF_00000243		74		FIG00735507: hypothetical protein
Clavibacter reversed_comNCPPB2581	1573.14	1573.14.con.0001	fig|1573.14.peg.949	PATRIC.1573.14.1573.14.con.0001.CDS.967389.968477.fwd	PATRIC	CDS	967389	968477	1089	+	FIG00000234	PLF_1573_00001752	PGF_00047078		362		RecA protein
Clavibacter reversed_comNCPPB2581	1573.14	1573.14.con.0001	fig|1573.14.peg.950	PATRIC.1573.14.1573.14.con.0001.CDS.968598.969647.fwd	PATRIC	CDS	968598	969647	1050	+	FIG00004099	PLF_1573_00001755	PGF_01251324		349		Regulatory protein RecX
Clavibacter reversed_comNCPPB2581	1573.14	1573.14.con.0001	fig|1573.14.peg.951	PATRIC.1573.14.1573.14.con.0001.CDS.969698.971278.fwd	PATRIC	CDS	969698	971278	1581	+	FIG00108342	PLF_1573_00002248	PGF_00413345		526		tRNA-i(6)A37 methylthiotransferase (EC 2.8.4.3)
Clavibacter reversed_comNCPPB2581	1573.14	1573.14.con.0001	fig|1573.14.peg.952	PATRIC.1573.14.1573.14.con.0001.CDS.971275.972198.fwd	PATRIC	CDS	971275	972198	924	+	FIG00000196	PLF_1573_00001068	PGF_00413270		307		tRNA dimethylallyltransferase (EC 2.5.1.75)
Clavibacter reversed_comNCPPB2581	1573.14	1573.14.con.0001	fig|1573.14.peg.953	PATRIC.1573.14.1573.14.con.0001.CDS.972208.973086.fwd	PATRIC	CDS	972208	973086	879	+	FIG00000421	PLF_1573_00000119	PGF_00423097		292		Diaminopimelate epimerase (EC 5.1.1.7)
Clavibacter reversed_comNCPPB2581	1573.14	1573.14.con.0001	fig|1573.14.peg.954	PATRIC.1573.14.1573.14.con.0001.CDS.973129.973746.rev	PATRIC	CDS	973129	973746	618	-	FIG01955341	PLF_1573_00000106	PGF_01251270		205		16S rRNA m(2)G 1207 methyltransferase (EC 2.1.1.52)
Clavibacter reversed_comNCPPB2581	1573.14	1573.14.con.0001	fig|1573.14.peg.955	PATRIC.1573.14.1573.14.con.0001.CDS.973787.975352.fwd	PATRIC	CDS	973787	975352	1566	+	FIG00000304	PLF_1573_00001315	PGF_00007028		521		GTP-binding protein HflX
Clavibacter reversed_comNCPPB2581	1573.14	1573.14.con.0001	fig|1573.14.peg.956	PATRIC.1573.14.1573.14.con.0001.CDS.975443.976123.rev	PATRIC	CDS	975443	976123	681	-	FIG00000510	PLF_1573_00000725	PGF_00049803		226		SOS-response repressor and protease LexA (EC 3.4.21.88)
Clavibacter reversed_comNCPPB2581	1573.14	1573.14.con.0001	fig|1573.14.peg.957	PATRIC.1573.14.1573.14.con.0001.CDS.976485.976865.fwd	PATRIC	CDS	976485	976865	381	+	FIG01481441	PLF_1573_00002218	PGF_00409271		126		putative membrane protein
Clavibacter reversed_comNCPPB2581	1573.14	1573.14.con.0001	fig|1573.14.peg.958	PATRIC.1573.14.1573.14.con.0001.CDS.976976.977584.fwd	PATRIC	CDS	976976	977584	609	+	FIG00000601	PLF_1573_00001445	PGF_00013803		202		Imidazoleglycerol-phosphate dehydratase (EC 4.2.1.19)
Clavibacter reversed_comNCPPB2581	1573.14	1573.14.con.0001	fig|1573.14.peg.959	PATRIC.1573.14.1573.14.con.0001.CDS.977581.978222.fwd	PATRIC	CDS	977581	978222	642	+	FIG00010738	PLF_1573_00001443	PGF_00013796		213		Imidazole glycerol phosphate synthase amidotransferase subunit (EC 2.4.2.-)
Clavibacter reversed_comNCPPB2581	1573.14	1573.14.con.0001	fig|1573.14.peg.960	PATRIC.1573.14.1573.14.con.0001.CDS.978288.979037.fwd	PATRIC	CDS	978288	979037	750	+	FIG00137296	PLF_1573_00000620	PGF_00033950		249		Phosphoribosylformimino-5-aminoimidazole carboxamide ribotide isomerase (EC 5.3.1.16) @ Acting phosphoribosylanthranilate isomerase (EC 5.3.1.24)
Clavibacter reversed_comNCPPB2581	1573.14	1573.14.con.0001	fig|1573.14.peg.961	PATRIC.1573.14.1573.14.con.0001.CDS.979034.979801.fwd	PATRIC	CDS	979034	979801	768	+	FIG00511965	PLF_1573_00000897	PGF_00387431		255		FIG00733871: hypothetical protein
Clavibacter reversed_comNCPPB2581	1573.14	1573.14.con.0001	fig|1573.14.peg.962	PATRIC.1573.14.1573.14.con.0001.CDS.979859.980323.rev	PATRIC	CDS	979859	980323	465	-	FIG00002436	PLF_1573_00000896	PGF_01253362		154		RecA/RadA recombinase
Clavibacter reversed_comNCPPB2581	1573.14	1573.14.con.0001	fig|1573.14.peg.963	PATRIC.1573.14.1573.14.con.0001.CDS.980858.981289.fwd	PATRIC	CDS	980858	981289	432	+	FIG00000206	PLF_1573_00000799	PGF_00060478		143		Translation initiation factor 3
Clavibacter reversed_comNCPPB2581	1573.14	1573.14.con.0001	fig|1573.14.peg.964	PATRIC.1573.14.1573.14.con.0001.CDS.981282.981476.fwd	PATRIC	CDS	981282	981476	195	+	FIG00000259	PLF_1573_00000270	PGF_00016423		64		LSU ribosomal protein L35p
Clavibacter reversed_comNCPPB2581	1573.14	1573.14.con.0001	fig|1573.14.peg.965	PATRIC.1573.14.1573.14.con.0001.CDS.981523.981915.fwd	PATRIC	CDS	981523	981915	393	+	FIG00000216	PLF_1573_00001249	PGF_00016358		130		LSU ribosomal protein L20p
Clavibacter reversed_comNCPPB2581	1573.14	1573.14.con.0001	fig|1573.14.peg.966	PATRIC.1573.14.1573.14.con.0001.CDS.981978.982778.fwd	PATRIC	CDS	981978	982778	801	+	FIG00946096	PLF_1573_00001747	PGF_00046221		266		RNA methyltransferase, TrmH family
Clavibacter reversed_comNCPPB2581	1573.14	1573.14.con.0001	fig|1573.14.peg.967	PATRIC.1573.14.1573.14.con.0001.CDS.982929.983717.fwd	PATRIC	CDS	982929	983717	789	+	FIG01396041	PLF_1573_00001327	PGF_01251297		262		Glutamate transport ATP-binding protein gluA
Clavibacter reversed_comNCPPB2581	1573.14	1573.14.con.0001	fig|1573.14.peg.968	PATRIC.1573.14.1573.14.con.0001.CDS.983866.984789.fwd	PATRIC	CDS	983866	984789	924	+	FIG01731836	PLF_1573_00001511	PGF_01251308		307		Amino acid ABC transporter, substrate-binding protein
Clavibacter reversed_comNCPPB2581	1573.14	1573.14.con.0001	fig|1573.14.peg.969	PATRIC.1573.14.1573.14.con.0001.CDS.984907.985554.fwd	PATRIC	CDS	984907	985554	648	+	FIG01121964	PLF_1573_00001331	PGF_00008291		215		Glutamine transport system permease protein GlnP (TC 3.A.1.3.2)
Clavibacter reversed_comNCPPB2581	1573.14	1573.14.con.0001	fig|1573.14.peg.970	PATRIC.1573.14.1573.14.con.0001.CDS.985551.986375.fwd	PATRIC	CDS	985551	986375	825	+	FIG00999879	PLF_1573_00000336	PGF_00008149		274		Glutamate transport system permease protein gluD
Clavibacter reversed_comNCPPB2581	1573.14	1573.14.con.0001	fig|1573.14.peg.971	PATRIC.1573.14.1573.14.con.0001.CDS.986506.987543.fwd	PATRIC	CDS	986506	987543	1038	+	FIG00000098	PLF_1573_00002449	PGF_00033076		345		Phenylalanyl-tRNA synthetase alpha chain (EC 6.1.1.20)
Clavibacter reversed_comNCPPB2581	1573.14	1573.14.con.0001	fig|1573.14.peg.972	PATRIC.1573.14.1573.14.con.0001.CDS.987546.990089.fwd	PATRIC	CDS	987546	990089	2544	+	FIG00000116	PLF_1573_00000604	PGF_00033094		847		Phenylalanyl-tRNA synthetase beta chain (EC 6.1.1.20)
Clavibacter reversed_comNCPPB2581	1573.14	1573.14.con.0001	fig|1573.14.peg.973	PATRIC.1573.14.1573.14.con.0001.CDS.990209.991258.fwd	PATRIC	CDS	990209	991258	1050	+	FIG00000358	PLF_1573_00000544	PGF_00023739		349		N-acetyl-gamma-glutamyl-phosphate reductase (EC 1.2.1.38)
Clavibacter reversed_comNCPPB2581	1573.14	1573.14.con.0001	fig|1573.14.peg.974	PATRIC.1573.14.1573.14.con.0001.CDS.991255.992409.fwd	PATRIC	CDS	991255	992409	1155	+	FIG00000630	PLF_1573_00000333	PGF_00008075		384		Glutamate N-acetyltransferase (EC 2.3.1.35) @ N-acetylglutamate synthase (EC 2.3.1.1)
Clavibacter reversed_comNCPPB2581	1573.14	1573.14.con.0001	fig|1573.14.peg.975	PATRIC.1573.14.1573.14.con.0001.CDS.992409.993344.fwd	PATRIC	CDS	992409	993344	936	+	FIG00000383	PLF_1573_00000192	PGF_00026613		311		Acetylglutamate kinase (EC 2.7.2.8)
Clavibacter reversed_comNCPPB2581	1573.14	1573.14.con.0001	fig|1573.14.peg.976	PATRIC.1573.14.1573.14.con.0001.CDS.993341.994558.fwd	PATRIC	CDS	993341	994558	1218	+	FIG00001168	PLF_1573_00001096	PGF_00026761		405		Acetylornithine aminotransferase (EC 2.6.1.11)
Clavibacter reversed_comNCPPB2581	1573.14	1573.14.con.0001	fig|1573.14.peg.977	PATRIC.1573.14.1573.14.con.0001.CDS.994708.995631.fwd	PATRIC	CDS	994708	995631	924	+	FIG00000084	PLF_1573_00002874	PGF_00027516		307		Ornithine carbamoyltransferase (EC 2.1.3.3)
Clavibacter reversed_comNCPPB2581	1573.14	1573.14.con.0001	fig|1573.14.peg.978	PATRIC.1573.14.1573.14.con.0001.CDS.995680.996921.fwd	PATRIC	CDS	995680	996921	1242	+	FIG00000301	PLF_1573_00001162	PGF_00064694		413		Argininosuccinate synthase (EC 6.3.4.5)
Clavibacter reversed_comNCPPB2581	1573.14	1573.14.con.0001	fig|1573.14.peg.979	PATRIC.1573.14.1573.14.con.0001.CDS.996926.998407.fwd	PATRIC	CDS	996926	998407	1482	+	FIG00000333	PLF_1573_00001161	PGF_00064642		493		Argininosuccinate lyase (EC 4.3.2.1)
Clavibacter reversed_comNCPPB2581	1573.14	1573.14.con.0001	fig|1573.14.peg.980	PATRIC.1573.14.1573.14.con.0001.CDS.998404.998541.fwd	PATRIC	CDS	998404	998541	138	+	FIG00638284	PLF_1573_00002273	PGF_01251497		45		hypothetical protein
Clavibacter reversed_comNCPPB2581	1573.14	1573.14.con.0001	fig|1573.14.peg.981	PATRIC.1573.14.1573.14.con.0001.CDS.998549.999163.fwd	PATRIC	CDS	998549	999163	615	+	FIG00001134	PLF_1573_00001107	PGF_00421934		204		DNA-3-methyladenine glycosylase II (EC 3.2.2.21)
Clavibacter reversed_comNCPPB2581	1573.14	1573.14.con.0001	fig|1573.14.peg.982	PATRIC.1573.14.1573.14.con.0001.CDS.999182.999781.rev	PATRIC	CDS	999182	999781	600	-	FIG00511832	PLF_1573_00002129	PGF_00088984		199		FIG00511834: hypothetical protein
Clavibacter reversed_comNCPPB2581	1573.14	1573.14.con.0001	fig|1573.14.peg.983	PATRIC.1573.14.1573.14.con.0001.CDS.999778.1000455.rev	PATRIC	CDS	999778	1000455	678	-	FIG01343672	PLF_1573_00001977	PGF_00072466		225		hypothetical membrane associated protein
Clavibacter reversed_comNCPPB2581	1573.14	1573.14.con.0001	fig|1573.14.peg.984	PATRIC.1573.14.1573.14.con.0001.CDS.1000627.1001967.fwd	PATRIC	CDS	1000627	1001967	1341	+	FIG00346039	PLF_1573_00001936	PGF_00063916		446		Tyrosyl-tRNA synthetase (EC 6.1.1.1)
Clavibacter reversed_comNCPPB2581	1573.14	1573.14.con.0001	fig|1573.14.peg.985	PATRIC.1573.14.1573.14.con.0001.CDS.1008947.1009855.fwd	PATRIC	CDS	1008947	1009855	909	+	FIG01336235	PLF_1573_00001842	PGF_00055665		302		TPR-repeat-containing protein
Clavibacter reversed_comNCPPB2581	1573.14	1573.14.con.0001	fig|1573.14.peg.986	PATRIC.1573.14.1573.14.con.0001.CDS.1009845.1010885.fwd	PATRIC	CDS	1009845	1010885	1041	+	FIG00672032	PLF_1573_00001383	PGF_00424619		346		4-nitrophenylphosphatase (EC 3.1.3.41)
Clavibacter reversed_comNCPPB2581	1573.14	1573.14.con.0001	fig|1573.14.peg.987	PATRIC.1573.14.1573.14.con.0001.CDS.1010895.1011077.fwd	PATRIC	CDS	1010895	1011077	183	+	FIG00511697	PLF_1573_00002383	PGF_01251512		60		FIG00820006: hypothetical protein
Clavibacter reversed_comNCPPB2581	1573.14	1573.14.con.0001	fig|1573.14.peg.988	PATRIC.1573.14.1573.14.con.0001.CDS.1011070.1011930.fwd	PATRIC	CDS	1011070	1011930	861	+	FIG00001125	PLF_1573_00001379	PGF_00415308		286		23S rRNA (cytidine(1920)-2'-O)-methyltransferase (EC 2.1.1.226) @ 16S rRNA (cytidine(1409)-2'-O)-methyltransferase (EC 2.1.1.227)
Clavibacter reversed_comNCPPB2581	1573.14	1573.14.con.0001	fig|1573.14.peg.989	PATRIC.1573.14.1573.14.con.0001.CDS.1011936.1012853.fwd	PATRIC	CDS	1011936	1012853	918	+	FIG00000075	PLF_1573_00001578	PGF_00024305		305		NAD kinase (EC 2.7.1.23)
Clavibacter reversed_comNCPPB2581	1573.14	1573.14.con.0001	fig|1573.14.peg.990	PATRIC.1573.14.1573.14.con.0001.CDS.1012846.1014561.fwd	PATRIC	CDS	1012846	1014561	1716	+	FIG00000317	PLF_1573_00001421	PGF_00421796		571		DNA repair protein RecN
Clavibacter reversed_comNCPPB2581	1573.14	1573.14.con.0001	fig|1573.14.peg.991	PATRIC.1573.14.1573.14.con.0001.CDS.1014635.1016377.fwd	PATRIC	CDS	1014635	1016377	1743	+	FIG00000176	PLF_1573_00002367	PGF_00416129		580		CTP synthase (EC 6.3.4.2)
Clavibacter reversed_comNCPPB2581	1573.14	1573.14.con.0001	fig|1573.14.peg.992	PATRIC.1573.14.1573.14.con.0001.CDS.1016374.1017018.fwd	PATRIC	CDS	1016374	1017018	645	+	FIG00000367	PLF_1573_00000468	PGF_00013244		214		ADP-ribose pyrophosphatase (EC 3.6.1.13)
Clavibacter reversed_comNCPPB2581	1573.14	1573.14.con.0001	fig|1573.14.peg.993	PATRIC.1573.14.1573.14.con.0001.CDS.1017015.1018001.fwd	PATRIC	CDS	1017015	1018001	987	+	FIG01227142	PLF_1573_00000749	PGF_00052941		328		Site-specific tyrosine recombinase XerD
Clavibacter reversed_comNCPPB2581	1573.14	1573.14.con.0001	fig|1573.14.peg.994	PATRIC.1573.14.1573.14.con.0001.CDS.1018073.1018957.fwd	PATRIC	CDS	1018073	1018957	885	+	FIG00006461	PLF_1573_00001628	PGF_00029970		294		ParA-like membrane-associated ATPase
Clavibacter reversed_comNCPPB2581	1573.14	1573.14.con.0001	fig|1573.14.peg.995	PATRIC.1573.14.1573.14.con.0001.CDS.1018941.1019801.fwd	PATRIC	CDS	1018941	1019801	861	+	FIG00019652	PLF_1573_00001799	PGF_00050290		286		Segregation and condensation protein A
Clavibacter reversed_comNCPPB2581	1573.14	1573.14.con.0001	fig|1573.14.peg.996	PATRIC.1573.14.1573.14.con.0001.CDS.1019791.1020408.fwd	PATRIC	CDS	1019791	1020408	618	+	FIG00133569	PLF_1573_00001800	PGF_00050293		205		Segregation and condensation protein B
Clavibacter reversed_comNCPPB2581	1573.14	1573.14.con.0001	fig|1573.14.peg.997	PATRIC.1573.14.1573.14.con.0001.CDS.1020392.1021264.fwd	PATRIC	CDS	1020392	1021264	873	+	FIG00869624	PLF_1573_00001770	PGF_00048829		290		Ribosomal large subunit pseudouridine synthase B (EC 5.4.99.22)
Clavibacter reversed_comNCPPB2581	1573.14	1573.14.con.0001	fig|1573.14.peg.998	PATRIC.1573.14.1573.14.con.0001.CDS.1021261.1022379.fwd	PATRIC	CDS	1021261	1022379	1119	+	FIG00132820	PLF_1573_00001512	PGF_00064786		372		Arogenate dehydrogenase (EC 1.3.1.43)
Clavibacter reversed_comNCPPB2581	1573.14	1573.14.con.0001	fig|1573.14.peg.999	PATRIC.1573.14.1573.14.con.0001.CDS.1022376.1023119.fwd	PATRIC	CDS	1022376	1023119	744	+	FIG00041008	PLF_1573_00000494	PGF_00420121		247		Cytidylate kinase (EC 2.7.4.25)
Clavibacter reversed_comNCPPB2581	1573.14	1573.14.con.0001	fig|1573.14.peg.1000	PATRIC.1573.14.1573.14.con.0001.CDS.1023159.1024667.fwd	PATRIC	CDS	1023159	1024667	1509	+	FIG00129616	PLF_1573_00000325	PGF_00007024		502		GTP-binding protein EngA
Clavibacter reversed_comNCPPB2581	1573.14	1573.14.con.0001	fig|1573.14.peg.1001	PATRIC.1573.14.1573.14.con.0001.CDS.1024756.1026099.rev	PATRIC	CDS	1024756	1026099	1344	-	FIG00001322	PLF_1573_00001505	PGF_00033048		447		Acyl-CoA dehydrogenase; probable dibenzothiophene desulfurization enzyme
Clavibacter reversed_comNCPPB2581	1573.14	1573.14.con.0001	fig|1573.14.peg.1002	PATRIC.1573.14.1573.14.con.0001.CDS.1026362.1026901.fwd	PATRIC	CDS	1026362	1026901	540	+	FIG00761799	PLF_1573_00001032	PGF_00407579		179		putative integral membrane protein
Clavibacter reversed_comNCPPB2581	1573.14	1573.14.con.0001	fig|1573.14.peg.1003	PATRIC.1573.14.1573.14.con.0001.CDS.1027159.1030236.rev	PATRIC	CDS	1027159	1030236	3078	-	FIG00638284	PLF_1573_00003960	PGF_01252306		1025		hypothetical protein
Clavibacter reversed_comNCPPB2581	1573.14	1573.14.con.0001	fig|1573.14.peg.1004	PATRIC.1573.14.1573.14.con.0001.CDS.1030718.1031974.fwd	PATRIC	CDS	1030718	1031974	1257	+	FIG00136675	PLF_1573_00000120	PGF_01251284		418		Dihydrolipoamide acetyltransferase component of pyruvate dehydrogenase complex (EC 2.3.1.12)
Clavibacter reversed_comNCPPB2581	1573.14	1573.14.con.0001	fig|1573.14.peg.1005	PATRIC.1573.14.1573.14.con.0001.CDS.1031982.1034867.rev	PATRIC	CDS	1031982	1034867	2886	-	FIG01674928	PLF_1573_00002840	PGF_00421317		961		DNA helicase related protein
Clavibacter reversed_comNCPPB2581	1573.14	1573.14.con.0001	fig|1573.14.peg.1006	PATRIC.1573.14.1573.14.con.0001.CDS.1035306.1035794.rev	PATRIC	CDS	1035306	1035794	489	-	FIG01272034	PLF_1573_00002429	PGF_00024018		162		N-acetyltransferase, GCN5-family
Clavibacter reversed_comNCPPB2581	1573.14	1573.14.con.0001	fig|1573.14.peg.1007	PATRIC.1573.14.1573.14.con.0001.CDS.1035890.1037329.rev	PATRIC	CDS	1035890	1037329	1440	-	FIG00815500	PLF_1573_00002349	PGF_00018590		479		Major facilitator family transporter
Clavibacter reversed_comNCPPB2581	1573.14	1573.14.con.0001	fig|1573.14.peg.1008	PATRIC.1573.14.1573.14.con.0001.CDS.1037540.1038910.fwd	PATRIC	CDS	1037540	1038910	1371	+	FIG01745713	PLF_1573_00002423	PGF_00022625		456		Monooxygenase, DszA family
Clavibacter reversed_comNCPPB2581	1573.14	1573.14.con.0001	fig|1573.14.peg.1009	PATRIC.1573.14.1573.14.con.0001.CDS.1038907.1040145.fwd	PATRIC	CDS	1038907	1040145	1239	+	FIG00001322	PLF_1573_00001115	PGF_00033048		412		Acyl-CoA dehydrogenase; probable dibenzothiophene desulfurization enzyme
Clavibacter reversed_comNCPPB2581	1573.14	1573.14.con.0001	fig|1573.14.peg.1010	PATRIC.1573.14.1573.14.con.0001.CDS.1040279.1041442.fwd	PATRIC	CDS	1040279	1041442	1164	+	FIG00638284	PLF_1573_00002073	PGF_00085541		387		hypothetical protein
Clavibacter reversed_comNCPPB2581	1573.14	1573.14.con.0001	fig|1573.14.peg.1011	PATRIC.1573.14.1573.14.con.0001.CDS.1041439.1042578.fwd	PATRIC	CDS	1041439	1042578	1140	+	FIG00638284	PLF_1573_00002596	PGF_00085541		379		hypothetical protein
Clavibacter reversed_comNCPPB2581	1573.14	1573.14.con.0001	fig|1573.14.peg.1012	PATRIC.1573.14.1573.14.con.0001.CDS.1042585.1043133.rev	PATRIC	CDS	1042585	1043133	549	-	FIG00638284	PLF_1573_00003959	PGF_00215442		182		protein of unknown function DUF664
Clavibacter reversed_comNCPPB2581	1573.14	1573.14.con.0001	fig|1573.14.peg.1013	PATRIC.1573.14.1573.14.con.0001.CDS.1043233.1043706.fwd	PATRIC	CDS	1043233	1043706	474	+		PLF_1573_00002074	PGF_00251055		157		hypothetical protein
Clavibacter reversed_comNCPPB2581	1573.14	1573.14.con.0001	fig|1573.14.peg.1014	PATRIC.1573.14.1573.14.con.0001.CDS.1043778.1044953.rev	PATRIC	CDS	1043778	1044953	1176	-	FIG00638284				391		hypothetical protein
Clavibacter reversed_comNCPPB2581	1573.14	1573.14.con.0001	fig|1573.14.peg.1015	PATRIC.1573.14.1573.14.con.0001.CDS.1045066.1045305.rev	PATRIC	CDS	1045066	1045305	240	-	FIG00016846	PLF_1573_00003267	PGF_00216614		79		N-acetyl-L,L-diaminopimelate deacetylase (EC 3.5.1.47)
Clavibacter reversed_comNCPPB2581	1573.14	1573.14.con.0001	fig|1573.14.peg.1016	PATRIC.1573.14.1573.14.con.0001.CDS.1045341.1046570.rev	PATRIC	CDS	1045341	1046570	1230	-	FIG01954914	PLF_1573_00001631	PGF_00030356		409		Peptidase M20D, amidohydrolase
Clavibacter reversed_comNCPPB2581	1573.14	1573.14.con.0001	fig|1573.14.peg.1017	PATRIC.1573.14.1573.14.con.0001.CDS.1046668.1048095.rev	PATRIC	CDS	1046668	1048095	1428	-	FIG00638284	PLF_1573_00002225	PGF_00409007		475		putative membrane protein
Clavibacter reversed_comNCPPB2581	1573.14	1573.14.con.0001	fig|1573.14.peg.1018	PATRIC.1573.14.1573.14.con.0001.CDS.1048341.1049228.rev	PATRIC	CDS	1048341	1049228	888	-		PLF_1573_00000042	PGF_01252477		295		Lipase
Clavibacter reversed_comNCPPB2581	1573.14	1573.14.con.0001	fig|1573.14.peg.1019	PATRIC.1573.14.1573.14.con.0001.CDS.1049429.1049719.rev	PATRIC	CDS	1049429	1049719	291	-		PLF_1573_00000042	PGF_01252477		96		Lipase
Clavibacter reversed_comNCPPB2581	1573.14	1573.14.con.0001	fig|1573.14.peg.1020	PATRIC.1573.14.1573.14.con.0001.CDS.1050398.1051018.rev	PATRIC	CDS	1050398	1051018	621	-	FIG00000892	PLF_1573_00001563	PGF_00023482		206		Mutator MutT protein (7,8-dihydro-8-oxoguanine-triphosphatase) (EC 3.6.1.-)
Clavibacter reversed_comNCPPB2581	1573.14	1573.14.con.0001	fig|1573.14.peg.1021	PATRIC.1573.14.1573.14.con.0001.CDS.1051135.1051482.fwd	PATRIC	CDS	1051135	1051482	348	+	FIG00006483	PLF_1573_00000289	PGF_01251664		115		LysR family transcriptional regulator YnfL
Clavibacter reversed_comNCPPB2581	1573.14	1573.14.con.0001	fig|1573.14.peg.1022	PATRIC.1573.14.1573.14.con.0001.CDS.1051523.1052359.rev	PATRIC	CDS	1051523	1052359	837	-		PLF_1573_00001172	PGF_00065432		278		Arylesterase
Clavibacter reversed_comNCPPB2581	1573.14	1573.14.con.0001	fig|1573.14.peg.1023	PATRIC.1573.14.1573.14.con.0001.CDS.1052484.1054199.fwd	PATRIC	CDS	1052484	1054199	1716	+	FIG00022631	PLF_1573_00000190	PGF_00026104		571		Acetyl-CoA synthetase (EC 6.2.1.1)
Clavibacter reversed_comNCPPB2581	1573.14	1573.14.con.0001	fig|1573.14.peg.1024	PATRIC.1573.14.1573.14.con.0001.CDS.1054325.1054993.fwd	PATRIC	CDS	1054325	1054993	669	+	FIG00954638	PLF_1573_00000648	PGF_01253297		222		Protease synthase and sporulation negative regulatory protein PAI 2
Clavibacter reversed_comNCPPB2581	1573.14	1573.14.con.0001	fig|1573.14.peg.1025	PATRIC.1573.14.1573.14.con.0001.CDS.1054990.1056312.fwd	PATRIC	CDS	1054990	1056312	1323	+	FIG00511610	PLF_1573_00000041	PGF_00425056		440		Exoenzymes regulatory protein AepA precursor
Clavibacter reversed_comNCPPB2581	1573.14	1573.14.con.0001	fig|1573.14.peg.1026	PATRIC.1573.14.1573.14.con.0001.CDS.1056309.1056554.fwd	PATRIC	CDS	1056309	1056554	246	+	FIG00511610	PLF_1573_00000041	PGF_00425056		81		Exoenzymes regulatory protein AepA precursor
Clavibacter reversed_comNCPPB2581	1573.14	1573.14.con.0001	fig|1573.14.peg.1027	PATRIC.1573.14.1573.14.con.0001.CDS.1056596.1057624.fwd	PATRIC	CDS	1056596	1057624	1029	+	FIG01393346	PLF_1573_00001623	PGF_00028909		342		Oxidoreductase, zinc-binding dehydrogenase family
Clavibacter reversed_comNCPPB2581	1573.14	1573.14.con.0001	fig|1573.14.peg.1028	PATRIC.1573.14.1573.14.con.0001.CDS.1057715.1058011.rev	PATRIC	CDS	1057715	1058011	297	-		PLF_1573_00002264	PGF_01251488		98		hypothetical protein
Clavibacter reversed_comNCPPB2581	1573.14	1573.14.con.0001	fig|1573.14.peg.1029	PATRIC.1573.14.1573.14.con.0001.CDS.1058167.1058859.rev	PATRIC	CDS	1058167	1058859	693	-	FIG00758738	PLF_1573_00000549	PGF_00024374		230		NAD(P)H-hydrate epimerase (EC 5.1.99.6) / ADP-dependent (S)-NAD(P)H-hydrate dehydratase (EC 4.2.1.136)
Clavibacter reversed_comNCPPB2581	1573.14	1573.14.con.0001	fig|1573.14.peg.1030	PATRIC.1573.14.1573.14.con.0001.CDS.1058856.1059671.rev	PATRIC	CDS	1058856	1059671	816	-	FIG00016132	PLF_1573_00001702	PGF_01251319		271		Putative esterase
Clavibacter reversed_comNCPPB2581	1573.14	1573.14.con.0001	fig|1573.14.peg.1031	PATRIC.1573.14.1573.14.con.0001.CDS.1059787.1060815.rev	PATRIC	CDS	1059787	1060815	1029	-	FIG00465245	PLF_1573_00001618	PGF_00028588		342		Oxidoreductase
Clavibacter reversed_comNCPPB2581	1573.14	1573.14.con.0001	fig|1573.14.peg.1032	PATRIC.1573.14.1573.14.con.0001.CDS.1060913.1062352.rev	PATRIC	CDS	1060913	1062352	1440	-	FIG01265370	PLF_1573_00000845	PGF_00070843		479		drug resistance transporter, EmrB/QacA family
Clavibacter reversed_comNCPPB2581	1573.14	1573.14.con.0001	fig|1573.14.peg.1033	PATRIC.1573.14.1573.14.con.0001.CDS.1062456.1064267.fwd	PATRIC	CDS	1062456	1064267	1812	+	FIG00005992	PLF_1573_00002357	PGF_00007179		603		Gamma-glutamyltranspeptidase (EC 2.3.2.2) @ Glutathione hydrolase (EC 3.4.19.13)
Clavibacter reversed_comNCPPB2581	1573.14	1573.14.con.0001	fig|1573.14.peg.1034	PATRIC.1573.14.1573.14.con.0001.CDS.1064264.1064797.fwd	PATRIC	CDS	1064264	1064797	534	+	FIG00000306	PLF_1573_00000675	PGF_00041788		177		Putative iron-sulfur cluster assembly scaffold protein for SUF system, SufE2
Clavibacter reversed_comNCPPB2581	1573.14	1573.14.con.0001	fig|1573.14.peg.1035	PATRIC.1573.14.1573.14.con.0001.CDS.1064816.1065454.rev	PATRIC	CDS	1064816	1065454	639	-	FIG00000902	PLF_1573_00000529	PGF_00022471		212		Molybdenum cofactor cytidylyltransferase (EC 2.7.7.76)
Clavibacter reversed_comNCPPB2581	1573.14	1573.14.con.0001	fig|1573.14.peg.1036	PATRIC.1573.14.1573.14.con.0001.CDS.1065528.1065896.fwd	PATRIC	CDS	1065528	1065896	369	+		PLF_1573_00002265	PGF_01251489		122		Aldehyde dehydrogenase (EC 1.2.1.3)
Clavibacter reversed_comNCPPB2581	1573.14	1573.14.con.0001	fig|1573.14.peg.1037	PATRIC.1573.14.1573.14.con.0001.CDS.1065893.1066744.fwd	PATRIC	CDS	1065893	1066744	852	+	FIG01257096	PLF_1573_00000312	PGF_00020139		283		Membrane-associated phospholipid phosphatase
Clavibacter reversed_comNCPPB2581	1573.14	1573.14.con.0001	fig|1573.14.peg.1038	PATRIC.1573.14.1573.14.con.0001.CDS.1066755.1068209.rev	PATRIC	CDS	1066755	1068209	1455	-	FIG00117785	PLF_1573_00001340	PGF_00010332		484		Guanine deaminase (EC 3.5.4.3)
Clavibacter reversed_comNCPPB2581	1573.14	1573.14.con.0001	fig|1573.14.peg.1039	PATRIC.1573.14.1573.14.con.0001.CDS.1068393.1068986.rev	PATRIC	CDS	1068393	1068986	594	-	FIG00511578	PLF_1573_00002075	PGF_01251402		197		FIG00511582: hypothetical protein
Clavibacter reversed_comNCPPB2581	1573.14	1573.14.con.0001	fig|1573.14.peg.1040	PATRIC.1573.14.1573.14.con.0001.CDS.1069000.1069611.rev	PATRIC	CDS	1069000	1069611	612	-		PLF_1573_00003259	PGF_00087394		203		hypothetical protein
Clavibacter reversed_comNCPPB2581	1573.14	1573.14.con.0001	fig|1573.14.peg.1041	PATRIC.1573.14.1573.14.con.0001.CDS.1069608.1070219.rev	PATRIC	CDS	1069608	1070219	612	-		PLF_1573_00000924	PGF_01253380		203		hypothetical protein
Clavibacter reversed_comNCPPB2581	1573.14	1573.14.con.0001	fig|1573.14.peg.1042	PATRIC.1573.14.1573.14.con.0001.CDS.1070350.1071456.fwd	PATRIC	CDS	1070350	1071456	1107	+	FIG00001518	PLF_1573_00001962	PGF_00066910		368		Xanthine and CO dehydrogenases maturation factor, XdhC/CoxF family
Clavibacter reversed_comNCPPB2581	1573.14	1573.14.con.0001	fig|1573.14.peg.1043	PATRIC.1573.14.1573.14.con.0001.CDS.1071453.1072748.fwd	PATRIC	CDS	1071453	1072748	1296	+	FIG01308903	PLF_1573_00000668	PGF_00040198		431		Putative amino acid transporter
Clavibacter reversed_comNCPPB2581	1573.14	1573.14.con.0001	fig|1573.14.peg.1044	PATRIC.1573.14.1573.14.con.0001.CDS.1072776.1075640.rev	PATRIC	CDS	1072776	1075640	2865	-	FIG00000962	PLF_1573_00000836	PGF_00066919		954		Xanthine dehydrogenase iron-sulfur subunit (EC 1.17.1.4) / Xanthine dehydrogenase, molybdenum binding subunit (EC 1.17.1.4)
Clavibacter reversed_comNCPPB2581	1573.14	1573.14.con.0001	fig|1573.14.peg.1045	PATRIC.1573.14.1573.14.con.0001.CDS.1075637.1076548.rev	PATRIC	CDS	1075637	1076548	912	-	FIG01176807	PLF_1573_00002955	PGF_00066926		303		Xanthine dehydrogenase, FAD binding subunit (EC 1.17.1.4)
Clavibacter reversed_comNCPPB2581	1573.14	1573.14.con.0001	fig|1573.14.peg.1046	PATRIC.1573.14.1573.14.con.0001.CDS.1076724.1077449.fwd	PATRIC	CDS	1076724	1077449	726	+	FIG00638284	PLF_1573_00002754	PGF_01251637		241		hypothetical protein
Clavibacter reversed_comNCPPB2581	1573.14	1573.14.con.0001	fig|1573.14.peg.1047	PATRIC.1573.14.1573.14.con.0001.CDS.1077446.1077634.fwd	PATRIC	CDS	1077446	1077634	189	+		PLF_1573_00003221	PGF_00360586		62		hypothetical protein
Clavibacter reversed_comNCPPB2581	1573.14	1573.14.con.0001	fig|1573.14.peg.1048	PATRIC.1573.14.1573.14.con.0001.CDS.1077719.1078669.rev	PATRIC	CDS	1077719	1078669	951	-	FIG00638284	PLF_1573_00003957	PGF_01252304		316		Xanthine dehydrogenase iron-sulfur subunit (EC 1.17.1.4) / Xanthine dehydrogenase, molybdenum binding subunit (EC 1.17.1.4)
Clavibacter reversed_comNCPPB2581	1573.14	1573.14.con.0001	fig|1573.14.peg.1049	PATRIC.1573.14.1573.14.con.0001.CDS.1079419.1080402.fwd	PATRIC	CDS	1079419	1080402	984	+	FIG00512473	PLF_1573_00000629	PGF_00035198		327		Possible heat shock protein DnaJ
Clavibacter reversed_comNCPPB2581	1573.14	1573.14.con.0001	fig|1573.14.peg.1050	PATRIC.1573.14.1573.14.con.0001.CDS.1080432.1080611.rev	PATRIC	CDS	1080432	1080611	180	-	FIG00638284	PLF_1573_00002076	PGF_01251403		59		hypothetical protein
Clavibacter reversed_comNCPPB2581	1573.14	1573.14.con.0001	fig|1573.14.peg.1051	PATRIC.1573.14.1573.14.con.0001.CDS.1080682.1081116.rev	PATRIC	CDS	1080682	1081116	435	-	FIG00511946	PLF_1573_00000100	PGF_01251249		144		FIG00511948: hypothetical protein
Clavibacter reversed_comNCPPB2581	1573.14	1573.14.con.0001	fig|1573.14.peg.1052	PATRIC.1573.14.1573.14.con.0001.CDS.1081210.1082175.fwd	PATRIC	CDS	1081210	1082175	966	+	FIG00512109	PLF_1573_00002077	PGF_00251055		321		FIG00512110: hypothetical protein
Clavibacter reversed_comNCPPB2581	1573.14	1573.14.con.0001	fig|1573.14.peg.1053	PATRIC.1573.14.1573.14.con.0001.CDS.1082172.1082588.rev	PATRIC	CDS	1082172	1082588	417	-	FIG00001497	PLF_1573_00001775	PGF_00048933		138		Ribosome-associated heat shock protein implicated in the recycling of the 50S subunit (S4 paralog)
Clavibacter reversed_comNCPPB2581	1573.14	1573.14.con.0001	fig|1573.14.peg.1054	PATRIC.1573.14.1573.14.con.0001.CDS.1082632.1084125.fwd	PATRIC	CDS	1082632	1084125	1494	+	FIG00511163	PLF_1573_00001091	PGF_00051151		497		Amine oxidase, flavin-containing
Clavibacter reversed_comNCPPB2581	1573.14	1573.14.con.0001	fig|1573.14.peg.1055	PATRIC.1573.14.1573.14.con.0001.CDS.1084122.1084871.rev	PATRIC	CDS	1084122	1084871	750	-	FIG00638284	PLF_1573_00000053	PGF_01253285		249		Integral membrane protein
Clavibacter reversed_comNCPPB2581	1573.14	1573.14.con.0001	fig|1573.14.peg.1056	PATRIC.1573.14.1573.14.con.0001.CDS.1084921.1085664.rev	PATRIC	CDS	1084921	1085664	744	-	FIG01956050	PLF_1573_00000053	PGF_01253285		247		Integral membrane protein
Clavibacter reversed_comNCPPB2581	1573.14	1573.14.con.0001	fig|1573.14.peg.1057	PATRIC.1573.14.1573.14.con.0001.CDS.1085781.1086788.fwd	PATRIC	CDS	1085781	1086788	1008	+	FIG01393346	PLF_1573_00001480	PGF_00403208		335		Bifunctional protein: zinc-containing alcohol dehydrogenase; quinone oxidoreductase ( NADPH:quinone reductase) (EC 1.1.1.-); Similar to arginate lyase
Clavibacter reversed_comNCPPB2581	1573.14	1573.14.con.0001	fig|1573.14.peg.1058	PATRIC.1573.14.1573.14.con.0001.CDS.1086829.1087308.rev	PATRIC	CDS	1086829	1087308	480	-	FIG01357977	PLF_1573_00000371	PGF_01252118		159		FOG: HEAT repeat
Clavibacter reversed_comNCPPB2581	1573.14	1573.14.con.0001	fig|1573.14.peg.1059	PATRIC.1573.14.1573.14.con.0001.CDS.1087349.1088305.fwd	PATRIC	CDS	1087349	1088305	957	+	FIG01571467	PLF_1573_00002191	PGF_00401622		318		mutT3
Clavibacter reversed_comNCPPB2581	1573.14	1573.14.con.0001	fig|1573.14.peg.1060	PATRIC.1573.14.1573.14.con.0001.CDS.1088302.1089894.rev	PATRIC	CDS	1088302	1089894	1593	-	FIG00002332	PLF_1573_00001453	PGF_00014379		530		Inositol-1-monophosphatase (EC 3.1.3.25)
Clavibacter reversed_comNCPPB2581	1573.14	1573.14.con.0001	fig|1573.14.peg.1061	PATRIC.1573.14.1573.14.con.0001.CDS.1089891.1091078.rev	PATRIC	CDS	1089891	1091078	1188	-	FIG00005705	PLF_1573_00001490	PGF_00004466		395		Ferric iron ABC transporter, ATP-binding protein
Clavibacter reversed_comNCPPB2581	1573.14	1573.14.con.0001	fig|1573.14.peg.1062	PATRIC.1573.14.1573.14.con.0001.CDS.1091086.1091901.rev	PATRIC	CDS	1091086	1091901	816	-	FIG00983532	PLF_1573_00000659	PGF_00039081		271		Putative ABC transporter of substrate X, permease subunit II
Clavibacter reversed_comNCPPB2581	1573.14	1573.14.con.0001	fig|1573.14.peg.1063	PATRIC.1573.14.1573.14.con.0001.CDS.1091901.1092854.rev	PATRIC	CDS	1091901	1092854	954	-	FIG00511760	PLF_1573_00000028	PGF_01251652		317		Spermidine/putrescine transport system permease protein potB
Clavibacter reversed_comNCPPB2581	1573.14	1573.14.con.0001	fig|1573.14.peg.1064	PATRIC.1573.14.1573.14.con.0001.CDS.1092851.1094173.rev	PATRIC	CDS	1092851	1094173	1323	-	FIG00511160	PLF_1573_00001389	PGF_00005887		440		ABC transporter, substrate-binding protein
Clavibacter reversed_comNCPPB2581	1573.14	1573.14.con.0001	fig|1573.14.peg.1065	PATRIC.1573.14.1573.14.con.0001.CDS.1094199.1095245.fwd	PATRIC	CDS	1094199	1095245	1047	+	FIG00781023	PLF_1573_00001884	PGF_00059365		348		Transcriptional regulator, LacI family
Clavibacter reversed_comNCPPB2581	1573.14	1573.14.con.0001	fig|1573.14.peg.1066	PATRIC.1573.14.1573.14.con.0001.CDS.1095267.1096127.rev	PATRIC	CDS	1095267	1096127	861	-	FIG00511755	PLF_1573_00000925	PGF_00323704		286		FIG00511756: hypothetical protein
Clavibacter reversed_comNCPPB2581	1573.14	1573.14.con.0001	fig|1573.14.peg.1067	PATRIC.1573.14.1573.14.con.0001.CDS.1096124.1096384.rev	PATRIC	CDS	1096124	1096384	261	-	FIG00511874	PLF_1573_00002078	PGF_01251404		86		FIG00511876: hypothetical protein
Clavibacter reversed_comNCPPB2581	1573.14	1573.14.con.0001	fig|1573.14.peg.1068	PATRIC.1573.14.1573.14.con.0001.CDS.1096397.1097443.rev	PATRIC	CDS	1096397	1097443	1047	-	FIG01121411	PLF_1573_00002228	PGF_00409754		348		putative metalloprotease
Clavibacter reversed_comNCPPB2581	1573.14	1573.14.con.0001	fig|1573.14.peg.1069	PATRIC.1573.14.1573.14.con.0001.CDS.1097537.1098241.rev	PATRIC	CDS	1097537	1098241	705	-	FIG01124340	PLF_1573_00001925	PGF_00062806		234		Two-component system response regulator
Clavibacter reversed_comNCPPB2581	1573.14	1573.14.con.0001	fig|1573.14.peg.1070	PATRIC.1573.14.1573.14.con.0001.CDS.1098238.1099977.rev	PATRIC	CDS	1098238	1099977	1740	-	FIG00868571	PLF_1573_00002536	PGF_00062944		579		Two-component system sensor kinase
Clavibacter reversed_comNCPPB2581	1573.14	1573.14.con.0001	fig|1573.14.peg.1071	PATRIC.1573.14.1573.14.con.0001.CDS.1100119.1101504.fwd	PATRIC	CDS	1100119	1101504	1386	+	FIG00997147	PLF_1573_00001061	PGF_00410924		461		putative sodium:dicarboxylate symporter
Clavibacter reversed_comNCPPB2581	1573.14	1573.14.con.0001	fig|1573.14.peg.1072	PATRIC.1573.14.1573.14.con.0001.CDS.1101593.1102075.fwd	PATRIC	CDS	1101593	1102075	483	+	FIG01121505	PLF_1573_00000349	PGF_00425632		160		FHA domain containing protein
Clavibacter reversed_comNCPPB2581	1573.14	1573.14.con.0001	fig|1573.14.peg.1073	PATRIC.1573.14.1573.14.con.0001.CDS.1102075.1102776.fwd	PATRIC	CDS	1102075	1102776	702	+	FIG00512522	PLF_1573_00002170	PGF_00308947		233		FIG00512523: hypothetical protein
Clavibacter reversed_comNCPPB2581	1573.14	1573.14.con.0001	fig|1573.14.peg.1074	PATRIC.1573.14.1573.14.con.0001.CDS.1103134.1103676.fwd	PATRIC	CDS	1103134	1103676	543	+	FIG01121956	PLF_1573_00002278	PGF_01251499		180		transcriptional regulator, MerR family
Clavibacter reversed_comNCPPB2581	1573.14	1573.14.con.0001	fig|1573.14.peg.1075	PATRIC.1573.14.1573.14.con.0001.CDS.1103774.1104640.rev	PATRIC	CDS	1103774	1104640	867	-		PLF_1573_00001629	PGF_00029968		288		ParA-like membrane-associated ATPase
Clavibacter reversed_comNCPPB2581	1573.14	1573.14.con.0001	fig|1573.14.peg.1076	PATRIC.1573.14.1573.14.con.0001.CDS.1104666.1108067.fwd	PATRIC	CDS	1104666	1108067	3402	+	FIG00001308	PLF_1573_00001742	PGF_00045963		1133		Pyruvate carboxylase (EC 6.4.1.1)
Clavibacter reversed_comNCPPB2581	1573.14	1573.14.con.0001	fig|1573.14.peg.1077	PATRIC.1573.14.1573.14.con.0001.CDS.1108083.1109555.fwd	PATRIC	CDS	1108083	1109555	1473	+	FIG00023452	PLF_1573_00001585	PGF_00024911		490		NADPH-dependent mycothiol reductase Mtr
Clavibacter reversed_comNCPPB2581	1573.14	1573.14.con.0001	fig|1573.14.peg.1078	PATRIC.1573.14.1573.14.con.0001.CDS.1109590.1110081.fwd	PATRIC	CDS	1109590	1110081	492	+	FIG00000017	PLF_1573_00001633	PGF_00030656		163		Peptide deformylase (EC 3.5.1.88)
Clavibacter reversed_comNCPPB2581	1573.14	1573.14.con.0001	fig|1573.14.peg.1079	PATRIC.1573.14.1573.14.con.0001.CDS.1110125.1111951.rev	PATRIC	CDS	1110125	1111951	1827	-	FIG00018699	PLF_1573_00000285	PGF_00017565		608		Long-chain-fatty-acid--CoA ligase (EC 6.2.1.3)
Clavibacter reversed_comNCPPB2581	1573.14	1573.14.con.0001	fig|1573.14.peg.1080	PATRIC.1573.14.1573.14.con.0001.CDS.1112083.1113048.fwd	PATRIC	CDS	1112083	1113048	966	+	FIG01310500	PLF_1573_00001321	PGF_00007844		321		Glucokinase (EC 2.7.1.2)
Clavibacter reversed_comNCPPB2581	1573.14	1573.14.con.0001	fig|1573.14.peg.1081	PATRIC.1573.14.1573.14.con.0001.CDS.1113140.1113829.fwd	PATRIC	CDS	1113140	1113829	690	+	FIG00005243	PLF_1573_00000472	PGF_00033589		229		Acyl-CoA:1-acyl-sn-glycerol-3-phosphate acyltransferase (EC 2.3.1.51)
Clavibacter reversed_comNCPPB2581	1573.14	1573.14.con.0001	fig|1573.14.peg.1082	PATRIC.1573.14.1573.14.con.0001.CDS.1113889.1115259.fwd	PATRIC	CDS	1113889	1115259	1371	+	FIG00133297	PLF_1573_00001092	PGF_00071194		456		2-keto-3-deoxy-D-arabino-heptulosonate-7-phosphate synthase II (EC 2.5.1.54)
Clavibacter reversed_comNCPPB2581	1573.14	1573.14.con.0001	fig|1573.14.peg.1083	PATRIC.1573.14.1573.14.con.0001.CDS.1115340.1117265.rev	PATRIC	CDS	1115340	1117265	1926	-	FIG00547803	PLF_1573_00000641	PGF_00037331		641		Probable serine/threonine-protein kinase pknL (EC 2.7.11.1)
Clavibacter reversed_comNCPPB2581	1573.14	1573.14.con.0001	fig|1573.14.peg.1084	PATRIC.1573.14.1573.14.con.0001.CDS.1117372.1118637.rev	PATRIC	CDS	1117372	1118637	1266	-	FIG00008294	PLF_1573_00002240	PGF_00410503		421		putative secreted protein
Clavibacter reversed_comNCPPB2581	1573.14	1573.14.con.0001	fig|1573.14.peg.1085	PATRIC.1573.14.1573.14.con.0001.CDS.1118849.1119190.fwd	PATRIC	CDS	1118849	1119190	342	+	FIG01125235	PLF_1573_00000686	PGF_00044475		113		Putative transcriptional regulatory protein
Clavibacter reversed_comNCPPB2581	1573.14	1573.14.con.0001	fig|1573.14.peg.1086	PATRIC.1573.14.1573.14.con.0001.CDS.1119243.1120364.rev	PATRIC	CDS	1119243	1120364	1122	-	FIG00000019	PLF_1573_00000326	PGF_00007527		373		Geranylgeranyl diphosphate synthase (EC 2.5.1.29)
Clavibacter reversed_comNCPPB2581	1573.14	1573.14.con.0001	fig|1573.14.peg.1087	PATRIC.1573.14.1573.14.con.0001.CDS.1120442.1120837.fwd	PATRIC	CDS	1120442	1120837	396	+	FIG00933666	PLF_1573_00001542	PGF_00002542		131		FIG017342: transmembrane protein
Clavibacter reversed_comNCPPB2581	1573.14	1573.14.con.0001	fig|1573.14.peg.1088	PATRIC.1573.14.1573.14.con.0001.CDS.1121177.1121608.fwd	PATRIC	CDS	1121177	1121608	432	+	FIG00000547	PLF_1573_00001362	PGF_00417097		143		Cell division protein MraZ
Clavibacter reversed_comNCPPB2581	1573.14	1573.14.con.0001	fig|1573.14.peg.1089	PATRIC.1573.14.1573.14.con.0001.CDS.1121712.1122668.fwd	PATRIC	CDS	1121712	1122668	957	+	FIG00000172	PLF_1573_00001085	PGF_00007632		318		16S rRNA (cytosine(1402)-N(4))-methyltransferase EC 2.1.1.199)
Clavibacter reversed_comNCPPB2581	1573.14	1573.14.con.0001	fig|1573.14.peg.1090	PATRIC.1573.14.1573.14.con.0001.CDS.1122665.1123339.fwd	PATRIC	CDS	1122665	1123339	675	+	FIG00672847	PLF_1573_00001522	PGF_00416973		224		Cell division protein FtsL
Clavibacter reversed_comNCPPB2581	1573.14	1573.14.con.0001	fig|1573.14.peg.1091	PATRIC.1573.14.1573.14.con.0001.CDS.1123431.1125212.fwd	PATRIC	CDS	1123431	1125212	1782	+	FIG00046929	PLF_1573_00001485	PGF_00416952		593		Cell division protein FtsI [Peptidoglycan synthetase] (EC 2.4.1.129)
Clavibacter reversed_comNCPPB2581	1573.14	1573.14.con.0001	fig|1573.14.peg.1092	PATRIC.1573.14.1573.14.con.0001.CDS.1125225.1126769.fwd	PATRIC	CDS	1125225	1126769	1545	+	FIG01303772	PLF_1573_00001941	PGF_00064034		514		UDP-N-acetylmuramoylalanyl-D-glutamate--L-lysine ligase (EC 6.3.2.7)
Clavibacter reversed_comNCPPB2581	1573.14	1573.14.con.0001	fig|1573.14.peg.1093	PATRIC.1573.14.1573.14.con.0001.CDS.1126771.1128180.fwd	PATRIC	CDS	1126771	1128180	1410	+	FIG00024401	PLF_1573_00001940	PGF_00064006		469		UDP-N-acetylmuramoyl-tripeptide--D-alanyl-D-alanine ligase (EC 6.3.2.10)
Clavibacter reversed_comNCPPB2581	1573.14	1573.14.con.0001	fig|1573.14.peg.1094	PATRIC.1573.14.1573.14.con.0001.CDS.1128174.1129283.fwd	PATRIC	CDS	1128174	1129283	1110	+	FIG00000221	PLF_1573_00000608	PGF_00033359		369		Phospho-N-acetylmuramoyl-pentapeptide-transferase (EC 2.7.8.13)
Clavibacter reversed_comNCPPB2581	1573.14	1573.14.con.0001	fig|1573.14.peg.1095	PATRIC.1573.14.1573.14.con.0001.CDS.1129286.1130830.fwd	PATRIC	CDS	1129286	1130830	1545	+	FIG00085033	PLF_1573_00000821	PGF_00064009		514		UDP-N-acetylmuramoylalanine--D-glutamate ligase (EC 6.3.2.9)
Clavibacter reversed_comNCPPB2581	1573.14	1573.14.con.0001	fig|1573.14.peg.1096	PATRIC.1573.14.1573.14.con.0001.CDS.1130787.1132076.fwd	PATRIC	CDS	1130787	1132076	1290	+	FIG00000025	PLF_1573_00001361	PGF_00417067		429		Cell division protein FtsW
Clavibacter reversed_comNCPPB2581	1573.14	1573.14.con.0001	fig|1573.14.peg.1097	PATRIC.1573.14.1573.14.con.0001.CDS.1132073.1133173.fwd	PATRIC	CDS	1132073	1133173	1101	+	FIG00047056	PLF_1573_00000819	PGF_00063993		366		UDP-N-acetylglucosamine--N-acetylmuramyl-(pentapeptide) pyrophosphoryl-undecaprenol N-acetylglucosamine transferase (EC 2.4.1.227)
Clavibacter reversed_comNCPPB2581	1573.14	1573.14.con.0001	fig|1573.14.peg.1098	PATRIC.1573.14.1573.14.con.0001.CDS.1133218.1134648.fwd	PATRIC	CDS	1133218	1134648	1431	+	FIG00135554	PLF_1573_00000820	PGF_00064003		476		UDP-N-acetylmuramate--glycine ligase
Clavibacter reversed_comNCPPB2581	1573.14	1573.14.con.0001	fig|1573.14.peg.1099	PATRIC.1573.14.1573.14.con.0001.CDS.1134645.1135874.fwd	PATRIC	CDS	1134645	1135874	1230	+	FIG00021517	PLF_1573_00001360	PGF_00417046		409		Cell division protein FtsQ
Clavibacter reversed_comNCPPB2581	1573.14	1573.14.con.0001	fig|1573.14.peg.1100	PATRIC.1573.14.1573.14.con.0001.CDS.1136012.1137151.fwd	PATRIC	CDS	1136012	1137151	1140	+	FIG00000145	PLF_1573_00000486	PGF_00417091		379		Cell division protein FtsZ (EC 3.4.24.-)
Clavibacter reversed_comNCPPB2581	1573.14	1573.14.con.0001	fig|1573.14.peg.1101	PATRIC.1573.14.1573.14.con.0001.CDS.1137148.1137879.fwd	PATRIC	CDS	1137148	1137879	732	+	FIG00003955	PLF_1573_00000421	PGF_00013283		243		Hypothetical protein YggS, proline synthase co-transcribed bacterial homolog PROSC
Clavibacter reversed_comNCPPB2581	1573.14	1573.14.con.0001	fig|1573.14.peg.1102	PATRIC.1573.14.1573.14.con.0001.CDS.1137928.1138422.fwd	PATRIC	CDS	1137928	1138422	495	+	FIG00340333	PLF_1573_00000360	PGF_00425749		164		FIG001960: FtsZ-interacting protein related to cell division
Clavibacter reversed_comNCPPB2581	1573.14	1573.14.con.0001	fig|1573.14.peg.1103	PATRIC.1573.14.1573.14.con.0001.CDS.1138490.1138789.fwd	PATRIC	CDS	1138490	1138789	300	+	FIG00021764	PLF_1573_00001521	PGF_00416892		99		Cell division integral membrane protein, YGGT family
Clavibacter reversed_comNCPPB2581	1573.14	1573.14.con.0001	fig|1573.14.peg.1104	PATRIC.1573.14.1573.14.con.0001.CDS.1138929.1139564.fwd	PATRIC	CDS	1138929	1139564	636	+	FIG00340323	PLF_1573_00001484	PGF_00416889		211		Cell division initiation protein DivIVA
Clavibacter reversed_comNCPPB2581	1573.14	1573.14.con.0001	fig|1573.14.peg.1105	PATRIC.1573.14.1573.14.con.0001.CDS.1139690.1140607.fwd	PATRIC	CDS	1139690	1140607	918	+	FIG00000124	PLF_1573_00001771	PGF_00048832		305		Ribosomal large subunit pseudouridine synthase D (EC 5.4.99.23)
Clavibacter reversed_comNCPPB2581	1573.14	1573.14.con.0001	fig|1573.14.peg.1106	PATRIC.1573.14.1573.14.con.0001.CDS.1140684.1144196.fwd	PATRIC	CDS	1140684	1144196	3513	+	FIG00041038	PLF_1573_00002386	PGF_00421489		1170		DNA polymerase III alpha subunit (EC 2.7.7.7)
Clavibacter reversed_comNCPPB2581	1573.14	1573.14.con.0001	fig|1573.14.peg.1107	PATRIC.1573.14.1573.14.con.0001.CDS.1144249.1144764.rev	PATRIC	CDS	1144249	1144764	516	-	FIG00919395	PLF_1573_00001583	PGF_00024631		171		NADH-FMN oxidoreductase
Clavibacter reversed_comNCPPB2581	1573.14	1573.14.con.0001	fig|1573.14.peg.1108	PATRIC.1573.14.1573.14.con.0001.CDS.1144826.1146130.fwd	PATRIC	CDS	1144826	1146130	1305	+	FIG00000303	PLF_1573_00001422	PGF_00011979		434		Histidinol dehydrogenase (EC 1.1.1.23)
Clavibacter reversed_comNCPPB2581	1573.14	1573.14.con.0001	fig|1573.14.peg.1109	PATRIC.1573.14.1573.14.con.0001.CDS.1146148.1146621.fwd	PATRIC	CDS	1146148	1146621	474	+	FIG00000382	PLF_1573_00001767	PGF_00048643		157		Ribonucleotide reductase transcriptional regulator NrdR
Clavibacter reversed_comNCPPB2581	1573.14	1573.14.con.0001	fig|1573.14.peg.1110	PATRIC.1573.14.1573.14.con.0001.CDS.1146685.1147719.fwd	PATRIC	CDS	1146685	1147719	1035	+	FIG00000475	PLF_1573_00001194	PGF_00423400		344		Dihydroorotate dehydrogenase (quinone) (EC 1.3.5.2)
Clavibacter reversed_comNCPPB2581	1573.14	1573.14.con.0001	fig|1573.14.peg.1111	PATRIC.1573.14.1573.14.con.0001.CDS.1147787.1148422.rev	PATRIC	CDS	1147787	1148422	636	-	FIG00006903	PLF_1573_00001520	PGF_00416836		211		CblZ, a non-orthologous displasment for Alpha-ribazole-5'-phosphate phosphatase
Clavibacter reversed_comNCPPB2581	1573.14	1573.14.con.0001	fig|1573.14.peg.1112	PATRIC.1573.14.1573.14.con.0001.CDS.1148451.1149842.fwd	PATRIC	CDS	1148451	1149842	1392	+	FIG00001384	PLF_1573_00001574	PGF_00024143		463		N-acyl-L-amino acid amidohydrolase (EC 3.5.1.14)
Clavibacter reversed_comNCPPB2581	1573.14	1573.14.con.0001	fig|1573.14.peg.1113	PATRIC.1573.14.1573.14.con.0001.CDS.1149977.1150339.fwd	PATRIC	CDS	1149977	1150339	363	+	FIG00000502	PLF_1573_00002197	PGF_00404317		120		probable iron binding protein from the HesB_IscA_SufA family
Clavibacter reversed_comNCPPB2581	1573.14	1573.14.con.0001	fig|1573.14.peg.1114	PATRIC.1573.14.1573.14.con.0001.CDS.1150464.1151375.fwd	PATRIC	CDS	1150464	1151375	912	+	FIG00041887	PLF_1573_00001400	PGF_00420396		303		Cytochrome c oxidase polypeptide II (EC 1.9.3.1)
Clavibacter reversed_comNCPPB2581	1573.14	1573.14.con.0001	fig|1573.14.peg.1115	PATRIC.1573.14.1573.14.con.0001.CDS.1151386.1153131.fwd	PATRIC	CDS	1151386	1153131	1746	+	FIG00132629	PLF_1573_00000387	PGF_00420389		581		Cytochrome c oxidase polypeptide I (EC 1.9.3.1)
Clavibacter reversed_comNCPPB2581	1573.14	1573.14.con.0001	fig|1573.14.peg.1116	PATRIC.1573.14.1573.14.con.0001.CDS.1153133.1153549.fwd	PATRIC	CDS	1153133	1153549	417	+	FIG00484860	PLF_1573_00000389	PGF_00420406		138		Cytochrome c oxidase polypeptide IV (EC 1.9.3.1)
Clavibacter reversed_comNCPPB2581	1573.14	1573.14.con.0001	fig|1573.14.peg.1117	PATRIC.1573.14.1573.14.con.0001.CDS.1153554.1153991.fwd	PATRIC	CDS	1153554	1153991	438	+	FIG00122145	PLF_1573_00000718	PGF_01253309		145		Ribosomal-protein-S18p-alanine acetyltransferase (EC 2.3.1.128)
Clavibacter reversed_comNCPPB2581	1573.14	1573.14.con.0001	fig|1573.14.peg.1118	PATRIC.1573.14.1573.14.con.0001.CDS.1154223.1155596.rev	PATRIC	CDS	1154223	1155596	1374	-		PLF_1573_00002079	PGF_01251405		457		Serine phosphatase RsbU, regulator of sigma subunit
Clavibacter reversed_comNCPPB2581	1573.14	1573.14.con.0001	fig|1573.14.peg.1119	PATRIC.1573.14.1573.14.con.0001.CDS.1155913.1156839.rev	PATRIC	CDS	1155913	1156839	927	-	FIG00004986	PLF_1573_00000112	PGF_00415465		308		23S rRNA (guanine(748)-N(1))-methyltransferase (EC 2.1.1.188)
Clavibacter reversed_comNCPPB2581	1573.14	1573.14.con.0001	fig|1573.14.peg.1120	PATRIC.1573.14.1573.14.con.0001.CDS.1156957.1158582.rev	PATRIC	CDS	1156957	1158582	1626	-	FIG00000754	PLF_1573_00000827	PGF_00064445		541		Ubiquinol-cytochrome C reductase, cytochrome B subunit (EC 1.10.2.2)
Clavibacter reversed_comNCPPB2581	1573.14	1573.14.con.0001	fig|1573.14.peg.1121	PATRIC.1573.14.1573.14.con.0001.CDS.1158566.1159675.rev	PATRIC	CDS	1158566	1159675	1110	-	FIG00000797	PLF_1573_00001949	PGF_00064440		369		Ubiquinol-cytochrome C reductase iron-sulfur subunit (EC 1.10.2.2)
Clavibacter reversed_comNCPPB2581	1573.14	1573.14.con.0001	fig|1573.14.peg.1122	PATRIC.1573.14.1573.14.con.0001.CDS.1159721.1160521.rev	PATRIC	CDS	1159721	1160521	801	-	FIG00001102	PLF_1573_00001950	PGF_00064454		266		Ubiquinol-cytochrome C reductase, diheme cytochrome cc subunit
Clavibacter reversed_comNCPPB2581	1573.14	1573.14.con.0001	fig|1573.14.peg.1123	PATRIC.1573.14.1573.14.con.0001.CDS.1160548.1161186.rev	PATRIC	CDS	1160548	1161186	639	-	FIG00000640	PLF_1573_00000388	PGF_00420401		212		Cytochrome c oxidase polypeptide III (EC 1.9.3.1)
Clavibacter reversed_comNCPPB2581	1573.14	1573.14.con.0001	fig|1573.14.peg.1124	PATRIC.1573.14.1573.14.con.0001.CDS.1161267.1162322.fwd	PATRIC	CDS	1161267	1162322	1056	+	FIG00062957	PLF_1573_00001122	PGF_00056662		351		Anthranilate phosphoribosyltransferase (EC 2.4.2.18)
Clavibacter reversed_comNCPPB2581	1573.14	1573.14.con.0001	fig|1573.14.peg.1125	PATRIC.1573.14.1573.14.con.0001.CDS.1162371.1163117.fwd	PATRIC	CDS	1162371	1163117	747	+	FIG00512403	PLF_1573_00000926	PGF_01253381		248		FIG00512404: hypothetical protein
Clavibacter reversed_comNCPPB2581	1573.14	1573.14.con.0001	fig|1573.14.peg.1126	PATRIC.1573.14.1573.14.con.0001.CDS.1163215.1164732.rev	PATRIC	CDS	1163215	1164732	1518	-	FIG00075702	PLF_1573_00001221	PGF_00008538		505		Glycerol kinase (EC 2.7.1.30)
Clavibacter reversed_comNCPPB2581	1573.14	1573.14.con.0001	fig|1573.14.peg.1127	PATRIC.1573.14.1573.14.con.0001.CDS.1164760.1165566.rev	PATRIC	CDS	1164760	1165566	807	-	FIG00045413	PLF_1573_00002336	PGF_00008543		268		Glycerol uptake facilitator protein
Clavibacter reversed_comNCPPB2581	1573.14	1573.14.con.0001	fig|1573.14.peg.1128	PATRIC.1573.14.1573.14.con.0001.CDS.1165793.1166794.fwd	PATRIC	CDS	1165793	1166794	1002	+	FIG00017186	PLF_1573_00002452	PGF_00033415		333		Phosphoenolpyruvate-dihydroxyacetone phosphotransferase (EC 2.7.1.121), dihydroxyacetone binding subunit DhaK
Clavibacter reversed_comNCPPB2581	1573.14	1573.14.con.0001	fig|1573.14.peg.1129	PATRIC.1573.14.1573.14.con.0001.CDS.1166798.1167451.fwd	PATRIC	CDS	1166798	1167451	654	+	FIG00059413	PLF_1573_00001650	PGF_00033414		217		Phosphoenolpyruvate-dihydroxyacetone phosphotransferase (EC 2.7.1.121), ADP-binding subunit DhaL
Clavibacter reversed_comNCPPB2581	1573.14	1573.14.con.0001	fig|1573.14.peg.1130	PATRIC.1573.14.1573.14.con.0001.CDS.1167448.1168182.fwd	PATRIC	CDS	1167448	1168182	735	+	FIG00055632	PLF_1573_00000610	PGF_00033418		244		Phosphoenolpyruvate-dihydroxyacetone phosphotransferase (EC 2.7.1.121), subunit DhaM; DHA-specific IIA component / DHA-specific phosphocarrier protein HPr
Clavibacter reversed_comNCPPB2581	1573.14	1573.14.con.0001	fig|1573.14.peg.1131	PATRIC.1573.14.1573.14.con.0001.CDS.1168206.1168622.rev	PATRIC	CDS	1168206	1168622	417	-	FIG00005540	PLF_1573_00000825	PGF_00064247		138		UPF0225 protein YchJ
Clavibacter reversed_comNCPPB2581	1573.14	1573.14.con.0001	fig|1573.14.peg.1132	PATRIC.1573.14.1573.14.con.0001.CDS.1168712.1169227.fwd	PATRIC	CDS	1168712	1169227	516	+	FIG00511719	PLF_1573_00002080	PGF_00251055		171		FIG00511721: hypothetical protein
Clavibacter reversed_comNCPPB2581	1573.14	1573.14.con.0001	fig|1573.14.peg.1133	PATRIC.1573.14.1573.14.con.0001.CDS.1169273.1169764.rev	PATRIC	CDS	1169273	1169764	492	-	FIG00021745	PLF_1573_00000338	PGF_00008460		163		Glutathione peroxidase family protein
Clavibacter reversed_comNCPPB2581	1573.14	1573.14.con.0001	fig|1573.14.peg.1134	PATRIC.1573.14.1573.14.con.0001.CDS.1169881.1171641.rev	PATRIC	CDS	1169881	1171641	1761	-	FIG00229386	PLF_1573_00001117	PGF_00008606		586		Glycerol-3-phosphate dehydrogenase (EC 1.1.5.3)
Clavibacter reversed_comNCPPB2581	1573.14	1573.14.con.0001	fig|1573.14.peg.1135	PATRIC.1573.14.1573.14.con.0001.CDS.1171753.1172712.fwd	PATRIC	CDS	1171753	1172712	960	+	FIG00011057	PLF_1573_00000250	PGF_00422954		319		Deoxyribonucleoside regulator DeoR (transcriptional repressor)
Clavibacter reversed_comNCPPB2581	1573.14	1573.14.con.0001	fig|1573.14.peg.1136	PATRIC.1573.14.1573.14.con.0001.CDS.1173549.1175603.fwd	PATRIC	CDS	1173549	1175603	2055	+	FIG00000101	PLF_1573_00000767	PGF_00056867		684		Threonyl-tRNA synthetase (EC 6.1.1.3)
Clavibacter reversed_comNCPPB2581	1573.14	1573.14.con.0001	fig|1573.14.peg.1137	PATRIC.1573.14.1573.14.con.0001.CDS.1175591.1176196.fwd	PATRIC	CDS	1175591	1176196	606	+	FIG00484740	PLF_1573_00001373	PGF_00003179		201		FIG049476: HIT family protein
Clavibacter reversed_comNCPPB2581	1573.14	1573.14.con.0001	fig|1573.14.peg.1138	PATRIC.1573.14.1573.14.con.0001.CDS.1176205.1177107.fwd	PATRIC	CDS	1176205	1177107	903	+	FIG00021445	PLF_1573_00001738	PGF_00045788		300		Pyridoxal 5'-phosphate synthase (glutamine hydrolyzing), synthase subunit (EC 4.3.3.6)
Clavibacter reversed_comNCPPB2581	1573.14	1573.14.con.0001	fig|1573.14.peg.1139	PATRIC.1573.14.1573.14.con.0001.CDS.1177097.1177726.fwd	PATRIC	CDS	1177097	1177726	630	+	FIG00001203	PLF_1573_00001737	PGF_00045787		209		Pyridoxal 5'-phosphate synthase (glutamine hydrolyzing), glutaminase subunit (EC 4.3.3.6)
Clavibacter reversed_comNCPPB2581	1573.14	1573.14.con.0001	fig|1573.14.peg.1140	PATRIC.1573.14.1573.14.con.0001.CDS.1177805.1178569.fwd	PATRIC	CDS	1177805	1178569	765	+		PLF_1573_00001351	PGF_00425684		254		FIG000859: hypothetical protein YebC
Clavibacter reversed_comNCPPB2581	1573.14	1573.14.con.0001	fig|1573.14.peg.1141	PATRIC.1573.14.1573.14.con.0001.CDS.1178585.1179229.fwd	PATRIC	CDS	1178585	1179229	645	+	FIG00095112	PLF_1573_00001525	PGF_00419702		214		Crossover junction endodeoxyribonuclease RuvC (EC 3.1.22.4)
Clavibacter reversed_comNCPPB2581	1573.14	1573.14.con.0001	fig|1573.14.peg.1142	PATRIC.1573.14.1573.14.con.0001.CDS.1179246.1179890.fwd	PATRIC	CDS	1179246	1179890	645	+	FIG00000314	PLF_1573_00001426	PGF_00012261		214		Holliday junction DNA helicase RuvA
Clavibacter reversed_comNCPPB2581	1573.14	1573.14.con.0001	fig|1573.14.peg.1143	PATRIC.1573.14.1573.14.con.0001.CDS.1179887.1180966.fwd	PATRIC	CDS	1179887	1180966	1080	+	FIG00000352	PLF_1573_00000414	PGF_00012264		359		Holliday junction DNA helicase RuvB
Clavibacter reversed_comNCPPB2581	1573.14	1573.14.con.0001	fig|1573.14.peg.1144	PATRIC.1573.14.1573.14.con.0001.CDS.1181043.1181426.fwd	PATRIC	CDS	1181043	1181426	384	+	FIG00051656	PLF_1573_00001680	PGF_00036580		127		Preprotein translocase subunit YajC (TC 3.A.5.1.1)
Clavibacter reversed_comNCPPB2581	1573.14	1573.14.con.0001	fig|1573.14.peg.1145	PATRIC.1573.14.1573.14.con.0001.CDS.1181557.1183365.fwd	PATRIC	CDS	1181557	1183365	1809	+	FIG00001617	PLF_1573_00000652	PGF_00038651		602		Protein translocase subunit SecD
Clavibacter reversed_comNCPPB2581	1573.14	1573.14.con.0001	fig|1573.14.peg.1146	PATRIC.1573.14.1573.14.con.0001.CDS.1183365.1184375.fwd	PATRIC	CDS	1183365	1184375	1011	+	FIG00000468	PLF_1573_00000653	PGF_00038674		336		Protein translocase subunit SecF
Clavibacter reversed_comNCPPB2581	1573.14	1573.14.con.0001	fig|1573.14.peg.1147	PATRIC.1573.14.1573.14.con.0001.CDS.1184372.1184731.fwd	PATRIC	CDS	1184372	1184731	360	+	FIG01304277	PLF_1573_00000711	PGF_00048383		119		Rhodanese-related sulfurtransferase
Clavibacter reversed_comNCPPB2581	1573.14	1573.14.con.0001	fig|1573.14.peg.1148	PATRIC.1573.14.1573.14.con.0001.CDS.1184835.1187084.fwd	PATRIC	CDS	1184835	1187084	2250	+	FIG00047414	PLF_1573_00000347	PGF_00010349		749		Guanosine-3',5'-bis(diphosphate) 3'-pyrophosphohydrolase (EC 3.1.7.2) / GTP pyrophosphokinase (EC 2.7.6.5), (p)ppGpp synthetase II
Clavibacter reversed_comNCPPB2581	1573.14	1573.14.con.0001	fig|1573.14.peg.1149	PATRIC.1573.14.1573.14.con.0001.CDS.1187071.1187679.rev	PATRIC	CDS	1187071	1187679	609	-	FIG00511944	PLF_1573_00000977	PGF_01253414		202		FIG00511945: hypothetical protein
Clavibacter reversed_comNCPPB2581	1573.14	1573.14.con.0001	fig|1573.14.peg.1150	PATRIC.1573.14.1573.14.con.0001.CDS.1187773.1189005.rev	PATRIC	CDS	1187773	1189005	1233	-	FIG00945813	PLF_1573_00001502	PGF_00022025		410		ATPase involved in DNA repair
Clavibacter reversed_comNCPPB2581	1573.14	1573.14.con.0001	fig|1573.14.peg.1151	PATRIC.1573.14.1573.14.con.0001.CDS.1189248.1189607.rev	PATRIC	CDS	1189248	1189607	360	-	FIG00638284	PLF_1573_00002753	PGF_00196157		119		hypothetical protein
Clavibacter reversed_comNCPPB2581	1573.14	1573.14.con.0001	fig|1573.14.peg.1152	PATRIC.1573.14.1573.14.con.0001.CDS.1189651.1191006.fwd	PATRIC	CDS	1189651	1191006	1356	+	FIG00000352	PLF_1573_00001186	PGF_00022754		451		ATPase, AAA family
Clavibacter reversed_comNCPPB2581	1573.14	1573.14.con.0001	fig|1573.14.peg.1153	PATRIC.1573.14.1573.14.con.0001.CDS.1191256.1191885.fwd	PATRIC	CDS	1191256	1191885	630	+	FIG00000148	PLF_1573_00000728	PGF_00049893		209		SSU ribosomal protein S4p (S9e) @ SSU ribosomal protein S4p (S9e), zinc-independent
Clavibacter reversed_comNCPPB2581	1573.14	1573.14.con.0001	fig|1573.14.peg.1154	PATRIC.1573.14.1573.14.con.0001.CDS.1192061.1192282.fwd	PATRIC	CDS	1192061	1192282	222	+	FIG00511293	PLF_1573_00002171	PGF_01251457		73		FIG00511294: hypothetical protein
Clavibacter reversed_comNCPPB2581	1573.14	1573.14.con.0001	fig|1573.14.peg.1155	PATRIC.1573.14.1573.14.con.0001.CDS.1192288.1194945.fwd	PATRIC	CDS	1192288	1194945	2658	+	FIG00000139	PLF_1573_00000146	PGF_00037392		885		Alanyl-tRNA synthetase (EC 6.1.1.7)
Clavibacter reversed_comNCPPB2581	1573.14	1573.14.con.0001	fig|1573.14.peg.1156	PATRIC.1573.14.1573.14.con.0001.CDS.1194945.1195430.fwd	PATRIC	CDS	1194945	1195430	486	+		PLF_1573_00000664	PGF_00039390		161		Putative Holliday junction resolvase YqgF
Clavibacter reversed_comNCPPB2581	1573.14	1573.14.con.0001	fig|1573.14.peg.1157	PATRIC.1573.14.1573.14.con.0001.CDS.1195384.1196958.fwd	PATRIC	CDS	1195384	1196958	1575	+	FIG00004453	PLF_1573_00000234	PGF_00425997		524		FIG004453: protein YceG like
Clavibacter reversed_comNCPPB2581	1573.14	1573.14.con.0001	fig|1573.14.peg.1158	PATRIC.1573.14.1573.14.con.0001.CDS.1196975.1197841.fwd	PATRIC	CDS	1196975	1197841	867	+	FIG00000022	PLF_1573_00000739	PGF_00051535		288		Shikimate 5-dehydrogenase I alpha (EC 1.1.1.25)
Clavibacter reversed_comNCPPB2581	1573.14	1573.14.con.0001	fig|1573.14.peg.1159	PATRIC.1573.14.1573.14.con.0001.CDS.1197930.1199168.fwd	PATRIC	CDS	1197930	1199168	1239	+	FIG00000212	PLF_1573_00002403	PGF_00417840		412		Chorismate synthase (EC 4.2.3.5)
Clavibacter reversed_comNCPPB2581	1573.14	1573.14.con.0001	fig|1573.14.peg.1160	PATRIC.1573.14.1573.14.con.0001.CDS.1199171.1199662.fwd	PATRIC	CDS	1199171	1199662	492	+	FIG00000256	PLF_1573_00000740	PGF_00051540		163		Shikimate kinase I (EC 2.7.1.71)
Clavibacter reversed_comNCPPB2581	1573.14	1573.14.con.0001	fig|1573.14.peg.1161	PATRIC.1573.14.1573.14.con.0001.CDS.1199659.1200783.fwd	PATRIC	CDS	1199659	1200783	1125	+	FIG00000224	PLF_1573_00000457	PGF_00417659		374		3-dehydroquinate synthase (EC 4.2.3.4)
Clavibacter reversed_comNCPPB2581	1573.14	1573.14.con.0001	fig|1573.14.peg.1162	PATRIC.1573.14.1573.14.con.0001.CDS.1200780.1201565.fwd	PATRIC	CDS	1200780	1201565	786	+	FIG00621114	PLF_1573_00000459	PGF_00420719		261		3-oxoacyl-[acyl-carrier protein] reductase (EC 1.1.1.100)
Clavibacter reversed_comNCPPB2581	1573.14	1573.14.con.0001	fig|1573.14.peg.1163	PATRIC.1573.14.1573.14.con.0001.CDS.1201586.1202026.fwd	PATRIC	CDS	1201586	1202026	441	+	FIG00000430	PLF_1573_00001380	PGF_00417577		146		3-dehydroquinate dehydratase II (EC 4.2.1.10)
Clavibacter reversed_comNCPPB2581	1573.14	1573.14.con.0001	fig|1573.14.peg.1164	PATRIC.1573.14.1573.14.con.0001.CDS.1202139.1202702.fwd	PATRIC	CDS	1202139	1202702	564	+	FIG00000177	PLF_1573_00001903	PGF_00060421		187		Translation elongation factor P
Clavibacter reversed_comNCPPB2581	1573.14	1573.14.con.0001	fig|1573.14.peg.1165	PATRIC.1573.14.1573.14.con.0001.CDS.1202706.1203119.fwd	PATRIC	CDS	1202706	1203119	414	+	FIG00016836	PLF_1573_00001858	PGF_00057487		137		Transcription termination protein NusB
Clavibacter reversed_comNCPPB2581	1573.14	1573.14.con.0001	fig|1573.14.peg.1166	PATRIC.1573.14.1573.14.con.0001.CDS.1203202.1205238.fwd	PATRIC	CDS	1203202	1205238	2037	+	FIG00022631	PLF_1573_00000191	PGF_00026104		678		Acetyl-CoA synthetase (EC 6.2.1.1)
Clavibacter reversed_comNCPPB2581	1573.14	1573.14.con.0001	fig|1573.14.peg.1167	PATRIC.1573.14.1573.14.con.0001.CDS.1205353.1205937.fwd	PATRIC	CDS	1205353	1205937	585	+	FIG00000677	PLF_1573_00001956	PGF_00066124		194		Uracil phosphoribosyltransferase (EC 2.4.2.9) / Pyrimidine operon regulatory protein PyrR
Clavibacter reversed_comNCPPB2581	1573.14	1573.14.con.0001	fig|1573.14.peg.1168	PATRIC.1573.14.1573.14.con.0001.CDS.1205934.1206890.fwd	PATRIC	CDS	1205934	1206890	957	+	FIG00000122	PLF_1573_00000448	PGF_00066906		318		Aspartate carbamoyltransferase (EC 2.1.3.2)
Clavibacter reversed_comNCPPB2581	1573.14	1573.14.con.0001	fig|1573.14.peg.1169	PATRIC.1573.14.1573.14.con.0001.CDS.1206887.1208296.fwd	PATRIC	CDS	1206887	1208296	1410	+	FIG00000032	PLF_1573_00000193	PGF_00423380		469		Dihydroorotase (EC 3.5.2.3)
Clavibacter reversed_comNCPPB2581	1573.14	1573.14.con.0001	fig|1573.14.peg.1170	PATRIC.1573.14.1573.14.con.0001.CDS.1208293.1208820.fwd	PATRIC	CDS	1208293	1208820	528	+	FIG00511698	PLF_1573_00000362	PGF_00002864		175		FIG024784: Integral membrane protein related to pyrimidine synthesis
Clavibacter reversed_comNCPPB2581	1573.14	1573.14.con.0001	fig|1573.14.peg.1171	PATRIC.1573.14.1573.14.con.0001.CDS.1208826.1209995.fwd	PATRIC	CDS	1208826	1209995	1170	+	FIG00000130	PLF_1573_00001350	PGF_00416415		389		Carbamoyl-phosphate synthase small chain (EC 6.3.5.5)
Clavibacter reversed_comNCPPB2581	1573.14	1573.14.con.0001	fig|1573.14.peg.1172	PATRIC.1573.14.1573.14.con.0001.CDS.1209995.1213285.fwd	PATRIC	CDS	1209995	1213285	3291	+	FIG00000111	PLF_1573_00000352	PGF_00416413		1096		Carbamoyl-phosphate synthase large chain (EC 6.3.5.5)
Clavibacter reversed_comNCPPB2581	1573.14	1573.14.con.0001	fig|1573.14.peg.1173	PATRIC.1573.14.1573.14.con.0001.CDS.1213282.1214184.fwd	PATRIC	CDS	1213282	1214184	903	+	FIG00000173	PLF_1573_00000583	PGF_00027551		300		Orotidine 5'-phosphate decarboxylase (EC 4.1.1.23)
Clavibacter reversed_comNCPPB2581	1573.14	1573.14.con.0001	fig|1573.14.peg.1174	PATRIC.1573.14.1573.14.con.0001.CDS.1214181.1215089.fwd	PATRIC	CDS	1214181	1215089	909	+	FIG00000131	PLF_1573_00000350	PGF_00010360		302		Guanylate kinase (EC 2.7.4.8)
Clavibacter reversed_comNCPPB2581	1573.14	1573.14.con.0001	fig|1573.14.peg.1175	PATRIC.1573.14.1573.14.con.0001.CDS.1215138.1215407.fwd	PATRIC	CDS	1215138	1215407	270	+	FIG00000394	PLF_1573_00002279	PGF_00422285		89		DNA-directed RNA polymerase omega subunit (EC 2.7.7.6)
Clavibacter reversed_comNCPPB2581	1573.14	1573.14.con.0001	fig|1573.14.peg.1176	PATRIC.1573.14.1573.14.con.0001.CDS.1215487.1216701.fwd	PATRIC	CDS	1215487	1216701	1215	+	FIG00000330	PLF_1573_00000618	PGF_00033895		404		Phosphopantothenoylcysteine decarboxylase (EC 4.1.1.36) / Phosphopantothenoylcysteine synthetase (EC 6.3.2.5)
Clavibacter reversed_comNCPPB2581	1573.14	1573.14.con.0001	fig|1573.14.peg.1177	PATRIC.1573.14.1573.14.con.0001.CDS.1216741.1217952.fwd	PATRIC	CDS	1216741	1217952	1212	+	FIG00000329	PLF_1573_00001779	PGF_00049330		403		S-adenosylmethionine synthetase (EC 2.5.1.6)
Clavibacter reversed_comNCPPB2581	1573.14	1573.14.con.0001	fig|1573.14.peg.1178	PATRIC.1573.14.1573.14.con.0001.CDS.1217995.1220073.fwd	PATRIC	CDS	1217995	1220073	2079	+	FIG00080955	PLF_1573_00001216	PGF_00011083		692		Helicase PriA essential for oriC/DnaA-independent DNA replication
Clavibacter reversed_comNCPPB2581	1573.14	1573.14.con.0001	fig|1573.14.peg.1179	PATRIC.1573.14.1573.14.con.0001.CDS.1220165.1221082.fwd	PATRIC	CDS	1220165	1221082	918	+	FIG00000112	PLF_1573_00001551	PGF_00020768		305		Methionyl-tRNA formyltransferase (EC 2.1.2.9)
Clavibacter reversed_comNCPPB2581	1573.14	1573.14.con.0001	fig|1573.14.peg.1180	PATRIC.1573.14.1573.14.con.0001.CDS.1221079.1222560.fwd	PATRIC	CDS	1221079	1222560	1482	+	FIG00138175	PLF_1573_00000110	PGF_00008052		493		16S rRNA (cytosine(967)-C(5))-methyltransferase (EC 2.1.1.176)
Clavibacter reversed_comNCPPB2581	1573.14	1573.14.con.0001	fig|1573.14.peg.1181	PATRIC.1573.14.1573.14.con.0001.CDS.1222571.1223239.fwd	PATRIC	CDS	1222571	1223239	669	+	FIG00000047	PLF_1573_00001778	PGF_00048986		222		Ribulose-phosphate 3-epimerase (EC 5.1.3.1)
Clavibacter reversed_comNCPPB2581	1573.14	1573.14.con.0001	fig|1573.14.peg.1182	PATRIC.1573.14.1573.14.con.0001.CDS.1223274.1223642.fwd	PATRIC	CDS	1223274	1223642	369	+	FIG01368670	PLF_1573_00001635	PGF_00030834		122		Peptidyl-prolyl cis-trans isomerase, FKBP-type (EC 5.2.1.8)
Clavibacter reversed_comNCPPB2581	1573.14	1573.14.con.0001	fig|1573.14.peg.1183	PATRIC.1573.14.1573.14.con.0001.CDS.1223751.1224014.fwd	PATRIC	CDS	1223751	1224014	264	+	FIG00000871	PLF_1573_00001659	PGF_00033924		87		Phosphoribosyl-ATP pyrophosphatase (EC 3.6.1.31)
Clavibacter reversed_comNCPPB2581	1573.14	1573.14.con.0001	fig|1573.14.peg.1184	PATRIC.1573.14.1573.14.con.0001.CDS.1224063.1224902.fwd	PATRIC	CDS	1224063	1224902	840	+	FIG00000811	PLF_1573_00001170	PGF_00014853		279		ATP phosphoribosyltransferase (EC 2.4.2.17)
Clavibacter reversed_comNCPPB2581	1573.14	1573.14.con.0001	fig|1573.14.peg.1185	PATRIC.1573.14.1573.14.con.0001.CDS.1224905.1225702.fwd	PATRIC	CDS	1224905	1225702	798	+	FIG00000258	PLF_1573_00001444	PGF_00013799		265		Imidazole glycerol phosphate synthase cyclase subunit (EC 4.1.3.-)
Clavibacter reversed_comNCPPB2581	1573.14	1573.14.con.0001	fig|1573.14.peg.1186	PATRIC.1573.14.1573.14.con.0001.CDS.1225699.1226097.fwd	PATRIC	CDS	1225699	1226097	399	+	FIG01303889	PLF_1573_00000619	PGF_00033921		132		Phosphoribosyl-AMP cyclohydrolase (EC 3.5.4.19)
Clavibacter reversed_comNCPPB2581	1573.14	1573.14.con.0001	fig|1573.14.peg.1187	PATRIC.1573.14.1573.14.con.0001.CDS.1226094.1227653.fwd	PATRIC	CDS	1226094	1227653	1560	+	FIG00011663	PLF_1573_00000478	PGF_00056814		519		Anthranilate synthase, aminase component (EC 4.1.3.27)
Clavibacter reversed_comNCPPB2581	1573.14	1573.14.con.0001	fig|1573.14.peg.1188	PATRIC.1573.14.1573.14.con.0001.CDS.1227653.1228291.fwd	PATRIC	CDS	1227653	1228291	639	+	FIG00638284	PLF_1573_00001916	PGF_01251341		212		Tryptophan-associated membrane protein
Clavibacter reversed_comNCPPB2581	1573.14	1573.14.con.0001	fig|1573.14.peg.1189	PATRIC.1573.14.1573.14.con.0001.CDS.1228395.1228634.fwd	PATRIC	CDS	1228395	1228634	240	+	FIG00511162	PLF_1573_00002081	PGF_01251406		79		FIG00511163: hypothetical protein
Clavibacter reversed_comNCPPB2581	1573.14	1573.14.con.0001	fig|1573.14.peg.1190	PATRIC.1573.14.1573.14.con.0001.CDS.1228635.1229411.fwd	PATRIC	CDS	1228635	1229411	777	+	FIG00135159	PLF_1573_00001446	PGF_00014051		258		Indole-3-glycerol phosphate synthase (EC 4.1.1.48)
Clavibacter reversed_comNCPPB2581	1573.14	1573.14.con.0001	fig|1573.14.peg.1191	PATRIC.1573.14.1573.14.con.0001.CDS.1229408.1230622.fwd	PATRIC	CDS	1229408	1230622	1215	+	FIG00116323	PLF_1573_00000810	PGF_00062027		404		Tryptophan synthase beta chain (EC 4.2.1.20)
Clavibacter reversed_comNCPPB2581	1573.14	1573.14.con.0001	fig|1573.14.peg.1192	PATRIC.1573.14.1573.14.con.0001.CDS.1230619.1231437.fwd	PATRIC	CDS	1230619	1231437	819	+	FIG00105533	PLF_1573_00000809	PGF_00062023		272		Tryptophan synthase alpha chain (EC 4.2.1.20)
Clavibacter reversed_comNCPPB2581	1573.14	1573.14.con.0001	fig|1573.14.peg.1193	PATRIC.1573.14.1573.14.con.0001.CDS.1231509.1232531.fwd	PATRIC	CDS	1231509	1232531	1023	+	FIG00000985	PLF_1573_00000645	PGF_00037571		340		Prolipoprotein diacylglyceryl transferase (EC 2.4.99.-)
Clavibacter reversed_comNCPPB2581	1573.14	1573.14.con.0001	fig|1573.14.peg.1194	PATRIC.1573.14.1573.14.con.0001.CDS.1232635.1237206.fwd	PATRIC	CDS	1232635	1237206	4572	+	FIG00000539	PLF_1573_00000334	PGF_00008114		1523		Glutamate synthase [NADPH] large chain (EC 1.4.1.13)
Clavibacter reversed_comNCPPB2581	1573.14	1573.14.con.0001	fig|1573.14.peg.1195	PATRIC.1573.14.1573.14.con.0001.CDS.1237199.1238656.fwd	PATRIC	CDS	1237199	1238656	1458	+	FIG00007957	PLF_1573_00000335	PGF_00008126		485		Glutamate synthase [NADPH] small chain (EC 1.4.1.13)
Clavibacter reversed_comNCPPB2581	1573.14	1573.14.con.0001	fig|1573.14.peg.1196	PATRIC.1573.14.1573.14.con.0001.CDS.1238740.1240185.fwd	PATRIC	CDS	1238740	1240185	1446	+	FIG00000043	PLF_1573_00000695	PGF_00045992		481		Pyruvate kinase (EC 2.7.1.40)
Clavibacter reversed_comNCPPB2581	1573.14	1573.14.con.0001	fig|1573.14.peg.1197	PATRIC.1573.14.1573.14.con.0001.CDS.1240446.1241054.fwd	PATRIC	CDS	1240446	1241054	609	+	FIG00667027	PLF_1573_00001759	PGF_00048025		202		Response regulator receiver
Clavibacter reversed_comNCPPB2581	1573.14	1573.14.con.0001	fig|1573.14.peg.1198	PATRIC.1573.14.1573.14.con.0001.CDS.1241096.1241530.rev	PATRIC	CDS	1241096	1241530	435	-	FIG00666056	PLF_1573_00001200	PGF_00418714		144		ComA operon protein 2
Clavibacter reversed_comNCPPB2581	1573.14	1573.14.con.0001	fig|1573.14.peg.1199	PATRIC.1573.14.1573.14.con.0001.CDS.1241584.1244268.fwd	PATRIC	CDS	1241584	1244268	2685	+	FIG00000404	PLF_1573_00001418	PGF_00421471		894		DNA polymerase I (EC 2.7.7.7)
Clavibacter reversed_comNCPPB2581	1573.14	1573.14.con.0001	fig|1573.14.peg.1200	PATRIC.1573.14.1573.14.con.0001.CDS.1244314.1244772.fwd	PATRIC	CDS	1244314	1244772	459	+	FIG00001811	PLF_1573_00000539	PGF_01253287		152		Multiphosphoryl transfer protein (MTP)
Clavibacter reversed_comNCPPB2581	1573.14	1573.14.con.0001	fig|1573.14.peg.1201	PATRIC.1573.14.1573.14.con.0001.CDS.1244769.1246448.fwd	PATRIC	CDS	1244769	1246448	1680	+	FIG00815712	PLF_1573_00000219	PGF_00419470		559		Conserved protein, DUF885
Clavibacter reversed_comNCPPB2581	1573.14	1573.14.con.0001	fig|1573.14.peg.1202	PATRIC.1573.14.1573.14.con.0001.CDS.1246617.1248071.fwd	PATRIC	CDS	1246617	1248071	1455	+	FIG00000210	PLF_1573_00001789	PGF_00049861		484		SSU ribosomal protein S1p
Clavibacter reversed_comNCPPB2581	1573.14	1573.14.con.0001	fig|1573.14.peg.1203	PATRIC.1573.14.1573.14.con.0001.CDS.1248158.1248772.fwd	PATRIC	CDS	1248158	1248772	615	+	FIG00000267	PLF_1573_00001235	PGF_00422975		204		Dephospho-CoA kinase (EC 2.7.1.24)
Clavibacter reversed_comNCPPB2581	1573.14	1573.14.con.0001	fig|1573.14.peg.1204	PATRIC.1573.14.1573.14.con.0001.CDS.1248782.1250848.fwd	PATRIC	CDS	1248782	1250848	2067	+	FIG00000146	PLF_1573_00001539	PGF_00424970		688		Excinuclease ABC subunit B
Clavibacter reversed_comNCPPB2581	1573.14	1573.14.con.0001	fig|1573.14.peg.1205	PATRIC.1573.14.1573.14.con.0001.CDS.1250872.1253850.fwd	PATRIC	CDS	1250872	1253850	2979	+	FIG00000147	PLF_1573_00002789	PGF_00424963		992		Excinuclease ABC subunit A
Clavibacter reversed_comNCPPB2581	1573.14	1573.14.con.0001	fig|1573.14.peg.1206	PATRIC.1573.14.1573.14.con.0001.CDS.1253850.1255778.fwd	PATRIC	CDS	1253850	1255778	1929	+	FIG00000185	PLF_1573_00001171	PGF_00424971		642		Excinuclease ABC subunit C
Clavibacter reversed_comNCPPB2581	1573.14	1573.14.con.0001	fig|1573.14.peg.1207	PATRIC.1573.14.1573.14.con.0001.CDS.1255855.1256730.fwd	PATRIC	CDS	1255855	1256730	876	+		PLF_1573_00001349	PGF_00425671		291		FIG000506: Predicted P-loop-containing kinase
Clavibacter reversed_comNCPPB2581	1573.14	1573.14.con.0001	fig|1573.14.peg.1208	PATRIC.1573.14.1573.14.con.0001.CDS.1256760.1257740.fwd	PATRIC	CDS	1256760	1257740	981	+		PLF_1573_00000357	PGF_00425741		326		FIG001886: Cytoplasmic hypothetical protein
Clavibacter reversed_comNCPPB2581	1573.14	1573.14.con.0001	fig|1573.14.peg.1209	PATRIC.1573.14.1573.14.con.0001.CDS.1257909.1258535.fwd	PATRIC	CDS	1257909	1258535	627	+	FIG00050592	PLF_1573_00001836	PGF_00055279		208		Superoxide dismutase [Mn] (EC 1.15.1.1)
Clavibacter reversed_comNCPPB2581	1573.14	1573.14.con.0001	fig|1573.14.peg.1210	PATRIC.1573.14.1573.14.con.0001.CDS.1258665.1259672.fwd	PATRIC	CDS	1258665	1259672	1008	+	FIG00132586	PLF_1573_00001581	PGF_00024478		335		NAD-dependent glyceraldehyde-3-phosphate dehydrogenase (EC 1.2.1.12)
Clavibacter reversed_comNCPPB2581	1573.14	1573.14.con.0001	fig|1573.14.peg.1211	PATRIC.1573.14.1573.14.con.0001.CDS.1259679.1260893.fwd	PATRIC	CDS	1259679	1260893	1215	+	FIG00054459	PLF_1573_00001655	PGF_00033511		404		Phosphoglycerate kinase (EC 2.7.2.3)
Clavibacter reversed_comNCPPB2581	1573.14	1573.14.con.0001	fig|1573.14.peg.1212	PATRIC.1573.14.1573.14.con.0001.CDS.1260884.1261687.fwd	PATRIC	CDS	1260884	1261687	804	+	FIG00000076	PLF_1573_00001914	PGF_00061897		267		Triosephosphate isomerase (EC 5.3.1.1)
Clavibacter reversed_comNCPPB2581	1573.14	1573.14.con.0001	fig|1573.14.peg.1213	PATRIC.1573.14.1573.14.con.0001.CDS.1261824.1262075.fwd	PATRIC	CDS	1261824	1262075	252	+	FIG00001563	PLF_1573_00000656	PGF_00038796		83		Protein-export membrane protein SecG
Clavibacter reversed_comNCPPB2581	1573.14	1573.14.con.0001	fig|1573.14.peg.1214	PATRIC.1573.14.1573.14.con.0001.CDS.1262087.1262455.fwd	PATRIC	CDS	1262087	1262455	369	+	FIG00660335	PLF_1573_00002083	PGF_00308728		122		putative electron transport protein
Clavibacter reversed_comNCPPB2581	1573.14	1573.14.con.0001	fig|1573.14.peg.1215	PATRIC.1573.14.1573.14.con.0001.CDS.1262636.1263406.rev	PATRIC	CDS	1262636	1263406	771	-	FIG00000776	PLF_1573_00001149	PGF_00427342		256		6-phosphogluconolactonase (EC 3.1.1.31), eukaryotic type
Clavibacter reversed_comNCPPB2581	1573.14	1573.14.con.0001	fig|1573.14.peg.1216	PATRIC.1573.14.1573.14.con.0001.CDS.1263403.1264401.rev	PATRIC	CDS	1263403	1264401	999	-	FIG00018823	PLF_1573_00000576	PGF_00027216		332		OpcA, an allosteric effector of glucose-6-phosphate dehydrogenase, actinobacterial
Clavibacter reversed_comNCPPB2581	1573.14	1573.14.con.0001	fig|1573.14.peg.1217	PATRIC.1573.14.1573.14.con.0001.CDS.1264398.1265939.rev	PATRIC	CDS	1264398	1265939	1542	-	FIG00000332	PLF_1573_00000330	PGF_00007983		513		Glucose-6-phosphate 1-dehydrogenase (EC 1.1.1.49)
Clavibacter reversed_comNCPPB2581	1573.14	1573.14.con.0001	fig|1573.14.peg.1218	PATRIC.1573.14.1573.14.con.0001.CDS.1265978.1267573.rev	PATRIC	CDS	1265978	1267573	1596	-	FIG00000245	PLF_1573_00000331	PGF_00007988		531		Glucose-6-phosphate isomerase (EC 5.3.1.9)
Clavibacter reversed_comNCPPB2581	1573.14	1573.14.con.0001	fig|1573.14.peg.1219	PATRIC.1573.14.1573.14.con.0001.CDS.1267570.1268685.rev	PATRIC	CDS	1267570	1268685	1116	-	FIG00000023	PLF_1573_00000770	PGF_00057399		371		Transaldolase (EC 2.2.1.2)
Clavibacter reversed_comNCPPB2581	1573.14	1573.14.con.0001	fig|1573.14.peg.1220	PATRIC.1573.14.1573.14.con.0001.CDS.1268835.1270925.rev	PATRIC	CDS	1268835	1270925	2091	-	FIG00020289	PLF_1573_00000796	PGF_00060396		696		Transketolase (EC 2.2.1.1)
Clavibacter reversed_comNCPPB2581	1573.14	1573.14.con.0001	fig|1573.14.peg.1221	PATRIC.1573.14.1573.14.con.0001.CDS.1271100.1272020.fwd	PATRIC	CDS	1271100	1272020	921	+	FIG00000497	PLF_1573_00000239	PGF_00011322		306		Heme O synthase, protoheme IX farnesyltransferase (EC 2.5.1.-) COX10-CtaB
Clavibacter reversed_comNCPPB2581	1573.14	1573.14.con.0001	fig|1573.14.peg.1222	PATRIC.1573.14.1573.14.con.0001.CDS.1272291.1273259.rev	PATRIC	CDS	1272291	1273259	969	-	FIG01121947	PLF_1573_00000238	PGF_00011280		322		Heme A synthase, cytochrome oxidase biogenesis protein Cox15-CtaA
Clavibacter reversed_comNCPPB2581	1573.14	1573.14.con.0001	fig|1573.14.peg.1223	PATRIC.1573.14.1573.14.con.0001.CDS.1273568.1274986.fwd	PATRIC	CDS	1273568	1274986	1419	+	FIG00000451	PLF_1573_00000513	PGF_00015514		472		Iron-sulfur cluster assembly protein SufB
Clavibacter reversed_comNCPPB2581	1573.14	1573.14.con.0001	fig|1573.14.peg.1224	PATRIC.1573.14.1573.14.con.0001.CDS.1274987.1276198.fwd	PATRIC	CDS	1274987	1276198	1212	+	FIG00072797	PLF_1573_00000514	PGF_00015518		403		Iron-sulfur cluster assembly protein SufD
Clavibacter reversed_comNCPPB2581	1573.14	1573.14.con.0001	fig|1573.14.peg.1225	PATRIC.1573.14.1573.14.con.0001.CDS.1276195.1276515.fwd	PATRIC	CDS	1276195	1276515	321	+	FIG00000664	PLF_1573_00000453	PGF_00004375		106		Ferredoxin, 2Fe-2S
Clavibacter reversed_comNCPPB2581	1573.14	1573.14.con.0001	fig|1573.14.peg.1226	PATRIC.1573.14.1573.14.con.0001.CDS.1276529.1277299.fwd	PATRIC	CDS	1276529	1277299	771	+	FIG00018727	PLF_1573_00002862	PGF_00015510		256		Iron-sulfur cluster assembly ATPase protein SufC
Clavibacter reversed_comNCPPB2581	1573.14	1573.14.con.0001	fig|1573.14.peg.1227	PATRIC.1573.14.1573.14.con.0001.CDS.1277296.1277631.fwd	PATRIC	CDS	1277296	1277631	336	+	FIG00009637	PLF_1573_00001626	PGF_00029910		111		PaaD-like protein (DUF59) involved in Fe-S cluster assembly
Clavibacter reversed_comNCPPB2581	1573.14	1573.14.con.0001	fig|1573.14.peg.1228	PATRIC.1573.14.1573.14.con.0001.CDS.1277851.1279449.fwd	PATRIC	CDS	1277851	1279449	1599	+	FIG01956052	PLF_1573_00000464	PGF_00003367		532		ABC transporter, ATP-binding protein
Clavibacter reversed_comNCPPB2581	1573.14	1573.14.con.0001	fig|1573.14.peg.1229	PATRIC.1573.14.1573.14.con.0001.CDS.1279498.1280343.rev	PATRIC	CDS	1279498	1280343	846	-	FIG00018846	PLF_1573_00000391	PGF_00420594		281		Cytochrome oxidase biogenesis protein Surf1, facilitates heme A insertion
Clavibacter reversed_comNCPPB2581	1573.14	1573.14.con.0001	fig|1573.14.peg.1230	PATRIC.1573.14.1573.14.con.0001.CDS.1280340.1280597.rev	PATRIC	CDS	1280340	1280597	258	-		PLF_1573_00002598	PGF_00396071		85		hypothetical protein
Clavibacter reversed_comNCPPB2581	1573.14	1573.14.con.0001	fig|1573.14.peg.1231	PATRIC.1573.14.1573.14.con.0001.CDS.1280594.1281052.rev	PATRIC	CDS	1280594	1281052	459	-		PLF_1573_00002599	PGF_01251545		152		hypothetical protein
Clavibacter reversed_comNCPPB2581	1573.14	1573.14.con.0001	fig|1573.14.peg.1232	PATRIC.1573.14.1573.14.con.0001.CDS.1281173.1281883.fwd	PATRIC	CDS	1281173	1281883	711	+	FIG00621114	PLF_1573_00002379	PGF_00420719		236		3-oxoacyl-[acyl-carrier protein] reductase (EC 1.1.1.100)
Clavibacter reversed_comNCPPB2581	1573.14	1573.14.con.0001	fig|1573.14.peg.1233	PATRIC.1573.14.1573.14.con.0001.CDS.1281907.1282863.fwd	PATRIC	CDS	1281907	1282863	957	+	FIG00002039	PLF_1573_00000632	PGF_01253294		318		Predicted aminoglycoside phosphotransferase
Clavibacter reversed_comNCPPB2581	1573.14	1573.14.con.0001	fig|1573.14.peg.1234	PATRIC.1573.14.1573.14.con.0001.CDS.1282888.1283586.rev	PATRIC	CDS	1282888	1283586	699	-	FIG00000149	PLF_1573_00000622	PGF_00033998		232		Phosphoserine phosphatase (EC 3.1.3.3)
Clavibacter reversed_comNCPPB2581	1573.14	1573.14.con.0001	fig|1573.14.peg.1235	PATRIC.1573.14.1573.14.con.0001.CDS.1283583.1284824.rev	PATRIC	CDS	1283583	1284824	1242	-	FIG00000717	PLF_1573_00002360	PGF_00007972		413		Glucose-1-phosphate adenylyltransferase (EC 2.7.7.27)
Clavibacter reversed_comNCPPB2581	1573.14	1573.14.con.0001	fig|1573.14.peg.1236	PATRIC.1573.14.1573.14.con.0001.CDS.1284871.1286055.fwd	PATRIC	CDS	1284871	1286055	1185	+	FIG00139522	PLF_1573_00002463	PGF_00035882		394		Predicted glycogen synthase, ADP-glucose transglucosylase (EC 2.4.1.21), Actinobacterial type
Clavibacter reversed_comNCPPB2581	1573.14	1573.14.con.0001	fig|1573.14.peg.1237	PATRIC.1573.14.1573.14.con.0001.CDS.1286134.1286922.fwd	PATRIC	CDS	1286134	1286922	789	+	FIG00744535	PLF_1573_00002405	PGF_00003367		262		ABC transporter, ATP-binding protein
Clavibacter reversed_comNCPPB2581	1573.14	1573.14.con.0001	fig|1573.14.peg.1238	PATRIC.1573.14.1573.14.con.0001.CDS.1287057.1287311.fwd	PATRIC	CDS	1287057	1287311	255	+		PLF_1573_00000268	PGF_00016402		84		LSU ribosomal protein L31p @ LSU ribosomal protein L31p, zinc-independent
Clavibacter reversed_comNCPPB2581	1573.14	1573.14.con.0001	fig|1573.14.peg.1239	PATRIC.1573.14.1573.14.con.0001.CDS.1287388.1288089.rev	PATRIC	CDS	1287388	1288089	702	-	FIG00511563	PLF_1573_00000661	PGF_00039222		233		Putative DNA polymerase III epsilon subunit
Clavibacter reversed_comNCPPB2581	1573.14	1573.14.con.0001	fig|1573.14.peg.1240	PATRIC.1573.14.1573.14.con.0001.CDS.1288100.1289821.rev	PATRIC	CDS	1288100	1289821	1722	-	FIG00005112	PLF_1573_00001911	PGF_00061802		573		Trehalose synthase (EC 5.4.99.16) @ Alpha-amylase (EC 3.2.1.1)
Clavibacter reversed_comNCPPB2581	1573.14	1573.14.con.0001	fig|1573.14.peg.1241	PATRIC.1573.14.1573.14.con.0001.CDS.1289957.1290853.fwd	PATRIC	CDS	1289957	1290853	897	+	FIG00801965	PLF_1573_00002394	PGF_00012569		298		Hydrolase
Clavibacter reversed_comNCPPB2581	1573.14	1573.14.con.0001	fig|1573.14.peg.1242	PATRIC.1573.14.1573.14.con.0001.CDS.1290850.1291944.fwd	PATRIC	CDS	1290850	1291944	1095	+	FIG00007960	PLF_1573_00000209	PGF_00009623		364		Glycosyltransferase
Clavibacter reversed_comNCPPB2581	1573.14	1573.14.con.0001	fig|1573.14.peg.1243	PATRIC.1573.14.1573.14.con.0001.CDS.1291984.1292619.rev	PATRIC	CDS	1291984	1292619	636	-	FIG00011548	PLF_1573_00000633	PGF_00035754		211		Predicted broad substrate specificity phosphatase
Clavibacter reversed_comNCPPB2581	1573.14	1573.14.con.0001	fig|1573.14.peg.1244	PATRIC.1573.14.1573.14.con.0001.CDS.1292616.1293470.rev	PATRIC	CDS	1292616	1293470	855	-	FIG00008490	PLF_1573_00002432	PGF_00024484		284		NAD-dependent protein deacetylase of SIR2 family
Clavibacter reversed_comNCPPB2581	1573.14	1573.14.con.0001	fig|1573.14.peg.1245	PATRIC.1573.14.1573.14.con.0001.CDS.1293627.1294436.fwd	PATRIC	CDS	1293627	1294436	810	+	FIG00946096	PLF_1573_00002233	PGF_00410285		269		putative rRNA methylase
Clavibacter reversed_comNCPPB2581	1573.14	1573.14.con.0001	fig|1573.14.peg.1246	PATRIC.1573.14.1573.14.con.0001.CDS.1294433.1295647.fwd	PATRIC	CDS	1294433	1295647	1215	+	FIG00561498	PLF_1573_00000495	PGF_00420831		404		D-alanyl-D-alanine carboxypeptidase (EC 3.4.16.4)
Clavibacter reversed_comNCPPB2581	1573.14	1573.14.con.0001	fig|1573.14.peg.1247	PATRIC.1573.14.1573.14.con.0001.CDS.1295663.1296454.rev	PATRIC	CDS	1295663	1296454	792	-	FIG00999229	PLF_1573_00001058	PGF_00410488		263		putative secreted protein
Clavibacter reversed_comNCPPB2581	1573.14	1573.14.con.0001	fig|1573.14.peg.1248	PATRIC.1573.14.1573.14.con.0001.CDS.1296581.1297432.fwd	PATRIC	CDS	1296581	1297432	852	+	FIG00007915	PLF_1573_00001236	PGF_00010028		283		Glyoxalase family protein
Clavibacter reversed_comNCPPB2581	1573.14	1573.14.con.0001	fig|1573.14.peg.1249	PATRIC.1573.14.1573.14.con.0001.CDS.1297473.1298654.fwd	PATRIC	CDS	1297473	1298654	1182	+	FIG00009849	PLF_1573_00001112	PGF_00032901		393		Acyl-CoA dehydrogenase, short-chain specific (EC 1.3.8.1)
Clavibacter reversed_comNCPPB2581	1573.14	1573.14.con.0001	fig|1573.14.peg.1250	PATRIC.1573.14.1573.14.con.0001.CDS.1298853.1300661.fwd	PATRIC	CDS	1298853	1300661	1809	+	FIG00731278	PLF_1573_00001797	PGF_00050094		602		SdrA
Clavibacter reversed_comNCPPB2581	1573.14	1573.14.con.0001	fig|1573.14.peg.1251	PATRIC.1573.14.1573.14.con.0001.CDS.1300690.1301184.fwd	PATRIC	CDS	1300690	1301184	495	+		PLF_1573_00002370	PGF_00010621		164		HIT family protein
Clavibacter reversed_comNCPPB2581	1573.14	1573.14.con.0001	fig|1573.14.peg.1252	PATRIC.1573.14.1573.14.con.0001.CDS.1301171.1302178.rev	PATRIC	CDS	1301171	1302178	1008	-	FIG00831719	PLF_1573_00002230	PGF_00410005		335		putative permease binding-protein component
Clavibacter reversed_comNCPPB2581	1573.14	1573.14.con.0001	fig|1573.14.peg.1253	PATRIC.1573.14.1573.14.con.0001.CDS.1302181.1302948.rev	PATRIC	CDS	1302181	1302948	768	-	FIG01326076	PLF_1573_00000466	PGF_00004911		255		ABC transporter, permease protein
Clavibacter reversed_comNCPPB2581	1573.14	1573.14.con.0001	fig|1573.14.peg.1254	PATRIC.1573.14.1573.14.con.0001.CDS.1302945.1304225.rev	PATRIC	CDS	1302945	1304225	1281	-	FIG00008556	PLF_1573_00001145	PGF_00008706		426		Glycine betaine/L-proline transport ATP-binding protein ProV (TC 3.A.1.12.1)
Clavibacter reversed_comNCPPB2581	1573.14	1573.14.con.0001	fig|1573.14.peg.1255	PATRIC.1573.14.1573.14.con.0001.CDS.1304218.1304859.rev	PATRIC	CDS	1304218	1304859	642	-	FIG01326076	PLF_1573_00000208	PGF_00004911		213		ABC transporter, permease protein
Clavibacter reversed_comNCPPB2581	1573.14	1573.14.con.0001	fig|1573.14.peg.1256	PATRIC.1573.14.1573.14.con.0001.CDS.1305110.1306450.fwd	PATRIC	CDS	1305110	1306450	1341	+	FIG00511737	PLF_1573_00001178	PGF_01251281		446		DnaJ-class molecular chaperone CbpA
Clavibacter reversed_comNCPPB2581	1573.14	1573.14.con.0001	fig|1573.14.peg.1257	PATRIC.1573.14.1573.14.con.0001.CDS.1306476.1307441.rev	PATRIC	CDS	1306476	1307441	966	-	FIG00090031	PLF_1573_00001276	PGF_01251293		321		MRNA-binding protein
Clavibacter reversed_comNCPPB2581	1573.14	1573.14.con.0001	fig|1573.14.peg.1258	PATRIC.1573.14.1573.14.con.0001.CDS.1307486.1308502.rev	PATRIC	CDS	1307486	1308502	1017	-	FIG00004180	PLF_1573_00000295	PGF_00018569		338		Magnesium and cobalt transport protein CorA
Clavibacter reversed_comNCPPB2581	1573.14	1573.14.con.0001	fig|1573.14.peg.1259	PATRIC.1573.14.1573.14.con.0001.CDS.1308832.1310142.fwd	PATRIC	CDS	1308832	1310142	1311	+	FIG00818503	PLF_1573_00001725	PGF_00042909		436		Putative peptidase
Clavibacter reversed_comNCPPB2581	1573.14	1573.14.con.0001	fig|1573.14.peg.1260	PATRIC.1573.14.1573.14.con.0001.CDS.1310185.1311003.fwd	PATRIC	CDS	1310185	1311003	819	+	FIG00000555	PLF_1573_00001955	PGF_00065896		272		Undecaprenyl-diphosphatase (EC 3.6.1.27)
Clavibacter reversed_comNCPPB2581	1573.14	1573.14.con.0001	fig|1573.14.peg.1261	PATRIC.1573.14.1573.14.con.0001.CDS.1311008.1312291.fwd	PATRIC	CDS	1311008	1312291	1284	+	FIG00146048	PLF_1573_00000257	PGF_00016074		427		L-cysteine:1D-myo-inosityl 2-amino-2-deoxy-alpha-D-glucopyranoside ligase MshC
Clavibacter reversed_comNCPPB2581	1573.14	1573.14.con.0001	fig|1573.14.peg.1262	PATRIC.1573.14.1573.14.con.0001.CDS.1312319.1313269.rev	PATRIC	CDS	1312319	1313269	951	-	FIG00511958	PLF_1573_00002084	PGF_00133002		316		FIG00511959: hypothetical protein
Clavibacter reversed_comNCPPB2581	1573.14	1573.14.con.0001	fig|1573.14.peg.1263	PATRIC.1573.14.1573.14.con.0001.CDS.1313362.1314057.fwd	PATRIC	CDS	1313362	1314057	696	+	FIG00514300	PLF_1573_00000419	PGF_00012574		231		Hydrolase
Clavibacter reversed_comNCPPB2581	1573.14	1573.14.con.0001	fig|1573.14.peg.1264	PATRIC.1573.14.1573.14.con.0001.CDS.1314054.1315118.fwd	PATRIC	CDS	1314054	1315118	1065	+	FIG01124700	PLF_1573_00001066	PGF_00413192		354		tRNA (adenine(58)-N(1))-methyltransferase (EC 2.1.1.220)
Clavibacter reversed_comNCPPB2581	1573.14	1573.14.con.0001	fig|1573.14.peg.1265	PATRIC.1573.14.1573.14.con.0001.CDS.1315180.1316223.fwd	PATRIC	CDS	1315180	1316223	1044	+	FIG01029393	PLF_1573_00000369	PGF_00003758		347		FKBP-type peptidyl-prolyl cis-trans isomerases 1
Clavibacter reversed_comNCPPB2581	1573.14	1573.14.con.0001	fig|1573.14.peg.1266	PATRIC.1573.14.1573.14.con.0001.CDS.1316272.1317279.fwd	PATRIC	CDS	1316272	1317279	1008	+	FIG00005453	PLF_1573_00000510	PGF_00426616		335		FIG005453: Putative DeoR-family transcriptional regulator
Clavibacter reversed_comNCPPB2581	1573.14	1573.14.con.0001	fig|1573.14.peg.1267	PATRIC.1573.14.1573.14.con.0001.CDS.1317276.1318265.fwd	PATRIC	CDS	1317276	1318265	990	+	FIG00019733	PLF_1573_00000127	PGF_00002603		329		FIG019733: possible DNA-binding protein
Clavibacter reversed_comNCPPB2581	1573.14	1573.14.con.0001	fig|1573.14.peg.1268	PATRIC.1573.14.1573.14.con.0001.CDS.1318464.1318811.fwd	PATRIC	CDS	1318464	1318811	348	+	FIG00138313	PLF_1573_00001920	PGF_00062130		115		Twin-arginine translocation protein TatA
Clavibacter reversed_comNCPPB2581	1573.14	1573.14.con.0001	fig|1573.14.peg.1269	PATRIC.1573.14.1573.14.con.0001.CDS.1318866.1319618.fwd	PATRIC	CDS	1318866	1319618	753	+	FIG00000335	PLF_1573_00000811	PGF_00062142		250		Twin-arginine translocation protein TatC
Clavibacter reversed_comNCPPB2581	1573.14	1573.14.con.0001	fig|1573.14.peg.1270	PATRIC.1573.14.1573.14.con.0001.CDS.1319714.1322185.fwd	PATRIC	CDS	1319714	1322185	2472	+	FIG00005666	PLF_1573_00000217	PGF_00426726		823		FIG005666: putative helicase
Clavibacter reversed_comNCPPB2581	1573.14	1573.14.con.0001	fig|1573.14.peg.1271	PATRIC.1573.14.1573.14.con.0001.CDS.1322182.1323780.fwd	PATRIC	CDS	1322182	1323780	1599	+	FIG01122388	PLF_1573_00000194	PGF_00061960		532		Apolipoprotein N-acyltransferase (EC 2.3.1.-) in lipid-linked oligosaccharide synthesis cluster
Clavibacter reversed_comNCPPB2581	1573.14	1573.14.con.0001	fig|1573.14.peg.1272	PATRIC.1573.14.1573.14.con.0001.CDS.1323862.1324227.rev	PATRIC	CDS	1323862	1324227	366	-	FIG00485890	PLF_1573_00001401	PGF_00000568		121		FIG00820327: hypothetical protein
Clavibacter reversed_comNCPPB2581	1573.14	1573.14.con.0001	fig|1573.14.peg.1273	PATRIC.1573.14.1573.14.con.0001.CDS.1324288.1325076.rev	PATRIC	CDS	1324288	1325076	789	-	FIG00002239	PLF_1573_00000171	PGF_00008655		262		Glycerophosphoryl diester phosphodiesterase (EC 3.1.4.46)
Clavibacter reversed_comNCPPB2581	1573.14	1573.14.con.0001	fig|1573.14.peg.1274	PATRIC.1573.14.1573.14.con.0001.CDS.1325073.1325387.rev	PATRIC	CDS	1325073	1325387	315	-		PLF_1573_00003935	PGF_01252283		104		hypothetical protein
Clavibacter reversed_comNCPPB2581	1573.14	1573.14.con.0001	fig|1573.14.peg.1275	PATRIC.1573.14.1573.14.con.0001.CDS.1325565.1326344.fwd	PATRIC	CDS	1325565	1326344	780	+	FIG00032108	PLF_1573_00002309	PGF_00424572		259		Enoyl-[acyl-carrier-protein] reductase [NADPH] (EC 1.3.1.10)
Clavibacter reversed_comNCPPB2581	1573.14	1573.14.con.0001	fig|1573.14.peg.1276	PATRIC.1573.14.1573.14.con.0001.CDS.1326384.1328471.fwd	PATRIC	CDS	1326384	1328471	2088	+	FIG01955798	PLF_1573_00001120	PGF_00034131		695		Acylamino-acid-releasing enzyme (EC 3.4.19.1)
Clavibacter reversed_comNCPPB2581	1573.14	1573.14.con.0001	fig|1573.14.peg.1277	PATRIC.1573.14.1573.14.con.0001.CDS.1328468.1328941.fwd	PATRIC	CDS	1328468	1328941	474	+		PLF_1573_00000090	PGF_01253363		157		hypothetical protein
Clavibacter reversed_comNCPPB2581	1573.14	1573.14.con.0001	fig|1573.14.peg.1278	PATRIC.1573.14.1573.14.con.0001.CDS.1328995.1329402.rev	PATRIC	CDS	1328995	1329402	408	-					135		hypothetical protein
Clavibacter reversed_comNCPPB2581	1573.14	1573.14.con.0001	fig|1573.14.peg.1279	PATRIC.1573.14.1573.14.con.0001.CDS.1329546.1331543.rev	PATRIC	CDS	1329546	1331543	1998	-	FIG00475203	PLF_1573_00001537	PGF_00424207		665		Endo-1,4-beta-xylanase A precursor (EC 3.2.1.8)
Clavibacter reversed_comNCPPB2581	1573.14	1573.14.con.0001	fig|1573.14.peg.1280	PATRIC.1573.14.1573.14.con.0001.CDS.1331714.1332970.rev	PATRIC	CDS	1331714	1332970	1257	-	FIG00475203	PLF_1573_00002291	PGF_00424207		418		Endo-1,4-beta-xylanase A precursor (EC 3.2.1.8)
Clavibacter reversed_comNCPPB2581	1573.14	1573.14.con.0001	fig|1573.14.peg.1281	PATRIC.1573.14.1573.14.con.0001.CDS.1333158.1333769.rev	PATRIC	CDS	1333158	1333769	612	-	FIG00003217	PLF_1573_00001952	PGF_00064835		203		Uncharacterized methyltransferase SCO7062
Clavibacter reversed_comNCPPB2581	1573.14	1573.14.con.0001	fig|1573.14.peg.1282	PATRIC.1573.14.1573.14.con.0001.CDS.1334013.1334522.rev	PATRIC	CDS	1334013	1334522	510	-	FIG00638284				169		Uncharacterized methyltransferase SCO7062
Clavibacter reversed_comNCPPB2581	1573.14	1573.14.con.0001	fig|1573.14.peg.1283	PATRIC.1573.14.1573.14.con.0001.CDS.1334640.1335479.rev	PATRIC	CDS	1334640	1335479	840	-	FIG01239241	PLF_1573_00002192	PGF_00402268		279		oxidoreductase of aldo/keto reductase family, subgroup 1
Clavibacter reversed_comNCPPB2581	1573.14	1573.14.con.0001	fig|1573.14.peg.1284	PATRIC.1573.14.1573.14.con.0001.CDS.1335718.1337004.rev	PATRIC	CDS	1335718	1337004	1287	-	FIG00004764	PLF_1573_00001141	PGF_00054558		428		Ammonium transporter
Clavibacter reversed_comNCPPB2581	1573.14	1573.14.con.0001	fig|1573.14.peg.1285	PATRIC.1573.14.1573.14.con.0001.CDS.1337258.1338322.rev	PATRIC	CDS	1337258	1338322	1065	-	FIG00447624	PLF_1573_00001021	PGF_00405698		354		putative ATP/GTP-binding integral membrane protein
Clavibacter reversed_comNCPPB2581	1573.14	1573.14.con.0001	fig|1573.14.peg.1286	PATRIC.1573.14.1573.14.con.0001.CDS.1338491.1339402.fwd	PATRIC	CDS	1338491	1339402	912	+	FIG00004487	PLF_1573_00001850	PGF_00056823		303		Thiosulfate sulfurtransferase, rhodanese (EC 2.8.1.1)
Clavibacter reversed_comNCPPB2581	1573.14	1573.14.con.0001	fig|1573.14.peg.1287	PATRIC.1573.14.1573.14.con.0001.CDS.1339399.1339839.fwd	PATRIC	CDS	1339399	1339839	441	+	FIG00073306	PLF_1573_00000760	PGF_00055100		146		Sulfur acceptor protein SufE for iron-sulfur cluster assembly
Clavibacter reversed_comNCPPB2581	1573.14	1573.14.con.0001	fig|1573.14.peg.1288	PATRIC.1573.14.1573.14.con.0001.CDS.1339836.1340582.fwd	PATRIC	CDS	1339836	1340582	747	+	FIG00995439	PLF_1573_00000114	PGF_00034887		248		2,5-diamino-6-ribosylamino-pyrimidinone 5-phosphate reductase (EC 1.1.1.302) homolog
Clavibacter reversed_comNCPPB2581	1573.14	1573.14.con.0001	fig|1573.14.peg.1289	PATRIC.1573.14.1573.14.con.0001.CDS.1340677.1341273.fwd	PATRIC	CDS	1340677	1341273	597	+	FIG00004682	PLF_1573_00000276	PGF_00065286		198		Uncharacterized protein Q1 colocalized with Q
Clavibacter reversed_comNCPPB2581	1573.14	1573.14.con.0001	fig|1573.14.peg.1290	PATRIC.1573.14.1573.14.con.0001.CDS.1341270.1342766.fwd	PATRIC	CDS	1341270	1342766	1497	+	FIG00000804	PLF_1573_00000715	PGF_00048524		498		Ribonuclease D (EC 3.1.26.3)
Clavibacter reversed_comNCPPB2581	1573.14	1573.14.con.0001	fig|1573.14.peg.1291	PATRIC.1573.14.1573.14.con.0001.CDS.1342838.1344046.fwd	PATRIC	CDS	1342838	1344046	1209	+	FIG01279374	PLF_1573_00001118	PGF_00419680		402		3-ketoacyl-CoA thiolase (EC 2.3.1.16)
Clavibacter reversed_comNCPPB2581	1573.14	1573.14.con.0001	fig|1573.14.peg.1292	PATRIC.1573.14.1573.14.con.0001.CDS.1344043.1346172.fwd	PATRIC	CDS	1344043	1346172	2130	+	FIG01303839	PLF_1573_00000157	PGF_00424481		709		Enoyl-CoA hydratase (EC 4.2.1.17) / 3-hydroxyacyl-CoA dehydrogenase (EC 1.1.1.35) / 3-hydroxybutyryl-CoA epimerase (EC 5.1.2.3)
Clavibacter reversed_comNCPPB2581	1573.14	1573.14.con.0001	fig|1573.14.peg.1293	PATRIC.1573.14.1573.14.con.0001.CDS.1346236.1348188.rev	PATRIC	CDS	1346236	1348188	1953	-	FIG00000343	PLF_1573_00000201	PGF_00426115		650		1-deoxy-D-xylulose 5-phosphate synthase (EC 2.2.1.7)
Clavibacter reversed_comNCPPB2581	1573.14	1573.14.con.0001	fig|1573.14.peg.1294	PATRIC.1573.14.1573.14.con.0001.CDS.1348303.1351116.rev	PATRIC	CDS	1348303	1351116	2814	-	FIG00138200	PLF_1573_00001108	PGF_00029269		937		Aconitate hydratase (EC 4.2.1.3) @ 2-methylisocitrate dehydratase (EC 4.2.1.99)
Clavibacter reversed_comNCPPB2581	1573.14	1573.14.con.0001	fig|1573.14.peg.1295	PATRIC.1573.14.1573.14.con.0001.CDS.1351332.1352123.rev	PATRIC	CDS	1351332	1352123	792	-	FIG00672006	PLF_1573_00000588	PGF_00029377		263		PROBABLE CONSERVED INTEGRAL MEMBRANE ALANINE AND LEUCINE RICH PROTEIN
Clavibacter reversed_comNCPPB2581	1573.14	1573.14.con.0001	fig|1573.14.peg.1296	PATRIC.1573.14.1573.14.con.0001.CDS.1352126.1352815.rev	PATRIC	CDS	1352126	1352815	690	-	FIG00511701	PLF_1573_00002119	PGF_00188130		229		FIG00511703: hypothetical protein
Clavibacter reversed_comNCPPB2581	1573.14	1573.14.con.0001	fig|1573.14.peg.1297	PATRIC.1573.14.1573.14.con.0001.CDS.1352812.1353282.rev	PATRIC	CDS	1352812	1353282	471	-	FIG00000388	PLF_1573_00000502	PGF_00422959		156		Deoxyuridine 5'-triphosphate nucleotidohydrolase (EC 3.6.1.23)
Clavibacter reversed_comNCPPB2581	1573.14	1573.14.con.0001	fig|1573.14.peg.1298	PATRIC.1573.14.1573.14.con.0001.CDS.1353321.1353770.fwd	PATRIC	CDS	1353321	1353770	450	+	FIG00933666	PLF_1573_00000306	PGF_00019717		149		Membrane protein
Clavibacter reversed_comNCPPB2581	1573.14	1573.14.con.0001	fig|1573.14.peg.1299	PATRIC.1573.14.1573.14.con.0001.CDS.1353820.1354113.rev	PATRIC	CDS	1353820	1354113	294	-	FIG00816822	PLF_1573_00002187	PGF_00111860		97		FIG01121218: hypothetical protein
Clavibacter reversed_comNCPPB2581	1573.14	1573.14.con.0001	fig|1573.14.peg.1300	PATRIC.1573.14.1573.14.con.0001.CDS.1354439.1355629.fwd	PATRIC	CDS	1354439	1355629	1191	+	FIG00945284	PLF_1573_00000128	PGF_00422004		396		DNA-binding protein
Clavibacter reversed_comNCPPB2581	1573.14	1573.14.con.0001	fig|1573.14.peg.1301	PATRIC.1573.14.1573.14.con.0001.CDS.1355690.1356793.rev	PATRIC	CDS	1355690	1356793	1104	-	FIG00002081	PLF_1573_00000152	PGF_00040386		367		Alkaline phosphodiesterase I (EC 3.1.4.1) / Nucleotide pyrophosphatase (EC 3.6.1.9)
Clavibacter reversed_comNCPPB2581	1573.14	1573.14.con.0001	fig|1573.14.peg.1302	PATRIC.1573.14.1573.14.con.0001.CDS.1356915.1359461.fwd	PATRIC	CDS	1356915	1359461	2547	+	FIG00000425	PLF_1573_00000768	PGF_00057270		848		Topoisomerase IV subunit A (EC 5.99.1.-)
Clavibacter reversed_comNCPPB2581	1573.14	1573.14.con.0001	fig|1573.14.peg.1303	PATRIC.1573.14.1573.14.con.0001.CDS.1359543.1361621.rev	PATRIC	CDS	1359543	1361621	2079	-	FIG00000439	PLF_1573_00000769	PGF_00057272		692		Topoisomerase IV subunit B (EC 5.99.1.-)
Clavibacter reversed_comNCPPB2581	1573.14	1573.14.con.0001	fig|1573.14.peg.1304	PATRIC.1573.14.1573.14.con.0001.CDS.1361675.1361797.rev	PATRIC	CDS	1361675	1361797	123	-					40		hypothetical protein
Clavibacter reversed_comNCPPB2581	1573.14	1573.14.con.0001	fig|1573.14.peg.1305	PATRIC.1573.14.1573.14.con.0001.CDS.1361836.1362063.fwd	PATRIC	CDS	1361836	1362063	228	+	FIG00511908	PLF_1573_00002172	PGF_00226371		75		FIG00511910: hypothetical protein
Clavibacter reversed_comNCPPB2581	1573.14	1573.14.con.0001	fig|1573.14.peg.1306	PATRIC.1573.14.1573.14.con.0001.CDS.1362166.1362900.rev	PATRIC	CDS	1362166	1362900	735	-	FIG00628704	PLF_1573_00000667	PGF_00040160		244		Putative amidotransferase similar to cobyric acid synthase
Clavibacter reversed_comNCPPB2581	1573.14	1573.14.con.0001	fig|1573.14.peg.1307	PATRIC.1573.14.1573.14.con.0001.CDS.1362897.1364177.rev	PATRIC	CDS	1362897	1364177	1281	-	FIG00629105	PLF_1573_00002198	PGF_00404809		426		proposed amino acid ligase found clustered with an amidotransferase
Clavibacter reversed_comNCPPB2581	1573.14	1573.14.con.0001	fig|1573.14.peg.1308	PATRIC.1573.14.1573.14.con.0001.CDS.1364181.1365638.rev	PATRIC	CDS	1364181	1365638	1458	-	FIG00038814	PLF_1573_00001748	PGF_00046326		485		RNA polymerase sigma factor RpoD
Clavibacter reversed_comNCPPB2581	1573.14	1573.14.con.0001	fig|1573.14.peg.1309	PATRIC.1573.14.1573.14.con.0001.CDS.1365886.1367208.rev	PATRIC	CDS	1365886	1367208	1323	-	FIG00511798	PLF_1573_00001278	PGF_00018850		440		Major facilitator superfamily permease
Clavibacter reversed_comNCPPB2581	1573.14	1573.14.con.0001	fig|1573.14.peg.1310	PATRIC.1573.14.1573.14.con.0001.CDS.1367282.1368202.rev	PATRIC	CDS	1367282	1368202	921	-	FIG00511444	PLF_1573_00002335	PGF_00426321		306		FIG00511445: hypothetical protein
Clavibacter reversed_comNCPPB2581	1573.14	1573.14.con.0001	fig|1573.14.peg.1311	PATRIC.1573.14.1573.14.con.0001.CDS.1368369.1369877.fwd	PATRIC	CDS	1368369	1369877	1509	+	FIG00000336	PLF_1573_00001407	PGF_00420731		502		Cytosol aminopeptidase PepA (EC 3.4.11.1)
Clavibacter reversed_comNCPPB2581	1573.14	1573.14.con.0001	fig|1573.14.peg.1312	PATRIC.1573.14.1573.14.con.0001.CDS.1369969.1371342.fwd	PATRIC	CDS	1369969	1371342	1374	+	FIG01303881	PLF_1573_00001156	PGF_00423342		457		Dihydrolipoamide dehydrogenase of branched-chain alpha-keto acid dehydrogenase (EC 1.8.1.4)
Clavibacter reversed_comNCPPB2581	1573.14	1573.14.con.0001	fig|1573.14.peg.1313	PATRIC.1573.14.1573.14.con.0001.CDS.1371403.1372836.fwd	PATRIC	CDS	1371403	1372836	1434	+	FIG00127747	PLF_1573_00001535	PGF_00423316		477		Dihydrolipoamide acyltransferase component of branched-chain alpha-keto acid dehydrogenase complex (EC 2.3.1.168)
Clavibacter reversed_comNCPPB2581	1573.14	1573.14.con.0001	fig|1573.14.peg.1314	PATRIC.1573.14.1573.14.con.0001.CDS.1372863.1374437.rev	PATRIC	CDS	1372863	1374437	1575	-	FIG00512663	PLF_1573_00003929	PGF_01252277		524		FIG00512664: hypothetical protein
Clavibacter reversed_comNCPPB2581	1573.14	1573.14.con.0001	fig|1573.14.peg.1315	PATRIC.1573.14.1573.14.con.0001.CDS.1374764.1375474.fwd	PATRIC	CDS	1374764	1375474	711	+	FIG00006368	PLF_1573_00002532	PGF_00060585		236		Transmembrane protein MT2276, clustered with lipoate gene
Clavibacter reversed_comNCPPB2581	1573.14	1573.14.con.0001	fig|1573.14.peg.1316	PATRIC.1573.14.1573.14.con.0001.CDS.1375529.1376251.fwd	PATRIC	CDS	1375529	1376251	723	+	FIG00638284	PLF_1573_00000927	PGF_01253382		240		hypothetical protein
Clavibacter reversed_comNCPPB2581	1573.14	1573.14.con.0001	fig|1573.14.peg.1317	PATRIC.1573.14.1573.14.con.0001.CDS.1376278.1376706.rev	PATRIC	CDS	1376278	1376706	429	-	FIG00816212	PLF_1573_00001046	PGF_00408744		142		putative membrane protein
Clavibacter reversed_comNCPPB2581	1573.14	1573.14.con.0001	fig|1573.14.peg.1318	PATRIC.1573.14.1573.14.con.0001.CDS.1376900.1378324.fwd	PATRIC	CDS	1376900	1378324	1425	+	FIG00134889	PLF_1573_00001329	PGF_00008258		474		Glutamine synthetase type I (EC 6.3.1.2)
Clavibacter reversed_comNCPPB2581	1573.14	1573.14.con.0001	fig|1573.14.peg.1319	PATRIC.1573.14.1573.14.con.0001.CDS.1378418.1381438.rev	PATRIC	CDS	1378418	1381438	3021	-	FIG00006278	PLF_1573_00001328	PGF_00008166		1006		Glutamate-ammonia-ligase adenylyltransferase (EC 2.7.7.42)
Clavibacter reversed_comNCPPB2581	1573.14	1573.14.con.0001	fig|1573.14.peg.1320	PATRIC.1573.14.1573.14.con.0001.CDS.1381497.1382834.rev	PATRIC	CDS	1381497	1382834	1338	-	FIG00134889	PLF_1573_00001330	PGF_00008258		445		Glutamine synthetase type I (EC 6.3.1.2)
Clavibacter reversed_comNCPPB2581	1573.14	1573.14.con.0001	fig|1573.14.peg.1321	PATRIC.1573.14.1573.14.con.0001.CDS.1382920.1383789.fwd	PATRIC	CDS	1382920	1383789	870	+	FIG00000364	PLF_1573_00000131	PGF_00419915		289		3-methyl-2-oxobutanoate hydroxymethyltransferase (EC 2.1.2.11)
Clavibacter reversed_comNCPPB2581	1573.14	1573.14.con.0001	fig|1573.14.peg.1322	PATRIC.1573.14.1573.14.con.0001.CDS.1383799.1383981.rev	PATRIC	CDS	1383799	1383981	183	-		PLF_1573_00001006	PGF_01251255		60		hypothetical protein
Clavibacter reversed_comNCPPB2581	1573.14	1573.14.con.0001	fig|1573.14.peg.1323	PATRIC.1573.14.1573.14.con.0001.CDS.1384056.1384877.fwd	PATRIC	CDS	1384056	1384877	822	+	FIG00002564	PLF_1573_00001670	PGF_00034758		273		Polyphosphate glucokinase (EC 2.7.1.63)
Clavibacter reversed_comNCPPB2581	1573.14	1573.14.con.0001	fig|1573.14.peg.1324	PATRIC.1573.14.1573.14.con.0001.CDS.1385379.1386113.rev	PATRIC	CDS	1385379	1386113	735	-	FIG01303938	PLF_1573_00001374	PGF_00003506		244		FIG137478: Hypothetical protein
Clavibacter reversed_comNCPPB2581	1573.14	1573.14.con.0001	fig|1573.14.peg.1325	PATRIC.1573.14.1573.14.con.0001.CDS.1386205.1387122.rev	PATRIC	CDS	1386205	1387122	918	-	FIG01264307	PLF_1573_00001375	PGF_00003513		305		FIG137478: Hypothetical protein YbgI
Clavibacter reversed_comNCPPB2581	1573.14	1573.14.con.0001	fig|1573.14.peg.1326	PATRIC.1573.14.1573.14.con.0001.CDS.1387359.1387970.rev	PATRIC	CDS	1387359	1387970	612	-	FIG00062772	PLF_1573_00001906	PGF_00060505		203		Transmembrane component BioN of energizing module of biotin ECF transporter
Clavibacter reversed_comNCPPB2581	1573.14	1573.14.con.0001	fig|1573.14.peg.1327	PATRIC.1573.14.1573.14.con.0001.CDS.1387967.1388671.rev	PATRIC	CDS	1387967	1388671	705	-	FIG00040248	PLF_1573_00001465	PGF_00021683		234		ATPase component BioM of energizing module of biotin ECF transporter
Clavibacter reversed_comNCPPB2581	1573.14	1573.14.con.0001	fig|1573.14.peg.1328	PATRIC.1573.14.1573.14.con.0001.CDS.1388668.1389309.rev	PATRIC	CDS	1388668	1389309	642	-	FIG00012067	PLF_1573_00002509	PGF_00054344		213		Substrate-specific component BioY of biotin ECF transporter
Clavibacter reversed_comNCPPB2581	1573.14	1573.14.con.0001	fig|1573.14.peg.1329	PATRIC.1573.14.1573.14.con.0001.CDS.1389386.1389973.fwd	PATRIC	CDS	1389386	1389973	588	+	FIG00080658	PLF_1573_00002887	PGF_00035749		195		Predicted biotin repressor from TetR family
Clavibacter reversed_comNCPPB2581	1573.14	1573.14.con.0001	fig|1573.14.peg.1330	PATRIC.1573.14.1573.14.con.0001.CDS.1390178.1390867.fwd	PATRIC	CDS	1390178	1390867	690	+	FIG00512164	PLF_1573_00000527	PGF_01253284		229		Mlr1763 protein
Clavibacter reversed_comNCPPB2581	1573.14	1573.14.con.0001	fig|1573.14.peg.1331	PATRIC.1573.14.1573.14.con.0001.CDS.1390886.1391359.rev	PATRIC	CDS	1390886	1391359	474	-	FIG01258694	PLF_1573_00000474	PGF_00041890		157		Alkyl hydroperoxide reductase subunit C-like protein
Clavibacter reversed_comNCPPB2581	1573.14	1573.14.con.0001	fig|1573.14.peg.1332	PATRIC.1573.14.1573.14.con.0001.CDS.1391601.1394327.fwd	PATRIC	CDS	1391601	1394327	2727	+	FIG00137886	PLF_1573_00002487	PGF_00045979		908		Pyruvate dehydrogenase E1 component (EC 1.2.4.1)
Clavibacter reversed_comNCPPB2581	1573.14	1573.14.con.0001	fig|1573.14.peg.1333	PATRIC.1573.14.1573.14.con.0001.CDS.1394341.1395615.fwd	PATRIC	CDS	1394341	1395615	1275	+	FIG00056421	PLF_1573_00001437	PGF_00013401		424		Hypothetical protein, possibly related to signal transduction
Clavibacter reversed_comNCPPB2581	1573.14	1573.14.con.0001	fig|1573.14.peg.1334	PATRIC.1573.14.1573.14.con.0001.CDS.1395710.1396630.fwd	PATRIC	CDS	1395710	1396630	921	+	FIG00000319	PLF_1573_00001280	PGF_00019021		306		Malonyl CoA-acyl carrier protein transacylase (EC 2.3.1.39)
Clavibacter reversed_comNCPPB2581	1573.14	1573.14.con.0001	fig|1573.14.peg.1335	PATRIC.1573.14.1573.14.con.0001.CDS.1396661.1397674.fwd	PATRIC	CDS	1396661	1397674	1014	+	FIG00780945	PLF_1573_00001125	PGF_00421056		337		3-oxoacyl-[acyl-carrier-protein] synthase, KASIII (EC 2.3.1.180)
Clavibacter reversed_comNCPPB2581	1573.14	1573.14.con.0001	fig|1573.14.peg.1336	PATRIC.1573.14.1573.14.con.0001.CDS.1397728.1397976.fwd	PATRIC	CDS	1397728	1397976	249	+	FIG00002328	PLF_1573_00002280	PGF_00030189		82		Acyl carrier protein
Clavibacter reversed_comNCPPB2581	1573.14	1573.14.con.0001	fig|1573.14.peg.1337	PATRIC.1573.14.1573.14.con.0001.CDS.1398056.1399297.fwd	PATRIC	CDS	1398056	1399297	1242	+	FIG00002246	PLF_1573_00000460	PGF_00421030		413		3-oxoacyl-[acyl-carrier-protein] synthase, KASII (EC 2.3.1.179)
Clavibacter reversed_comNCPPB2581	1573.14	1573.14.con.0001	fig|1573.14.peg.1338	PATRIC.1573.14.1573.14.con.0001.CDS.1399391.1399861.rev	PATRIC	CDS	1399391	1399861	471	-	FIG00512276	PLF_1573_00000928	PGF_00251055		156		FIG00512277: hypothetical protein
Clavibacter reversed_comNCPPB2581	1573.14	1573.14.con.0001	fig|1573.14.peg.1339	PATRIC.1573.14.1573.14.con.0001.CDS.1400174.1400776.fwd	PATRIC	CDS	1400174	1400776	603	+	FIG00002474	PLF_1573_00000791	PGF_00059746		200		Transcriptional regulator, PadR family
Clavibacter reversed_comNCPPB2581	1573.14	1573.14.con.0001	fig|1573.14.peg.1340	PATRIC.1573.14.1573.14.con.0001.CDS.1400778.1401629.rev	PATRIC	CDS	1400778	1401629	852	-	FIG00511858	PLF_1573_00002086	PGF_00251055		283		FIG00511859: hypothetical protein
Clavibacter reversed_comNCPPB2581	1573.14	1573.14.con.0001	fig|1573.14.peg.1341	PATRIC.1573.14.1573.14.con.0001.CDS.1401726.1401911.fwd	PATRIC	CDS	1401726	1401911	186	+	FIG00638284	PLF_1573_00002267	PGF_01251491		61		hypothetical protein
Clavibacter reversed_comNCPPB2581	1573.14	1573.14.con.0001	fig|1573.14.peg.1342	PATRIC.1573.14.1573.14.con.0001.CDS.1401984.1403654.rev	PATRIC	CDS	1401984	1403654	1671	-	FIG00000404	PLF_1573_00001417	PGF_00421471		556		DNA polymerase I (EC 2.7.7.7)
Clavibacter reversed_comNCPPB2581	1573.14	1573.14.con.0001	fig|1573.14.peg.1343	PATRIC.1573.14.1573.14.con.0001.CDS.1403912.1404115.fwd	PATRIC	CDS	1403912	1404115	204	+	FIG00004100	PLF_1573_00000492	PGF_00418567		67		Cold shock protein CspA
Clavibacter reversed_comNCPPB2581	1573.14	1573.14.con.0001	fig|1573.14.peg.1344	PATRIC.1573.14.1573.14.con.0001.CDS.1404232.1404519.fwd	PATRIC	CDS	1404232	1404519	288	+	FIG00511221	PLF_1573_00002087	PGF_01251408		95		FIG00511223: hypothetical protein
Clavibacter reversed_comNCPPB2581	1573.14	1573.14.con.0001	fig|1573.14.peg.1345	PATRIC.1573.14.1573.14.con.0001.CDS.1404664.1406229.fwd	PATRIC	CDS	1404664	1406229	1566	+	FIG00002968	PLF_1573_00001706	PGF_00041054		521		Putative glycosyltransferase
Clavibacter reversed_comNCPPB2581	1573.14	1573.14.con.0001	fig|1573.14.peg.1346	PATRIC.1573.14.1573.14.con.0001.CDS.1406245.1407669.rev	PATRIC	CDS	1406245	1407669	1425	-	FIG00638284	PLF_1573_00002368	PGF_01251507		474		GumJ protein
Clavibacter reversed_comNCPPB2581	1573.14	1573.14.con.0001	fig|1573.14.peg.1347	PATRIC.1573.14.1573.14.con.0001.CDS.1407704.1408207.rev	PATRIC	CDS	1407704	1408207	504	-	FIG00000128	PLF_1573_00002501	PGF_00051193		167		Serine acetyltransferase (EC 2.3.1.30)
Clavibacter reversed_comNCPPB2581	1573.14	1573.14.con.0001	fig|1573.14.peg.1348	PATRIC.1573.14.1573.14.con.0001.CDS.1408204.1408872.rev	PATRIC	CDS	1408204	1408872	669	-	FIG00025611	PLF_1573_00002805	PGF_01251655		222		Colanic acid biosynthesis glycosyl transferase WcaE
Clavibacter reversed_comNCPPB2581	1573.14	1573.14.con.0001	fig|1573.14.peg.1349	PATRIC.1573.14.1573.14.con.0001.CDS.1408853.1410136.rev	PATRIC	CDS	1408853	1410136	1284	-	FIG00005953	PLF_1573_00002323	PGF_01251505		427		Colanic acid polymerase WcaD
Clavibacter reversed_comNCPPB2581	1573.14	1573.14.con.0001	fig|1573.14.peg.1350	PATRIC.1573.14.1573.14.con.0001.CDS.1410133.1411365.rev	PATRIC	CDS	1410133	1411365	1233	-	FIG00004881	PLF_1573_00002804	PGF_00418534		410		Colanic acid biosynthesis glycosyl transferase WcaC
Clavibacter reversed_comNCPPB2581	1573.14	1573.14.con.0001	fig|1573.14.peg.1351	PATRIC.1573.14.1573.14.con.0001.CDS.1411362.1412297.rev	PATRIC	CDS	1411362	1412297	936	-	FIG01349516	PLF_1573_00002324	PGF_00419119		311		Conserved domain protein
Clavibacter reversed_comNCPPB2581	1573.14	1573.14.con.0001	fig|1573.14.peg.1352	PATRIC.1573.14.1573.14.con.0001.CDS.1412399.1412980.rev	PATRIC	CDS	1412399	1412980	582	-	FIG01347841	PLF_1573_00000122	PGF_00027532		193		Acetyltransferase (isoleucine patch superfamily)
Clavibacter reversed_comNCPPB2581	1573.14	1573.14.con.0001	fig|1573.14.peg.1353	PATRIC.1573.14.1573.14.con.0001.CDS.1412977.1414263.rev	PATRIC	CDS	1412977	1414263	1287	-	FIG00512532	PLF_1573_00002329	PGF_00009720		428		Glycosyltransferase
Clavibacter reversed_comNCPPB2581	1573.14	1573.14.con.0001	fig|1573.14.peg.1354	PATRIC.1573.14.1573.14.con.0001.CDS.1414434.1415486.fwd	PATRIC	CDS	1414434	1415486	1053	+	FIG01318417	PLF_1573_00002823	PGF_00006731		350		GDP-mannose 4,6-dehydratase (EC 4.2.1.47)
Clavibacter reversed_comNCPPB2581	1573.14	1573.14.con.0001	fig|1573.14.peg.1355	PATRIC.1573.14.1573.14.con.0001.CDS.1415483.1416496.fwd	PATRIC	CDS	1415483	1416496	1014	+	FIG00027222	PLF_1573_00000322	PGF_00006725		337		GDP-L-fucose synthetase (EC 1.1.1.271)
Clavibacter reversed_comNCPPB2581	1573.14	1573.14.con.0001	fig|1573.14.peg.1356	PATRIC.1573.14.1573.14.con.0001.CDS.1416588.1418780.rev	PATRIC	CDS	1416588	1418780	2193	-	FIG00511098	PLF_1573_00001506	PGF_00034424		730		Acyltransferase 3
Clavibacter reversed_comNCPPB2581	1573.14	1573.14.con.0001	fig|1573.14.peg.1357	PATRIC.1573.14.1573.14.con.0001.CDS.1419125.1420384.rev	PATRIC	CDS	1419125	1420384	1260	-	FIG00007960	PLF_1573_00000174	PGF_00009831		419		Glycosyltransferase
Clavibacter reversed_comNCPPB2581	1573.14	1573.14.con.0001	fig|1573.14.peg.1358	PATRIC.1573.14.1573.14.con.0001.CDS.1420562.1421473.rev	PATRIC	CDS	1420562	1421473	912	-	FIG01956050	PLF_1573_00001459	PGF_00014696		303		Integral membrane protein
Clavibacter reversed_comNCPPB2581	1573.14	1573.14.con.0001	fig|1573.14.peg.1359	PATRIC.1573.14.1573.14.con.0001.CDS.1421513.1422079.fwd	PATRIC	CDS	1421513	1422079	567	+	FIG00000017	PLF_1573_00000597	PGF_00030656		188		Peptide deformylase (EC 3.5.1.88)
Clavibacter reversed_comNCPPB2581	1573.14	1573.14.con.0001	fig|1573.14.peg.1360	PATRIC.1573.14.1573.14.con.0001.CDS.1422335.1422700.fwd	PATRIC	CDS	1422335	1422700	366	+	FIG00512025	PLF_1573_00000929	PGF_01253383		121		FIG00512026: hypothetical protein
Clavibacter reversed_comNCPPB2581	1573.14	1573.14.con.0001	fig|1573.14.peg.1361	PATRIC.1573.14.1573.14.con.0001.CDS.1422722.1423750.rev	PATRIC	CDS	1422722	1423750	1029	-	FIG00512540	PLF_1573_00002088	PGF_00127467		342		FIG00512542: hypothetical protein
Clavibacter reversed_comNCPPB2581	1573.14	1573.14.con.0001	fig|1573.14.peg.1362	PATRIC.1573.14.1573.14.con.0001.CDS.1423820.1424839.rev	PATRIC	CDS	1423820	1424839	1020	-	FIG00031250	PLF_1573_00001654	PGF_00033501		339		Phosphoglycerate dehydrogenase and related dehydrogenases
Clavibacter reversed_comNCPPB2581	1573.14	1573.14.con.0001	fig|1573.14.peg.1363	PATRIC.1573.14.1573.14.con.0001.CDS.1424836.1425792.rev	PATRIC	CDS	1424836	1425792	957	-	FIG00014907	PLF_1573_00001164	PGF_00423508		318		Dipeptide transport ATP-binding protein DppD (TC 3.A.1.5.2)
Clavibacter reversed_comNCPPB2581	1573.14	1573.14.con.0001	fig|1573.14.peg.1364	PATRIC.1573.14.1573.14.con.0001.CDS.1425906.1427618.rev	PATRIC	CDS	1425906	1427618	1713	-	FIG00014907	PLF_1573_00000169	PGF_00423514		570		Dipeptide transport ATP-binding protein DppD (TC 3.A.1.5.2)
Clavibacter reversed_comNCPPB2581	1573.14	1573.14.con.0001	fig|1573.14.peg.1365	PATRIC.1573.14.1573.14.con.0001.CDS.1427615.1428592.rev	PATRIC	CDS	1427615	1428592	978	-	FIG00455853	PLF_1573_00000573	PGF_00027043		325		Oligopeptide transport system permease protein OppC (TC 3.A.1.5.1)
Clavibacter reversed_comNCPPB2581	1573.14	1573.14.con.0001	fig|1573.14.peg.1366	PATRIC.1573.14.1573.14.con.0001.CDS.1428594.1429685.rev	PATRIC	CDS	1428594	1429685	1092	-	FIG00945384	PLF_1573_00001607	PGF_00027022		363		Oligopeptide transport system permease protein OppB (TC 3.A.1.5.1)
Clavibacter reversed_comNCPPB2581	1573.14	1573.14.con.0001	fig|1573.14.peg.1367	PATRIC.1573.14.1573.14.con.0001.CDS.1429833.1431488.rev	PATRIC	CDS	1429833	1431488	1656	-	FIG01480169	PLF_1573_00001685	PGF_00037357		551		Probable solute-binding protein of ABC transporter for peptides
Clavibacter reversed_comNCPPB2581	1573.14	1573.14.con.0001	fig|1573.14.peg.1368	PATRIC.1573.14.1573.14.con.0001.CDS.1431690.1433582.rev	PATRIC	CDS	1431690	1433582	1893	-	FIG00019251	PLF_1573_00000404	PGF_00421667		630		DNA primase (EC 2.7.7.-)
Clavibacter reversed_comNCPPB2581	1573.14	1573.14.con.0001	fig|1573.14.peg.1369	PATRIC.1573.14.1573.14.con.0001.CDS.1433644.1434918.rev	PATRIC	CDS	1433644	1434918	1275	-	FIG00023004	PLF_1573_00001974	PGF_00070431		424		dNTP triphosphohydrolase, broad substrate specificity
Clavibacter reversed_comNCPPB2581	1573.14	1573.14.con.0001	fig|1573.14.peg.1370	PATRIC.1573.14.1573.14.con.0001.CDS.1434908.1436134.rev	PATRIC	CDS	1434908	1436134	1227	-	FIG00000580	PLF_1573_00002245	PGF_00413267		408		tRNA dihydrouridine synthase B (EC 1.-.-.-)
Clavibacter reversed_comNCPPB2581	1573.14	1573.14.con.0001	fig|1573.14.peg.1371	PATRIC.1573.14.1573.14.con.0001.CDS.1436227.1436433.rev	PATRIC	CDS	1436227	1436433	207	-		PLF_1573_00004708	PGF_01252917		68		hypothetical protein
Clavibacter reversed_comNCPPB2581	1573.14	1573.14.con.0001	fig|1573.14.peg.1372	PATRIC.1573.14.1573.14.con.0001.CDS.1436430.1437155.rev	PATRIC	CDS	1436430	1437155	726	-	FIG00007195	PLF_1573_00002820	PGF_00006342		241		FrnE protein
Clavibacter reversed_comNCPPB2581	1573.14	1573.14.con.0001	fig|1573.14.peg.1373	PATRIC.1573.14.1573.14.con.0001.CDS.1437207.1437740.fwd	PATRIC	CDS	1437207	1437740	534	+	FIG01340511	PLF_1573_00001965	PGF_00067213		177		YbaK/prolyl-tRNA synthetase associated region
Clavibacter reversed_comNCPPB2581	1573.14	1573.14.con.0001	fig|1573.14.peg.1374	PATRIC.1573.14.1573.14.con.0001.CDS.1437791.1439176.rev	PATRIC	CDS	1437791	1439176	1386	-	FIG00001189	PLF_1573_00001213	PGF_00009966		461		Glycyl-tRNA synthetase (EC 6.1.1.14)
Clavibacter reversed_comNCPPB2581	1573.14	1573.14.con.0001	fig|1573.14.peg.1375	PATRIC.1573.14.1573.14.con.0001.CDS.1439288.1440397.rev	PATRIC	CDS	1439288	1440397	1110	-		PLF_1573_00001721	PGF_00042754		369		Putative oxidoreductase
Clavibacter reversed_comNCPPB2581	1573.14	1573.14.con.0001	fig|1573.14.peg.1376	PATRIC.1573.14.1573.14.con.0001.CDS.1440408.1441274.rev	PATRIC	CDS	1440408	1441274	867	-		PLF_1573_00001854	PGF_00057381		288		Trans,polycis-decaprenyl diphosphate synthase (EC 2.5.1.86)
Clavibacter reversed_comNCPPB2581	1573.14	1573.14.con.0001	fig|1573.14.peg.1377	PATRIC.1573.14.1573.14.con.0001.CDS.1442291.1442968.fwd	PATRIC	CDS	1442291	1442968	678	+	FIG00672847	PLF_1573_00002223	PGF_00408801		225		putative membrane protein
Clavibacter reversed_comNCPPB2581	1573.14	1573.14.con.0001	fig|1573.14.peg.1378	PATRIC.1573.14.1573.14.con.0001.CDS.1443029.1444795.rev	PATRIC	CDS	1443029	1444795	1767	-	FIG00000157	PLF_1573_00001493	PGF_00069984		588		2-isopropylmalate synthase (EC 2.3.3.13)
Clavibacter reversed_comNCPPB2581	1573.14	1573.14.con.0001	fig|1573.14.peg.1379	PATRIC.1573.14.1573.14.con.0001.CDS.1444961.1447525.rev	PATRIC	CDS	1444961	1447525	2565	-	FIG01056920	PLF_1573_00000395	PGF_00001333		854		FIG00996524: hypothetical protein
Clavibacter reversed_comNCPPB2581	1573.14	1573.14.con.0001	fig|1573.14.peg.1380	PATRIC.1573.14.1573.14.con.0001.CDS.1447522.1448925.rev	PATRIC	CDS	1447522	1448925	1404	-	FIG00672434	PLF_1573_00002479	PGF_00040771		467		Putative esterase family
Clavibacter reversed_comNCPPB2581	1573.14	1573.14.con.0001	fig|1573.14.peg.1381	PATRIC.1573.14.1573.14.con.0001.CDS.1449010.1449696.rev	PATRIC	CDS	1449010	1449696	687	-	FIG01402845	PLF_1573_00001934	PGF_00063054		228		Two-component system, regulatory protein
Clavibacter reversed_comNCPPB2581	1573.14	1573.14.con.0001	fig|1573.14.peg.1382	PATRIC.1573.14.1573.14.con.0001.CDS.1449750.1451255.rev	PATRIC	CDS	1449750	1451255	1506	-	FIG00511518	PLF_1573_00002251	PGF_01251479		501		two-component sensor
Clavibacter reversed_comNCPPB2581	1573.14	1573.14.con.0001	fig|1573.14.peg.1383	PATRIC.1573.14.1573.14.con.0001.CDS.1451364.1452440.rev	PATRIC	CDS	1451364	1452440	1077	-	FIG01304818	PLF_1573_00001314	PGF_00007027		358		GTP-binding protein Era
Clavibacter reversed_comNCPPB2581	1573.14	1573.14.con.0001	fig|1573.14.peg.1384	PATRIC.1573.14.1573.14.con.0001.CDS.1452433.1453758.rev	PATRIC	CDS	1452433	1453758	1326	-	FIG00042627	PLF_1573_00001277	PGF_00018560		441		Magnesium and cobalt efflux protein CorC
Clavibacter reversed_comNCPPB2581	1573.14	1573.14.con.0001	fig|1573.14.peg.1385	PATRIC.1573.14.1573.14.con.0001.CDS.1453767.1454228.rev	PATRIC	CDS	1453767	1454228	462	-		PLF_1573_00001546	PGF_00020361		153		Metal-dependent hydrolase YbeY, involved in rRNA and/or ribosome maturation and assembly
Clavibacter reversed_comNCPPB2581	1573.14	1573.14.con.0001	fig|1573.14.peg.1386	PATRIC.1573.14.1573.14.con.0001.CDS.1454225.1455274.rev	PATRIC	CDS	1454225	1455274	1050	-	FIG00045341	PLF_1573_00001645	PGF_00033237		349		Phosphate starvation-inducible protein PhoH, predicted ATPase
Clavibacter reversed_comNCPPB2581	1573.14	1573.14.con.0001	fig|1573.14.peg.1387	PATRIC.1573.14.1573.14.con.0001.CDS.1455261.1455617.rev	PATRIC	CDS	1455261	1455617	357	-		PLF_1573_00001087	PGF_00423068		118		Diadenosine tetraphosphate (Ap4A) hydrolase and other HIT family hydrolases
Clavibacter reversed_comNCPPB2581	1573.14	1573.14.con.0001	fig|1573.14.peg.1388	PATRIC.1573.14.1573.14.con.0001.CDS.1455646.1456398.rev	PATRIC	CDS	1455646	1456398	753	-	FIG00000248	PLF_1573_00000111	PGF_00010205		250		16S rRNA (uracil(1498)-N(3))-methyltransferase (EC 2.1.1.193)
Clavibacter reversed_comNCPPB2581	1573.14	1573.14.con.0001	fig|1573.14.peg.1389	PATRIC.1573.14.1573.14.con.0001.CDS.1456401.1457516.rev	PATRIC	CDS	1456401	1457516	1116	-	FIG00000070	PLF_1573_00002375	PGF_00417428		371		Chaperone protein DnaJ
Clavibacter reversed_comNCPPB2581	1573.14	1573.14.con.0001	fig|1573.14.peg.1390	PATRIC.1573.14.1573.14.con.0001.CDS.1457577.1458599.rev	PATRIC	CDS	1457577	1458599	1023	-	FIG00000544	PLF_1573_00002332	PGF_00011014		340		Heat-inducible transcription repressor HrcA
Clavibacter reversed_comNCPPB2581	1573.14	1573.14.con.0001	fig|1573.14.peg.1391	PATRIC.1573.14.1573.14.con.0001.CDS.1458787.1459182.fwd	PATRIC	CDS	1458787	1459182	396	+	FIG00511373	PLF_1573_00000030	PGF_01251701		131		FIG00511375: hypothetical protein
Clavibacter reversed_comNCPPB2581	1573.14	1573.14.con.0001	fig|1573.14.peg.1392	PATRIC.1573.14.1573.14.con.0001.CDS.1459193.1459606.fwd	PATRIC	CDS	1459193	1459606	414	+	FIG00511463	PLF_1573_00000072	PGF_00251055		137		FIG00511464: hypothetical protein
Clavibacter reversed_comNCPPB2581	1573.14	1573.14.con.0001	fig|1573.14.peg.1393	PATRIC.1573.14.1573.14.con.0001.CDS.1459622.1460845.rev	PATRIC	CDS	1459622	1460845	1224	-	FIG01303216	PLF_1573_00001438	PGF_00013416		407		Hypothetical radical SAM family enzyme in heat shock gene cluster, similarity with CPO of BS HemN-type
Clavibacter reversed_comNCPPB2581	1573.14	1573.14.con.0001	fig|1573.14.peg.1394	PATRIC.1573.14.1573.14.con.0001.CDS.1460925.1461626.fwd	PATRIC	CDS	1460925	1461626	702	+	FIG00937416	PLF_1573_00001433	PGF_00012823		233		Hydrolase, haloacid dehalogenase-like family
Clavibacter reversed_comNCPPB2581	1573.14	1573.14.con.0001	fig|1573.14.peg.1395	PATRIC.1573.14.1573.14.con.0001.CDS.1461648.1462301.rev	PATRIC	CDS	1461648	1462301	654	-	FIG00512280	PLF_1573_00001152	PGF_00000451		217		A3(2) GLYCOGEN METABOLISM CLUSTERI
Clavibacter reversed_comNCPPB2581	1573.14	1573.14.con.0001	fig|1573.14.peg.1396	PATRIC.1573.14.1573.14.con.0001.CDS.1462597.1463376.fwd	PATRIC	CDS	1462597	1463376	780	+	FIG00905474	PLF_1573_00002089	PGF_01251409		259		putative secreted protein
Clavibacter reversed_comNCPPB2581	1573.14	1573.14.con.0001	fig|1573.14.peg.1397	PATRIC.1573.14.1573.14.con.0001.CDS.1463601.1464377.fwd	PATRIC	CDS	1463601	1464377	777	+		PLF_1573_00002090	PGF_00293714		258		putative secreted protein
Clavibacter reversed_comNCPPB2581	1573.14	1573.14.con.0001	fig|1573.14.peg.1398	PATRIC.1573.14.1573.14.con.0001.CDS.1464387.1466234.rev	PATRIC	CDS	1464387	1466234	1848	-	FIG00000165	PLF_1573_00000797	PGF_00060414		615		Translation elongation factor LepA
Clavibacter reversed_comNCPPB2581	1573.14	1573.14.con.0001	fig|1573.14.peg.1399	PATRIC.1573.14.1573.14.con.0001.CDS.1466346.1466660.rev	PATRIC	CDS	1466346	1466660	315	-	FIG00002048	PLF_1573_00000354	PGF_00416874		104		Cell division inhibitor
Clavibacter reversed_comNCPPB2581	1573.14	1573.14.con.0001	fig|1573.14.peg.1400	PATRIC.1573.14.1573.14.con.0001.CDS.1467318.1468577.rev	PATRIC	CDS	1467318	1468577	1260	-	FIG00076542	PLF_1573_00001547	PGF_01251310		419		Metallo-dependent hydrolases, subgroup C
Clavibacter reversed_comNCPPB2581	1573.14	1573.14.con.0001	fig|1573.14.peg.1401	PATRIC.1573.14.1573.14.con.0001.CDS.1468587.1469765.rev	PATRIC	CDS	1468587	1469765	1179	-	FIG00719736		PGF_00066717		392		Aspartate aminotransferase (EC 2.6.1.1)
Clavibacter reversed_comNCPPB2581	1573.14	1573.14.con.0001	fig|1573.14.peg.1402	PATRIC.1573.14.1573.14.con.0001.CDS.1469859.1470377.fwd	PATRIC	CDS	1469859	1470377	519	+	FIG01323436	PLF_1573_00001561	PGF_00023450		172		MutT/Nudix family protein
Clavibacter reversed_comNCPPB2581	1573.14	1573.14.con.0001	fig|1573.14.peg.1403	PATRIC.1573.14.1573.14.con.0001.CDS.1470512.1470775.fwd	PATRIC	CDS	1470512	1470775	264	+	FIG00000213	PLF_1573_00001790	PGF_00049864		87		SSU ribosomal protein S20p
Clavibacter reversed_comNCPPB2581	1573.14	1573.14.con.0001	fig|1573.14.peg.1404	PATRIC.1573.14.1573.14.con.0001.CDS.1470896.1471924.rev	PATRIC	CDS	1470896	1471924	1029	-	FIG00106663	PLF_1573_00000402	PGF_00421534		342		DNA polymerase III delta subunit (EC 2.7.7.7)
Clavibacter reversed_comNCPPB2581	1573.14	1573.14.con.0001	fig|1573.14.peg.1405	PATRIC.1573.14.1573.14.con.0001.CDS.1472012.1473427.rev	PATRIC	CDS	1472012	1473427	1416	-	FIG01259681	PLF_1573_00000218	PGF_01251462		471		ComEC/Rec2-related protein
Clavibacter reversed_comNCPPB2581	1573.14	1573.14.con.0001	fig|1573.14.peg.1406	PATRIC.1573.14.1573.14.con.0001.CDS.1473751.1474725.rev	PATRIC	CDS	1473751	1474725	975	-	FIG00996743	PLF_1573_00001698	PGF_00039317		324		Putative DNA-binding protein
Clavibacter reversed_comNCPPB2581	1573.14	1573.14.con.0001	fig|1573.14.peg.1407	PATRIC.1573.14.1573.14.con.0001.CDS.1474845.1477403.rev	PATRIC	CDS	1474845	1477403	2559	-	FIG00000114	PLF_1573_00000280	PGF_00016918		852		Leucyl-tRNA synthetase (EC 6.1.1.4)
Clavibacter reversed_comNCPPB2581	1573.14	1573.14.con.0001	fig|1573.14.peg.1408	PATRIC.1573.14.1573.14.con.0001.CDS.1477455.1478960.rev	PATRIC	CDS	1477455	1478960	1506	-	FIG00341164	PLF_1573_00000593	PGF_00030007		501		Para-aminobenzoate synthase, aminase component (EC 2.6.1.85)
Clavibacter reversed_comNCPPB2581	1573.14	1573.14.con.0001	fig|1573.14.peg.1409	PATRIC.1573.14.1573.14.con.0001.CDS.1479014.1479832.fwd	PATRIC	CDS	1479014	1479832	819	+	FIG00000708	PLF_1573_00000477	PGF_00053002		272		Aminodeoxychorismate lyase (EC 4.1.3.38)
Clavibacter reversed_comNCPPB2581	1573.14	1573.14.con.0001	fig|1573.14.peg.1410	PATRIC.1573.14.1573.14.con.0001.CDS.1479843.1481534.rev	PATRIC	CDS	1479843	1481534	1692	-	FIG00046358	PLF_1573_00000800	PGF_00060628		563		Transport ATP-binding protein CydC
Clavibacter reversed_comNCPPB2581	1573.14	1573.14.con.0001	fig|1573.14.peg.1411	PATRIC.1573.14.1573.14.con.0001.CDS.1481531.1483279.rev	PATRIC	CDS	1481531	1483279	1749	-	FIG01010650	PLF_1573_00000801	PGF_00060646		582		Transport ATP-binding protein CydD
Clavibacter reversed_comNCPPB2581	1573.14	1573.14.con.0001	fig|1573.14.peg.1412	PATRIC.1573.14.1573.14.con.0001.CDS.1483287.1484291.rev	PATRIC	CDS	1483287	1484291	1005	-	FIG00000390	PLF_1573_00000390	PGF_00420576		334		Cytochrome d ubiquinol oxidase subunit II (EC 1.10.3.-)
Clavibacter reversed_comNCPPB2581	1573.14	1573.14.con.0001	fig|1573.14.peg.1413	PATRIC.1573.14.1573.14.con.0001.CDS.1484291.1485703.rev	PATRIC	CDS	1484291	1485703	1413	-	FIG00096593	PLF_1573_00001403	PGF_00420572		470		Cytochrome d ubiquinol oxidase subunit I (EC 1.10.3.-)
Clavibacter reversed_comNCPPB2581	1573.14	1573.14.con.0001	fig|1573.14.peg.1414	PATRIC.1573.14.1573.14.con.0001.CDS.1486113.1486565.fwd	PATRIC	CDS	1486113	1486565	453	+	FIG00512057	PLF_1573_00000031	PGF_01251770		150		FIG00512058: hypothetical protein
Clavibacter reversed_comNCPPB2581	1573.14	1573.14.con.0001	fig|1573.14.peg.1415	PATRIC.1573.14.1573.14.con.0001.CDS.1486882.1487418.rev	PATRIC	CDS	1486882	1487418	537	-	FIG01272034	PLF_1573_00002477	PGF_00039875		178		Putative acetyltransferase
Clavibacter reversed_comNCPPB2581	1573.14	1573.14.con.0001	fig|1573.14.peg.1416	PATRIC.1573.14.1573.14.con.0001.CDS.1487475.1487945.fwd	PATRIC	CDS	1487475	1487945	471	+	FIG00001650	PLF_1573_00004375	PGF_01252614		156		Histone acetyltransferase HPA2 and related acetyltransferases
Clavibacter reversed_comNCPPB2581	1573.14	1573.14.con.0001	fig|1573.14.peg.1417	PATRIC.1573.14.1573.14.con.0001.CDS.1487942.1488787.fwd	PATRIC	CDS	1487942	1488787	846	+	FIG00000499	PLF_1573_00000747	PGF_00052503		281		Similar to 1,4-dihydroxy-2-naphthoate octaprenyltransferase
Clavibacter reversed_comNCPPB2581	1573.14	1573.14.con.0001	fig|1573.14.peg.1418	PATRIC.1573.14.1573.14.con.0001.CDS.1488780.1489970.rev	PATRIC	CDS	1488780	1489970	1191	-	FIG00453279	PLF_1573_00000455	PGF_00413175		396		2-polyprenyl-6-methoxyphenol hydroxylase and related FAD-dependent oxidoreductases
Clavibacter reversed_comNCPPB2581	1573.14	1573.14.con.0001	fig|1573.14.peg.1419	PATRIC.1573.14.1573.14.con.0001.CDS.1489967.1490689.rev	PATRIC	CDS	1489967	1490689	723	-	FIG00666322	PLF_1573_00000724	PGF_00049568		240		SAM-dependent methyltransferases
Clavibacter reversed_comNCPPB2581	1573.14	1573.14.con.0001	fig|1573.14.peg.1420	PATRIC.1573.14.1573.14.con.0001.CDS.1490689.1491846.rev	PATRIC	CDS	1490689	1491846	1158	-	FIG00443156	PLF_1573_00001368	PGF_00417411		385		Chalcone synthase (EC 2.3.1.74)
Clavibacter reversed_comNCPPB2581	1573.14	1573.14.con.0001	fig|1573.14.peg.1421	PATRIC.1573.14.1573.14.con.0001.CDS.1491906.1492355.rev	PATRIC	CDS	1491906	1492355	450	-	FIG00512013	PLF_1573_00000991	PGF_01253423		149		FIG00512016: hypothetical protein
Clavibacter reversed_comNCPPB2581	1573.14	1573.14.con.0001	fig|1573.14.peg.1422	PATRIC.1573.14.1573.14.con.0001.CDS.1492504.1493433.rev	PATRIC	CDS	1492504	1493433	930	-	FIG00002823	PLF_1573_00001245	PGF_00016187		309		L-proline glycine betaine binding ABC transporter protein proX (TC 3.A.1.12.1)
Clavibacter reversed_comNCPPB2581	1573.14	1573.14.con.0001	fig|1573.14.peg.1423	PATRIC.1573.14.1573.14.con.0001.CDS.1493447.1494172.rev	PATRIC	CDS	1493447	1494172	726	-	FIG01954415	PLF_1573_00000117	PGF_00008668		241		Glycine betaine ABC transport system permease protein
Clavibacter reversed_comNCPPB2581	1573.14	1573.14.con.0001	fig|1573.14.peg.1424	PATRIC.1573.14.1573.14.con.0001.CDS.1494169.1494870.rev	PATRIC	CDS	1494169	1494870	702	-	FIG00005559	PLF_1573_00001138	PGF_00008727		233		Glycine betaine/L-proline transport system permease protein ProW (TC 3.A.1.12.1)
Clavibacter reversed_comNCPPB2581	1573.14	1573.14.con.0001	fig|1573.14.peg.1425	PATRIC.1573.14.1573.14.con.0001.CDS.1494867.1495772.rev	PATRIC	CDS	1494867	1495772	906	-	FIG00008556	PLF_1573_00001146	PGF_00008706		301		Glycine betaine/L-proline transport ATP-binding protein ProV (TC 3.A.1.12.1)
Clavibacter reversed_comNCPPB2581	1573.14	1573.14.con.0001	fig|1573.14.peg.1426	PATRIC.1573.14.1573.14.con.0001.CDS.1495964.1496695.fwd	PATRIC	CDS	1495964	1496695	732	+	FIG00511245	PLF_1573_00002640	PGF_01251569		243		FIG00511247: hypothetical protein
Clavibacter reversed_comNCPPB2581	1573.14	1573.14.con.0001	fig|1573.14.peg.1427	PATRIC.1573.14.1573.14.con.0001.CDS.1496784.1497560.rev	PATRIC	CDS	1496784	1497560	777	-	FIG00638284				258		hypothetical protein
Clavibacter reversed_comNCPPB2581	1573.14	1573.14.con.0001	fig|1573.14.peg.1428	PATRIC.1573.14.1573.14.con.0001.CDS.1497561.1497830.fwd	PATRIC	CDS	1497561	1497830	270	+	FIG00514618	PLF_1573_00000077	PGF_00099526		89		Conserved protein
Clavibacter reversed_comNCPPB2581	1573.14	1573.14.con.0001	fig|1573.14.peg.1429	PATRIC.1573.14.1573.14.con.0001.CDS.1497903.1498772.rev	PATRIC	CDS	1497903	1498772	870	-	FIG00945653	PLF_1573_00001722	PGF_00042802		289		Putative oxidoreductase
Clavibacter reversed_comNCPPB2581	1573.14	1573.14.con.0001	fig|1573.14.peg.1430	PATRIC.1573.14.1573.14.con.0001.CDS.1499026.1499349.fwd	PATRIC	CDS	1499026	1499349	324	+		PLF_1573_00002173	PGF_01251458		107		hypothetical protein
Clavibacter reversed_comNCPPB2581	1573.14	1573.14.con.0001	fig|1573.14.peg.1431	PATRIC.1573.14.1573.14.con.0001.CDS.1499483.1500181.fwd	PATRIC	CDS	1499483	1500181	699	+	FIG00126067	PLF_1573_00000713	PGF_00048482		232		Riboflavin transporter PnuX
Clavibacter reversed_comNCPPB2581	1573.14	1573.14.con.0001	fig|1573.14.peg.1432	PATRIC.1573.14.1573.14.con.0001.CDS.1500210.1501472.rev	PATRIC	CDS	1500210	1501472	1263	-	FIG00025213	PLF_1573_00000014	PGF_00417149		420		Cell envelope-associated transcriptional attenuator LytR-CpsA-Psr, subfamily A1 (as in PMID19099556)
Clavibacter reversed_comNCPPB2581	1573.14	1573.14.con.0001	fig|1573.14.peg.1433	PATRIC.1573.14.1573.14.con.0001.CDS.1501580.1501717.rev	PATRIC	CDS	1501580	1501717	138	-	FIG01069253	PLF_1573_00004949	PGF_01253154		45		Dienelactone hydrolase family
Clavibacter reversed_comNCPPB2581	1573.14	1573.14.con.0001	fig|1573.14.peg.1434	PATRIC.1573.14.1573.14.con.0001.CDS.1502428.1503795.rev	PATRIC	CDS	1502428	1503795	1368	-	FIG00000332	PLF_1573_00002706	PGF_00407143		455		putative glucose-6-phosphate 1-dehydrogenase
Clavibacter reversed_comNCPPB2581	1573.14	1573.14.con.0001	fig|1573.14.peg.1435	PATRIC.1573.14.1573.14.con.0001.CDS.1503910.1507335.fwd	PATRIC	CDS	1503910	1507335	3426	+	FIG00041038	PLF_1573_00000105	PGF_00424713		1141		Error-prone repair homolog of DNA polymerase III alpha subunit (EC 2.7.7.7)
Clavibacter reversed_comNCPPB2581	1573.14	1573.14.con.0001	fig|1573.14.peg.1436	PATRIC.1573.14.1573.14.con.0001.CDS.1507391.1508437.fwd	PATRIC	CDS	1507391	1508437	1047	+	FIG01227784	PLF_1573_00001460	PGF_00014473		348		Integral membrane protein
Clavibacter reversed_comNCPPB2581	1573.14	1573.14.con.0001	fig|1573.14.peg.1437	PATRIC.1573.14.1573.14.con.0001.CDS.1508434.1509366.fwd	PATRIC	CDS	1508434	1509366	933	+	FIG00042074	PLF_1573_00000211	PGF_01251421		310		Beta-ketoadipate enol-lactone hydrolase (EC 3.1.1.24)
Clavibacter reversed_comNCPPB2581	1573.14	1573.14.con.0001	fig|1573.14.peg.1438	PATRIC.1573.14.1573.14.con.0001.CDS.1509472.1510038.rev	PATRIC	CDS	1509472	1510038	567	-	FIG00948541	PLF_1573_00002472	PGF_00038715		188		Protein yceI precursor
Clavibacter reversed_comNCPPB2581	1573.14	1573.14.con.0001	fig|1573.14.peg.1439	PATRIC.1573.14.1573.14.con.0001.CDS.1510193.1511170.fwd	PATRIC	CDS	1510193	1511170	978	+	FIG00002982	PLF_1573_00001746	PGF_00046129		325		Quinone oxidoreductase (EC 1.6.5.5)
Clavibacter reversed_comNCPPB2581	1573.14	1573.14.con.0001	fig|1573.14.peg.1440	PATRIC.1573.14.1573.14.con.0001.CDS.1511167.1512588.rev	PATRIC	CDS	1511167	1512588	1422	-	FIG00511829	PLF_1573_00002091	PGF_00379770		473		FIG00511830: hypothetical protein
Clavibacter reversed_comNCPPB2581	1573.14	1573.14.con.0001	fig|1573.14.peg.1441	PATRIC.1573.14.1573.14.con.0001.CDS.1512620.1513354.rev	PATRIC	CDS	1512620	1513354	735	-	FIG00627714	PLF_1573_00001971	PGF_00068324		244		alpha/beta hydrolase fold
Clavibacter reversed_comNCPPB2581	1573.14	1573.14.con.0001	fig|1573.14.peg.1442	PATRIC.1573.14.1573.14.con.0001.CDS.1513422.1514327.rev	PATRIC	CDS	1513422	1514327	906	-	FIG00511717	PLF_1573_00001128	PGF_01251280		301		Dihydrolipoamide acetyltransferase-related protein
Clavibacter reversed_comNCPPB2581	1573.14	1573.14.con.0001	fig|1573.14.peg.1443	PATRIC.1573.14.1573.14.con.0001.CDS.1514412.1515530.fwd	PATRIC	CDS	1514412	1515530	1119	+	FIG00000474	PLF_1573_00000410	PGF_00011999		372		Histidinol-phosphate aminotransferase (EC 2.6.1.9)
Clavibacter reversed_comNCPPB2581	1573.14	1573.14.con.0001	fig|1573.14.peg.1444	PATRIC.1573.14.1573.14.con.0001.CDS.1515559.1516485.rev	PATRIC	CDS	1515559	1516485	927	-	FIG00511468	PLF_1573_00001019	PGF_00404475		308		probable oxidoreductase/Short-chain dehydrogenase
Clavibacter reversed_comNCPPB2581	1573.14	1573.14.con.0001	fig|1573.14.peg.1445	PATRIC.1573.14.1573.14.con.0001.CDS.1516482.1519076.rev	PATRIC	CDS	1516482	1519076	2595	-	FIG00946155	PLF_1573_00000671	PGF_00041217		864		Putative helicase
Clavibacter reversed_comNCPPB2581	1573.14	1573.14.con.0001	fig|1573.14.peg.1446	PATRIC.1573.14.1573.14.con.0001.CDS.1519110.1519385.fwd	PATRIC	CDS	1519110	1519385	276	+		PLF_1573_00002263	PGF_00211799		91		hypothetical protein
Clavibacter reversed_comNCPPB2581	1573.14	1573.14.con.0001	fig|1573.14.peg.1447	PATRIC.1573.14.1573.14.con.0001.CDS.1519446.1520972.fwd	PATRIC	CDS	1519446	1520972	1527	+	FIG00945653	PLF_1573_00002899	PGF_00042745		508		Putative oxidoreductase
Clavibacter reversed_comNCPPB2581	1573.14	1573.14.con.0001	fig|1573.14.peg.1448	PATRIC.1573.14.1573.14.con.0001.CDS.1521047.1521319.rev	PATRIC	CDS	1521047	1521319	273	-		PLF_1573_00000623	PGF_00034062		90		Phosphotransferase system, phosphocarrier protein HPr
Clavibacter reversed_comNCPPB2581	1573.14	1573.14.con.0001	fig|1573.14.peg.1449	PATRIC.1573.14.1573.14.con.0001.CDS.1521376.1523424.rev	PATRIC	CDS	1521376	1523424	2049	-	FIG00001234	PLF_1573_00000589	PGF_00029639		682		PTS system, fructose-specific IIA component (EC 2.7.1.69) / PTS system, fructose-specific IIB component (EC 2.7.1.69) / PTS system, fructose-specific IIC component (EC 2.7.1.69)
Clavibacter reversed_comNCPPB2581	1573.14	1573.14.con.0001	fig|1573.14.peg.1450	PATRIC.1573.14.1573.14.con.0001.CDS.1523447.1524418.rev	PATRIC	CDS	1523447	1524418	972	-	FIG00001366	PLF_1573_00000373	PGF_00426495		323		1-phosphofructokinase (EC 2.7.1.56)
Clavibacter reversed_comNCPPB2581	1573.14	1573.14.con.0001	fig|1573.14.peg.1451	PATRIC.1573.14.1573.14.con.0001.CDS.1524415.1525203.rev	PATRIC	CDS	1524415	1525203	789	-	FIG00001452	PLF_1573_00001900	PGF_00060282		262		Transcriptional repressor of the fructose operon, DeoR family
Clavibacter reversed_comNCPPB2581	1573.14	1573.14.con.0001	fig|1573.14.peg.1452	PATRIC.1573.14.1573.14.con.0001.CDS.1525337.1526269.rev	PATRIC	CDS	1525337	1526269	933	-	FIG00638284	PLF_1573_00000930	PGF_01253385		310		hypothetical protein
Clavibacter reversed_comNCPPB2581	1573.14	1573.14.con.0001	fig|1573.14.peg.1453	PATRIC.1573.14.1573.14.con.0001.CDS.1526398.1526721.rev	PATRIC	CDS	1526398	1526721	324	-		PLF_1573_00001074	PGF_01251273		107		hypothetical protein
Clavibacter reversed_comNCPPB2581	1573.14	1573.14.con.0001	fig|1573.14.peg.1454	PATRIC.1573.14.1573.14.con.0001.CDS.1526841.1527848.fwd	PATRIC	CDS	1526841	1527848	1008	+		PLF_1573_00003920	PGF_01252269		335		hypothetical protein
Clavibacter reversed_comNCPPB2581	1573.14	1573.14.con.0001	fig|1573.14.peg.1455	PATRIC.1573.14.1573.14.con.0001.CDS.1528084.1528482.rev	PATRIC	CDS	1528084	1528482	399	-	FIG00512289	PLF_1573_00002600	PGF_00188181		132		FIG00512290: hypothetical protein
Clavibacter reversed_comNCPPB2581	1573.14	1573.14.con.0001	fig|1573.14.peg.1456	PATRIC.1573.14.1573.14.con.0001.CDS.1528532.1528909.rev	PATRIC	CDS	1528532	1528909	378	-	FIG00135315	PLF_1573_00001772	PGF_00048866		125		Ribosomal silencing factor RsfA
Clavibacter reversed_comNCPPB2581	1573.14	1573.14.con.0001	fig|1573.14.peg.1457	PATRIC.1573.14.1573.14.con.0001.CDS.1528949.1530436.rev	PATRIC	CDS	1528949	1530436	1488	-	FIG01595019	PLF_1573_00001696	PGF_01251317		495		Proteophosphoglycan 5
Clavibacter reversed_comNCPPB2581	1573.14	1573.14.con.0001	fig|1573.14.peg.1458	PATRIC.1573.14.1573.14.con.0001.CDS.1530433.1531035.rev	PATRIC	CDS	1530433	1531035	603	-		PLF_1573_00001595	PGF_00025603		200		Nicotinate-nucleotide adenylyltransferase (EC 2.7.7.18)
Clavibacter reversed_comNCPPB2581	1573.14	1573.14.con.0001	fig|1573.14.peg.1459	PATRIC.1573.14.1573.14.con.0001.CDS.1531053.1531268.rev	PATRIC	CDS	1531053	1531268	216	-	FIG00511632	PLF_1573_00002174	PGF_00131590		71		FIG00511633: hypothetical protein
Clavibacter reversed_comNCPPB2581	1573.14	1573.14.con.0001	fig|1573.14.peg.1460	PATRIC.1573.14.1573.14.con.0001.CDS.1531366.1532673.rev	PATRIC	CDS	1531366	1532673	1308	-	FIG00000365	PLF_1573_00001319	PGF_00007170		435		Gamma-glutamyl phosphate reductase (EC 1.2.1.41)
Clavibacter reversed_comNCPPB2581	1573.14	1573.14.con.0001	fig|1573.14.peg.1461	PATRIC.1573.14.1573.14.con.0001.CDS.1532734.1533513.rev	PATRIC	CDS	1532734	1533513	780	-		PLF_1573_00001325	PGF_00008059		259		Glutamate 5-kinase (EC 2.7.2.11)
Clavibacter reversed_comNCPPB2581	1573.14	1573.14.con.0001	fig|1573.14.peg.1462	PATRIC.1573.14.1573.14.con.0001.CDS.1533517.1535055.rev	PATRIC	CDS	1533517	1535055	1539	-		PLF_1573_00001316	PGF_00007039		512		GTP-binding protein Obg
Clavibacter reversed_comNCPPB2581	1573.14	1573.14.con.0001	fig|1573.14.peg.1463	PATRIC.1573.14.1573.14.con.0001.CDS.1535178.1535432.rev	PATRIC	CDS	1535178	1535432	255	-	FIG00000189	PLF_1573_00001252	PGF_00016385		84		LSU ribosomal protein L27p
Clavibacter reversed_comNCPPB2581	1573.14	1573.14.con.0001	fig|1573.14.peg.1464	PATRIC.1573.14.1573.14.con.0001.CDS.1535458.1535766.rev	PATRIC	CDS	1535458	1535766	309	-	FIG00000276	PLF_1573_00001079	PGF_00016365		102		LSU ribosomal protein L21p
Clavibacter reversed_comNCPPB2581	1573.14	1573.14.con.0001	fig|1573.14.peg.1465	PATRIC.1573.14.1573.14.con.0001.CDS.1536061.1536333.fwd	PATRIC	CDS	1536061	1536333	273	+	FIG01728217	PLF_1573_00001823	PGF_00054256		90		Streptomyces venezuelae ISP5230 chloramphenicol resistance protein (cmlv) and chloramphenicol phosphotransferase genes, complete cds
Clavibacter reversed_comNCPPB2581	1573.14	1573.14.con.0001	fig|1573.14.peg.1466	PATRIC.1573.14.1573.14.con.0001.CDS.1536426.1539422.rev	PATRIC	CDS	1536426	1539422	2997	-	FIG00059426	PLF_1573_00000392	PGF_00420608		998		Cytoplasmic axial filament protein CafA and Ribonuclease G (EC 3.1.4.-)
Clavibacter reversed_comNCPPB2581	1573.14	1573.14.con.0001	fig|1573.14.peg.1467	PATRIC.1573.14.1573.14.con.0001.CDS.1539728.1540336.fwd	PATRIC	CDS	1539728	1540336	609	+	FIG01956050	PLF_1573_00000431	PGF_00014601		202		Integral membrane protein
Clavibacter reversed_comNCPPB2581	1573.14	1573.14.con.0001	fig|1573.14.peg.1468	PATRIC.1573.14.1573.14.con.0001.CDS.1540398.1540817.rev	PATRIC	CDS	1540398	1540817	420	-	FIG00000251	PLF_1573_00000560	PGF_00026394		139		Nucleoside diphosphate kinase (EC 2.7.4.6)
Clavibacter reversed_comNCPPB2581	1573.14	1573.14.con.0001	fig|1573.14.peg.1469	PATRIC.1573.14.1573.14.con.0001.CDS.1540827.1541324.rev	PATRIC	CDS	1540827	1541324	498	-		PLF_1573_00000990	PGF_01253422		165		membrane protein
Clavibacter reversed_comNCPPB2581	1573.14	1573.14.con.0001	fig|1573.14.peg.1470	PATRIC.1573.14.1573.14.con.0001.CDS.1541321.1542895.rev	PATRIC	CDS	1541321	1542895	1575	-	FIG00000106	PLF_1573_00002294	PGF_00423300		524		Dihydrofolate synthase (EC 6.3.2.12) @ Folylpolyglutamate synthase (EC 6.3.2.17)
Clavibacter reversed_comNCPPB2581	1573.14	1573.14.con.0001	fig|1573.14.peg.1471	PATRIC.1573.14.1573.14.con.0001.CDS.1542892.1546194.rev	PATRIC	CDS	1542892	1546194	3303	-	FIG00000085	PLF_1573_00002338	PGF_00015718		1100		Isoleucyl-tRNA synthetase (EC 6.1.1.5)
Clavibacter reversed_comNCPPB2581	1573.14	1573.14.con.0001	fig|1573.14.peg.1472	PATRIC.1573.14.1573.14.con.0001.CDS.1546439.1547179.rev	PATRIC	CDS	1546439	1547179	741	-	FIG00515945	PLF_1573_00001554	PGF_00021092		246		Methyltransferase
Clavibacter reversed_comNCPPB2581	1573.14	1573.14.con.0001	fig|1573.14.peg.1473	PATRIC.1573.14.1573.14.con.0001.CDS.1547317.1547736.rev	PATRIC	CDS	1547317	1547736	420	-	FIG01451910	PLF_1573_00002601	PGF_01251547		139		cellulase( EC:3.2.1.4 )
Clavibacter reversed_comNCPPB2581	1573.14	1573.14.con.0001	fig|1573.14.peg.1474	PATRIC.1573.14.1573.14.con.0001.CDS.1547827.1548099.rev	PATRIC	CDS	1547827	1548099	273	-		PLF_1573_00002601	PGF_01251547		90		cellulase( EC:3.2.1.4 )
Clavibacter reversed_comNCPPB2581	1573.14	1573.14.con.0001	fig|1573.14.peg.1475	PATRIC.1573.14.1573.14.con.0001.CDS.1548213.1548818.rev	PATRIC	CDS	1548213	1548818	606	-	FIG00554417	PLF_1573_00001865	PGF_00058904		201		Transcriptional regulator, AcrR family
Clavibacter reversed_comNCPPB2581	1573.14	1573.14.con.0001	fig|1573.14.peg.1476	PATRIC.1573.14.1573.14.con.0001.CDS.1548923.1550569.fwd	PATRIC	CDS	1548923	1550569	1647	+	FIG00451095	PLF_1573_00002439	PGF_00026929		548		Oligopeptide ABC transporter, periplasmic oligopeptide-binding protein OppA (TC 3.A.1.5.1)
Clavibacter reversed_comNCPPB2581	1573.14	1573.14.con.0001	fig|1573.14.peg.1477	PATRIC.1573.14.1573.14.con.0001.CDS.1550566.1551636.fwd	PATRIC	CDS	1550566	1551636	1071	+	FIG00945384	PLF_1573_00000569	PGF_00027022		356		Oligopeptide transport system permease protein OppB (TC 3.A.1.5.1)
Clavibacter reversed_comNCPPB2581	1573.14	1573.14.con.0001	fig|1573.14.peg.1478	PATRIC.1573.14.1573.14.con.0001.CDS.1551633.1552493.fwd	PATRIC	CDS	1551633	1552493	861	+	FIG00455853	PLF_1573_00000575	PGF_00027047		286		Oligopeptide transport system permease protein OppC (TC 3.A.1.5.1)
Clavibacter reversed_comNCPPB2581	1573.14	1573.14.con.0001	fig|1573.14.peg.1479	PATRIC.1573.14.1573.14.con.0001.CDS.1552490.1554160.fwd	PATRIC	CDS	1552490	1554160	1671	+	FIG00945384	PLF_1573_00000571	PGF_00027017		556		Oligopeptide transport system permease protein OppB (TC 3.A.1.5.1)
Clavibacter reversed_comNCPPB2581	1573.14	1573.14.con.0001	fig|1573.14.peg.1480	PATRIC.1573.14.1573.14.con.0001.CDS.1554179.1555606.rev	PATRIC	CDS	1554179	1555606	1428	-	FIG01229586	PLF_1573_00000793	PGF_00059868		475		Transcriptional regulator, Xre family
Clavibacter reversed_comNCPPB2581	1573.14	1573.14.con.0001	fig|1573.14.peg.1481	PATRIC.1573.14.1573.14.con.0001.CDS.1555718.1557664.fwd	PATRIC	CDS	1555718	1557664	1947	+	FIG00001643	PLF_1573_00002451	PGF_00033390		648		Phosphoenolpyruvate carboxykinase [GTP] (EC 4.1.1.32)
Clavibacter reversed_comNCPPB2581	1573.14	1573.14.con.0001	fig|1573.14.peg.1482	PATRIC.1573.14.1573.14.con.0001.CDS.1557801.1560446.fwd	PATRIC	CDS	1557801	1560446	2646	+	FIG00000129	PLF_1573_00002547	PGF_00066453		881		Valyl-tRNA synthetase (EC 6.1.1.9)
Clavibacter reversed_comNCPPB2581	1573.14	1573.14.con.0001	fig|1573.14.peg.1483	PATRIC.1573.14.1573.14.con.0001.CDS.1560443.1560895.fwd	PATRIC	CDS	1560443	1560895	453	+	FIG00001650	PLF_1573_00000411	PGF_01252415		150		Histone acetyltransferase HPA2 and related acetyltransferases
Clavibacter reversed_comNCPPB2581	1573.14	1573.14.con.0001	fig|1573.14.peg.1484	PATRIC.1573.14.1573.14.con.0001.CDS.1560895.1561158.fwd	PATRIC	CDS	1560895	1561158	264	+	FIG00511640	PLF_1573_00000931	PGF_00352740		87		FIG00511642: hypothetical protein
Clavibacter reversed_comNCPPB2581	1573.14	1573.14.con.0001	fig|1573.14.peg.1485	PATRIC.1573.14.1573.14.con.0001.CDS.1561171.1561974.rev	PATRIC	CDS	1561171	1561974	804	-	FIG00511251	PLF_1573_00002069	PGF_01251399		267		putative methylase( EC:2.1.1.- )
Clavibacter reversed_comNCPPB2581	1573.14	1573.14.con.0001	fig|1573.14.peg.1486	PATRIC.1573.14.1573.14.con.0001.CDS.1562014.1564077.fwd	PATRIC	CDS	1562014	1564077	2064	+	FIG00004220	PLF_1573_00001177	PGF_00423604		687		Dipeptidyl carboxypeptidase Dcp (EC 3.4.15.5)
Clavibacter reversed_comNCPPB2581	1573.14	1573.14.con.0001	fig|1573.14.peg.1487	PATRIC.1573.14.1573.14.con.0001.CDS.1564155.1565435.rev	PATRIC	CDS	1564155	1565435	1281	-	FIG00000241	PLF_1573_00001174	PGF_00016338		426		ATP-dependent Clp protease ATP-binding subunit ClpX
Clavibacter reversed_comNCPPB2581	1573.14	1573.14.con.0001	fig|1573.14.peg.1488	PATRIC.1573.14.1573.14.con.0001.CDS.1565604.1566746.fwd	PATRIC	CDS	1565604	1566746	1143	+	FIG00002438	PLF_1573_00000491	PGF_00418457		380		Coenzyme F420-dependent N5,N10-methylene tetrahydromethanopterin reductase and related flavin-dependent oxidoreductases; sulfonate monooxygenase
Clavibacter reversed_comNCPPB2581	1573.14	1573.14.con.0001	fig|1573.14.peg.1489	PATRIC.1573.14.1573.14.con.0001.CDS.1566808.1567488.rev	PATRIC	CDS	1566808	1567488	681	-	FIG00000028	PLF_1573_00001176	PGF_00016413		226		ATP-dependent Clp protease proteolytic subunit (EC 3.4.21.92)
Clavibacter reversed_comNCPPB2581	1573.14	1573.14.con.0001	fig|1573.14.peg.1490	PATRIC.1573.14.1573.14.con.0001.CDS.1567524.1568111.rev	PATRIC	CDS	1567524	1568111	588	-	FIG00000028	PLF_1573_00001391	PGF_00016413		195		ATP-dependent Clp protease proteolytic subunit (EC 3.4.21.92)
Clavibacter reversed_comNCPPB2581	1573.14	1573.14.con.0001	fig|1573.14.peg.1491	PATRIC.1573.14.1573.14.con.0001.CDS.1568332.1569774.rev	PATRIC	CDS	1568332	1569774	1443	-	FIG00000286	PLF_1573_00001363	PGF_00417144		480		Cell division trigger factor (EC 5.2.1.8)
Clavibacter reversed_comNCPPB2581	1573.14	1573.14.con.0001	fig|1573.14.peg.1492	PATRIC.1573.14.1573.14.con.0001.CDS.1570345.1575729.fwd	PATRIC	CDS	1570345	1575729	5385	+	FIG00638284	PLF_1573_00001033	PGF_00407641		1794		putative integral membrane protein
Clavibacter reversed_comNCPPB2581	1573.14	1573.14.con.0001	fig|1573.14.peg.1493	PATRIC.1573.14.1573.14.con.0001.CDS.1575884.1576369.fwd	PATRIC	CDS	1575884	1576369	486	+	FIG00109595	PLF_1573_00001599	PGF_00026253		161		Non-specific DNA-binding protein Dps / Iron-binding ferritin-like antioxidant protein / Ferroxidase (EC 1.16.3.1)
Clavibacter reversed_comNCPPB2581	1573.14	1573.14.con.0001	fig|1573.14.peg.1494	PATRIC.1573.14.1573.14.con.0001.CDS.1576468.1577457.rev	PATRIC	CDS	1576468	1577457	990	-	FIG00035634	PLF_1573_00000317	PGF_00006124		329		Formamidopyrimidine-DNA glycosylase (EC 3.2.2.23)
Clavibacter reversed_comNCPPB2581	1573.14	1573.14.con.0001	fig|1573.14.peg.1495	PATRIC.1573.14.1573.14.con.0001.CDS.1577464.1577952.rev	PATRIC	CDS	1577464	1577952	489	-	FIG00135914	PLF_1573_00001768	PGF_00048655		162		Ribose 5-phosphate isomerase B (EC 5.3.1.6) / Galactose 6-phosphate isomerase
Clavibacter reversed_comNCPPB2581	1573.14	1573.14.con.0001	fig|1573.14.peg.1496	PATRIC.1573.14.1573.14.con.0001.CDS.1578069.1578695.rev	PATRIC	CDS	1578069	1578695	627	-	FIG00511784	PLF_1573_00002093	PGF_00251055		208		FIG00511786: hypothetical protein
Clavibacter reversed_comNCPPB2581	1573.14	1573.14.con.0001	fig|1573.14.peg.1497	PATRIC.1573.14.1573.14.con.0001.CDS.1578848.1581391.fwd	PATRIC	CDS	1578848	1581391	2544	+	FIG00000714	PLF_1573_00000301	PGF_00019485		847		Membrane alanine aminopeptidase N (EC 3.4.11.2)
Clavibacter reversed_comNCPPB2581	1573.14	1573.14.con.0001	fig|1573.14.peg.1498	PATRIC.1573.14.1573.14.con.0001.CDS.1581574.1582875.fwd	PATRIC	CDS	1581574	1582875	1302	+	FIG00021330	PLF_1573_00000630	PGF_00035371		433		Potassium efflux system KefA protein / Small-conductance mechanosensitive channel
Clavibacter reversed_comNCPPB2581	1573.14	1573.14.con.0001	fig|1573.14.peg.1499	PATRIC.1573.14.1573.14.con.0001.CDS.1582875.1583270.fwd	PATRIC	CDS	1582875	1583270	396	+	FIG00001245	PLF_1573_00000241	PGF_00011445		131		Hemoglobin-like protein HbO
Clavibacter reversed_comNCPPB2581	1573.14	1573.14.con.0001	fig|1573.14.peg.1500	PATRIC.1573.14.1573.14.con.0001.CDS.1583321.1584016.rev	PATRIC	CDS	1583321	1584016	696	-	FIG00511997	PLF_1573_00000932	PGF_01253386		231		FIG00733533: hypothetical protein
Clavibacter reversed_comNCPPB2581	1573.14	1573.14.con.0001	fig|1573.14.peg.1501	PATRIC.1573.14.1573.14.con.0001.CDS.1584100.1585005.fwd	PATRIC	CDS	1584100	1585005	906	+	FIG00002217	PLF_1573_00000129	PGF_00033468		301		Acyl-CoA thioesterase II (EC 3.1.2.-)
Clavibacter reversed_comNCPPB2581	1573.14	1573.14.con.0001	fig|1573.14.peg.1502	PATRIC.1573.14.1573.14.con.0001.CDS.1585015.1585488.rev	PATRIC	CDS	1585015	1585488	474	-	FIG00511282	PLF_1573_00000089	PGF_00251055		157		FIG00511283: hypothetical protein
Clavibacter reversed_comNCPPB2581	1573.14	1573.14.con.0001	fig|1573.14.peg.1503	PATRIC.1573.14.1573.14.con.0001.CDS.1585493.1587199.rev	PATRIC	CDS	1585493	1587199	1707	-	FIG01956052	PLF_1573_00000161	PGF_00003367		568		ABC transporter, ATP-binding protein
Clavibacter reversed_comNCPPB2581	1573.14	1573.14.con.0001	fig|1573.14.peg.1504	PATRIC.1573.14.1573.14.con.0001.CDS.1587237.1587725.rev	PATRIC	CDS	1587237	1587725	489	-	FIG00638284	PLF_1573_00000933	PGF_01253387		162		hypothetical protein
Clavibacter reversed_comNCPPB2581	1573.14	1573.14.con.0001	fig|1573.14.peg.1505	PATRIC.1573.14.1573.14.con.0001.CDS.1587722.1588285.rev	PATRIC	CDS	1587722	1588285	564	-	FIG00554610	PLF_1573_00001892	PGF_00059570		187		Transcriptional regulator, MarR family
Clavibacter reversed_comNCPPB2581	1573.14	1573.14.con.0001	fig|1573.14.peg.1506	PATRIC.1573.14.1573.14.con.0001.CDS.1588282.1588659.rev	PATRIC	CDS	1588282	1588659	378	-					125		hypothetical protein
Clavibacter reversed_comNCPPB2581	1573.14	1573.14.con.0001	fig|1573.14.peg.1507	PATRIC.1573.14.1573.14.con.0001.CDS.1588789.1589019.rev	PATRIC	CDS	1588789	1589019	231	-	FIG00511285	PLF_1573_00000934	PGF_01253388		76		FIG00511286: hypothetical protein
Clavibacter reversed_comNCPPB2581	1573.14	1573.14.con.0001	fig|1573.14.peg.1508	PATRIC.1573.14.1573.14.con.0001.CDS.1589120.1589647.rev	PATRIC	CDS	1589120	1589647	528	-	FIG00002199	PLF_1573_00001634	PGF_00030661		175		Peptide methionine sulfoxide reductase MsrA (EC 1.8.4.11)
Clavibacter reversed_comNCPPB2581	1573.14	1573.14.con.0001	fig|1573.14.peg.1509	PATRIC.1573.14.1573.14.con.0001.CDS.1589818.1590054.fwd	PATRIC	CDS	1589818	1590054	237	+	FIG00512509	PLF_1573_00002094	PGF_01251411		78		FIG00512510: hypothetical protein
Clavibacter reversed_comNCPPB2581	1573.14	1573.14.con.0001	fig|1573.14.peg.1510	PATRIC.1573.14.1573.14.con.0001.CDS.1590138.1590845.fwd	PATRIC	CDS	1590138	1590845	708	+	FIG00512605	PLF_1573_00001989	PGF_01251353		235		FIG00512606: hypothetical protein
Clavibacter reversed_comNCPPB2581	1573.14	1573.14.con.0001	fig|1573.14.peg.1511	PATRIC.1573.14.1573.14.con.0001.CDS.1590922.1591743.rev	PATRIC	CDS	1590922	1591743	822	-	FIG00000590	PLF_1573_00000547	PGF_00024308		273		NAD synthetase (EC 6.3.1.5)
Clavibacter reversed_comNCPPB2581	1573.14	1573.14.con.0001	fig|1573.14.peg.1512	PATRIC.1573.14.1573.14.con.0001.CDS.1591872.1592204.rev	PATRIC	CDS	1591872	1592204	333	-	FIG01318274	PLF_1573_00001846	PGF_00056742		110		Thioredoxin
Clavibacter reversed_comNCPPB2581	1573.14	1573.14.con.0001	fig|1573.14.peg.1513	PATRIC.1573.14.1573.14.con.0001.CDS.1592237.1592452.rev	PATRIC	CDS	1592237	1592452	216	-	FIG00761799	PLF_1573_00002709	PGF_00407666		71		putative integral membrane protein
Clavibacter reversed_comNCPPB2581	1573.14	1573.14.con.0001	fig|1573.14.peg.1514	PATRIC.1573.14.1573.14.con.0001.CDS.1592509.1593129.fwd	PATRIC	CDS	1592509	1593129	621	+	FIG00001097	PLF_1573_00001104	PGF_00416576		206		3'-to-5' oligoribonuclease (orn)
Clavibacter reversed_comNCPPB2581	1573.14	1573.14.con.0001	fig|1573.14.peg.1515	PATRIC.1573.14.1573.14.con.0001.CDS.1593376.1593726.fwd	PATRIC	CDS	1593376	1593726	351	+		PLF_1573_00000935	PGF_00133053		116		hypothetical protein
Clavibacter reversed_comNCPPB2581	1573.14	1573.14.con.0001	fig|1573.14.peg.1516	PATRIC.1573.14.1573.14.con.0001.CDS.1593870.1594142.rev	PATRIC	CDS	1593870	1594142	273	-	FIG00511532	PLF_1573_00002175	PGF_01251459		90		FIG00511533: hypothetical protein
Clavibacter reversed_comNCPPB2581	1573.14	1573.14.con.0001	fig|1573.14.peg.1517	PATRIC.1573.14.1573.14.con.0001.CDS.1594152.1594700.rev	PATRIC	CDS	1594152	1594700	549	-	FIG00546935	PLF_1573_00002095	PGF_00210472		182		FIG00546937: hypothetical protein
Clavibacter reversed_comNCPPB2581	1573.14	1573.14.con.0001	fig|1573.14.peg.1518	PATRIC.1573.14.1573.14.con.0001.CDS.1594690.1595484.rev	PATRIC	CDS	1594690	1595484	795	-	FIG00032753	PLF_1573_00001907	PGF_00060537		264		Transmembrane component YkoC of energizing module of thiamin-regulated ECF transporter for HydroxyMethylPyrimidine
Clavibacter reversed_comNCPPB2581	1573.14	1573.14.con.0001	fig|1573.14.peg.1519	PATRIC.1573.14.1573.14.con.0001.CDS.1595481.1597043.rev	PATRIC	CDS	1595481	1597043	1563	-	FIG00009894	PLF_1573_00000188	PGF_00423916		520		Duplicated ATPase component YkoD of energizing module of thiamin-regulated ECF transporter for HydroxyMethylPyrimidine
Clavibacter reversed_comNCPPB2581	1573.14	1573.14.con.0001	fig|1573.14.peg.1520	PATRIC.1573.14.1573.14.con.0001.CDS.1597046.1597699.rev	PATRIC	CDS	1597046	1597699	654	-	FIG00010078	PLF_1573_00000751	PGF_00054427		217		Substrate-specific component YkoE of thiamin-regulated ECF transporter for HydroxyMethylPyrimidine
Clavibacter reversed_comNCPPB2581	1573.14	1573.14.con.0001	fig|1573.14.peg.1521	PATRIC.1573.14.1573.14.con.0001.CDS.1597962.1598294.rev	PATRIC	CDS	1597962	1598294	333	-	FIG00511739	PLF_1573_00002752	PGF_00299846		110		FIG00511740: hypothetical protein
Clavibacter reversed_comNCPPB2581	1573.14	1573.14.con.0001	fig|1573.14.peg.1522	PATRIC.1573.14.1573.14.con.0001.CDS.1598500.1600704.fwd	PATRIC	CDS	1598500	1600704	2205	+	FIG00109688	PLF_1573_00001215	PGF_00008870		734		Glycogen debranching enzyme (EC 3.2.1.-)
Clavibacter reversed_comNCPPB2581	1573.14	1573.14.con.0001	fig|1573.14.peg.1523	PATRIC.1573.14.1573.14.con.0001.CDS.1600701.1603052.fwd	PATRIC	CDS	1600701	1603052	2352	+	FIG00001606	PLF_1573_00001281	PGF_00019050		783		Malto-oligosyltrehalose synthase (EC 5.4.99.15)
Clavibacter reversed_comNCPPB2581	1573.14	1573.14.con.0001	fig|1573.14.peg.1524	PATRIC.1573.14.1573.14.con.0001.CDS.1603049.1604851.fwd	PATRIC	CDS	1603049	1604851	1803	+	FIG00001338	PLF_1573_00002350	PGF_00019051		600		Malto-oligosyltrehalose trehalohydrolase (EC 3.2.1.141)
Clavibacter reversed_comNCPPB2581	1573.14	1573.14.con.0001	fig|1573.14.peg.1525	PATRIC.1573.14.1573.14.con.0001.CDS.1605021.1606334.fwd	PATRIC	CDS	1605021	1606334	1314	+	FIG00000532	PLF_1573_00001944	PGF_00064092		437		UDP-glucose 6-dehydrogenase (EC 1.1.1.22)
Clavibacter reversed_comNCPPB2581	1573.14	1573.14.con.0001	fig|1573.14.peg.1526	PATRIC.1573.14.1573.14.con.0001.CDS.1606350.1606676.rev	PATRIC	CDS	1606350	1606676	327	-		PLF_1573_00004530	PGF_01252754		108		hypothetical protein
Clavibacter reversed_comNCPPB2581	1573.14	1573.14.con.0001	fig|1573.14.peg.1527	PATRIC.1573.14.1573.14.con.0001.CDS.1606780.1607256.rev	PATRIC	CDS	1606780	1607256	477	-	FIG00000670	PLF_1573_00001047	PGF_00409628		158		putative membrane protein
Clavibacter reversed_comNCPPB2581	1573.14	1573.14.con.0001	fig|1573.14.peg.1528	PATRIC.1573.14.1573.14.con.0001.CDS.1607267.1608559.rev	PATRIC	CDS	1607267	1608559	1293	-	FIG00023943	PLF_1573_00000403	PGF_00421611		430		DNA polymerase IV (EC 2.7.7.7)
Clavibacter reversed_comNCPPB2581	1573.14	1573.14.con.0001	fig|1573.14.peg.1529	PATRIC.1573.14.1573.14.con.0001.CDS.1608636.1609634.rev	PATRIC	CDS	1608636	1609634	999	-	FIG00511319	PLF_1573_00002096	PGF_00221861		332		FIG00511321: hypothetical protein
Clavibacter reversed_comNCPPB2581	1573.14	1573.14.con.0001	fig|1573.14.peg.1530	PATRIC.1573.14.1573.14.con.0001.CDS.1609755.1610288.rev	PATRIC	CDS	1609755	1610288	534	-	FIG00511684	PLF_1573_00000936	PGF_00356385		177		FIG00511686: hypothetical protein
Clavibacter reversed_comNCPPB2581	1573.14	1573.14.con.0001	fig|1573.14.peg.1531	PATRIC.1573.14.1573.14.con.0001.CDS.1610354.1611142.rev	PATRIC	CDS	1610354	1611142	789	-	FIG01954108	PLF_1573_00000315	PGF_00005929		262		Flavodoxin reductases (ferredoxin-NADPH reductases) family 1
Clavibacter reversed_comNCPPB2581	1573.14	1573.14.con.0001	fig|1573.14.peg.1532	PATRIC.1573.14.1573.14.con.0001.CDS.1611109.1611723.rev	PATRIC	CDS	1611109	1611723	615	-	FIG01169552	PLF_1573_00000759	PGF_00055042		204		Sulfite oxidase and related enzymes
Clavibacter reversed_comNCPPB2581	1573.14	1573.14.con.0001	fig|1573.14.peg.1533	PATRIC.1573.14.1573.14.con.0001.CDS.1611781.1612389.rev	PATRIC	CDS	1611781	1612389	609	-	FIG00512327	PLF_1573_00002398	PGF_00027953		202		Acetyltransferase, GNAT family
Clavibacter reversed_comNCPPB2581	1573.14	1573.14.con.0001	fig|1573.14.peg.1534	PATRIC.1573.14.1573.14.con.0001.CDS.1612395.1612886.fwd	PATRIC	CDS	1612395	1612886	492	+	FIG01238380	PLF_1573_00000612	PGF_00033439		163		Phosphoesterase
Clavibacter reversed_comNCPPB2581	1573.14	1573.14.con.0001	fig|1573.14.peg.1535	PATRIC.1573.14.1573.14.con.0001.CDS.1613025.1613489.rev	PATRIC	CDS	1613025	1613489	465	-	FIG00638284	PLF_1573_00003915	PGF_01252265		154		hypothetical protein
Clavibacter reversed_comNCPPB2581	1573.14	1573.14.con.0001	fig|1573.14.peg.1536	PATRIC.1573.14.1573.14.con.0001.CDS.1613640.1614833.rev	PATRIC	CDS	1613640	1614833	1194	-	FIG00020897	PLF_1573_00001097	PGF_00026946		397		Acetylornithine deacetylase (EC 3.5.1.16)
Clavibacter reversed_comNCPPB2581	1573.14	1573.14.con.0001	fig|1573.14.peg.1537	PATRIC.1573.14.1573.14.con.0001.CDS.1614842.1615195.rev	PATRIC	CDS	1614842	1615195	354	-	FIG00638284	PLF_1573_00002620	PGF_00254003		117		hypothetical protein
Clavibacter reversed_comNCPPB2581	1573.14	1573.14.con.0001	fig|1573.14.peg.1538	PATRIC.1573.14.1573.14.con.0001.CDS.1615316.1616245.fwd	PATRIC	CDS	1615316	1616245	930	+	FIG01319309	PLF_1573_00000102	PGF_00404475		309		probable oxidoreductase/Short-chain dehydrogenase
Clavibacter reversed_comNCPPB2581	1573.14	1573.14.con.0001	fig|1573.14.peg.1539	PATRIC.1573.14.1573.14.con.0001.CDS.1616310.1617998.fwd	PATRIC	CDS	1616310	1617998	1689	+	FIG00018699	PLF_1573_00002346	PGF_00017565		562		Long-chain-fatty-acid--CoA ligase (EC 6.2.1.3)
Clavibacter reversed_comNCPPB2581	1573.14	1573.14.con.0001	fig|1573.14.peg.1540	PATRIC.1573.14.1573.14.con.0001.CDS.1618096.1619094.fwd	PATRIC	CDS	1618096	1619094	999	+	FIG00546160	PLF_1573_00001229	PGF_00422870		332		Dehydrogenases with different specificities (related to short-chain alcohol dehydrogenases)
Clavibacter reversed_comNCPPB2581	1573.14	1573.14.con.0001	fig|1573.14.peg.1541	PATRIC.1573.14.1573.14.con.0001.CDS.1619104.1620552.fwd	PATRIC	CDS	1619104	1620552	1449	+	FIG00139162	PLF_1573_00001668	PGF_00034218		482		Phytoene dehydrogenase and related proteins
Clavibacter reversed_comNCPPB2581	1573.14	1573.14.con.0001	fig|1573.14.peg.1542	PATRIC.1573.14.1573.14.con.0001.CDS.1620623.1621069.fwd	PATRIC	CDS	1620623	1621069	447	+	FIG00638284	PLF_1573_00000937	PGF_00392645		148		hypothetical protein
Clavibacter reversed_comNCPPB2581	1573.14	1573.14.con.0001	fig|1573.14.peg.1543	PATRIC.1573.14.1573.14.con.0001.CDS.1621148.1622836.fwd	PATRIC	CDS	1621148	1622836	1689	+	FIG00018699	PLF_1573_00001272	PGF_00017565		562		Long-chain-fatty-acid--CoA ligase (EC 6.2.1.3)
Clavibacter reversed_comNCPPB2581	1573.14	1573.14.con.0001	fig|1573.14.peg.1544	PATRIC.1573.14.1573.14.con.0001.CDS.1622870.1623511.rev	PATRIC	CDS	1622870	1623511	642	-	FIG00512190	PLF_1573_00002639	PGF_00251055		213		FIG00512192: hypothetical protein
Clavibacter reversed_comNCPPB2581	1573.14	1573.14.con.0001	fig|1573.14.peg.1545	PATRIC.1573.14.1573.14.con.0001.CDS.1623643.1624395.rev	PATRIC	CDS	1623643	1624395	753	-	FIG00638284	PLF_1573_00003057	PGF_00251055		250		hypothetical protein
Clavibacter reversed_comNCPPB2581	1573.14	1573.14.con.0001	fig|1573.14.peg.1546	PATRIC.1573.14.1573.14.con.0001.CDS.1624483.1626132.fwd	PATRIC	CDS	1624483	1626132	1650	+	FIG00511827	PLF_1573_00001035	PGF_00408062		549		putative lipoprotein
Clavibacter reversed_comNCPPB2581	1573.14	1573.14.con.0001	fig|1573.14.peg.1547	PATRIC.1573.14.1573.14.con.0001.CDS.1626151.1627788.rev	PATRIC	CDS	1626151	1627788	1638	-	FIG01956052	PLF_1573_00000170	PGF_00012167		545		ABC-type transporter, duplicated ATPase component
Clavibacter reversed_comNCPPB2581	1573.14	1573.14.con.0001	fig|1573.14.peg.1548	PATRIC.1573.14.1573.14.con.0001.CDS.1627785.1629287.rev	PATRIC	CDS	1627785	1629287	1503	-	FIG00000399	PLF_1573_00000481	PGF_00067554		500		Aspartyl-tRNA(Asn) amidotransferase subunit B (EC 6.3.5.6) @ Glutamyl-tRNA(Gln) amidotransferase subunit B (EC 6.3.5.7)
Clavibacter reversed_comNCPPB2581	1573.14	1573.14.con.0001	fig|1573.14.peg.1549	PATRIC.1573.14.1573.14.con.0001.CDS.1629287.1630834.rev	PATRIC	CDS	1629287	1630834	1548	-	FIG00000359	PLF_1573_00001476	PGF_00067524		515		Aspartyl-tRNA(Asn) amidotransferase subunit A (EC 6.3.5.6) @ Glutamyl-tRNA(Gln) amidotransferase subunit A (EC 6.3.5.7)
Clavibacter reversed_comNCPPB2581	1573.14	1573.14.con.0001	fig|1573.14.peg.1550	PATRIC.1573.14.1573.14.con.0001.CDS.1630842.1631210.rev	PATRIC	CDS	1630842	1631210	369	-	FIG00000432	PLF_1573_00000228	PGF_00067581		122		Aspartyl-tRNA(Asn) amidotransferase subunit C (EC 6.3.5.6) @ Glutamyl-tRNA(Gln) amidotransferase subunit C (EC 6.3.5.7)
Clavibacter reversed_comNCPPB2581	1573.14	1573.14.con.0001	fig|1573.14.peg.1551	PATRIC.1573.14.1573.14.con.0001.CDS.1631267.1631713.fwd	PATRIC	CDS	1631267	1631713	447	+	FIG00905474	PLF_1573_00001994	PGF_01251354		148		putative secreted protein
Clavibacter reversed_comNCPPB2581	1573.14	1573.14.con.0001	fig|1573.14.peg.1552	PATRIC.1573.14.1573.14.con.0001.CDS.1631726.1633090.rev	PATRIC	CDS	1631726	1633090	1365	-	FIG00512185	PLF_1573_00001266	PGF_01251291		454		Uncharacterized protein Rv2079/MT2140
Clavibacter reversed_comNCPPB2581	1573.14	1573.14.con.0001	fig|1573.14.peg.1553	PATRIC.1573.14.1573.14.con.0001.CDS.1633202.1635694.rev	PATRIC	CDS	1633202	1635694	2493	-	FIG00051439	PLF_1573_00001530	PGF_00421366		830		DNA ligase (NAD(+)) (EC 6.5.1.2)
Clavibacter reversed_comNCPPB2581	1573.14	1573.14.con.0001	fig|1573.14.peg.1554	PATRIC.1573.14.1573.14.con.0001.CDS.1635702.1636865.rev	PATRIC	CDS	1635702	1636865	1164	-	FIG00000626	PLF_1573_00002725	PGF_00413347		387		tRNA-specific 2-thiouridylase MnmA
[truncated: 1,355 more rows]
