# Supplementary material for: Comparative genomics of Clavibacter michiganensis subspecies, pathogens of important agricultural crops
Source: PLoS One. 2017 Mar 20;12(3):e0172295. doi: 10.1371/journal.pone.0172295 (PMC5358740; doi:10.1371/journal.pone.0172295)
Supplement: S4 Dataset — (XLSX) [file pone.0172295.s004.xlsx]

## Sheet: Results
Dataset 4: Annotation features of Clavibacter michiganesis subsp. insidiosus strain R1-1 generated using PATRIC [23]
Genome	Genome ID	Accession	PATRIC ID	RefSeq Locus Tag	Alt Locus Tag	Feature ID	Annotation	Feature Type	Start	End	Length	Strand	FIGfam ID	PATRIC genus-specific families (PLfams)	PATRIC cross-genus families (PGfams)	Protein ID	AA Length	Gene Symbol	Product
Clavibacter michiganensis subsp. insidiosus strain R1-1	33014.5	CP011043	fig|33014.5.peg.1	VO01_00005		PATRIC.33014.5.CP011043.CDS.1.1434.fwd	PATRIC	CDS	1	1434	1434	+	FIG00000441	PLF_1573_00000489	PGF_00417881		477		Chromosomal replication initiator protein DnaA
Clavibacter michiganensis subsp. insidiosus strain R1-1	33014.5	CP011043	fig|33014.5.peg.2	VO01_00010		PATRIC.33014.5.CP011043.CDS.1998.3149.fwd	PATRIC	CDS	1998	3149	1152	+	FIG00066425	PLF_1573_00000400	PGF_00421501		383		DNA polymerase III beta subunit (EC 2.7.7.7)
Clavibacter michiganensis subsp. insidiosus strain R1-1	33014.5	CP011043	fig|33014.5.peg.3	VO01_00015		PATRIC.33014.5.CP011043.CDS.3170.4057.fwd	PATRIC	CDS	3170	4057	888	+	FIG00000405	PLF_1573_00001495	PGF_00427299		295		6-phosphogluconate dehydrogenase, decarboxylating (EC 1.1.1.44)
Clavibacter michiganensis subsp. insidiosus strain R1-1	33014.5	CP011043	fig|33014.5.peg.4	VO01_00020		PATRIC.33014.5.CP011043.CDS.4065.5267.fwd	PATRIC	CDS	4065	5267	1203	+	FIG00000412	PLF_1573_00000405	PGF_00421733		400		DNA recombination and repair protein RecF
Clavibacter michiganensis subsp. insidiosus strain R1-1	33014.5	CP011043	fig|33014.5.peg.5	VO01_00025		PATRIC.33014.5.CP011043.CDS.5264.5776.fwd	PATRIC	CDS	5264	5776	513	+	FIG00403940	PLF_1573_00001970	PGF_00067709		170		Zn-ribbon-containing, possibly RNA-binding protein and truncated derivatives
Clavibacter michiganensis subsp. insidiosus strain R1-1	33014.5	CP011043	fig|33014.5.peg.6	VO01_00030		PATRIC.33014.5.CP011043.CDS.5966.8011.fwd	PATRIC	CDS	5966	8011	2046	+	FIG00028203	PLF_1573_00000398	PGF_00421264		681		DNA gyrase subunit B (EC 5.99.1.3)
Clavibacter michiganensis subsp. insidiosus strain R1-1	33014.5	CP011043	fig|33014.5.peg.7	VO01_00035		PATRIC.33014.5.CP011043.CDS.8094.10781.fwd	PATRIC	CDS	8094	10781	2688	+	FIG00000080	PLF_1573_00000496	PGF_00421262		895		DNA gyrase subunit A (EC 5.99.1.3)
Clavibacter michiganensis subsp. insidiosus strain R1-1	33014.5	CP011043	fig|33014.5.peg.8	VO01_00040		PATRIC.33014.5.CP011043.CDS.10774.11181.fwd	PATRIC	CDS	10774	11181	408	+	FIG00735262	PLF_1573_00000368	PGF_00003705		135		FIG187021: hypothetical protein
Clavibacter michiganensis subsp. insidiosus strain R1-1	33014.5	CP011043	fig|33014.5.peg.9	VO01_00055		PATRIC.33014.5.CP011043.CDS.11584.12222.rev	PATRIC	CDS	11584	12222	639	-	FIG00511986	PLF_1573_00000864	PGF_01253341		212		FIG00511987: hypothetical protein
Clavibacter michiganensis subsp. insidiosus strain R1-1	33014.5	CP011043	fig|33014.5.peg.10	VO01_00060		PATRIC.33014.5.CP011043.CDS.12332.12871.fwd	PATRIC	CDS	12332	12871	540	+	FIG01955868	PLF_1573_00002447	PGF_00030806		179		Peptidyl-prolyl cis-trans isomerase (EC 5.2.1.8)
Clavibacter michiganensis subsp. insidiosus strain R1-1	33014.5	CP011043	fig|33014.5.peg.11	VO01_00065		PATRIC.33014.5.CP011043.CDS.12871.13734.fwd	PATRIC	CDS	12871	13734	864	+	FIG00511301	PLF_1573_00000365	PGF_00003214		287		FIG056164: rhomboid family serine protease
Clavibacter michiganensis subsp. insidiosus strain R1-1	33014.5	CP011043	fig|33014.5.peg.12	VO01_00070		PATRIC.33014.5.CP011043.CDS.14130.14327.rev	PATRIC	CDS	14130	14327	198	-	FIG01124317	PLF_1573_00002388	PGF_00002577		65		FIG018426: putative septation inhibitor protein
Clavibacter michiganensis subsp. insidiosus strain R1-1	33014.5	CP011043	fig|33014.5.peg.13	VO01_00075		PATRIC.33014.5.CP011043.CDS.14451.15275.fwd	PATRIC	CDS	14451	15275	825	+	FIG01121757	PLF_1573_00000304	PGF_00019600		274		Membrane protein
Clavibacter michiganensis subsp. insidiosus strain R1-1	33014.5	CP011043	fig|33014.5.peg.14	VO01_00080		PATRIC.33014.5.CP011043.CDS.15278.15436.fwd	PATRIC	CDS	15278	15436	159	+		PLF_1573_00002699	PGF_01251608		52		hypothetical protein
Clavibacter michiganensis subsp. insidiosus strain R1-1	33014.5	CP011043	fig|33014.5.peg.15	VO01_00085		PATRIC.33014.5.CP011043.CDS.15433.16071.fwd	PATRIC	CDS	15433	16071	639	+	FIG00132685	PLF_1573_00000445	PGF_00056800		212		Anthranilate synthase, amidotransferase component (EC 4.1.3.27) @ Para-aminobenzoate synthase, amidotransferase component (EC 2.6.1.85)
Clavibacter michiganensis subsp. insidiosus strain R1-1	33014.5	CP011043	fig|33014.5.peg.16	VO01_00090		PATRIC.33014.5.CP011043.CDS.16197.17939.rev	PATRIC	CDS	16197	17939	1743	-		PLF_1573_00000738	PGF_01253312		580		Serine/threonine-protein kinase PknB (EC 2.7.11.1)
Clavibacter michiganensis subsp. insidiosus strain R1-1	33014.5	CP011043	fig|33014.5.peg.17	VO01_00095		PATRIC.33014.5.CP011043.CDS.18074.20002.rev	PATRIC	CDS	18074	20002	1929	-	FIG00662117	PLF_1573_00000737	PGF_00051506		642		Serine/threonine-protein kinase PknA (EC 2.7.11.1)
Clavibacter michiganensis subsp. insidiosus strain R1-1	33014.5	CP011043	fig|33014.5.peg.18	VO01_00100		PATRIC.33014.5.CP011043.CDS.19999.21450.rev	PATRIC	CDS	19999	21450	1452	-	FIG00046929	PLF_1573_00000356	PGF_00416952		483		Cell division protein FtsI [Peptidoglycan synthetase] (EC 2.4.1.129)
Clavibacter michiganensis subsp. insidiosus strain R1-1	33014.5	CP011043	fig|33014.5.peg.19	VO01_00105		PATRIC.33014.5.CP011043.CDS.21447.22844.rev	PATRIC	CDS	21447	22844	1398	-	FIG00000025	PLF_1573_00002371	PGF_00417067		465		Cell division protein FtsW
Clavibacter michiganensis subsp. insidiosus strain R1-1	33014.5	CP011043	fig|33014.5.peg.20	VO01_00110		PATRIC.33014.5.CP011043.CDS.22837.24099.rev	PATRIC	CDS	22837	24099	1263	-		PLF_1573_00000736	PGF_00051397		420		Serine/threonine phosphatase PPP (EC 3.1.3.16)
Clavibacter michiganensis subsp. insidiosus strain R1-1	33014.5	CP011043	fig|33014.5.peg.21	VO01_00115		PATRIC.33014.5.CP011043.CDS.24104.24688.rev	PATRIC	CDS	24104	24688	585	-	FIG00662021	PLF_1573_00001396	PGF_00000547		194		FIG00818182: hypothetical protein
Clavibacter michiganensis subsp. insidiosus strain R1-1	33014.5	CP011043	fig|33014.5.peg.22	VO01_00120		PATRIC.33014.5.CP011043.CDS.24685.25416.rev	PATRIC	CDS	24685	25416	732	-	FIG00001294	PLF_1573_00001131	PGF_00035532		243		Adenylate cyclase (EC 4.6.1.1)
Clavibacter michiganensis subsp. insidiosus strain R1-1	33014.5	CP011043	fig|33014.5.peg.23			PATRIC.33014.5.CP011043.CDS.25782.26786.fwd	PATRIC	CDS	25782	26786	1005	+	FIG00512246	PLF_1573_00001410	PGF_00001333		334		FIG00996524: hypothetical protein
Clavibacter michiganensis subsp. insidiosus strain R1-1	33014.5	CP011043	fig|33014.5.peg.24			PATRIC.33014.5.CP011043.CDS.26783.27565.fwd	PATRIC	CDS	26783	27565	783	+	FIG00512246	PLF_1573_00001410	PGF_00001333		260		FIG00996524: hypothetical protein
Clavibacter michiganensis subsp. insidiosus strain R1-1	33014.5	CP011043	fig|33014.5.peg.25			PATRIC.33014.5.CP011043.CDS.27562.28629.fwd	PATRIC	CDS	27562	28629	1068	+	FIG00511249	PLF_1573_00001926	PGF_00062831		355		Two-component system response regulator
Clavibacter michiganensis subsp. insidiosus strain R1-1	33014.5	CP011043	fig|33014.5.peg.26			PATRIC.33014.5.CP011043.CDS.28865.29068.fwd	PATRIC	CDS	28865	29068	204	+	FIG00634483	PLF_1573_00001929	PGF_00062944		67		Two-component system sensor kinase
Clavibacter michiganensis subsp. insidiosus strain R1-1	33014.5	CP011043	fig|33014.5.peg.27	VO01_00145		PATRIC.33014.5.CP011043.CDS.29099.29680.rev	PATRIC	CDS	29099	29680	582	-	FIG01056920	PLF_1573_00002713	PGF_00409580		193		putative membrane protein
Clavibacter michiganensis subsp. insidiosus strain R1-1	33014.5	CP011043	fig|33014.5.peg.28	VO01_00150		PATRIC.33014.5.CP011043.CDS.29775.29897.rev	PATRIC	CDS	29775	29897	123	-	FIG00000229	PLF_1573_00001257	PGF_00016425		40		LSU ribosomal protein L36p @ LSU ribosomal protein L36p, zinc-independent
Clavibacter michiganensis subsp. insidiosus strain R1-1	33014.5	CP011043	fig|33014.5.peg.29	VO01_00155		PATRIC.33014.5.CP011043.CDS.29942.31015.fwd	PATRIC	CDS	29942	31015	1074	+	FIG00017190	PLF_1573_00001715	PGF_00042158		357		Putative metal chaperone, involved in Zn homeostasis, GTPase of COG0523 family
Clavibacter michiganensis subsp. insidiosus strain R1-1	33014.5	CP011043	fig|33014.5.peg.30	VO01_00160		PATRIC.33014.5.CP011043.CDS.31112.32926.fwd	PATRIC	CDS	31112	32926	1815	+	FIG00000422	PLF_1573_00001392	PGF_00016645		604		ATP-dependent DNA helicase RecQ
Clavibacter michiganensis subsp. insidiosus strain R1-1	33014.5	CP011043	fig|33014.5.peg.31	VO01_00165		PATRIC.33014.5.CP011043.CDS.32953.33168.fwd	PATRIC	CDS	32953	33168	216	+	FIG00638284	PLF_1573_00002150	PGF_01251446		71		hypothetical protein
Clavibacter michiganensis subsp. insidiosus strain R1-1	33014.5	CP011043	fig|33014.5.peg.32	VO01_00170		PATRIC.33014.5.CP011043.CDS.33424.34383.fwd	PATRIC	CDS	33424	34383	960	+	FIG00001174	PLF_1573_00002827	PGF_00008192		319		Glutaminase (EC 3.5.1.2)
Clavibacter michiganensis subsp. insidiosus strain R1-1	33014.5	CP011043	fig|33014.5.peg.33	VO01_00175		PATRIC.33014.5.CP011043.CDS.34589.34801.fwd	PATRIC	CDS	34589	34801	213	+		PLF_1573_00002727	PGF_01251617		70		hypothetical protein
Clavibacter michiganensis subsp. insidiosus strain R1-1	33014.5	CP011043	fig|33014.5.peg.34	VO01_00180		PATRIC.33014.5.CP011043.CDS.34798.35850.rev	PATRIC	CDS	34798	35850	1053	-	FIG00133285	PLF_1573_00002849	PGF_00402123		350		Beta-ketoadipate enol-lactone hydrolase (EC 3.1.1.24)
Clavibacter michiganensis subsp. insidiosus strain R1-1	33014.5	CP011043	fig|33014.5.peg.35	VO01_00185		PATRIC.33014.5.CP011043.CDS.35946.36338.rev	PATRIC	CDS	35946	36338	393	-		PLF_1573_00000855	PGF_00197360		130		hypothetical protein
Clavibacter michiganensis subsp. insidiosus strain R1-1	33014.5	CP011043	fig|33014.5.peg.36	VO01_00190		PATRIC.33014.5.CP011043.CDS.36579.37385.fwd	PATRIC	CDS	36579	37385	807	+	FIG01374069	PLF_1573_00001835	PGF_00054833		268		Sugar phosphate isomerases/epimerases
Clavibacter michiganensis subsp. insidiosus strain R1-1	33014.5	CP011043	fig|33014.5.peg.37	VO01_00195		PATRIC.33014.5.CP011043.CDS.37382.38491.fwd	PATRIC	CDS	37382	38491	1110	+	FIG00436364	PLF_1573_00000246	PGF_00422800		369		Dehydrogenase
Clavibacter michiganensis subsp. insidiosus strain R1-1	33014.5	CP011043	fig|33014.5.peg.38	VO01_00200		PATRIC.33014.5.CP011043.CDS.38583.39314.fwd	PATRIC	CDS	38583	39314	732	+	FIG00133285	PLF_1573_00002801	PGF_01251653		243		Beta-ketoadipate enol-lactone hydrolase (EC 3.1.1.24)
Clavibacter michiganensis subsp. insidiosus strain R1-1	33014.5	CP011043	fig|33014.5.peg.39	VO01_00205		PATRIC.33014.5.CP011043.CDS.39311.40024.fwd	PATRIC	CDS	39311	40024	714	+	FIG00638284	PLF_1573_00000970	PGF_00251055		237		hypothetical protein
Clavibacter michiganensis subsp. insidiosus strain R1-1	33014.5	CP011043	fig|33014.5.peg.40	VO01_00210		PATRIC.33014.5.CP011043.CDS.40077.41000.fwd	PATRIC	CDS	40077	41000	924	+	FIG01122687	PLF_1573_00002474	PGF_00039477		307		Putative MerR-family transcriptional regulator
Clavibacter michiganensis subsp. insidiosus strain R1-1	33014.5	CP011043	fig|33014.5.peg.41	VO01_00215		PATRIC.33014.5.CP011043.CDS.41135.41725.fwd	PATRIC	CDS	41135	41725	591	+	FIG00814168	PLF_1573_00001101	PGF_00423122		196		Dienelactone hydrolase and related enzymes
Clavibacter michiganensis subsp. insidiosus strain R1-1	33014.5	CP011043	fig|33014.5.peg.42	VO01_00220		PATRIC.33014.5.CP011043.CDS.42530.43219.rev	PATRIC	CDS	42530	43219	690	-	FIG00511498	PLF_1573_00002572	PGF_00094072		229		Transcription regulator AmtR
Clavibacter michiganensis subsp. insidiosus strain R1-1	33014.5	CP011043	fig|33014.5.peg.43			PATRIC.33014.5.CP011043.CDS.43243.44193.rev	PATRIC	CDS	43243	44193	951	-	FIG00229247	PLF_1573_00002545	PGF_00066165		316		Urea carboxylase (EC 6.3.4.6)
Clavibacter michiganensis subsp. insidiosus strain R1-1	33014.5	CP011043	fig|33014.5.peg.44			PATRIC.33014.5.CP011043.CDS.44278.44403.fwd	PATRIC	CDS	44278	44403	126	+					41		hypothetical protein
Clavibacter michiganensis subsp. insidiosus strain R1-1	33014.5	CP011043	fig|33014.5.peg.45	VO01_00230		PATRIC.33014.5.CP011043.CDS.44470.45063.fwd	PATRIC	CDS	44470	45063	594	+					197		hypothetical protein
Clavibacter michiganensis subsp. insidiosus strain R1-1	33014.5	CP011043	fig|33014.5.peg.46			PATRIC.33014.5.CP011043.CDS.45268.45720.rev	PATRIC	CDS	45268	45720	453	-	FIG00512593	PLF_1573_00000012	PGF_01251283		150		FIG00512599: hypothetical protein
Clavibacter michiganensis subsp. insidiosus strain R1-1	33014.5	CP011043	fig|33014.5.peg.47	VO01_00240		PATRIC.33014.5.CP011043.CDS.45717.46028.rev	PATRIC	CDS	45717	46028	312	-					103		hypothetical protein
Clavibacter michiganensis subsp. insidiosus strain R1-1	33014.5	CP011043	fig|33014.5.peg.48			PATRIC.33014.5.CP011043.CDS.47313.47429.rev	PATRIC	CDS	47313	47429	117	-					38		hypothetical protein
Clavibacter michiganensis subsp. insidiosus strain R1-1	33014.5	CP011043	fig|33014.5.peg.49	VO01_00245		PATRIC.33014.5.CP011043.CDS.47687.48298.fwd	PATRIC	CDS	47687	48298	612	+					203		hypothetical protein
Clavibacter michiganensis subsp. insidiosus strain R1-1	33014.5	CP011043	fig|33014.5.peg.50	VO01_00250		PATRIC.33014.5.CP011043.CDS.48312.48803.rev	PATRIC	CDS	48312	48803	492	-		PLF_1573_00004559	PGF_01252782		163		hypothetical protein
Clavibacter michiganensis subsp. insidiosus strain R1-1	33014.5	CP011043	fig|33014.5.peg.51			PATRIC.33014.5.CP011043.CDS.49042.49290.rev	PATRIC	CDS	49042	49290	249	-		PLF_1573_00003260	PGF_01251880		82		hypothetical protein
Clavibacter michiganensis subsp. insidiosus strain R1-1	33014.5	CP011043	fig|33014.5.peg.52	VO01_00260		PATRIC.33014.5.CP011043.CDS.49399.52749.rev	PATRIC	CDS	49399	52749	3351	-	FIG00018699	PLF_1573_00002345	PGF_00017565		1116		Long-chain-fatty-acid--CoA ligase (EC 6.2.1.3)
Clavibacter michiganensis subsp. insidiosus strain R1-1	33014.5	CP011043	fig|33014.5.peg.53	VO01_00265		PATRIC.33014.5.CP011043.CDS.52814.53425.rev	PATRIC	CDS	52814	53425	612	-	FIG01423079	PLF_1573_00002296	PGF_00422449		203		4'-phosphopantetheinyl transferase entD (EC 2.7.8.-)
Clavibacter michiganensis subsp. insidiosus strain R1-1	33014.5	CP011043	fig|33014.5.peg.54	VO01_00270		PATRIC.33014.5.CP011043.CDS.53717.54484.fwd	PATRIC	CDS	53717	54484	768	+	FIG00621114	PLF_1573_00003523	PGF_00420719		255		3-oxoacyl-[acyl-carrier protein] reductase (EC 1.1.1.100)
Clavibacter michiganensis subsp. insidiosus strain R1-1	33014.5	CP011043	fig|33014.5.peg.55	VO01_00275		PATRIC.33014.5.CP011043.CDS.54494.54742.rev	PATRIC	CDS	54494	54742	249	-		PLF_1573_00001076	PGF_01251275		82		hypothetical protein
Clavibacter michiganensis subsp. insidiosus strain R1-1	33014.5	CP011043	fig|33014.5.peg.56	VO01_00280		PATRIC.33014.5.CP011043.CDS.54756.55001.rev	PATRIC	CDS	54756	55001	246	-		PLF_1573_00001076	PGF_01251275		81		hypothetical protein
Clavibacter michiganensis subsp. insidiosus strain R1-1	33014.5	CP011043	fig|33014.5.peg.57	VO01_00285		PATRIC.33014.5.CP011043.CDS.55120.56388.rev	PATRIC	CDS	55120	56388	1269	-	FIG00638284	PLF_1573_00002507	PGF_01251524		422		Streptococcal hemagglutinin protein
Clavibacter michiganensis subsp. insidiosus strain R1-1	33014.5	CP011043	fig|33014.5.peg.58	VO01_00290		PATRIC.33014.5.CP011043.CDS.56529.57170.fwd	PATRIC	CDS	56529	57170	642	+	FIG00008873	PLF_1573_00001741	PGF_00045943		213		Pyrrolidone-carboxylate peptidase (EC 3.4.19.3)
Clavibacter michiganensis subsp. insidiosus strain R1-1	33014.5	CP011043	fig|33014.5.peg.59	VO01_00295		PATRIC.33014.5.CP011043.CDS.57407.58594.fwd	PATRIC	CDS	57407	58594	1188	+	FIG01352851	PLF_1573_00002151	PGF_00346216		395		putative monooxygenase
Clavibacter michiganensis subsp. insidiosus strain R1-1	33014.5	CP011043	fig|33014.5.peg.60			PATRIC.33014.5.CP011043.CDS.58684.58875.fwd	PATRIC	CDS	58684	58875	192	+	FIG00008873	PLF_1573_00001741	PGF_00045943		63		Pyrrolidone-carboxylate peptidase (EC 3.4.19.3)
Clavibacter michiganensis subsp. insidiosus strain R1-1	33014.5	CP011043	fig|33014.5.peg.61	VO01_00305		PATRIC.33014.5.CP011043.CDS.58963.59436.fwd	PATRIC	CDS	58963	59436	474	+					157		hypothetical protein
Clavibacter michiganensis subsp. insidiosus strain R1-1	33014.5	CP011043	fig|33014.5.peg.62			PATRIC.33014.5.CP011043.CDS.59534.59701.rev	PATRIC	CDS	59534	59701	168	-					55		hypothetical protein
Clavibacter michiganensis subsp. insidiosus strain R1-1	33014.5	CP011043	fig|33014.5.peg.63			PATRIC.33014.5.CP011043.CDS.59741.59866.fwd	PATRIC	CDS	59741	59866	126	+					41		hypothetical protein
Clavibacter michiganensis subsp. insidiosus strain R1-1	33014.5	CP011043	fig|33014.5.peg.64	VO01_00315		PATRIC.33014.5.CP011043.CDS.59866.61020.fwd	PATRIC	CDS	59866	61020	1155	+					384		hypothetical protein
Clavibacter michiganensis subsp. insidiosus strain R1-1	33014.5	CP011043	fig|33014.5.peg.65			PATRIC.33014.5.CP011043.CDS.61037.61342.rev	PATRIC	CDS	61037	61342	306	-					101		hypothetical protein
Clavibacter michiganensis subsp. insidiosus strain R1-1	33014.5	CP011043	fig|33014.5.peg.66			PATRIC.33014.5.CP011043.CDS.61385.61498.fwd	PATRIC	CDS	61385	61498	114	+					37		hypothetical protein
Clavibacter michiganensis subsp. insidiosus strain R1-1	33014.5	CP011043	fig|33014.5.peg.67			PATRIC.33014.5.CP011043.CDS.61529.61702.fwd	PATRIC	CDS	61529	61702	174	+					57		hypothetical protein
Clavibacter michiganensis subsp. insidiosus strain R1-1	33014.5	CP011043	fig|33014.5.peg.68			PATRIC.33014.5.CP011043.CDS.61832.62200.fwd	PATRIC	CDS	61832	62200	369	+					122		hypothetical protein
Clavibacter michiganensis subsp. insidiosus strain R1-1	33014.5	CP011043	fig|33014.5.peg.69			PATRIC.33014.5.CP011043.CDS.62451.62621.rev	PATRIC	CDS	62451	62621	171	-					56		hypothetical protein
Clavibacter michiganensis subsp. insidiosus strain R1-1	33014.5	CP011043	fig|33014.5.peg.70	VO01_00325		PATRIC.33014.5.CP011043.CDS.62788.63825.fwd	PATRIC	CDS	62788	63825	1038	+	FIG00638284		PGF_00251055		345		hypothetical protein
Clavibacter michiganensis subsp. insidiosus strain R1-1	33014.5	CP011043	fig|33014.5.peg.71	VO01_00330		PATRIC.33014.5.CP011043.CDS.63825.65057.fwd	PATRIC	CDS	63825	65057	1233	+	FIG00012547		PGF_00035447		410		Adenosylmethionine-8-amino-7-oxononanoate aminotransferase (EC 2.6.1.62)
Clavibacter michiganensis subsp. insidiosus strain R1-1	33014.5	CP011043	fig|33014.5.peg.72			PATRIC.33014.5.CP011043.CDS.65054.66307.fwd	PATRIC	CDS	65054	66307	1254	+	FIG00638284		PGF_00251055		417		hypothetical protein
Clavibacter michiganensis subsp. insidiosus strain R1-1	33014.5	CP011043	fig|33014.5.peg.73			PATRIC.33014.5.CP011043.CDS.66294.66422.fwd	PATRIC	CDS	66294	66422	129	+					42		hypothetical protein
Clavibacter michiganensis subsp. insidiosus strain R1-1	33014.5	CP011043	fig|33014.5.peg.74			PATRIC.33014.5.CP011043.CDS.66460.66591.fwd	PATRIC	CDS	66460	66591	132	+					43		hypothetical protein
Clavibacter michiganensis subsp. insidiosus strain R1-1	33014.5	CP011043	fig|33014.5.peg.75			PATRIC.33014.5.CP011043.CDS.66640.66765.fwd	PATRIC	CDS	66640	66765	126	+					41		hypothetical protein
Clavibacter michiganensis subsp. insidiosus strain R1-1	33014.5	CP011043	fig|33014.5.peg.76			PATRIC.33014.5.CP011043.CDS.66835.67665.fwd	PATRIC	CDS	66835	67665	831	+					276		hypothetical protein
Clavibacter michiganensis subsp. insidiosus strain R1-1	33014.5	CP011043	fig|33014.5.peg.77			PATRIC.33014.5.CP011043.CDS.67743.69341.fwd	PATRIC	CDS	67743	69341	1599	+	FIG00638284				532		hypothetical protein
Clavibacter michiganensis subsp. insidiosus strain R1-1	33014.5	CP011043	fig|33014.5.peg.78	VO01_00350		PATRIC.33014.5.CP011043.CDS.69338.70186.fwd	PATRIC	CDS	69338	70186	849	+			PGF_00098821		282		hypothetical protein
Clavibacter michiganensis subsp. insidiosus strain R1-1	33014.5	CP011043	fig|33014.5.peg.79	VO01_00355		PATRIC.33014.5.CP011043.CDS.70189.70914.fwd	PATRIC	CDS	70189	70914	726	+			PGF_00003367		241		ABC transporter, ATP-binding protein
Clavibacter michiganensis subsp. insidiosus strain R1-1	33014.5	CP011043	fig|33014.5.peg.80	VO01_00360		PATRIC.33014.5.CP011043.CDS.70911.71654.fwd	PATRIC	CDS	70911	71654	744	+	FIG00638284				247		hypothetical protein
Clavibacter michiganensis subsp. insidiosus strain R1-1	33014.5	CP011043	fig|33014.5.peg.81	VO01_00365		PATRIC.33014.5.CP011043.CDS.71651.72385.fwd	PATRIC	CDS	71651	72385	735	+	FIG00638284				244		hypothetical protein
Clavibacter michiganensis subsp. insidiosus strain R1-1	33014.5	CP011043	fig|33014.5.peg.82	VO01_00370		PATRIC.33014.5.CP011043.CDS.72450.73838.rev	PATRIC	CDS	72450	73838	1389	-	FIG01322378	PLF_1573_00001641	PGF_00031302		462		Permease of the major facilitator superfamily
Clavibacter michiganensis subsp. insidiosus strain R1-1	33014.5	CP011043	fig|33014.5.peg.83			PATRIC.33014.5.CP011043.CDS.74014.74904.rev	PATRIC	CDS	74014	74904	891	-					296		hypothetical protein
Clavibacter michiganensis subsp. insidiosus strain R1-1	33014.5	CP011043	fig|33014.5.peg.84	VO01_00375		PATRIC.33014.5.CP011043.CDS.75089.75841.fwd	PATRIC	CDS	75089	75841	753	+	FIG00638284	PLF_1573_00002002	PGF_00192813		250		hypothetical protein
Clavibacter michiganensis subsp. insidiosus strain R1-1	33014.5	CP011043	fig|33014.5.peg.85	VO01_00380		PATRIC.33014.5.CP011043.CDS.75846.76247.rev	PATRIC	CDS	75846	76247	402	-		PLF_1573_00002744	PGF_01251628		133		Mutator MutT protein
Clavibacter michiganensis subsp. insidiosus strain R1-1	33014.5	CP011043	fig|33014.5.peg.86	VO01_00385		PATRIC.33014.5.CP011043.CDS.76244.76693.rev	PATRIC	CDS	76244	76693	450	-	FIG00554610	PLF_1573_00002527	PGF_00059526		149		Transcriptional regulator, MarR family
Clavibacter michiganensis subsp. insidiosus strain R1-1	33014.5	CP011043	fig|33014.5.peg.87	VO01_00390		PATRIC.33014.5.CP011043.CDS.76968.77639.fwd	PATRIC	CDS	76968	77639	672	+	FIG00658333	PLF_1573_00001415	PGF_00008909		223		Glycoprotein gp2
Clavibacter michiganensis subsp. insidiosus strain R1-1	33014.5	CP011043	fig|33014.5.peg.88			PATRIC.33014.5.CP011043.CDS.77726.78916.fwd	PATRIC	CDS	77726	78916	1191	+	FIG00000015	PLF_1573_00001813	PGF_01251333		396		Signal peptidase I (EC 3.4.21.89)
Clavibacter michiganensis subsp. insidiosus strain R1-1	33014.5	CP011043	fig|33014.5.peg.89	VO01_00400		PATRIC.33014.5.CP011043.CDS.78913.79806.fwd	PATRIC	CDS	78913	79806	894	+	FIG00001347	PLF_1573_00002376	PGF_01251510		297		Chitinase (EC 3.2.1.14)
Clavibacter michiganensis subsp. insidiosus strain R1-1	33014.5	CP011043	fig|33014.5.peg.90			PATRIC.33014.5.CP011043.CDS.79883.80722.rev	PATRIC	CDS	79883	80722	840	-	FIG00638284				279		hypothetical protein
Clavibacter michiganensis subsp. insidiosus strain R1-1	33014.5	CP011043	fig|33014.5.peg.91	VO01_00410		PATRIC.33014.5.CP011043.CDS.80861.81844.rev	PATRIC	CDS	80861	81844	984	-	FIG00511200	PLF_1573_00000074	PGF_00369140		327		FIG00511202: hypothetical protein
Clavibacter michiganensis subsp. insidiosus strain R1-1	33014.5	CP011043	fig|33014.5.peg.92			PATRIC.33014.5.CP011043.CDS.81890.82207.fwd	PATRIC	CDS	81890	82207	318	+		PLF_1573_00000078	PGF_01253318		105		hypothetical protein
Clavibacter michiganensis subsp. insidiosus strain R1-1	33014.5	CP011043	fig|33014.5.peg.93	VO01_00415		PATRIC.33014.5.CP011043.CDS.82194.82886.rev	PATRIC	CDS	82194	82886	693	-	FIG00638284	PLF_1573_00000038	PGF_01252163		230		FIG00997543: hypothetical protein
Clavibacter michiganensis subsp. insidiosus strain R1-1	33014.5	CP011043	fig|33014.5.peg.94	VO01_00420		PATRIC.33014.5.CP011043.CDS.83012.83656.rev	PATRIC	CDS	83012	83656	645	-	FIG00512106	PLF_1573_00001001	PGF_01251251		214		FIG00512108: hypothetical protein
Clavibacter michiganensis subsp. insidiosus strain R1-1	33014.5	CP011043	fig|33014.5.peg.95	VO01_00425		PATRIC.33014.5.CP011043.CDS.83656.84273.rev	PATRIC	CDS	83656	84273	618	-	FIG00000015	PLF_1573_00001812	PGF_01251332		205		Signal peptidase I (EC 3.4.21.89)
Clavibacter michiganensis subsp. insidiosus strain R1-1	33014.5	CP011043	fig|33014.5.peg.96	VO01_00430		PATRIC.33014.5.CP011043.CDS.84270.85046.rev	PATRIC	CDS	84270	85046	777	-	FIG00511381	PLF_1573_00001302	PGF_01251295		258		Fibroin heavy chain precursor (Fib-H) (H-fibroin)
Clavibacter michiganensis subsp. insidiosus strain R1-1	33014.5	CP011043	fig|33014.5.peg.97	VO01_00435		PATRIC.33014.5.CP011043.CDS.85162.85863.rev	PATRIC	CDS	85162	85863	702	-		PLF_1573_00000998	PGF_01253427		233		hypothetical protein
Clavibacter michiganensis subsp. insidiosus strain R1-1	33014.5	CP011043	fig|33014.5.peg.98	VO01_00440		PATRIC.33014.5.CP011043.CDS.86019.89423.rev	PATRIC	CDS	86019	89423	3405	-	FIG01955942	PLF_1573_00002701	PGF_00400311		1134		internalin, putative
Clavibacter michiganensis subsp. insidiosus strain R1-1	33014.5	CP011043	fig|33014.5.peg.99	VO01_00445		PATRIC.33014.5.CP011043.CDS.89829.91706.fwd	PATRIC	CDS	89829	91706	1878	+	FIG00023369	PLF_1573_00001487	PGF_00417433		625	dnaK	Chaperone protein DnaK
Clavibacter michiganensis subsp. insidiosus strain R1-1	33014.5	CP011043	fig|33014.5.peg.100	VO01_00450		PATRIC.33014.5.CP011043.CDS.91703.92371.fwd	PATRIC	CDS	91703	92371	669	+	FIG00000103	PLF_1573_00001371	PGF_00010972		222		Heat shock protein GrpE
Clavibacter michiganensis subsp. insidiosus strain R1-1	33014.5	CP011043	fig|33014.5.peg.101	VO01_00455		PATRIC.33014.5.CP011043.CDS.92492.93508.fwd	PATRIC	CDS	92492	93508	1017	+	FIG00000070	PLF_1573_00001370	PGF_00417428		338		Chaperone protein DnaJ
Clavibacter michiganensis subsp. insidiosus strain R1-1	33014.5	CP011043	fig|33014.5.peg.102	VO01_00460		PATRIC.33014.5.CP011043.CDS.93510.93983.fwd	PATRIC	CDS	93510	93983	474	+	FIG00002442	PLF_1573_00001428	PGF_00012430		157		HspR, transcriptional repressor of DnaK operon
Clavibacter michiganensis subsp. insidiosus strain R1-1	33014.5	CP011043	fig|33014.5.peg.103	VO01_00465		PATRIC.33014.5.CP011043.CDS.93980.95191.fwd	PATRIC	CDS	93980	95191	1212	+	FIG00003026	PLF_1573_00001494	PGF_00415363		403		23S rRNA (guanine(1835)-N(2))-methyltransferase (EC 2.1.1.174)
Clavibacter michiganensis subsp. insidiosus strain R1-1	33014.5	CP011043	fig|33014.5.peg.104	VO01_00470		PATRIC.33014.5.CP011043.CDS.95256.95492.rev	PATRIC	CDS	95256	95492	237	-	FIG01232116	PLF_1573_00000065	PGF_00059085		78		Transcriptional regulator, Cro/CI family
Clavibacter michiganensis subsp. insidiosus strain R1-1	33014.5	CP011043	fig|33014.5.peg.105	VO01_00475		PATRIC.33014.5.CP011043.CDS.95492.96130.rev	PATRIC	CDS	95492	96130	639	-	FIG00511491	PLF_1573_00000914	PGF_01253372		212		FIG00511493: hypothetical protein
Clavibacter michiganensis subsp. insidiosus strain R1-1	33014.5	CP011043	fig|33014.5.peg.106	VO01_00480		PATRIC.33014.5.CP011043.CDS.96211.96630.rev	PATRIC	CDS	96211	96630	420	-	FIG00512243	PLF_1573_00002066	PGF_01251397		139		FIG00512246: hypothetical protein
Clavibacter michiganensis subsp. insidiosus strain R1-1	33014.5	CP011043	fig|33014.5.peg.107			PATRIC.33014.5.CP011043.CDS.96629.96850.fwd	PATRIC	CDS	96629	96850	222	+		PLF_1573_00003783	PGF_01252156		73		hypothetical protein
Clavibacter michiganensis subsp. insidiosus strain R1-1	33014.5	CP011043	fig|33014.5.peg.108	VO01_00485		PATRIC.33014.5.CP011043.CDS.97048.97776.rev	PATRIC	CDS	97048	97776	729	-		PLF_1573_00002202	PGF_00406500		242		putative carboxylesterase
Clavibacter michiganensis subsp. insidiosus strain R1-1	33014.5	CP011043	fig|33014.5.peg.109	VO01_00490		PATRIC.33014.5.CP011043.CDS.97983.99011.rev	PATRIC	CDS	97983	99011	1029	-	FIG00638284	PLF_1573_00001883	PGF_00059365		342		Transcriptional regulator, LacI family
Clavibacter michiganensis subsp. insidiosus strain R1-1	33014.5	CP011043	fig|33014.5.peg.110	VO01_00495		PATRIC.33014.5.CP011043.CDS.99135.99455.rev	PATRIC	CDS	99135	99455	321	-	FIG00638284	PLF_1573_00003045	PGF_01251732		106		hypothetical protein
Clavibacter michiganensis subsp. insidiosus strain R1-1	33014.5	CP011043	fig|33014.5.peg.111	VO01_00500		PATRIC.33014.5.CP011043.CDS.99604.100755.fwd	PATRIC	CDS	99604	100755	1152	+	FIG00638284	PLF_1573_00004192	PGF_01252471		383		hypothetical protein
Clavibacter michiganensis subsp. insidiosus strain R1-1	33014.5	CP011043	fig|33014.5.peg.112	VO01_00505		PATRIC.33014.5.CP011043.CDS.100752.101774.fwd	PATRIC	CDS	100752	101774	1023	+	FIG00511539	PLF_1573_00000086	PGF_00315871		340		FIG00511541: hypothetical protein
Clavibacter michiganensis subsp. insidiosus strain R1-1	33014.5	CP011043	fig|33014.5.peg.113			PATRIC.33014.5.CP011043.CDS.101819.101983.rev	PATRIC	CDS	101819	101983	165	-					54		hypothetical protein
Clavibacter michiganensis subsp. insidiosus strain R1-1	33014.5	CP011043	fig|33014.5.peg.114	VO01_00510		PATRIC.33014.5.CP011043.CDS.101982.102722.fwd	PATRIC	CDS	101982	102722	741	+	FIG00016132	PLF_1573_00002152	PGF_01251447		246		putative esterase
Clavibacter michiganensis subsp. insidiosus strain R1-1	33014.5	CP011043	fig|33014.5.peg.115	VO01_00515		PATRIC.33014.5.CP011043.CDS.102793.103716.fwd	PATRIC	CDS	102793	103716	924	+	FIG00044059	PLF_1573_00000313	PGF_01251793		307	fecE	Ferrichrome transport ATP-binding protein FhuC (TC 3.A.1.14.3)
Clavibacter michiganensis subsp. insidiosus strain R1-1	33014.5	CP011043	fig|33014.5.peg.116	VO01_00520		PATRIC.33014.5.CP011043.CDS.103713.104702.fwd	PATRIC	CDS	103713	104702	990	+	FIG00133356	PLF_1573_00001298	PGF_00004599		329		Ferrichrome-binding periplasmic protein precursor (TC 3.A.1.14.3)
Clavibacter michiganensis subsp. insidiosus strain R1-1	33014.5	CP011043	fig|33014.5.peg.117	VO01_00525		PATRIC.33014.5.CP011043.CDS.104717.106873.fwd	PATRIC	CDS	104717	106873	2157	+	FIG00003243	PLF_1573_00000314	PGF_01251803		718		Ferrichrome transport system permease protein FhuB (TC 3.A.1.14.3)
Clavibacter michiganensis subsp. insidiosus strain R1-1	33014.5	CP011043	fig|33014.5.peg.118	VO01_00530		PATRIC.33014.5.CP011043.CDS.106994.107479.fwd	PATRIC	CDS	106994	107479	486	+					161		Permease of the drug/metabolite transporter (DMT) superfamily
Clavibacter michiganensis subsp. insidiosus strain R1-1	33014.5	CP011043	fig|33014.5.peg.119	VO01_00535		PATRIC.33014.5.CP011043.CDS.107507.107737.fwd	PATRIC	CDS	107507	107737	231	+					76		hypothetical protein
Clavibacter michiganensis subsp. insidiosus strain R1-1	33014.5	CP011043	fig|33014.5.peg.120			PATRIC.33014.5.CP011043.CDS.107756.108292.rev	PATRIC	CDS	107756	108292	537	-	FIG00638284				178		hypothetical protein
Clavibacter michiganensis subsp. insidiosus strain R1-1	33014.5	CP011043	fig|33014.5.peg.121	VO01_00545		PATRIC.33014.5.CP011043.CDS.108444.109937.fwd	PATRIC	CDS	108444	109937	1494	+	FIG00868571	PLF_1573_00002535	PGF_00062944		497		Two-component system sensor kinase
Clavibacter michiganensis subsp. insidiosus strain R1-1	33014.5	CP011043	fig|33014.5.peg.122	VO01_00550		PATRIC.33014.5.CP011043.CDS.109934.110626.fwd	PATRIC	CDS	109934	110626	693	+	FIG01124340	PLF_1573_00002534	PGF_00062846		230		Two-component system response regulator
Clavibacter michiganensis subsp. insidiosus strain R1-1	33014.5	CP011043	fig|33014.5.peg.123	VO01_00555		PATRIC.33014.5.CP011043.CDS.110645.113191.rev	PATRIC	CDS	110645	113191	2547	-	FIG00137542	PLF_1573_00000838	PGF_00067129		848		Xylulose-5-phosphate phosphoketolase (EC 4.1.2.9) @ Fructose-6-phosphate phosphoketolase (EC 4.1.2.22)
Clavibacter michiganensis subsp. insidiosus strain R1-1	33014.5	CP011043	fig|33014.5.peg.124	VO01_00560		PATRIC.33014.5.CP011043.CDS.113338.113523.fwd	PATRIC	CDS	113338	113523	186	+					61		hypothetical protein
Clavibacter michiganensis subsp. insidiosus strain R1-1	33014.5	CP011043	fig|33014.5.peg.125	VO01_00565		PATRIC.33014.5.CP011043.CDS.113547.114701.rev	PATRIC	CDS	113547	114701	1155	-	FIG00067248	PLF_1573_00000186	PGF_00024567		384		Acetate kinase (EC 2.7.2.1)
Clavibacter michiganensis subsp. insidiosus strain R1-1	33014.5	CP011043	fig|33014.5.peg.126	VO01_00570		PATRIC.33014.5.CP011043.CDS.114861.115460.fwd	PATRIC	CDS	114861	115460	600	+	FIG01472795	PLF_1573_00003787	PGF_00407714		199		putative integral membrane protein SCJ12.13c
Clavibacter michiganensis subsp. insidiosus strain R1-1	33014.5	CP011043	fig|33014.5.peg.127			PATRIC.33014.5.CP011043.CDS.115774.116487.fwd	PATRIC	CDS	115774	116487	714	+					237		hypothetical protein
Clavibacter michiganensis subsp. insidiosus strain R1-1	33014.5	CP011043	fig|33014.5.peg.128			PATRIC.33014.5.CP011043.CDS.116571.116930.fwd	PATRIC	CDS	116571	116930	360	+					119		hypothetical protein
Clavibacter michiganensis subsp. insidiosus strain R1-1	33014.5	CP011043	fig|33014.5.peg.129			PATRIC.33014.5.CP011043.CDS.116930.117397.fwd	PATRIC	CDS	116930	117397	468	+	FIG00638284	PLF_1573_00004372	PGF_01252611		155		hypothetical protein
Clavibacter michiganensis subsp. insidiosus strain R1-1	33014.5	CP011043	fig|33014.5.peg.130			PATRIC.33014.5.CP011043.CDS.117468.117584.fwd	PATRIC	CDS	117468	117584	117	+					38		hypothetical protein
Clavibacter michiganensis subsp. insidiosus strain R1-1	33014.5	CP011043	fig|33014.5.peg.131			PATRIC.33014.5.CP011043.CDS.117891.118061.rev	PATRIC	CDS	117891	118061	171	-					56		hypothetical protein
Clavibacter michiganensis subsp. insidiosus strain R1-1	33014.5	CP011043	fig|33014.5.peg.132	VO01_00585		PATRIC.33014.5.CP011043.CDS.118161.118799.rev	PATRIC	CDS	118161	118799	639	-		PLF_1573_00003788	PGF_00062831		212		Two-component system response regulator
Clavibacter michiganensis subsp. insidiosus strain R1-1	33014.5	CP011043	fig|33014.5.peg.133			PATRIC.33014.5.CP011043.CDS.118796.120547.rev	PATRIC	CDS	118796	120547	1752	-	FIG00638284		PGF_00251055		583		hypothetical protein
Clavibacter michiganensis subsp. insidiosus strain R1-1	33014.5	CP011043	fig|33014.5.peg.134	VO01_00595		PATRIC.33014.5.CP011043.CDS.120671.121582.fwd	PATRIC	CDS	120671	121582	912	+	FIG00638284	PLF_1573_00003021	PGF_01251714		303		hypothetical protein
Clavibacter michiganensis subsp. insidiosus strain R1-1	33014.5	CP011043	fig|33014.5.peg.135	VO01_00600		PATRIC.33014.5.CP011043.CDS.121579.122532.fwd	PATRIC	CDS	121579	122532	954	+	FIG00000812		PGF_00016132		317		L-lactate dehydrogenase (EC 1.1.1.27)
Clavibacter michiganensis subsp. insidiosus strain R1-1	33014.5	CP011043	fig|33014.5.peg.136	VO01_00605		PATRIC.33014.5.CP011043.CDS.122536.124257.fwd	PATRIC	CDS	122536	124257	1722	+	FIG00016061	PLF_1573_00003789	PGF_00016138		573		L-lactate permease
Clavibacter michiganensis subsp. insidiosus strain R1-1	33014.5	CP011043	fig|33014.5.peg.137	VO01_00610		PATRIC.33014.5.CP011043.CDS.124324.124884.fwd	PATRIC	CDS	124324	124884	561	+					186		Universal stress protein family
Clavibacter michiganensis subsp. insidiosus strain R1-1	33014.5	CP011043	fig|33014.5.peg.138			PATRIC.33014.5.CP011043.CDS.124983.125870.fwd	PATRIC	CDS	124983	125870	888	+		PLF_1573_00003791	PGF_00065988		295		Universal stress protein family
Clavibacter michiganensis subsp. insidiosus strain R1-1	33014.5	CP011043	fig|33014.5.peg.139	VO01_00620		PATRIC.33014.5.CP011043.CDS.126025.126696.fwd	PATRIC	CDS	126025	126696	672	+					223		hypothetical protein
Clavibacter michiganensis subsp. insidiosus strain R1-1	33014.5	CP011043	fig|33014.5.peg.140	VO01_00625		PATRIC.33014.5.CP011043.CDS.126713.127102.rev	PATRIC	CDS	126713	127102	390	-					129		hypothetical protein
Clavibacter michiganensis subsp. insidiosus strain R1-1	33014.5	CP011043	fig|33014.5.peg.141	VO01_00630		PATRIC.33014.5.CP011043.CDS.127099.127602.rev	PATRIC	CDS	127099	127602	504	-	FIG00017615	PLF_1573_00003791	PGF_00065988		167		Universal stress protein family
Clavibacter michiganensis subsp. insidiosus strain R1-1	33014.5	CP011043	fig|33014.5.peg.142			PATRIC.33014.5.CP011043.CDS.127743.128633.fwd	PATRIC	CDS	127743	128633	891	+	FIG00638284				296		hypothetical protein
Clavibacter michiganensis subsp. insidiosus strain R1-1	33014.5	CP011043	fig|33014.5.peg.143			PATRIC.33014.5.CP011043.CDS.128630.129037.fwd	PATRIC	CDS	128630	129037	408	+		PLF_1573_00003792	PGF_01252159		135		hypothetical protein
Clavibacter michiganensis subsp. insidiosus strain R1-1	33014.5	CP011043	fig|33014.5.peg.144	VO01_00645		PATRIC.33014.5.CP011043.CDS.129356.129712.rev	PATRIC	CDS	129356	129712	357	-					118		hypothetical protein
Clavibacter michiganensis subsp. insidiosus strain R1-1	33014.5	CP011043	fig|33014.5.peg.145	VO01_00650		PATRIC.33014.5.CP011043.CDS.129709.130335.rev	PATRIC	CDS	129709	130335	627	-					208		hypothetical protein
Clavibacter michiganensis subsp. insidiosus strain R1-1	33014.5	CP011043	fig|33014.5.peg.146			PATRIC.33014.5.CP011043.CDS.130444.131001.rev	PATRIC	CDS	130444	131001	558	-			PGF_03647581		185		acetyltransferase, GNAT family protein
Clavibacter michiganensis subsp. insidiosus strain R1-1	33014.5	CP011043	fig|33014.5.peg.147	VO01_00660		PATRIC.33014.5.CP011043.CDS.131146.131562.rev	PATRIC	CDS	131146	131562	417	-		PLF_1573_00004441	PGF_01252670		138		hypothetical protein
Clavibacter michiganensis subsp. insidiosus strain R1-1	33014.5	CP011043	fig|33014.5.peg.148	VO01_00665		PATRIC.33014.5.CP011043.CDS.131603.132118.rev	PATRIC	CDS	131603	132118	516	-	FIG01272034	PLF_1573_00000545	PGF_00024105		171		N-acetyltransferase, GCN5-family
Clavibacter michiganensis subsp. insidiosus strain R1-1	33014.5	CP011043	fig|33014.5.peg.149	VO01_00670		PATRIC.33014.5.CP011043.CDS.132151.133233.rev	PATRIC	CDS	132151	133233	1083	-	FIG00638284	PLF_1573_00001988	PGF_00115085		360		hypothetical protein
Clavibacter michiganensis subsp. insidiosus strain R1-1	33014.5	CP011043	fig|33014.5.peg.150	VO01_00675		PATRIC.33014.5.CP011043.CDS.133279.134973.rev	PATRIC	CDS	133279	134973	1695	-		PLF_1573_00002493	PGF_00048565		564		Ribonuclease J2 (endoribonuclease in RNA processing)
Clavibacter michiganensis subsp. insidiosus strain R1-1	33014.5	CP011043	fig|33014.5.peg.151			PATRIC.33014.5.CP011043.CDS.135124.135309.fwd	PATRIC	CDS	135124	135309	186	+					61		hypothetical protein
Clavibacter michiganensis subsp. insidiosus strain R1-1	33014.5	CP011043	fig|33014.5.peg.152	VO01_00680		PATRIC.33014.5.CP011043.CDS.135470.137005.fwd	PATRIC	CDS	135470	137005	1536	+	FIG00005216	PLF_1573_00000063	PGF_00054973		511		Sulfate permease
Clavibacter michiganensis subsp. insidiosus strain R1-1	33014.5	CP011043	fig|33014.5.peg.153	VO01_00685		PATRIC.33014.5.CP011043.CDS.137225.137569.fwd	PATRIC	CDS	137225	137569	345	+					114		hypothetical protein
Clavibacter michiganensis subsp. insidiosus strain R1-1	33014.5	CP011043	fig|33014.5.peg.154	VO01_00690		PATRIC.33014.5.CP011043.CDS.137566.137778.fwd	PATRIC	CDS	137566	137778	213	+					70		hypothetical protein
Clavibacter michiganensis subsp. insidiosus strain R1-1	33014.5	CP011043	fig|33014.5.peg.155	VO01_00695		PATRIC.33014.5.CP011043.CDS.137771.138082.fwd	PATRIC	CDS	137771	138082	312	+					103		hypothetical protein
Clavibacter michiganensis subsp. insidiosus strain R1-1	33014.5	CP011043	fig|33014.5.peg.156	VO01_00700		PATRIC.33014.5.CP011043.CDS.138233.138916.rev	PATRIC	CDS	138233	138916	684	-		PLF_1573_00003256	PGF_00091401		227		hypothetical protein
Clavibacter michiganensis subsp. insidiosus strain R1-1	33014.5	CP011043	fig|33014.5.peg.157	VO01_00705		PATRIC.33014.5.CP011043.CDS.138927.139118.rev	PATRIC	CDS	138927	139118	192	-		PLF_1573_00003208	PGF_01251847		63		hypothetical protein
Clavibacter michiganensis subsp. insidiosus strain R1-1	33014.5	CP011043	fig|33014.5.peg.158	VO01_00710		PATRIC.33014.5.CP011043.CDS.139233.140612.fwd	PATRIC	CDS	139233	140612	1380	+	FIG01959002	PLF_1573_00001829	PGF_00054496		459		Succinate-semialdehyde dehydrogenase [NAD] (EC 1.2.1.24); Succinate-semialdehyde dehydrogenase [NADP+] (EC 1.2.1.79)
Clavibacter michiganensis subsp. insidiosus strain R1-1	33014.5	CP011043	fig|33014.5.peg.159	VO01_00715		PATRIC.33014.5.CP011043.CDS.140690.141037.fwd	PATRIC	CDS	140690	141037	348	+	FIG00638284	PLF_1573_00003046	PGF_01251733		115		hypothetical protein
Clavibacter michiganensis subsp. insidiosus strain R1-1	33014.5	CP011043	fig|33014.5.peg.160	VO01_00720		PATRIC.33014.5.CP011043.CDS.141064.142404.rev	PATRIC	CDS	141064	142404	1341	-	FIG00905408	PLF_1573_00002870	PGF_00024209		446		N-glycosyltransferase
Clavibacter michiganensis subsp. insidiosus strain R1-1	33014.5	CP011043	fig|33014.5.peg.161			PATRIC.33014.5.CP011043.CDS.142500.142676.rev	PATRIC	CDS	142500	142676	177	-		PLF_1573_00002967	PGF_01251676		58		hypothetical protein
Clavibacter michiganensis subsp. insidiosus strain R1-1	33014.5	CP011043	fig|33014.5.peg.162			PATRIC.33014.5.CP011043.CDS.142675.142815.fwd	PATRIC	CDS	142675	142815	141	+					46		hypothetical protein
Clavibacter michiganensis subsp. insidiosus strain R1-1	33014.5	CP011043	fig|33014.5.peg.163	VO01_00725		PATRIC.33014.5.CP011043.CDS.142853.144163.fwd	PATRIC	CDS	142853	144163	1311	+	FIG00672033	PLF_1573_00002413	PGF_00420016		436		Cystathionine beta-lyase, type II (EC 4.4.1.8)
Clavibacter michiganensis subsp. insidiosus strain R1-1	33014.5	CP011043	fig|33014.5.peg.164	VO01_00730		PATRIC.33014.5.CP011043.CDS.144160.145347.fwd	PATRIC	CDS	144160	145347	1188	+		PLF_1573_00002136	PGF_00323229		395		putative epoxyalkane:coenzyme M transferase
Clavibacter michiganensis subsp. insidiosus strain R1-1	33014.5	CP011043	fig|33014.5.peg.165	VO01_00735		PATRIC.33014.5.CP011043.CDS.145344.146708.fwd	PATRIC	CDS	145344	146708	1365	+	FIG00000417	PLF_1573_00002437	PGF_00026639		454		O-acetylhomoserine sulfhydrylase (EC 2.5.1.49) / O-succinylhomoserine sulfhydrylase (EC 2.5.1.48)
Clavibacter michiganensis subsp. insidiosus strain R1-1	33014.5	CP011043	fig|33014.5.peg.166	VO01_00740		PATRIC.33014.5.CP011043.CDS.146711.148018.fwd	PATRIC	CDS	146711	148018	1308	+	FIG01893142	PLF_1573_00002803	PGF_01251654		435		Coenzyme F420-dependent N5,N10-methylene tetrahydromethanopterin reductase and related flavin-dependent oxidoreductases
Clavibacter michiganensis subsp. insidiosus strain R1-1	33014.5	CP011043	fig|33014.5.peg.167	VO01_00745		PATRIC.33014.5.CP011043.CDS.148114.149400.fwd	PATRIC	CDS	148114	149400	1287	+	FIG00638284	PLF_1573_00002354	PGF_00004738		428		Fic domain protein, Mvan_2529 type
Clavibacter michiganensis subsp. insidiosus strain R1-1	33014.5	CP011043	fig|33014.5.peg.168	VO01_00750		PATRIC.33014.5.CP011043.CDS.149431.150195.rev	PATRIC	CDS	149431	150195	765	-	FIG00554417	PLF_1573_00001862	PGF_00058904		254		Transcriptional regulator, AcrR family
Clavibacter michiganensis subsp. insidiosus strain R1-1	33014.5	CP011043	fig|33014.5.peg.169	VO01_00755		PATRIC.33014.5.CP011043.CDS.150258.151778.fwd	PATRIC	CDS	150258	151778	1521	+	FIG00511783	PLF_1573_00001640	PGF_00031288		506		Permease of the major facilitator superfamily
Clavibacter michiganensis subsp. insidiosus strain R1-1	33014.5	CP011043	fig|33014.5.peg.170	VO01_00760		PATRIC.33014.5.CP011043.CDS.151897.152202.fwd	PATRIC	CDS	151897	152202	306	+					101		hypothetical protein
Clavibacter michiganensis subsp. insidiosus strain R1-1	33014.5	CP011043	fig|33014.5.peg.171	VO01_00765		PATRIC.33014.5.CP011043.CDS.152195.153394.fwd	PATRIC	CDS	152195	153394	1200	+	FIG00014079				399		hypothetical protein
Clavibacter michiganensis subsp. insidiosus strain R1-1	33014.5	CP011043	fig|33014.5.peg.172	VO01_00770		PATRIC.33014.5.CP011043.CDS.153472.154326.fwd	PATRIC	CDS	153472	154326	855	+	FIG00133285	PLF_1573_00002481	PGF_00041363		284		Putative hydrolase
Clavibacter michiganensis subsp. insidiosus strain R1-1	33014.5	CP011043	fig|33014.5.peg.173	VO01_00775		PATRIC.33014.5.CP011043.CDS.154319.154903.fwd	PATRIC	CDS	154319	154903	585	+	FIG00554417	PLF_1573_00002518	PGF_00058904		194		Transcriptional regulator, AcrR family
Clavibacter michiganensis subsp. insidiosus strain R1-1	33014.5	CP011043	fig|33014.5.peg.174	VO01_00780		PATRIC.33014.5.CP011043.CDS.154900.155319.fwd	PATRIC	CDS	154900	155319	420	+	FIG01350855	PLF_1573_00002968	PGF_00348534		139		FIG00511837: hypothetical protein
Clavibacter michiganensis subsp. insidiosus strain R1-1	33014.5	CP011043	fig|33014.5.peg.175	VO01_00785		PATRIC.33014.5.CP011043.CDS.155316.155711.rev	PATRIC	CDS	155316	155711	396	-	FIG00638284	PLF_1573_00002969	PGF_01251677		131		hypothetical protein
Clavibacter michiganensis subsp. insidiosus strain R1-1	33014.5	CP011043	fig|33014.5.peg.176	VO01_00790		PATRIC.33014.5.CP011043.CDS.155722.156444.rev	PATRIC	CDS	155722	156444	723	-	FIG01580996	PLF_1573_00000773	PGF_01253317		240		Transcriptional regulator, AcrR family
Clavibacter michiganensis subsp. insidiosus strain R1-1	33014.5	CP011043	fig|33014.5.peg.177	VO01_00795		PATRIC.33014.5.CP011043.CDS.156529.157656.fwd	PATRIC	CDS	156529	157656	1128	+	FIG01583289	PLF_1573_00002866	PGF_00023541		375		Myo-inositol 2-dehydrogenase (EC 1.1.1.18)
Clavibacter michiganensis subsp. insidiosus strain R1-1	33014.5	CP011043	fig|33014.5.peg.178	VO01_00800		PATRIC.33014.5.CP011043.CDS.157653.158474.fwd	PATRIC	CDS	157653	158474	822	+	FIG00512035	PLF_1573_00000068	PGF_01253304		273		FIG00512036: hypothetical protein
Clavibacter michiganensis subsp. insidiosus strain R1-1	33014.5	CP011043	fig|33014.5.peg.179	VO01_00805		PATRIC.33014.5.CP011043.CDS.158529.159851.fwd	PATRIC	CDS	158529	159851	1323	+	FIG00013626	PLF_1573_00001568	PGF_00023671		440		N-Acetyl-D-glucosamine ABC transport system, sugar-binding protein
Clavibacter michiganensis subsp. insidiosus strain R1-1	33014.5	CP011043	fig|33014.5.peg.180	VO01_00810		PATRIC.33014.5.CP011043.CDS.159903.160898.fwd	PATRIC	CDS	159903	160898	996	+	FIG00019868	PLF_1573_00001282	PGF_00019121		331		Maltose/maltodextrin ABC transporter, permease protein MalF
Clavibacter michiganensis subsp. insidiosus strain R1-1	33014.5	CP011043	fig|33014.5.peg.181	VO01_00815		PATRIC.33014.5.CP011043.CDS.160895.161776.fwd	PATRIC	CDS	160895	161776	882	+	FIG00511473	PLF_1573_00000465	PGF_00004903		293		ABC transporter, permease protein
Clavibacter michiganensis subsp. insidiosus strain R1-1	33014.5	CP011043	fig|33014.5.peg.182	VO01_00820		PATRIC.33014.5.CP011043.CDS.161872.162213.rev	PATRIC	CDS	161872	162213	342	-	FIG00511919	PLF_1573_00002651	PGF_00346456		113		FIG00511923: hypothetical protein
Clavibacter michiganensis subsp. insidiosus strain R1-1	33014.5	CP011043	fig|33014.5.peg.183			PATRIC.33014.5.CP011043.CDS.162623.164566.rev	PATRIC	CDS	162623	164566	1944	-	FIG00001548	PLF_1573_00000482	PGF_00401635		647		Beta-galactosidase (EC 3.2.1.23)
Clavibacter michiganensis subsp. insidiosus strain R1-1	33014.5	CP011043	fig|33014.5.peg.184	VO01_00835		PATRIC.33014.5.CP011043.CDS.164788.167424.rev	PATRIC	CDS	164788	167424	2637	-	FIG00511311	PLF_1573_00001455	PGF_00014647		878		Integral membrane protein
Clavibacter michiganensis subsp. insidiosus strain R1-1	33014.5	CP011043	fig|33014.5.peg.185	VO01_00840		PATRIC.33014.5.CP011043.CDS.167486.168070.fwd	PATRIC	CDS	167486	168070	585	+	FIG00628138	PLF_1573_00000780	PGF_00058904		194		Transcriptional regulator, AcrR family
Clavibacter michiganensis subsp. insidiosus strain R1-1	33014.5	CP011043	fig|33014.5.peg.186			PATRIC.33014.5.CP011043.CDS.168067.168243.rev	PATRIC	CDS	168067	168243	177	-		PLF_1573_00002739	PGF_00283692		58		Lysine exporter protein (LYSE/YGGA)
Clavibacter michiganensis subsp. insidiosus strain R1-1	33014.5	CP011043	fig|33014.5.peg.187			PATRIC.33014.5.CP011043.CDS.168338.170008.fwd	PATRIC	CDS	168338	170008	1671	+	FIG00638284				556		hypothetical protein
Clavibacter michiganensis subsp. insidiosus strain R1-1	33014.5	CP011043	fig|33014.5.peg.188	VO01_00845		PATRIC.33014.5.CP011043.CDS.170048.170905.rev	PATRIC	CDS	170048	170905	858	-	FIG00000819	PLF_1573_00001111	PGF_00418720		285		3-hydroxybutyryl-CoA dehydrogenase (EC 1.1.1.157); 3-hydroxyacyl-CoA dehydrogenase (EC 1.1.1.35)
Clavibacter michiganensis subsp. insidiosus strain R1-1	33014.5	CP011043	fig|33014.5.peg.189			PATRIC.33014.5.CP011043.CDS.171013.171945.rev	PATRIC	CDS	171013	171945	933	-	FIG00638284	PLF_1573_00004055	PGF_00368105		310		hypothetical protein
Clavibacter michiganensis subsp. insidiosus strain R1-1	33014.5	CP011043	fig|33014.5.peg.190	VO01_00855		PATRIC.33014.5.CP011043.CDS.171938.172918.rev	PATRIC	CDS	171938	172918	981	-	FIG00638284	PLF_1573_00003138	PGF_01251801		326		Various polyols ABC transporter, permease component 1
Clavibacter michiganensis subsp. insidiosus strain R1-1	33014.5	CP011043	fig|33014.5.peg.191	VO01_00860		PATRIC.33014.5.CP011043.CDS.172915.174258.rev	PATRIC	CDS	172915	174258	1344	-		PLF_1573_00004056	PGF_00005792		447		ABC transporter, substrate-binding protein
Clavibacter michiganensis subsp. insidiosus strain R1-1	33014.5	CP011043	fig|33014.5.peg.192	VO01_00865		PATRIC.33014.5.CP011043.CDS.174533.175975.fwd	PATRIC	CDS	174533	175975	1443	+	FIG00465245	PLF_1573_00004057	PGF_00418445		480		Coenzyme F420-dependent N5,N10-methylene tetrahydromethanopterin reductase and related flavin-dependent oxidoreductases
Clavibacter michiganensis subsp. insidiosus strain R1-1	33014.5	CP011043	fig|33014.5.peg.193			PATRIC.33014.5.CP011043.CDS.175977.177248.fwd	PATRIC	CDS	175977	177248	1272	+		PLF_1573_00004058	PGF_00033048		423		Acyl-CoA dehydrogenase; probable dibenzothiophene desulfurization enzyme
Clavibacter michiganensis subsp. insidiosus strain R1-1	33014.5	CP011043	fig|33014.5.peg.194	VO01_00875		PATRIC.33014.5.CP011043.CDS.177257.178489.fwd	PATRIC	CDS	177257	178489	1233	+	FIG01288640	PLF_1573_00004059	PGF_00032658		410		Acyl-CoA dehydrogenase family protein
Clavibacter michiganensis subsp. insidiosus strain R1-1	33014.5	CP011043	fig|33014.5.peg.195	VO01_00880		PATRIC.33014.5.CP011043.CDS.178531.179388.fwd	PATRIC	CDS	178531	179388	858	+		PLF_1573_00002555	PGF_00285608		285		phosphoesterase, PA-phosphatase related
Clavibacter michiganensis subsp. insidiosus strain R1-1	33014.5	CP011043	fig|33014.5.peg.196	VO01_00885		PATRIC.33014.5.CP011043.CDS.179399.179656.fwd	PATRIC	CDS	179399	179656	258	+		PLF_1573_00002970	PGF_01251679		85		hypothetical membrane protein
Clavibacter michiganensis subsp. insidiosus strain R1-1	33014.5	CP011043	fig|33014.5.peg.197	VO01_00890		PATRIC.33014.5.CP011043.CDS.179702.180124.fwd	PATRIC	CDS	179702	180124	423	+	FIG00000915	PLF_1573_00000420	PGF_00013272		140		Hypothetical protein YaeJ with similarity to translation release factor
Clavibacter michiganensis subsp. insidiosus strain R1-1	33014.5	CP011043	fig|33014.5.peg.198	VO01_00895		PATRIC.33014.5.CP011043.CDS.180152.181201.rev	PATRIC	CDS	180152	181201	1050	-	FIG00455028	PLF_1573_00000444	PGF_00040704		349		Alkanal monooxygenase alpha chain (EC 1.14.14.3)
Clavibacter michiganensis subsp. insidiosus strain R1-1	33014.5	CP011043	fig|33014.5.peg.199	VO01_00900		PATRIC.33014.5.CP011043.CDS.181329.181673.fwd	PATRIC	CDS	181329	181673	345	+	FIG00638284	PLF_1573_00002635	PGF_00291910		114		hypothetical protein
Clavibacter michiganensis subsp. insidiosus strain R1-1	33014.5	CP011043	fig|33014.5.peg.200	VO01_00905		PATRIC.33014.5.CP011043.CDS.181670.181897.rev	PATRIC	CDS	181670	181897	228	-		PLF_1573_00000853	PGF_01253334		75		hypothetical protein
Clavibacter michiganensis subsp. insidiosus strain R1-1	33014.5	CP011043	fig|33014.5.peg.201	VO01_00910		PATRIC.33014.5.CP011043.CDS.181897.182472.rev	PATRIC	CDS	181897	182472	576	-	FIG00554417	PLF_1573_00001863	PGF_00058904		191		Transcriptional regulator, AcrR family
Clavibacter michiganensis subsp. insidiosus strain R1-1	33014.5	CP011043	fig|33014.5.peg.202	VO01_00915		PATRIC.33014.5.CP011043.CDS.182485.183702.fwd	PATRIC	CDS	182485	183702	1218	+		PLF_1573_00001337	PGF_00403208		405		Bifunctional protein: zinc-containing alcohol dehydrogenase; quinone oxidoreductase ( NADPH:quinone reductase) (EC 1.1.1.-); Similar to arginate lyase
Clavibacter michiganensis subsp. insidiosus strain R1-1	33014.5	CP011043	fig|33014.5.peg.203	VO01_00920		PATRIC.33014.5.CP011043.CDS.183749.184048.fwd	PATRIC	CDS	183749	184048	300	+	FIG01304277	PLF_1573_00000062	PGF_00048383		99		Rhodanese-related sulfurtransferase
Clavibacter michiganensis subsp. insidiosus strain R1-1	33014.5	CP011043	fig|33014.5.peg.204	VO01_00925		PATRIC.33014.5.CP011043.CDS.184089.184673.fwd	PATRIC	CDS	184089	184673	585	+	FIG01461712	PLF_1573_00002229	PGF_00409990		194		putative periplasmic membrane protein
Clavibacter michiganensis subsp. insidiosus strain R1-1	33014.5	CP011043	fig|33014.5.peg.205	VO01_00930		PATRIC.33014.5.CP011043.CDS.184683.185261.rev	PATRIC	CDS	184683	185261	579	-		PLF_1573_00003611	PGF_01252070		192		hypothetical protein
Clavibacter michiganensis subsp. insidiosus strain R1-1	33014.5	CP011043	fig|33014.5.peg.206	VO01_00935		PATRIC.33014.5.CP011043.CDS.185307.185966.rev	PATRIC	CDS	185307	185966	660	-	FIG00002336	PLF_1573_00000681	PGF_00043222		219		Putative phosphatase YfbT
Clavibacter michiganensis subsp. insidiosus strain R1-1	33014.5	CP011043	fig|33014.5.peg.207	VO01_00940		PATRIC.33014.5.CP011043.CDS.186022.187236.fwd	PATRIC	CDS	186022	187236	1215	+	FIG00135273	PLF_1573_00002552	PGF_01251528		404		Zeaxanthin glucosyl transferase
Clavibacter michiganensis subsp. insidiosus strain R1-1	33014.5	CP011043	fig|33014.5.peg.208	VO01_00945		PATRIC.33014.5.CP011043.CDS.187359.187553.fwd	PATRIC	CDS	187359	187553	195	+		PLF_1573_00003074	PGF_01251750		64		hypothetical protein
Clavibacter michiganensis subsp. insidiosus strain R1-1	33014.5	CP011043	fig|33014.5.peg.209	VO01_00950		PATRIC.33014.5.CP011043.CDS.187645.188790.fwd	PATRIC	CDS	187645	188790	1146	+	FIG00511359	PLF_1573_00001732	PGF_00043836		381		Putative sarcosine oxidase (EC 1.5.3.1)
Clavibacter michiganensis subsp. insidiosus strain R1-1	33014.5	CP011043	fig|33014.5.peg.210	VO01_00955		PATRIC.33014.5.CP011043.CDS.188803.189480.rev	PATRIC	CDS	188803	189480	678	-	FIG00512316	PLF_1573_00000854	PGF_01253335		225		FIG00512324: hypothetical protein
Clavibacter michiganensis subsp. insidiosus strain R1-1	33014.5	CP011043	fig|33014.5.peg.211	VO01_00960		PATRIC.33014.5.CP011043.CDS.189614.190573.rev	PATRIC	CDS	189614	190573	960	-	FIG01506825	PLF_1573_00000470	PGF_00025508		319		Acetyl xylan esterase
Clavibacter michiganensis subsp. insidiosus strain R1-1	33014.5	CP011043	fig|33014.5.peg.212	VO01_00965		PATRIC.33014.5.CP011043.CDS.190654.191238.rev	PATRIC	CDS	190654	191238	585	-	FIG00554417	PLF_1573_00000774	PGF_00058904		194		Transcriptional regulator, AcrR family
Clavibacter michiganensis subsp. insidiosus strain R1-1	33014.5	CP011043	fig|33014.5.peg.213	VO01_00970		PATRIC.33014.5.CP011043.CDS.191249.191725.rev	PATRIC	CDS	191249	191725	477	-	FIG01121063	PLF_1573_00000526	PGF_00021636		158		Mll5128 protein
Clavibacter michiganensis subsp. insidiosus strain R1-1	33014.5	CP011043	fig|33014.5.peg.214	VO01_00975		PATRIC.33014.5.CP011043.CDS.191722.193236.rev	PATRIC	CDS	191722	193236	1515	-	FIG01130506	PLF_1573_00000594	PGF_00030610		504		Peptide ABC transporter, periplasmic peptide-binding protein
Clavibacter michiganensis subsp. insidiosus strain R1-1	33014.5	CP011043	fig|33014.5.peg.215	VO01_00980		PATRIC.33014.5.CP011043.CDS.193336.193905.rev	PATRIC	CDS	193336	193905	570	-	FIG00638284				189		hypothetical protein
Clavibacter michiganensis subsp. insidiosus strain R1-1	33014.5	CP011043	fig|33014.5.peg.216	VO01_00985		PATRIC.33014.5.CP011043.CDS.194082.194549.rev	PATRIC	CDS	194082	194549	468	-	FIG00017106	PLF_1573_00002880	PGF_00033154		155		PhnB protein; putative DNA binding 3-demethylubiquinone-9 3-methyltransferase domain protein
Clavibacter michiganensis subsp. insidiosus strain R1-1	33014.5	CP011043	fig|33014.5.peg.217	VO01_00990		PATRIC.33014.5.CP011043.CDS.194674.195660.fwd	PATRIC	CDS	194674	195660	987	+	FIG00743946	PLF_1573_00002930	PGF_00059195		328		Transcriptional regulator, DeoR family
Clavibacter michiganensis subsp. insidiosus strain R1-1	33014.5	CP011043	fig|33014.5.peg.218	VO01_00995		PATRIC.33014.5.CP011043.CDS.195793.196026.rev	PATRIC	CDS	195793	196026	234	-					77		hypothetical protein
Clavibacter michiganensis subsp. insidiosus strain R1-1	33014.5	CP011043	fig|33014.5.peg.219			PATRIC.33014.5.CP011043.CDS.196043.196642.rev	PATRIC	CDS	196043	196642	600	-	FIG00638284	PLF_1573_00002557	PGF_01251532		199		hypothetical protein
Clavibacter michiganensis subsp. insidiosus strain R1-1	33014.5	CP011043	fig|33014.5.peg.220	VO01_01005		PATRIC.33014.5.CP011043.CDS.197033.199021.rev	PATRIC	CDS	197033	199021	1989	-	FIG00638284	PLF_1573_00001038	PGF_00409182		662		putative membrane protein
Clavibacter michiganensis subsp. insidiosus strain R1-1	33014.5	CP011043	fig|33014.5.peg.221	VO01_01010		PATRIC.33014.5.CP011043.CDS.199244.199471.rev	PATRIC	CDS	199244	199471	228	-		PLF_1573_00003047	PGF_01251734		75		hypothetical protein
Clavibacter michiganensis subsp. insidiosus strain R1-1	33014.5	CP011043	fig|33014.5.peg.222	VO01_01015		PATRIC.33014.5.CP011043.CDS.199612.201003.rev	PATRIC	CDS	199612	201003	1392	-	FIG00511384	PLF_1573_00002799	PGF_00423847		463		Drug resistance transporter Bcr/CflA subfamily; possible bicyclomycin resistance protein
Clavibacter michiganensis subsp. insidiosus strain R1-1	33014.5	CP011043	fig|33014.5.peg.223	VO01_01020		PATRIC.33014.5.CP011043.CDS.201025.201852.fwd	PATRIC	CDS	201025	201852	828	+	FIG00975245	PLF_1573_00002504	PGF_00051773		275		Short-chain dehydrogenase/reductase SDR precursor
Clavibacter michiganensis subsp. insidiosus strain R1-1	33014.5	CP011043	fig|33014.5.peg.224	VO01_01025		PATRIC.33014.5.CP011043.CDS.201877.202410.fwd	PATRIC	CDS	201877	202410	534	+		PLF_1573_00004348	PGF_01252590		177		hypothetical protein
Clavibacter michiganensis subsp. insidiosus strain R1-1	33014.5	CP011043	fig|33014.5.peg.225	VO01_01030		PATRIC.33014.5.CP011043.CDS.202508.203467.fwd	PATRIC	CDS	202508	203467	960	+	FIG01306568	PLF_1573_00000001	PGF_00022162		319		Mobile element protein
Clavibacter michiganensis subsp. insidiosus strain R1-1	33014.5	CP011043	fig|33014.5.peg.226	VO01_01035		PATRIC.33014.5.CP011043.CDS.203481.203924.rev	PATRIC	CDS	203481	203924	444	-	FIG00638284	PLF_1573_00001990	PGF_00197360		147		hypothetical protein
Clavibacter michiganensis subsp. insidiosus strain R1-1	33014.5	CP011043	fig|33014.5.peg.227	VO01_01040		PATRIC.33014.5.CP011043.CDS.203933.204193.rev	PATRIC	CDS	203933	204193	261	-	FIG00638284	PLF_1573_00000856	PGF_01253336		86		hypothetical protein
Clavibacter michiganensis subsp. insidiosus strain R1-1	33014.5	CP011043	fig|33014.5.peg.228	VO01_01045		PATRIC.33014.5.CP011043.CDS.204262.204480.rev	PATRIC	CDS	204262	204480	219	-		PLF_1573_00003615	PGF_00354816		72		hypothetical protein
Clavibacter michiganensis subsp. insidiosus strain R1-1	33014.5	CP011043	fig|33014.5.peg.229	VO01_01050		PATRIC.33014.5.CP011043.CDS.204531.205157.rev	PATRIC	CDS	204531	205157	627	-	FIG00000328	PLF_1573_00000523	PGF_00020963		208		Methylated-DNA--protein-cysteine methyltransferase (EC 2.1.1.63)
Clavibacter michiganensis subsp. insidiosus strain R1-1	33014.5	CP011043	fig|33014.5.peg.230	VO01_01055		PATRIC.33014.5.CP011043.CDS.205154.206800.rev	PATRIC	CDS	205154	206800	1647	-	FIG00000328	PLF_1573_00002865	PGF_01251660		548		Methylated-DNA--protein-cysteine methyltransferase (EC 2.1.1.63)
Clavibacter michiganensis subsp. insidiosus strain R1-1	33014.5	CP011043	fig|33014.5.peg.231	VO01_01065		PATRIC.33014.5.CP011043.CDS.207033.208292.fwd	PATRIC	CDS	207033	208292	1260	+	FIG00512489	PLF_1573_00001442	PGF_01251303		419		Ice-structuring glycoprotein precursor (ISGP) (Antifreeze glycopeptide polyprotein) (AFGP polyprotein) [Contains: AFGP7 (AFGP 7); AFGP8 (AFGP 8); AFGP8-like] (Fragment)
Clavibacter michiganensis subsp. insidiosus strain R1-1	33014.5	CP011043	fig|33014.5.peg.232	VO01_01070		PATRIC.33014.5.CP011043.CDS.208470.209684.fwd	PATRIC	CDS	208470	209684	1215	+	FIG01307571	PLF_1573_00001719	PGF_00042604		404		Putative oxidoreductase
Clavibacter michiganensis subsp. insidiosus strain R1-1	33014.5	CP011043	fig|33014.5.peg.233	VO01_01075		PATRIC.33014.5.CP011043.CDS.209735.210421.fwd	PATRIC	CDS	209735	210421	687	+	FIG00761799	PLF_1573_00002710	PGF_00407599		228		putative integral membrane protein
Clavibacter michiganensis subsp. insidiosus strain R1-1	33014.5	CP011043	fig|33014.5.peg.234	VO01_01080		PATRIC.33014.5.CP011043.CDS.210601.211350.fwd	PATRIC	CDS	210601	211350	750	+	FIG00511178	PLF_1573_00001203	PGF_00419434		249		Conserved membrane protein in copper uptake, YcnI
Clavibacter michiganensis subsp. insidiosus strain R1-1	33014.5	CP011043	fig|33014.5.peg.235	VO01_01085		PATRIC.33014.5.CP011043.CDS.211347.212834.fwd	PATRIC	CDS	211347	212834	1488	+	FIG00012390	PLF_1573_00000829	PGF_00064760		495		Uncharacterized iron-regulated membrane protein; Iron-uptake factor PiuB
Clavibacter michiganensis subsp. insidiosus strain R1-1	33014.5	CP011043	fig|33014.5.peg.236	VO01_01090		PATRIC.33014.5.CP011043.CDS.212862.213875.rev	PATRIC	CDS	212862	213875	1014	-	FIG01701516	PLF_1573_00000272	PGF_00016468		337		LacI-family transcriptional regulatory protein
Clavibacter michiganensis subsp. insidiosus strain R1-1	33014.5	CP011043	fig|33014.5.peg.237	VO01_01095		PATRIC.33014.5.CP011043.CDS.213938.214660.rev	PATRIC	CDS	213938	214660	723	-	FIG00511258	PLF_1573_00001456	PGF_01251304		240		Integral membrane protein
Clavibacter michiganensis subsp. insidiosus strain R1-1	33014.5	CP011043	fig|33014.5.peg.238	VO01_01100		PATRIC.33014.5.CP011043.CDS.214710.215909.rev	PATRIC	CDS	214710	215909	1200	-	FIG00512153	PLF_1573_00002189	PGF_00400637		399		lipopolysaccharide biosynthesis protein, putative
Clavibacter michiganensis subsp. insidiosus strain R1-1	33014.5	CP011043	fig|33014.5.peg.239	VO01_01105		PATRIC.33014.5.CP011043.CDS.216052.216663.rev	PATRIC	CDS	216052	216663	612	-	FIG00945360	PLF_1573_00004306	PGF_00170042		203		hypothetical protein; putative signal peptide
Clavibacter michiganensis subsp. insidiosus strain R1-1	33014.5	CP011043	fig|33014.5.peg.240	VO01_01110		PATRIC.33014.5.CP011043.CDS.216722.216973.rev	PATRIC	CDS	216722	216973	252	-	FIG00638284	PLF_1573_00002558	PGF_00101797		83		hypothetical protein
Clavibacter michiganensis subsp. insidiosus strain R1-1	33014.5	CP011043	fig|33014.5.peg.241	VO01_01115		PATRIC.33014.5.CP011043.CDS.217162.217686.fwd	PATRIC	CDS	217162	217686	525	+	FIG00512167	PLF_1573_00000223	PGF_00419674		174		CrcB protein
Clavibacter michiganensis subsp. insidiosus strain R1-1	33014.5	CP011043	fig|33014.5.peg.242	VO01_01120		PATRIC.33014.5.CP011043.CDS.217683.218063.fwd	PATRIC	CDS	217683	218063	381	+	FIG00511695	PLF_1573_00000225	PGF_00419674		126		CrcB protein
Clavibacter michiganensis subsp. insidiosus strain R1-1	33014.5	CP011043	fig|33014.5.peg.243	VO01_01125		PATRIC.33014.5.CP011043.CDS.218063.218539.fwd	PATRIC	CDS	218063	218539	477	+	FIG01272034	PLF_1573_00002897	PGF_00039982		158		Putative acetyltransferase
Clavibacter michiganensis subsp. insidiosus strain R1-1	33014.5	CP011043	fig|33014.5.peg.244	VO01_01130		PATRIC.33014.5.CP011043.CDS.218549.219142.fwd	PATRIC	CDS	218549	219142	594	+	FIG00000367	PLF_1573_00000382	PGF_00013244		197		ADP-ribose pyrophosphatase (EC 3.6.1.13)
Clavibacter michiganensis subsp. insidiosus strain R1-1	33014.5	CP011043	fig|33014.5.peg.245	VO01_01135		PATRIC.33014.5.CP011043.CDS.219283.220242.fwd	PATRIC	CDS	219283	220242	960	+	FIG00031250		PGF_00420768		319		D-3-phosphoglycerate dehydrogenase (EC 1.1.1.95)
Clavibacter michiganensis subsp. insidiosus strain R1-1	33014.5	CP011043	fig|33014.5.peg.246			PATRIC.33014.5.CP011043.CDS.220265.220915.rev	PATRIC	CDS	220265	220915	651	-	FIG00000350	PLF_1573_00002385	PGF_00420798		216		D-alanine--D-alanine ligase (EC 6.3.2.4)
Clavibacter michiganensis subsp. insidiosus strain R1-1	33014.5	CP011043	fig|33014.5.peg.247	VO01_01145		PATRIC.33014.5.CP011043.CDS.220968.221522.rev	PATRIC	CDS	220968	221522	555	-	FIG00000048	PLF_1573_00002363	PGF_00403189		184		Bifunctional deaminase-reductase domain protein
Clavibacter michiganensis subsp. insidiosus strain R1-1	33014.5	CP011043	fig|33014.5.peg.248	VO01_01150		PATRIC.33014.5.CP011043.CDS.221752.222990.fwd	PATRIC	CDS	221752	222990	1239	+	FIG00013626	PLF_1573_00003049	PGF_00136166		412		N-Acetyl-D-glucosamine ABC transport system, sugar-binding protein
Clavibacter michiganensis subsp. insidiosus strain R1-1	33014.5	CP011043	fig|33014.5.peg.249	VO01_01155		PATRIC.33014.5.CP011043.CDS.222990.223979.fwd	PATRIC	CDS	222990	223979	990	+	FIG00089781	PLF_1573_00000627	PGF_00035104		329		Possible alpha-xyloside ABC transporter, permease component
Clavibacter michiganensis subsp. insidiosus strain R1-1	33014.5	CP011043	fig|33014.5.peg.250	VO01_01160		PATRIC.33014.5.CP011043.CDS.223972.224853.fwd	PATRIC	CDS	223972	224853	882	+	FIG00149662	PLF_1573_00000755	PGF_00054655		293		Sugar ABC transporter, permease protein
Clavibacter michiganensis subsp. insidiosus strain R1-1	33014.5	CP011043	fig|33014.5.peg.251	VO01_01165		PATRIC.33014.5.CP011043.CDS.224936.225706.fwd	PATRIC	CDS	224936	225706	771	+	FIG00511790	PLF_1573_00001912	PGF_00061803		256		Trehalose utilization protein
Clavibacter michiganensis subsp. insidiosus strain R1-1	33014.5	CP011043	fig|33014.5.peg.252	VO01_01170		PATRIC.33014.5.CP011043.CDS.225703.226914.fwd	PATRIC	CDS	225703	226914	1212	+	FIG01583289	PLF_1573_00000541	PGF_00023541		403		Myo-inositol 2-dehydrogenase (EC 1.1.1.18)
Clavibacter michiganensis subsp. insidiosus strain R1-1	33014.5	CP011043	fig|33014.5.peg.253	VO01_01175		PATRIC.33014.5.CP011043.CDS.226935.228233.fwd	PATRIC	CDS	226935	228233	1299	+	FIG00092279	PLF_1573_00000837	PGF_00067111		432		Xylose-responsive transcription regulator, ROK family
Clavibacter michiganensis subsp. insidiosus strain R1-1	33014.5	CP011043	fig|33014.5.peg.254	VO01_01180		PATRIC.33014.5.CP011043.CDS.228230.228886.fwd	PATRIC	CDS	228230	228886	657	+	FIG00112098	PLF_1573_00000682	PGF_00043224		218		Putative phosphatase YieH
Clavibacter michiganensis subsp. insidiosus strain R1-1	33014.5	CP011043	fig|33014.5.peg.255	VO01_01185		PATRIC.33014.5.CP011043.CDS.228921.229922.rev	PATRIC	CDS	228921	229922	1002	-	FIG00511873	PLF_1573_00000069	PGF_01253305		333		FIG00511874: hypothetical protein
Clavibacter michiganensis subsp. insidiosus strain R1-1	33014.5	CP011043	fig|33014.5.peg.256	VO01_01190		PATRIC.33014.5.CP011043.CDS.229979.230683.fwd	PATRIC	CDS	229979	230683	705	+	FIG00132814	PLF_1573_00000598	PGF_00030976		234		Periplasmic chorismate mutase I precursor (EC 5.4.99.5)
Clavibacter michiganensis subsp. insidiosus strain R1-1	33014.5	CP011043	fig|33014.5.peg.257			PATRIC.33014.5.CP011043.CDS.230865.230993.rev	PATRIC	CDS	230865	230993	129	-		PLF_1573_00002467	PGF_00038553		42		Protein of unknown function UPF0060
Clavibacter michiganensis subsp. insidiosus strain R1-1	33014.5	CP011043	fig|33014.5.peg.258	VO01_01200		PATRIC.33014.5.CP011043.CDS.231054.231545.rev	PATRIC	CDS	231054	231545	492	-	FIG00511988	PLF_1573_00002145	PGF_01251441		163		FIG00511989: hypothetical protein
Clavibacter michiganensis subsp. insidiosus strain R1-1	33014.5	CP011043	fig|33014.5.peg.259	VO01_01210		PATRIC.33014.5.CP011043.CDS.231782.232231.rev	PATRIC	CDS	231782	232231	450	-	FIG00638284	PLF_1573_00002144	PGF_00151428		149		FIG00389577: hypothetical protein
Clavibacter michiganensis subsp. insidiosus strain R1-1	33014.5	CP011043	fig|33014.5.peg.260	VO01_01215		PATRIC.33014.5.CP011043.CDS.232266.233075.rev	PATRIC	CDS	232266	233075	810	-	FIG01657918	PLF_1573_00000857	PGF_00251055		269		FIG00512199: hypothetical protein
Clavibacter michiganensis subsp. insidiosus strain R1-1	33014.5	CP011043	fig|33014.5.peg.261	VO01_01220		PATRIC.33014.5.CP011043.CDS.233072.233743.rev	PATRIC	CDS	233072	233743	672	-	FIG01328566	PLF_1573_00002482	PGF_00041827		223		Putative large secreted protein
Clavibacter michiganensis subsp. insidiosus strain R1-1	33014.5	CP011043	fig|33014.5.peg.262			PATRIC.33014.5.CP011043.CDS.233956.234984.fwd	PATRIC	CDS	233956	234984	1029	+		PLF_1573_00000019	PGF_00188761		342		hypothetical protein
Clavibacter michiganensis subsp. insidiosus strain R1-1	33014.5	CP011043	fig|33014.5.peg.263	VO01_01230		PATRIC.33014.5.CP011043.CDS.234994.235599.fwd	PATRIC	CDS	234994	235599	606	+	FIG00000089	PLF_1573_00001133	PGF_00035609		201		Adenylate kinase (EC 2.7.4.3)
Clavibacter michiganensis subsp. insidiosus strain R1-1	33014.5	CP011043	fig|33014.5.peg.264	VO01_01235		PATRIC.33014.5.CP011043.CDS.235566.236033.rev	PATRIC	CDS	235566	236033	468	-	FIG00511872	PLF_1573_00000037	PGF_01252111		155		FIG00511873: hypothetical protein
Clavibacter michiganensis subsp. insidiosus strain R1-1	33014.5	CP011043	fig|33014.5.peg.265	VO01_01240		PATRIC.33014.5.CP011043.CDS.236051.237046.rev	PATRIC	CDS	236051	237046	996	-	FIG00511434	PLF_1573_00001291	PGF_00019773		331		Membrane protein
Clavibacter michiganensis subsp. insidiosus strain R1-1	33014.5	CP011043	fig|33014.5.peg.266	VO01_01245		PATRIC.33014.5.CP011043.CDS.237080.237706.fwd	PATRIC	CDS	237080	237706	627	+	FIG00554417	PLF_1573_00000064	PGF_00058904		208		Transcriptional regulator, AcrR family
Clavibacter michiganensis subsp. insidiosus strain R1-1	33014.5	CP011043	fig|33014.5.peg.267			PATRIC.33014.5.CP011043.CDS.237762.238871.rev	PATRIC	CDS	237762	238871	1110	-	FIG00638284				369		Triacylglycerol lipase precursor (EC 3.1.1.3)
Clavibacter michiganensis subsp. insidiosus strain R1-1	33014.5	CP011043	fig|33014.5.peg.268	VO01_01255		PATRIC.33014.5.CP011043.CDS.239072.239704.rev	PATRIC	CDS	239072	239704	633	-			PGF_00058904		210		Transcriptional regulator, AcrR family
Clavibacter michiganensis subsp. insidiosus strain R1-1	33014.5	CP011043	fig|33014.5.peg.269	VO01_01260		PATRIC.33014.5.CP011043.CDS.239789.240199.fwd	PATRIC	CDS	239789	240199	411	+			PGF_03158093		136		hypothetical protein
Clavibacter michiganensis subsp. insidiosus strain R1-1	33014.5	CP011043	fig|33014.5.peg.270	VO01_01265		PATRIC.33014.5.CP011043.CDS.240287.240979.rev	PATRIC	CDS	240287	240979	693	-	FIG00512185	PLF_1573_00002234	PGF_00410483		230		putative secreted protein
Clavibacter michiganensis subsp. insidiosus strain R1-1	33014.5	CP011043	fig|33014.5.peg.271			PATRIC.33014.5.CP011043.CDS.241193.249421.rev	PATRIC	CDS	241193	249421	8229	-	FIG00638284	PLF_1573_00000894	PGF_01253360		2742		putative secreted pectinesterase
Clavibacter michiganensis subsp. insidiosus strain R1-1	33014.5	CP011043	fig|33014.5.peg.272	VO01_01280		PATRIC.33014.5.CP011043.CDS.249712.250218.fwd	PATRIC	CDS	249712	250218	507	+	FIG00952839	PLF_1573_00001750	PGF_00046477		168		RNA polymerase sigma-70 factor, ECF subfamily
Clavibacter michiganensis subsp. insidiosus strain R1-1	33014.5	CP011043	fig|33014.5.peg.273	VO01_01285		PATRIC.33014.5.CP011043.CDS.250215.251012.fwd	PATRIC	CDS	250215	251012	798	+	FIG00662487	PLF_1573_00000104	PGF_00408946		265		putative membrane protein
Clavibacter michiganensis subsp. insidiosus strain R1-1	33014.5	CP011043	fig|33014.5.peg.274	VO01_01290		PATRIC.33014.5.CP011043.CDS.251056.251631.fwd	PATRIC	CDS	251056	251631	576	+		PLF_1573_00003214	PGF_01251849		191		hypothetical protein
Clavibacter michiganensis subsp. insidiosus strain R1-1	33014.5	CP011043	fig|33014.5.peg.275			PATRIC.33014.5.CP011043.CDS.251747.252181.fwd	PATRIC	CDS	251747	252181	435	+	FIG00638284	PLF_1573_00002758	PGF_01251640		144		hypothetical protein
Clavibacter michiganensis subsp. insidiosus strain R1-1	33014.5	CP011043	fig|33014.5.peg.276	VO01_01300		PATRIC.33014.5.CP011043.CDS.252284.253657.fwd	PATRIC	CDS	252284	253657	1374	+	FIG01231596	PLF_1573_00000294	PGF_00018498		457		Macrolide-efflux protein
Clavibacter michiganensis subsp. insidiosus strain R1-1	33014.5	CP011043	fig|33014.5.peg.277	VO01_01305		PATRIC.33014.5.CP011043.CDS.253871.254761.rev	PATRIC	CDS	253871	254761	891	-	FIG00638284				296		hypothetical protein
Clavibacter michiganensis subsp. insidiosus strain R1-1	33014.5	CP011043	fig|33014.5.peg.278			PATRIC.33014.5.CP011043.CDS.255112.255309.fwd	PATRIC	CDS	255112	255309	198	+					65		hypothetical protein
Clavibacter michiganensis subsp. insidiosus strain R1-1	33014.5	CP011043	fig|33014.5.peg.279	VO01_01310		PATRIC.33014.5.CP011043.CDS.255306.255806.rev	PATRIC	CDS	255306	255806	501	-	FIG00512484	PLF_1573_00000070	PGF_00304632		166		FIG00512486: hypothetical protein
Clavibacter michiganensis subsp. insidiosus strain R1-1	33014.5	CP011043	fig|33014.5.peg.280	VO01_01315		PATRIC.33014.5.CP011043.CDS.255835.256845.rev	PATRIC	CDS	255835	256845	1011	-	FIG00511767	PLF_1573_00001756	PGF_01251325		336		Regulatory protein, LacI
Clavibacter michiganensis subsp. insidiosus strain R1-1	33014.5	CP011043	fig|33014.5.peg.281			PATRIC.33014.5.CP011043.CDS.256887.257072.fwd	PATRIC	CDS	256887	257072	186	+			PGF_00251055		61		hypothetical protein
Clavibacter michiganensis subsp. insidiosus strain R1-1	33014.5	CP011043	fig|33014.5.peg.282	VO01_01320		PATRIC.33014.5.CP011043.CDS.257069.258361.fwd	PATRIC	CDS	257069	258361	1293	+	FIG00002265	PLF_1573_00001283	PGF_00019153		430		Maltose/maltodextrin ABC transporter, substrate binding periplasmic protein MalE
Clavibacter michiganensis subsp. insidiosus strain R1-1	33014.5	CP011043	fig|33014.5.peg.283	VO01_01325		PATRIC.33014.5.CP011043.CDS.258459.259421.fwd	PATRIC	CDS	258459	259421	963	+	FIG01306568	PLF_1573_00000001	PGF_00022162		320		Mobile element protein
Clavibacter michiganensis subsp. insidiosus strain R1-1	33014.5	CP011043	fig|33014.5.peg.284	VO01_01330		PATRIC.33014.5.CP011043.CDS.259446.260471.fwd	PATRIC	CDS	259446	260471	1026	+		PLF_1573_00002512	PGF_01251526		341		Sugar ABC transporter, permease protein
Clavibacter michiganensis subsp. insidiosus strain R1-1	33014.5	CP011043	fig|33014.5.peg.285	VO01_01335		PATRIC.33014.5.CP011043.CDS.260468.261373.fwd	PATRIC	CDS	260468	261373	906	+	FIG00945745	PLF_1573_00000205	PGF_00005123		301		ABC transporter, permease protein
Clavibacter michiganensis subsp. insidiosus strain R1-1	33014.5	CP011043	fig|33014.5.peg.286	VO01_01340		PATRIC.33014.5.CP011043.CDS.261370.263730.fwd	PATRIC	CDS	261370	263730	2361	+	FIG00001469	PLF_1573_00000252	PGF_00402764		786		Beta-xylosidase
Clavibacter michiganensis subsp. insidiosus strain R1-1	33014.5	CP011043	fig|33014.5.peg.287			PATRIC.33014.5.CP011043.CDS.263736.263906.fwd	PATRIC	CDS	263736	263906	171	+					56		hypothetical protein
Clavibacter michiganensis subsp. insidiosus strain R1-1	33014.5	CP011043	fig|33014.5.peg.288	VO01_01345		PATRIC.33014.5.CP011043.CDS.263962.264699.fwd	PATRIC	CDS	263962	264699	738	+					245		hypothetical protein
Clavibacter michiganensis subsp. insidiosus strain R1-1	33014.5	CP011043	fig|33014.5.peg.289	VO01_01350		PATRIC.33014.5.CP011043.CDS.264772.265629.rev	PATRIC	CDS	264772	265629	858	-	FIG01326599	PLF_1573_00000662	PGF_00039315		285		Putative DNA-binding protein
Clavibacter michiganensis subsp. insidiosus strain R1-1	33014.5	CP011043	fig|33014.5.peg.290	VO01_01355		PATRIC.33014.5.CP011043.CDS.265731.266411.fwd	PATRIC	CDS	265731	266411	681	+	FIG00546160	PLF_1573_00001808	PGF_00051650		226		Short-chain dehydrogenase
Clavibacter michiganensis subsp. insidiosus strain R1-1	33014.5	CP011043	fig|33014.5.peg.291	VO01_01360		PATRIC.33014.5.CP011043.CDS.266441.266983.fwd	PATRIC	CDS	266441	266983	543	+	FIG01201435	PLF_1573_00002475	PGF_00039887		180		Putative acetyltransferase
Clavibacter michiganensis subsp. insidiosus strain R1-1	33014.5	CP011043	fig|33014.5.peg.292	VO01_01365		PATRIC.33014.5.CP011043.CDS.266980.267378.fwd	PATRIC	CDS	266980	267378	399	+	FIG00511742	PLF_1573_00000858	PGF_00213111		132		FIG00511743: hypothetical protein
Clavibacter michiganensis subsp. insidiosus strain R1-1	33014.5	CP011043	fig|33014.5.peg.293	VO01_01370		PATRIC.33014.5.CP011043.CDS.267425.267991.fwd	PATRIC	CDS	267425	267991	567	+	FIG00626602	PLF_1573_00002476	PGF_01251520		188		Putative acetyltransferase
Clavibacter michiganensis subsp. insidiosus strain R1-1	33014.5	CP011043	fig|33014.5.peg.294	VO01_01380		PATRIC.33014.5.CP011043.CDS.268354.269253.fwd	PATRIC	CDS	268354	269253	900	+	FIG00000681	PLF_1573_00000213	PGF_00402302		299		Beta-lactamase class C and other penicillin binding proteins
Clavibacter michiganensis subsp. insidiosus strain R1-1	33014.5	CP011043	fig|33014.5.peg.295	VO01_01385		PATRIC.33014.5.CP011043.CDS.269296.269715.rev	PATRIC	CDS	269296	269715	420	-	FIG01304277	PLF_1573_00002492	PGF_00048374		139		Rhodanese-related sulfurtransferase
Clavibacter michiganensis subsp. insidiosus strain R1-1	33014.5	CP011043	fig|33014.5.peg.296	VO01_01395		PATRIC.33014.5.CP011043.CDS.270226.270636.rev	PATRIC	CDS	270226	270636	411	-	FIG00638284	PLF_1573_00001991	PGF_00130747		136		hypothetical protein
Clavibacter michiganensis subsp. insidiosus strain R1-1	33014.5	CP011043	fig|33014.5.peg.297	VO01_01405		PATRIC.33014.5.CP011043.CDS.271216.272757.fwd	PATRIC	CDS	271216	272757	1542	+	FIG00007157	PLF_1573_00001190	PGF_00046559		513		Alpha-N-arabinofuranosidase (EC 3.2.1.55)
Clavibacter michiganensis subsp. insidiosus strain R1-1	33014.5	CP011043	fig|33014.5.peg.298			PATRIC.33014.5.CP011043.CDS.272939.273079.rev	PATRIC	CDS	272939	273079	141	-					46		hypothetical protein
Clavibacter michiganensis subsp. insidiosus strain R1-1	33014.5	CP011043	fig|33014.5.peg.299			PATRIC.33014.5.CP011043.CDS.273116.274075.fwd	PATRIC	CDS	273116	274075	960	+	FIG00847635		PGF_00422243		319		DNA-cytosine methyltransferase (EC 2.1.1.37)
Clavibacter michiganensis subsp. insidiosus strain R1-1	33014.5	CP011043	fig|33014.5.peg.300			PATRIC.33014.5.CP011043.CDS.274836.274952.fwd	PATRIC	CDS	274836	274952	117	+			PGF_00159206		38		hypothetical protein
Clavibacter michiganensis subsp. insidiosus strain R1-1	33014.5	CP011043	fig|33014.5.peg.301	VO01_01410		PATRIC.33014.5.CP011043.CDS.274936.275151.fwd	PATRIC	CDS	274936	275151	216	+					71		hypothetical protein
Clavibacter michiganensis subsp. insidiosus strain R1-1	33014.5	CP011043	fig|33014.5.peg.302	VO01_01415		PATRIC.33014.5.CP011043.CDS.275333.276406.fwd	PATRIC	CDS	275333	276406	1074	+	FIG00017190	PLF_1573_00000678	PGF_00042159		357		Putative metal chaperone, involved in Zn homeostasis, GTPase of COG0523 family
Clavibacter michiganensis subsp. insidiosus strain R1-1	33014.5	CP011043	fig|33014.5.peg.303	VO01_01420		PATRIC.33014.5.CP011043.CDS.276497.276721.rev	PATRIC	CDS	276497	276721	225	-		PLF_1573_00003215	PGF_01251850		74		hypothetical protein
Clavibacter michiganensis subsp. insidiosus strain R1-1	33014.5	CP011043	fig|33014.5.peg.304	VO01_01425		PATRIC.33014.5.CP011043.CDS.276936.277940.fwd	PATRIC	CDS	276936	277940	1005	+	FIG00018396	PLF_1573_00001848	PGF_00056792		334		Thioredoxin reductase (EC 1.8.1.9)
Clavibacter michiganensis subsp. insidiosus strain R1-1	33014.5	CP011043	fig|33014.5.peg.305			PATRIC.33014.5.CP011043.CDS.278014.280197.fwd	PATRIC	CDS	278014	280197	2184	+	FIG00025216	PLF_1573_00000490	PGF_00418155		727		ClpB protein
Clavibacter michiganensis subsp. insidiosus strain R1-1	33014.5	CP011043	fig|33014.5.peg.306	VO01_01435		PATRIC.33014.5.CP011043.CDS.280264.282447.rev	PATRIC	CDS	280264	282447	2184	-	FIG00002020	PLF_1573_00001509	PGF_00047494		727		Alpha-galactosidase (EC 3.2.1.22)
Clavibacter michiganensis subsp. insidiosus strain R1-1	33014.5	CP011043	fig|33014.5.peg.307	VO01_01440		PATRIC.33014.5.CP011043.CDS.282532.282900.rev	PATRIC	CDS	282532	282900	369	-	FIG00638284	PLF_1573_00002064	PGF_01251395		122		hypothetical protein
Clavibacter michiganensis subsp. insidiosus strain R1-1	33014.5	CP011043	fig|33014.5.peg.308	VO01_01445		PATRIC.33014.5.CP011043.CDS.282999.284003.fwd	PATRIC	CDS	282999	284003	1005	+	FIG01121856	PLF_1573_00000258	PGF_00016122		334		L-glyceraldehyde 3-phosphate reductase
Clavibacter michiganensis subsp. insidiosus strain R1-1	33014.5	CP011043	fig|33014.5.peg.309	VO01_01450		PATRIC.33014.5.CP011043.CDS.284011.285246.fwd	PATRIC	CDS	284011	285246	1236	+	FIG00672180	PLF_1573_00001701	PGF_00040647		411		Putative dipeptidase
Clavibacter michiganensis subsp. insidiosus strain R1-1	33014.5	CP011043	fig|33014.5.peg.310	VO01_01460		PATRIC.33014.5.CP011043.CDS.286034.287776.rev	PATRIC	CDS	286034	287776	1743	-	FIG01956052	PLF_1573_00002320	PGF_00003367		580		ABC transporter, ATP-binding protein
Clavibacter michiganensis subsp. insidiosus strain R1-1	33014.5	CP011043	fig|33014.5.peg.311	VO01_01465		PATRIC.33014.5.CP011043.CDS.287776.289584.rev	PATRIC	CDS	287776	289584	1809	-	FIG00638284	PLF_1573_00002322	PGF_00003802		602		ABC transporter, ATP-binding/permease protein
Clavibacter michiganensis subsp. insidiosus strain R1-1	33014.5	CP011043	fig|33014.5.peg.312	VO01_01470		PATRIC.33014.5.CP011043.CDS.289581.290339.rev	PATRIC	CDS	289581	290339	759	-	FIG01124012	PLF_1573_00002551	PGF_00067308		252		Yersiniabactin synthetase, thiazolinyl reductase component Irp3
Clavibacter michiganensis subsp. insidiosus strain R1-1	33014.5	CP011043	fig|33014.5.peg.313	VO01_01475		PATRIC.33014.5.CP011043.CDS.290336.291136.rev	PATRIC	CDS	290336	291136	801	-	FIG01327918	PLF_1573_00002918	PGF_00056609		266		Thioesterase in siderophore biosynthesis gene cluster
Clavibacter michiganensis subsp. insidiosus strain R1-1	33014.5	CP011043	fig|33014.5.peg.314	VO01_01480		PATRIC.33014.5.CP011043.CDS.291234.293171.rev	PATRIC	CDS	291234	293171	1938	-	FIG01307123	PLF_1573_00002550	PGF_00067308		645		Yersiniabactin synthetase, thiazolinyl reductase component Irp3
Clavibacter michiganensis subsp. insidiosus strain R1-1	33014.5	CP011043	fig|33014.5.peg.315	VO01_01485		PATRIC.33014.5.CP011043.CDS.293168.294313.rev	PATRIC	CDS	293168	294313	1146	-	FIG01219930	PLF_1573_00003696	PGF_00043449		381		Putative reductoisomerase in siderophore biosynthesis gene cluster
Clavibacter michiganensis subsp. insidiosus strain R1-1	33014.5	CP011043	fig|33014.5.peg.316	VO01_01490		PATRIC.33014.5.CP011043.CDS.294310.299871.rev	PATRIC	CDS	294310	299871	5562	-		PLF_1573_00002913	PGF_00051957		1853		Siderophore biosynthesis non-ribosomal peptide synthetase modules
Clavibacter michiganensis subsp. insidiosus strain R1-1	33014.5	CP011043	fig|33014.5.peg.317	VO01_01495		PATRIC.33014.5.CP011043.CDS.299868.306665.rev	PATRIC	CDS	299868	306665	6798	-	FIG00015426	PLF_1573_00003164	PGF_00400379		2265		iron aquisition yersiniabactin synthesis enzyme (Irp2)
Clavibacter michiganensis subsp. insidiosus strain R1-1	33014.5	CP011043	fig|33014.5.peg.318	VO01_01500		PATRIC.33014.5.CP011043.CDS.306766.308475.fwd	PATRIC	CDS	306766	308475	1710	+	FIG00018699	PLF_1573_00002776	PGF_00026345		569		2,3-dihydroxybenzoate-AMP ligase (EC 2.7.7.58) of siderophore biosynthesis
Clavibacter michiganensis subsp. insidiosus strain R1-1	33014.5	CP011043	fig|33014.5.peg.319	VO01_01505		PATRIC.33014.5.CP011043.CDS.308468.309166.fwd	PATRIC	CDS	308468	309166	699	+	FIG01423079	PLF_1573_00002297	PGF_00422449		232		4'-phosphopantetheinyl transferase entD (EC 2.7.8.-)
Clavibacter michiganensis subsp. insidiosus strain R1-1	33014.5	CP011043	fig|33014.5.peg.320	VO01_01510		PATRIC.33014.5.CP011043.CDS.309177.310613.fwd	PATRIC	CDS	309177	310613	1437	+	FIG00011663	PLF_1573_00002499	PGF_00050026		478		Salicylate synthetase (EC 5.4.4.2)(EC 4.2.99.21) @ Salicylate synthetase (EC 5.4.4.2)(EC 4.2.99.21) of siderophore biosynthesis
Clavibacter michiganensis subsp. insidiosus strain R1-1	33014.5	CP011043	fig|33014.5.peg.321	VO01_01515		PATRIC.33014.5.CP011043.CDS.310625.312457.rev	PATRIC	CDS	310625	312457	1833	-	FIG00511967	PLF_1573_00002226	PGF_00408713		610		putative membrane protein
Clavibacter michiganensis subsp. insidiosus strain R1-1	33014.5	CP011043	fig|33014.5.peg.322	VO01_01520		PATRIC.33014.5.CP011043.CDS.312450.312845.rev	PATRIC	CDS	312450	312845	396	-	FIG00638284	PLF_1573_00000913	PGF_01253371		131		hypothetical protein
Clavibacter michiganensis subsp. insidiosus strain R1-1	33014.5	CP011043	fig|33014.5.peg.323	VO01_01525		PATRIC.33014.5.CP011043.CDS.312882.314300.rev	PATRIC	CDS	312882	314300	1419	-	FIG00000747	PLF_1573_00000212	PGF_00402188		472		Beta-lactamase (EC 3.5.2.6)
Clavibacter michiganensis subsp. insidiosus strain R1-1	33014.5	CP011043	fig|33014.5.peg.324	VO01_01530		PATRIC.33014.5.CP011043.CDS.314394.315656.rev	PATRIC	CDS	314394	315656	1263	-	FIG00511511	PLF_1573_00001057	PGF_00409975		420		putative peptidoglycan binding domain protein
Clavibacter michiganensis subsp. insidiosus strain R1-1	33014.5	CP011043	fig|33014.5.peg.325	VO01_01535		PATRIC.33014.5.CP011043.CDS.315883.316344.rev	PATRIC	CDS	315883	316344	462	-	FIG00511744	PLF_1573_00002212	PGF_01251470		153		putative integral membrane protein
Clavibacter michiganensis subsp. insidiosus strain R1-1	33014.5	CP011043	fig|33014.5.peg.326	VO01_01540		PATRIC.33014.5.CP011043.CDS.316449.317054.rev	PATRIC	CDS	316449	317054	606	-	FIG00511801	PLF_1573_00000997	PGF_01253426		201		FIG00511803: hypothetical protein
Clavibacter michiganensis subsp. insidiosus strain R1-1	33014.5	CP011043	fig|33014.5.peg.327	VO01_01545		PATRIC.33014.5.CP011043.CDS.317051.317629.rev	PATRIC	CDS	317051	317629	579	-	FIG00512158	PLF_1573_00002143	PGF_00217802		192		FIG00512159: hypothetical protein
Clavibacter michiganensis subsp. insidiosus strain R1-1	33014.5	CP011043	fig|33014.5.peg.328	VO01_01550		PATRIC.33014.5.CP011043.CDS.317626.318000.rev	PATRIC	CDS	317626	318000	375	-	FIG00512437	PLF_1573_00002153	PGF_01251448		124		FIG00512438: hypothetical protein
Clavibacter michiganensis subsp. insidiosus strain R1-1	33014.5	CP011043	fig|33014.5.peg.329	VO01_01555		PATRIC.33014.5.CP011043.CDS.317997.318185.rev	PATRIC	CDS	317997	318185	189	-	FIG00629156	PLF_1573_00002272	PGF_01251496		62		conserved hypothetical protein
Clavibacter michiganensis subsp. insidiosus strain R1-1	33014.5	CP011043	fig|33014.5.peg.330	VO01_01560		PATRIC.33014.5.CP011043.CDS.318182.318619.rev	PATRIC	CDS	318182	318619	438	-	FIG01617106	PLF_1573_00000013	PGF_00040640		145		Alkaline shock protein 23
Clavibacter michiganensis subsp. insidiosus strain R1-1	33014.5	CP011043	fig|33014.5.peg.331	VO01_01565		PATRIC.33014.5.CP011043.CDS.318826.320151.rev	PATRIC	CDS	318826	320151	1326	-	FIG00628273	PLF_1573_00001871	PGF_00058955		441		Transcriptional regulator, AraC family
Clavibacter michiganensis subsp. insidiosus strain R1-1	33014.5	CP011043	fig|33014.5.peg.332	VO01_01570		PATRIC.33014.5.CP011043.CDS.320179.321120.rev	PATRIC	CDS	320179	321120	942	-	FIG00512077	PLF_1573_00000009	PGF_00124480		313		FIG00512079: hypothetical protein
Clavibacter michiganensis subsp. insidiosus strain R1-1	33014.5	CP011043	fig|33014.5.peg.333			PATRIC.33014.5.CP011043.CDS.321249.321755.rev	PATRIC	CDS	321249	321755	507	-	FIG00638284				168		hypothetical protein
Clavibacter michiganensis subsp. insidiosus strain R1-1	33014.5	CP011043	fig|33014.5.peg.334	VO01_01580		PATRIC.33014.5.CP011043.CDS.322130.322384.rev	PATRIC	CDS	322130	322384	255	-					84		hypothetical protein
Clavibacter michiganensis subsp. insidiosus strain R1-1	33014.5	CP011043	fig|33014.5.peg.335	VO01_01585		PATRIC.33014.5.CP011043.CDS.322524.323066.rev	PATRIC	CDS	322524	323066	543	-	FIG00638284	PLF_1573_00000168	PGF_00007243		180		ABC-type Mn/Zn transport systems, ATPase component
Clavibacter michiganensis subsp. insidiosus strain R1-1	33014.5	CP011043	fig|33014.5.peg.336	VO01_01590		PATRIC.33014.5.CP011043.CDS.323317.323709.fwd	PATRIC	CDS	323317	323709	393	+		PLF_1573_00003023	PGF_01251715		130		hypothetical protein
Clavibacter michiganensis subsp. insidiosus strain R1-1	33014.5	CP011043	fig|33014.5.peg.337	VO01_01595		PATRIC.33014.5.CP011043.CDS.323785.326970.rev	PATRIC	CDS	323785	326970	3186	-	FIG00009194	PLF_1573_00001510	PGF_00048312		1061		Alpha-mannosidase (EC 3.2.1.24)
Clavibacter michiganensis subsp. insidiosus strain R1-1	33014.5	CP011043	fig|33014.5.peg.338	VO01_01600		PATRIC.33014.5.CP011043.CDS.327035.328378.rev	PATRIC	CDS	327035	328378	1344	-	FIG00001882	PLF_1573_00000138	PGF_00427167		447		6-phospho-beta-glucosidase (EC 3.2.1.86)
Clavibacter michiganensis subsp. insidiosus strain R1-1	33014.5	CP011043	fig|33014.5.peg.339	VO01_01605		PATRIC.33014.5.CP011043.CDS.328375.329121.rev	PATRIC	CDS	328375	329121	747	-	FIG00001119	PLF_1573_00000149	PGF_01251307		248		Glycerol-3-phosphate regulon repressor GlpR
Clavibacter michiganensis subsp. insidiosus strain R1-1	33014.5	CP011043	fig|33014.5.peg.340	VO01_01610		PATRIC.33014.5.CP011043.CDS.329329.330351.fwd	PATRIC	CDS	329329	330351	1023	+	FIG00945810	PLF_1573_00001023	PGF_00406486		340		putative carbohydrate kinase
Clavibacter michiganensis subsp. insidiosus strain R1-1	33014.5	CP011043	fig|33014.5.peg.341	VO01_01615		PATRIC.33014.5.CP011043.CDS.330404.331690.fwd	PATRIC	CDS	330404	331690	1287	+	FIG00511261	PLF_1573_00000757	PGF_00054736		428		Sugar ABC transporter, substrate-binding protein
Clavibacter michiganensis subsp. insidiosus strain R1-1	33014.5	CP011043	fig|33014.5.peg.342	VO01_01620		PATRIC.33014.5.CP011043.CDS.331687.332685.fwd	PATRIC	CDS	331687	332685	999	+	FIG00945184	PLF_1573_00000802	PGF_00060652		332		Transport permease
Clavibacter michiganensis subsp. insidiosus strain R1-1	33014.5	CP011043	fig|33014.5.peg.343	VO01_01625		PATRIC.33014.5.CP011043.CDS.332682.333611.fwd	PATRIC	CDS	332682	333611	930	+	FIG00945745	PLF_1573_00000756	PGF_00054668		309		Sugar ABC transporter, permease protein
Clavibacter michiganensis subsp. insidiosus strain R1-1	33014.5	CP011043	fig|33014.5.peg.344	VO01_01630		PATRIC.33014.5.CP011043.CDS.333608.334372.fwd	PATRIC	CDS	333608	334372	765	+	FIG00000645	PLF_1573_00000046	PGF_00007921		254		Glucosamine-6-phosphate deaminase (EC 3.5.99.6)
Clavibacter michiganensis subsp. insidiosus strain R1-1	33014.5	CP011043	fig|33014.5.peg.345	VO01_01635		PATRIC.33014.5.CP011043.CDS.334445.337435.fwd	PATRIC	CDS	334445	337435	2991	+	FIG00001548	PLF_1573_00001477	PGF_00401664		996		Beta-galactosidase (EC 3.2.1.23) (Lactase)
Clavibacter michiganensis subsp. insidiosus strain R1-1	33014.5	CP011043	fig|33014.5.peg.346	VO01_01640		PATRIC.33014.5.CP011043.CDS.337558.338130.fwd	PATRIC	CDS	337558	338130	573	+	FIG01132576	PLF_1573_00001587	PGF_00024921		190		NADPH:quinone oxidoreductase
Clavibacter michiganensis subsp. insidiosus strain R1-1	33014.5	CP011043	fig|33014.5.peg.347	VO01_01645		PATRIC.33014.5.CP011043.CDS.338194.340527.rev	PATRIC	CDS	338194	340527	2334	-	FIG00018388		PGF_00040960		777		Putative glycosyl hydrolase of unknown function (DUF1680)
Clavibacter michiganensis subsp. insidiosus strain R1-1	33014.5	CP011043	fig|33014.5.peg.348	VO01_01650		PATRIC.33014.5.CP011043.CDS.340711.341997.fwd	PATRIC	CDS	340711	341997	1287	+	FIG00638284	PLF_1573_00003585	PGF_01252055		428		hypothetical protein
Clavibacter michiganensis subsp. insidiosus strain R1-1	33014.5	CP011043	fig|33014.5.peg.349	VO01_01655		PATRIC.33014.5.CP011043.CDS.341994.342944.fwd	PATRIC	CDS	341994	342944	951	+	FIG00638284	PLF_1573_00004195	PGF_00091845		316		N-Acetyl-D-glucosamine ABC transport system, permease protein 1
Clavibacter michiganensis subsp. insidiosus strain R1-1	33014.5	CP011043	fig|33014.5.peg.350	VO01_01660		PATRIC.33014.5.CP011043.CDS.342941.343846.fwd	PATRIC	CDS	342941	343846	906	+					301		permease protein of sugar ABC transporter
Clavibacter michiganensis subsp. insidiosus strain R1-1	33014.5	CP011043	fig|33014.5.peg.351	VO01_01665		PATRIC.33014.5.CP011043.CDS.343938.344957.fwd	PATRIC	CDS	343938	344957	1020	+	FIG00638284	PLF_1573_00003584	PGF_00059365		339		Transcriptional regulator, LacI family
Clavibacter michiganensis subsp. insidiosus strain R1-1	33014.5	CP011043	fig|33014.5.peg.352	VO01_01670		PATRIC.33014.5.CP011043.CDS.345013.345237.fwd	PATRIC	CDS	345013	345237	225	+					74		hypothetical protein
Clavibacter michiganensis subsp. insidiosus strain R1-1	33014.5	CP011043	fig|33014.5.peg.353	VO01_01675		PATRIC.33014.5.CP011043.CDS.345303.346358.fwd	PATRIC	CDS	345303	346358	1056	+	FIG00006600	PLF_1573_00001386	PGF_00001606		351		ABC transporter (iron.B12.siderophore.hemin), periplasmic substrate-binding component
Clavibacter michiganensis subsp. insidiosus strain R1-1	33014.5	CP011043	fig|33014.5.peg.354	VO01_01680		PATRIC.33014.5.CP011043.CDS.346397.347431.fwd	PATRIC	CDS	346397	347431	1035	+	FIG00058983	PLF_1573_00000463	PGF_00001621		344		ABC transporter (iron.B12.siderophore.hemin), permease component
Clavibacter michiganensis subsp. insidiosus strain R1-1	33014.5	CP011043	fig|33014.5.peg.355	VO01_01685		PATRIC.33014.5.CP011043.CDS.347428.348198.fwd	PATRIC	CDS	347428	348198	771	+	FIG00136665	PLF_1573_00000156	PGF_00001593		256		ABC transporter (iron.B12.siderophore.hemin), ATP-binding component
Clavibacter michiganensis subsp. insidiosus strain R1-1	33014.5	CP011043	fig|33014.5.peg.356	VO01_01690		PATRIC.33014.5.CP011043.CDS.348296.349255.fwd	PATRIC	CDS	348296	349255	960	+	FIG01306568	PLF_1573_00000001	PGF_00022162		319		Mobile element protein
Clavibacter michiganensis subsp. insidiosus strain R1-1	33014.5	CP011043	fig|33014.5.peg.357	VO01_01695		PATRIC.33014.5.CP011043.CDS.349349.350149.fwd	PATRIC	CDS	349349	350149	801	+	FIG00022300	PLF_1573_00000824	PGF_00064074		266		UDP-glucose 4-epimerase (EC 5.1.3.2)
Clavibacter michiganensis subsp. insidiosus strain R1-1	33014.5	CP011043	fig|33014.5.peg.358	VO01_01700		PATRIC.33014.5.CP011043.CDS.350220.351482.fwd	PATRIC	CDS	350220	351482	1263	+	FIG00742481	PLF_1573_00000601	PGF_01253290		420		Permease of the major facilitator superfamily
Clavibacter michiganensis subsp. insidiosus strain R1-1	33014.5	CP011043	fig|33014.5.peg.359	VO01_01705		PATRIC.33014.5.CP011043.CDS.351587.354319.fwd	PATRIC	CDS	351587	354319	2733	+	FIG00000711	PLF_1573_00000609	PGF_00033392		910		Phosphoenolpyruvate carboxylase (EC 4.1.1.31)
Clavibacter michiganensis subsp. insidiosus strain R1-1	33014.5	CP011043	fig|33014.5.peg.360			PATRIC.33014.5.CP011043.CDS.356179.356346.rev	PATRIC	CDS	356179	356346	168	-					55		hypothetical protein
Clavibacter michiganensis subsp. insidiosus strain R1-1	33014.5	CP011043	fig|33014.5.peg.361			PATRIC.33014.5.CP011043.CDS.356457.357362.fwd	PATRIC	CDS	356457	357362	906	+					301		ABC transporter, ATP-binding protein
Clavibacter michiganensis subsp. insidiosus strain R1-1	33014.5	CP011043	fig|33014.5.peg.362	VO01_01710		PATRIC.33014.5.CP011043.CDS.357359.358075.fwd	PATRIC	CDS	357359	358075	717	+			PGF_00251055		238		hypothetical protein
Clavibacter michiganensis subsp. insidiosus strain R1-1	33014.5	CP011043	fig|33014.5.peg.363			PATRIC.33014.5.CP011043.CDS.358262.358654.fwd	PATRIC	CDS	358262	358654	393	+					130		hypothetical protein
Clavibacter michiganensis subsp. insidiosus strain R1-1	33014.5	CP011043	fig|33014.5.peg.364			PATRIC.33014.5.CP011043.CDS.359375.359635.rev	PATRIC	CDS	359375	359635	261	-		PLF_1573_00002039	PGF_00282856		86		putative transcriptional regulator, Cro/CI family
Clavibacter michiganensis subsp. insidiosus strain R1-1	33014.5	CP011043	fig|33014.5.peg.365	VO01_01725		PATRIC.33014.5.CP011043.CDS.359864.360973.rev	PATRIC	CDS	359864	360973	1110	-	FIG00000679	PLF_1573_00000287	PGF_00017617		369		Low-specificity L-threonine aldolase (EC 4.1.2.48)
Clavibacter michiganensis subsp. insidiosus strain R1-1	33014.5	CP011043	fig|33014.5.peg.366			PATRIC.33014.5.CP011043.CDS.361002.361160.rev	PATRIC	CDS	361002	361160	159	-	FIG00340332	PLF_1573_00000044	PGF_00006737		52		GDP-mannose pyrophosphatase NudK
Clavibacter michiganensis subsp. insidiosus strain R1-1	33014.5	CP011043	fig|33014.5.peg.367	VO01_01735		PATRIC.33014.5.CP011043.CDS.361602.362870.rev	PATRIC	CDS	361602	362870	1269	-	FIG00883249	PLF_1573_00002513	PGF_00055029		422		Sulfide-quinone reductase
Clavibacter michiganensis subsp. insidiosus strain R1-1	33014.5	CP011043	fig|33014.5.peg.368	VO01_01740		PATRIC.33014.5.CP011043.CDS.363122.363568.fwd	PATRIC	CDS	363122	363568	447	+	FIG01617106	PLF_1573_00000013	PGF_00040640		148		Alkaline shock protein 23
Clavibacter michiganensis subsp. insidiosus strain R1-1	33014.5	CP011043	fig|33014.5.peg.369			PATRIC.33014.5.CP011043.CDS.363687.364505.fwd	PATRIC	CDS	363687	364505	819	+	FIG00008396	PLF_1573_00002401	PGF_00062145		272		Aquaporin Z
Clavibacter michiganensis subsp. insidiosus strain R1-1	33014.5	CP011043	fig|33014.5.peg.370	VO01_01750		PATRIC.33014.5.CP011043.CDS.364574.365503.fwd	PATRIC	CDS	364574	365503	930	+	FIG00512088	PLF_1573_00002018	PGF_00251055		309		FIG00512090: hypothetical protein
Clavibacter michiganensis subsp. insidiosus strain R1-1	33014.5	CP011043	fig|33014.5.peg.371	VO01_01755		PATRIC.33014.5.CP011043.CDS.365558.365998.rev	PATRIC	CDS	365558	365998	441	-	FIG00511489	PLF_1573_00000430	PGF_00014565		146		Integral membrane protein
Clavibacter michiganensis subsp. insidiosus strain R1-1	33014.5	CP011043	fig|33014.5.peg.372	VO01_01760		PATRIC.33014.5.CP011043.CDS.366087.367217.rev	PATRIC	CDS	366087	367217	1131	-	FIG00511197	PLF_1573_00000154	PGF_00001559		376		ABC transporter
Clavibacter michiganensis subsp. insidiosus strain R1-1	33014.5	CP011043	fig|33014.5.peg.373	VO01_01765		PATRIC.33014.5.CP011043.CDS.367214.368095.rev	PATRIC	CDS	367214	368095	882	-	FIG00744535	PLF_1573_00001497	PGF_00003367		293		ABC transporter, ATP-binding protein
Clavibacter michiganensis subsp. insidiosus strain R1-1	33014.5	CP011043	fig|33014.5.peg.374	VO01_01770		PATRIC.33014.5.CP011043.CDS.368290.368712.fwd	PATRIC	CDS	368290	368712	423	+		PLF_1573_00002133	PGF_01251437		140		FIG00512025: hypothetical protein
Clavibacter michiganensis subsp. insidiosus strain R1-1	33014.5	CP011043	fig|33014.5.peg.375	VO01_01775		PATRIC.33014.5.CP011043.CDS.368703.369593.rev	PATRIC	CDS	368703	369593	891	-	FIG00127296	PLF_1573_00000329	PGF_00007899		296		Gluconolactonase (EC 3.1.1.17)
Clavibacter michiganensis subsp. insidiosus strain R1-1	33014.5	CP011043	fig|33014.5.peg.376	VO01_01780		PATRIC.33014.5.CP011043.CDS.369590.370399.rev	PATRIC	CDS	369590	370399	810	-	FIG00621114	PLF_1573_00002289	PGF_00420719		269		3-oxoacyl-[acyl-carrier protein] reductase (EC 1.1.1.100)
Clavibacter michiganensis subsp. insidiosus strain R1-1	33014.5	CP011043	fig|33014.5.peg.377	VO01_01785		PATRIC.33014.5.CP011043.CDS.370452.371234.fwd	PATRIC	CDS	370452	371234	783	+	FIG00546160	PLF_1573_00000247	PGF_00422830		260		Dehydrogenases with different specificities (related to short-chain alcohol dehydrogenases)
Clavibacter michiganensis subsp. insidiosus strain R1-1	33014.5	CP011043	fig|33014.5.peg.378			PATRIC.33014.5.CP011043.CDS.371272.372288.fwd	PATRIC	CDS	371272	372288	1017	+	FIG00052943	PLF_1573_00002794	PGF_00008647		338		Glycerol-3-phosphate transporter
Clavibacter michiganensis subsp. insidiosus strain R1-1	33014.5	CP011043	fig|33014.5.peg.379	VO01_01795		PATRIC.33014.5.CP011043.CDS.372593.373333.rev	PATRIC	CDS	372593	373333	741	-	FIG01307606	PLF_1573_00003189	PGF_01251829		246		DNA-binding response regulator, LuxR family
Clavibacter michiganensis subsp. insidiosus strain R1-1	33014.5	CP011043	fig|33014.5.peg.380	VO01_01800		PATRIC.33014.5.CP011043.CDS.373330.374739.rev	PATRIC	CDS	373330	374739	1410	-	FIG01170547	PLF_1573_00000813	PGF_00062944		469		Two-component system sensor kinase
Clavibacter michiganensis subsp. insidiosus strain R1-1	33014.5	CP011043	fig|33014.5.peg.381	VO01_01805		PATRIC.33014.5.CP011043.CDS.374804.376825.rev	PATRIC	CDS	374804	376825	2022	-	FIG00135546	PLF_1573_00002888	PGF_00036248		673		Predicted rhamnogalacturonan lyase in rhamnose utilization cluster
Clavibacter michiganensis subsp. insidiosus strain R1-1	33014.5	CP011043	fig|33014.5.peg.382	VO01_01810		PATRIC.33014.5.CP011043.CDS.377190.378758.fwd	PATRIC	CDS	377190	378758	1569	+	FIG01336429	PLF_1573_00000688	PGF_00044542		522		Putative transmembrane efflux protein
Clavibacter michiganensis subsp. insidiosus strain R1-1	33014.5	CP011043	fig|33014.5.peg.383	VO01_01815		PATRIC.33014.5.CP011043.CDS.378837.379754.rev	PATRIC	CDS	378837	379754	918	-		PLF_1573_00000051	PGF_00012783		305		Hydrolase, alpha/beta hydrolase fold family
Clavibacter michiganensis subsp. insidiosus strain R1-1	33014.5	CP011043	fig|33014.5.peg.384	VO01_01820		PATRIC.33014.5.CP011043.CDS.379772.380404.fwd	PATRIC	CDS	379772	380404	633	+	FIG00638284	PLF_1573_00002595	PGF_01251543		210		hypothetical protein
Clavibacter michiganensis subsp. insidiosus strain R1-1	33014.5	CP011043	fig|33014.5.peg.385	VO01_01825		PATRIC.33014.5.CP011043.CDS.380423.381856.rev	PATRIC	CDS	380423	381856	1434	-		PLF_1573_00002594	PGF_00383626		477		Phytoene dehydrogenase (EC 1.14.99.-)
Clavibacter michiganensis subsp. insidiosus strain R1-1	33014.5	CP011043	fig|33014.5.peg.386	VO01_01830		PATRIC.33014.5.CP011043.CDS.381853.382755.rev	PATRIC	CDS	381853	382755	903	-	FIG00121127	PLF_1573_00002348	PGF_00017730		300		Lycopene elongase (EC 2.5.1.-)
Clavibacter michiganensis subsp. insidiosus strain R1-1	33014.5	CP011043	fig|33014.5.peg.387	VO01_01835		PATRIC.33014.5.CP011043.CDS.382823.384010.fwd	PATRIC	CDS	382823	384010	1188	+		PLF_1573_00001988	PGF_00115085		395		hypothetical protein
Clavibacter michiganensis subsp. insidiosus strain R1-1	33014.5	CP011043	fig|33014.5.peg.388	VO01_01840		PATRIC.33014.5.CP011043.CDS.384064.384777.rev	PATRIC	CDS	384064	384777	714	-	FIG00546160	PLF_1573_00001620	PGF_00028697		237		Oxidoreductase homolog
Clavibacter michiganensis subsp. insidiosus strain R1-1	33014.5	CP011043	fig|33014.5.peg.389	VO01_01845		PATRIC.33014.5.CP011043.CDS.384910.385329.fwd	PATRIC	CDS	384910	385329	420	+	FIG01122687	PLF_1573_00000666	PGF_00039477		139		Putative MerR-family transcriptional regulator
Clavibacter michiganensis subsp. insidiosus strain R1-1	33014.5	CP011043	fig|33014.5.peg.390	VO01_01850		PATRIC.33014.5.CP011043.CDS.385355.385717.rev	PATRIC	CDS	385355	385717	363	-	FIG00511839	PLF_1573_00000912	PGF_00162666		120		FIG00511840: hypothetical protein
Clavibacter michiganensis subsp. insidiosus strain R1-1	33014.5	CP011043	fig|33014.5.peg.391	VO01_01855		PATRIC.33014.5.CP011043.CDS.385806.386342.fwd	PATRIC	CDS	385806	386342	537	+	FIG00025887	PLF_1573_00000581	PGF_00027468		178		Organic hydroperoxide resistance transcriptional regulator
Clavibacter michiganensis subsp. insidiosus strain R1-1	33014.5	CP011043	fig|33014.5.peg.392	VO01_01860		PATRIC.33014.5.CP011043.CDS.386403.386825.fwd	PATRIC	CDS	386403	386825	423	+	FIG00138617	PLF_1573_00000579	PGF_00027464		140		Organic hydroperoxide resistance protein
Clavibacter michiganensis subsp. insidiosus strain R1-1	33014.5	CP011043	fig|33014.5.peg.393	VO01_01865		PATRIC.33014.5.CP011043.CDS.386825.387232.fwd	PATRIC	CDS	386825	387232	408	+	FIG00512038	PLF_1573_00001045	PGF_00408655		135		putative membrane protein
Clavibacter michiganensis subsp. insidiosus strain R1-1	33014.5	CP011043	fig|33014.5.peg.394	VO01_01870		PATRIC.33014.5.CP011043.CDS.387371.387802.fwd	PATRIC	CDS	387371	387802	432	+	FIG00007915	PLF_1573_00001198	PGF_00010021		143		Glyoxalase family protein
Clavibacter michiganensis subsp. insidiosus strain R1-1	33014.5	CP011043	fig|33014.5.peg.395	VO01_01875		PATRIC.33014.5.CP011043.CDS.387812.388936.rev	PATRIC	CDS	387812	388936	1125	-	FIG00665078	PLF_1573_00002321	PGF_00424643		374		Epoxide hydrolase 1 (EC 3.3.2.9)
Clavibacter michiganensis subsp. insidiosus strain R1-1	33014.5	CP011043	fig|33014.5.peg.396	VO01_01880		PATRIC.33014.5.CP011043.CDS.388999.390057.rev	PATRIC	CDS	388999	390057	1059	-	FIG00012945	PLF_1573_00002495	PGF_00048695		352		Ribose ABC transport system, permease protein RbsC (TC 3.A.1.2.1)
Clavibacter michiganensis subsp. insidiosus strain R1-1	33014.5	CP011043	fig|33014.5.peg.397	VO01_01885		PATRIC.33014.5.CP011043.CDS.390054.391136.rev	PATRIC	CDS	390054	391136	1083	-	FIG00638284	PLF_1573_00002736	PGF_00273944		360		hypothetical protein
Clavibacter michiganensis subsp. insidiosus strain R1-1	33014.5	CP011043	fig|33014.5.peg.398	VO01_01890		PATRIC.33014.5.CP011043.CDS.391133.392719.rev	PATRIC	CDS	391133	392719	1587	-	FIG01363208	PLF_1573_00002381	PGF_00003367		528		ABC transporter, ATP-binding protein
Clavibacter michiganensis subsp. insidiosus strain R1-1	33014.5	CP011043	fig|33014.5.peg.399	VO01_01895		PATRIC.33014.5.CP011043.CDS.392813.393817.rev	PATRIC	CDS	392813	393817	1005	-		PLF_1573_00002462	PGF_00035586		334		Predicted L-arabinose ABC transport system, periplasmic arabinose-binding protein
Clavibacter michiganensis subsp. insidiosus strain R1-1	33014.5	CP011043	fig|33014.5.peg.400	VO01_01900		PATRIC.33014.5.CP011043.CDS.393966.395648.rev	PATRIC	CDS	393966	395648	1683	-	FIG00435378	PLF_1573_00002318	PGF_00003367		560		ABC transporter, ATP-binding protein
Clavibacter michiganensis subsp. insidiosus strain R1-1	33014.5	CP011043	fig|33014.5.peg.401	VO01_01905		PATRIC.33014.5.CP011043.CDS.395774.396796.rev	PATRIC	CDS	395774	396796	1023	-	FIG00781023	PLF_1573_00002526	PGF_00059365		340		Transcriptional regulator, LacI family
Clavibacter michiganensis subsp. insidiosus strain R1-1	33014.5	CP011043	fig|33014.5.peg.402	VO01_01910		PATRIC.33014.5.CP011043.CDS.397057.398007.fwd	PATRIC	CDS	397057	398007	951	+	FIG01040152	PLF_1573_00002351	PGF_00019222		316		Manganese catalase (EC 1.11.1.6)
Clavibacter michiganensis subsp. insidiosus strain R1-1	33014.5	CP011043	fig|33014.5.peg.403			PATRIC.33014.5.CP011043.CDS.398277.399509.fwd	PATRIC	CDS	398277	399509	1233	+					410		hypothetical protein
Clavibacter michiganensis subsp. insidiosus strain R1-1	33014.5	CP011043	fig|33014.5.peg.404	VO01_01920		PATRIC.33014.5.CP011043.CDS.399497.400330.rev	PATRIC	CDS	399497	400330	834	-			PGF_00251055		277		Triacylglycerol lipase precursor (EC 3.1.1.3)
Clavibacter michiganensis subsp. insidiosus strain R1-1	33014.5	CP011043	fig|33014.5.peg.405	VO01_01925		PATRIC.33014.5.CP011043.CDS.400574.400822.fwd	PATRIC	CDS	400574	400822	249	+	FIG00638284				82		hypothetical protein
Clavibacter michiganensis subsp. insidiosus strain R1-1	33014.5	CP011043	fig|33014.5.peg.406	VO01_01930		PATRIC.33014.5.CP011043.CDS.400819.401820.fwd	PATRIC	CDS	400819	401820	1002	+		PLF_1573_00002593	PGF_01251542		333		hypothetical protein
Clavibacter michiganensis subsp. insidiosus strain R1-1	33014.5	CP011043	fig|33014.5.peg.407	VO01_01935		PATRIC.33014.5.CP011043.CDS.401853.402248.fwd	PATRIC	CDS	401853	402248	396	+		PLF_1573_00004430	PGF_01252660		131		hypothetical protein
Clavibacter michiganensis subsp. insidiosus strain R1-1	33014.5	CP011043	fig|33014.5.peg.408			PATRIC.33014.5.CP011043.CDS.402397.403296.fwd	PATRIC	CDS	402397	403296	900	+	FIG00137542	PLF_1573_00000838	PGF_00067129		299		Xylulose-5-phosphate phosphoketolase (EC 4.1.2.9) @ Fructose-6-phosphate phosphoketolase (EC 4.1.2.22)
Clavibacter michiganensis subsp. insidiosus strain R1-1	33014.5	CP011043	fig|33014.5.peg.409	VO01_01945		PATRIC.33014.5.CP011043.CDS.403545.404231.fwd	PATRIC	CDS	403545	404231	687	+	FIG01306568	PLF_1573_00000001	PGF_00022162		228		Mobile element protein
Clavibacter michiganensis subsp. insidiosus strain R1-1	33014.5	CP011043	fig|33014.5.peg.410			PATRIC.33014.5.CP011043.CDS.404332.405909.fwd	PATRIC	CDS	404332	405909	1578	+	FIG00137542	PLF_1573_00000838	PGF_00067129		525		Xylulose-5-phosphate phosphoketolase (EC 4.1.2.9) @ Fructose-6-phosphate phosphoketolase (EC 4.1.2.22)
Clavibacter michiganensis subsp. insidiosus strain R1-1	33014.5	CP011043	fig|33014.5.peg.411	VO01_01955		PATRIC.33014.5.CP011043.CDS.405935.406660.rev	PATRIC	CDS	405935	406660	726	-	FIG00493412	PLF_1573_00002508	PGF_00054222		241		Streptococcal hemagglutinin protein
Clavibacter michiganensis subsp. insidiosus strain R1-1	33014.5	CP011043	fig|33014.5.peg.412	VO01_01960		PATRIC.33014.5.CP011043.CDS.406752.408515.rev	PATRIC	CDS	406752	408515	1764	-	FIG00636512	PLF_1573_00002724	PGF_01251616		587		similar to hedgehog protein
Clavibacter michiganensis subsp. insidiosus strain R1-1	33014.5	CP011043	fig|33014.5.peg.413	VO01_01965		PATRIC.33014.5.CP011043.CDS.408686.411502.rev	PATRIC	CDS	408686	411502	2817	-	FIG00638284	PLF_1573_00003062	PGF_00251055		938		hypothetical protein
Clavibacter michiganensis subsp. insidiosus strain R1-1	33014.5	CP011043	fig|33014.5.peg.414	VO01_01970		PATRIC.33014.5.CP011043.CDS.411717.412379.fwd	PATRIC	CDS	411717	412379	663	+	FIG00638284	PLF_1573_00000993	PGF_01253424		220		hypothetical protein
Clavibacter michiganensis subsp. insidiosus strain R1-1	33014.5	CP011043	fig|33014.5.peg.415	VO01_01975		PATRIC.33014.5.CP011043.CDS.412705.413205.fwd	PATRIC	CDS	412705	413205	501	+	FIG00638284				166		hypothetical protein
Clavibacter michiganensis subsp. insidiosus strain R1-1	33014.5	CP011043	fig|33014.5.peg.416	VO01_01980		PATRIC.33014.5.CP011043.CDS.413207.413953.fwd	PATRIC	CDS	413207	413953	747	+	FIG00030029	PLF_1573_00001780	PGF_00049645		248		SAM-dependent methyltransferases
Clavibacter michiganensis subsp. insidiosus strain R1-1	33014.5	CP011043	fig|33014.5.peg.417	VO01_01985		PATRIC.33014.5.CP011043.CDS.414002.414595.rev	PATRIC	CDS	414002	414595	594	-	FIG00944973	PLF_1573_00000789	PGF_01253319		197		Transcriptional regulator, MarR family
Clavibacter michiganensis subsp. insidiosus strain R1-1	33014.5	CP011043	fig|33014.5.peg.418	VO01_01990		PATRIC.33014.5.CP011043.CDS.414592.416349.rev	PATRIC	CDS	414592	416349	1758	-	FIG01120930	PLF_1573_00000537	PGF_01253286		585		Multidrug resistance protein ErmB
Clavibacter michiganensis subsp. insidiosus strain R1-1	33014.5	CP011043	fig|33014.5.peg.419	VO01_01995		PATRIC.33014.5.CP011043.CDS.416517.416873.fwd	PATRIC	CDS	416517	416873	357	+	FIG00511187	PLF_1573_00002266	PGF_01251490		118		Gb|AAF24581.1
Clavibacter michiganensis subsp. insidiosus strain R1-1	33014.5	CP011043	fig|33014.5.peg.420	VO01_02000		PATRIC.33014.5.CP011043.CDS.416971.417933.fwd	PATRIC	CDS	416971	417933	963	+	FIG01306568	PLF_1573_00000001	PGF_00022162		320		Mobile element protein
Clavibacter michiganensis subsp. insidiosus strain R1-1	33014.5	CP011043	fig|33014.5.peg.421	VO01_02005		PATRIC.33014.5.CP011043.CDS.417967.418272.rev	PATRIC	CDS	417967	418272	306	-	FIG00512215	PLF_1573_00000911	PGF_00123340		101		FIG00512217: hypothetical protein
Clavibacter michiganensis subsp. insidiosus strain R1-1	33014.5	CP011043	fig|33014.5.peg.422	VO01_02010		PATRIC.33014.5.CP011043.CDS.418296.418814.rev	PATRIC	CDS	418296	418814	519	-	FIG00511999	PLF_1573_00000085	PGF_01253331		172		FIG00512001: hypothetical protein
Clavibacter michiganensis subsp. insidiosus strain R1-1	33014.5	CP011043	fig|33014.5.peg.423	VO01_02015		PATRIC.33014.5.CP011043.CDS.418821.419723.rev	PATRIC	CDS	418821	419723	903	-	FIG00511713	PLF_1573_00002061	PGF_01251393		300		FIG00511715: hypothetical protein
Clavibacter michiganensis subsp. insidiosus strain R1-1	33014.5	CP011043	fig|33014.5.peg.424	VO01_02020		PATRIC.33014.5.CP011043.CDS.419816.420445.rev	PATRIC	CDS	419816	420445	630	-	FIG00511759	PLF_1573_00001584	PGF_01251312		209		NADP-dependent L-serine/L-allo-threonine dehydrogenase ydfG (EC 1.1.1.-)
Clavibacter michiganensis subsp. insidiosus strain R1-1	33014.5	CP011043	fig|33014.5.peg.425	VO01_02025		PATRIC.33014.5.CP011043.CDS.420442.421863.rev	PATRIC	CDS	420442	421863	1422	-	FIG00511116	PLF_1573_00002060	PGF_00251055		473		FIG00511119: hypothetical protein
Clavibacter michiganensis subsp. insidiosus strain R1-1	33014.5	CP011043	fig|33014.5.peg.426	VO01_02030		PATRIC.33014.5.CP011043.CDS.422018.422899.rev	PATRIC	CDS	422018	422899	882	-			PGF_00112438		293		hypothetical protein
Clavibacter michiganensis subsp. insidiosus strain R1-1	33014.5	CP011043	fig|33014.5.peg.427	VO01_02035		PATRIC.33014.5.CP011043.CDS.423550.424104.rev	PATRIC	CDS	423550	424104	555	-	FIG01315364	PLF_1573_00001105	PGF_00028083		184		Acetyltransferase, GNAT family
Clavibacter michiganensis subsp. insidiosus strain R1-1	33014.5	CP011043	fig|33014.5.peg.428	VO01_02040		PATRIC.33014.5.CP011043.CDS.424101.424673.rev	PATRIC	CDS	424101	424673	573	-	FIG00638284		PGF_00302336		190		hypothetical protein
Clavibacter michiganensis subsp. insidiosus strain R1-1	33014.5	CP011043	fig|33014.5.peg.429			PATRIC.33014.5.CP011043.CDS.425043.425975.fwd	PATRIC	CDS	425043	425975	933	+	FIG00009601	PLF_1573_00000639	PGF_00037172		310		Probable low-affinity inorganic phosphate transporter
Clavibacter michiganensis subsp. insidiosus strain R1-1	33014.5	CP011043	fig|33014.5.peg.430	VO01_02050		PATRIC.33014.5.CP011043.CDS.425987.426298.fwd	PATRIC	CDS	425987	426298	312	+	FIG00511131	PLF_1573_00002132	PGF_01251436		103		FIG00511132: hypothetical protein
Clavibacter michiganensis subsp. insidiosus strain R1-1	33014.5	CP011043	fig|33014.5.peg.431	VO01_02055		PATRIC.33014.5.CP011043.CDS.426301.427002.fwd	PATRIC	CDS	426301	427002	702	+	FIG00511750	PLF_1573_00002592	PGF_00373880		233		FIG00511754: hypothetical protein
Clavibacter michiganensis subsp. insidiosus strain R1-1	33014.5	CP011043	fig|33014.5.peg.432	VO01_02060		PATRIC.33014.5.CP011043.CDS.427137.427712.fwd	PATRIC	CDS	427137	427712	576	+	FIG01580996	PLF_1573_00002373	PGF_01251509		191		HTH-type transcriptional regulator tcmR (Tetracenomycin C transcriptional repressor)
Clavibacter michiganensis subsp. insidiosus strain R1-1	33014.5	CP011043	fig|33014.5.peg.433	VO01_02065		PATRIC.33014.5.CP011043.CDS.427709.429412.fwd	PATRIC	CDS	427709	429412	1704	+	FIG00613966	PLF_1573_00000536	PGF_00023197		567		Multidrug resistance protein ErmB
Clavibacter michiganensis subsp. insidiosus strain R1-1	33014.5	CP011043	fig|33014.5.peg.434	VO01_02070		PATRIC.33014.5.CP011043.CDS.429532.429975.fwd	PATRIC	CDS	429532	429975	444	+	FIG01339319	PLF_1573_00000638	PGF_00037109		147		Probable glutathione S-transferase-related transmembrane protein (EC 2.5.1.18)
Clavibacter michiganensis subsp. insidiosus strain R1-1	33014.5	CP011043	fig|33014.5.peg.435	VO01_02075		PATRIC.33014.5.CP011043.CDS.429972.431660.rev	PATRIC	CDS	429972	431660	1689	-	FIG00638284	PLF_1573_00000910	PGF_00251055		562		FIG00425074: hypothetical protein
Clavibacter michiganensis subsp. insidiosus strain R1-1	33014.5	CP011043	fig|33014.5.peg.436	VO01_02080		PATRIC.33014.5.CP011043.CDS.431868.432797.fwd	PATRIC	CDS	431868	432797	930	+	FIG00537439	PLF_1573_00002221	PGF_00409438		309		putative membrane protein
Clavibacter michiganensis subsp. insidiosus strain R1-1	33014.5	CP011043	fig|33014.5.peg.437			PATRIC.33014.5.CP011043.CDS.432794.432952.rev	PATRIC	CDS	432794	432952	159	-	FIG00638284	PLF_1573_00002059	PGF_01251392		52		hypothetical protein
Clavibacter michiganensis subsp. insidiosus strain R1-1	33014.5	CP011043	fig|33014.5.peg.438	VO01_02085		PATRIC.33014.5.CP011043.CDS.433090.433575.rev	PATRIC	CDS	433090	433575	486	-	FIG01272034	PLF_1573_00002428	PGF_01251517		161		N-acetyltransferase, GCN5-family
Clavibacter michiganensis subsp. insidiosus strain R1-1	33014.5	CP011043	fig|33014.5.peg.439	VO01_02090		PATRIC.33014.5.CP011043.CDS.433671.434663.rev	PATRIC	CDS	433671	434663	993	-	FIG01473707	PLF_1573_00000683	PGF_00043431		330		Putative reductase
Clavibacter michiganensis subsp. insidiosus strain R1-1	33014.5	CP011043	fig|33014.5.peg.440	VO01_02095		PATRIC.33014.5.CP011043.CDS.435392.436108.rev	PATRIC	CDS	435392	436108	717	-	FIG00512481	PLF_1573_00000909	PGF_01253370		238		FIG00512484: hypothetical protein
Clavibacter michiganensis subsp. insidiosus strain R1-1	33014.5	CP011043	fig|33014.5.peg.441	VO01_02100		PATRIC.33014.5.CP011043.CDS.436142.437017.rev	PATRIC	CDS	436142	437017	876	-	FIG00512472	PLF_1573_00001413	PGF_00421250		291		DNA for SgaA, complete cds
Clavibacter michiganensis subsp. insidiosus strain R1-1	33014.5	CP011043	fig|33014.5.peg.442	VO01_02105		PATRIC.33014.5.CP011043.CDS.437027.437461.rev	PATRIC	CDS	437027	437461	435	-	FIG00511587	PLF_1573_00002591	PGF_00085939		144		FIG00511588: hypothetical protein
Clavibacter michiganensis subsp. insidiosus strain R1-1	33014.5	CP011043	fig|33014.5.peg.443	VO01_02110		PATRIC.33014.5.CP011043.CDS.437548.438456.fwd	PATRIC	CDS	437548	438456	909	+	FIG00621114	PLF_1573_00001617	PGF_00028556		302		Oxidoreductase
Clavibacter michiganensis subsp. insidiosus strain R1-1	33014.5	CP011043	fig|33014.5.peg.444	VO01_02115		PATRIC.33014.5.CP011043.CDS.438482.439051.rev	PATRIC	CDS	438482	439051	570	-	FIG00511154	PLF_1573_00000908	PGF_00325815		189		FIG00511158: hypothetical protein
Clavibacter michiganensis subsp. insidiosus strain R1-1	33014.5	CP011043	fig|33014.5.peg.445	VO01_02120		PATRIC.33014.5.CP011043.CDS.439228.440859.fwd	PATRIC	CDS	439228	440859	1632	+	FIG00073301	PLF_1573_00001922	PGF_01251342		543		Two-component sensor kinase yycG (EC 2.7.3.-)
Clavibacter michiganensis subsp. insidiosus strain R1-1	33014.5	CP011043	fig|33014.5.peg.446			PATRIC.33014.5.CP011043.CDS.440959.441096.fwd	PATRIC	CDS	440959	441096	138	+					45		hypothetical protein
Clavibacter michiganensis subsp. insidiosus strain R1-1	33014.5	CP011043	fig|33014.5.peg.447			PATRIC.33014.5.CP011043.CDS.441093.441587.fwd	PATRIC	CDS	441093	441587	495	+	FIG00511212	PLF_1573_00000229	PGF_01251500		164		Basic proline-rich protein precursor
Clavibacter michiganensis subsp. insidiosus strain R1-1	33014.5	CP011043	fig|33014.5.peg.448			PATRIC.33014.5.CP011043.CDS.441545.441781.fwd	PATRIC	CDS	441545	441781	237	+	FIG00511212	PLF_1573_00000229	PGF_01251500		78		Basic proline-rich protein precursor
Clavibacter michiganensis subsp. insidiosus strain R1-1	33014.5	CP011043	fig|33014.5.peg.449	VO01_02130		PATRIC.33014.5.CP011043.CDS.441980.442849.rev	PATRIC	CDS	441980	442849	870	-	FIG01124340	PLF_1573_00001924	PGF_00062831		289		Two-component system response regulator
Clavibacter michiganensis subsp. insidiosus strain R1-1	33014.5	CP011043	fig|33014.5.peg.450	VO01_02135		PATRIC.33014.5.CP011043.CDS.442980.443582.rev	PATRIC	CDS	442980	443582	603	-	FIG00638284	PLF_1573_00000907	PGF_01253369		200		hypothetical protein
Clavibacter michiganensis subsp. insidiosus strain R1-1	33014.5	CP011043	fig|33014.5.peg.451	VO01_02140		PATRIC.33014.5.CP011043.CDS.443671.444507.rev	PATRIC	CDS	443671	444507	837	-	FIG00000065	PLF_1573_00001184	PGF_00425012		278		Exodeoxyribonuclease III (EC 3.1.11.2)
Clavibacter michiganensis subsp. insidiosus strain R1-1	33014.5	CP011043	fig|33014.5.peg.452	VO01_02145		PATRIC.33014.5.CP011043.CDS.444561.444959.rev	PATRIC	CDS	444561	444959	399	-	FIG00511913	PLF_1573_00002131	PGF_00251055		132		FIG00511916: hypothetical protein
Clavibacter michiganensis subsp. insidiosus strain R1-1	33014.5	CP011043	fig|33014.5.peg.453	VO01_02150		PATRIC.33014.5.CP011043.CDS.444943.445593.rev	PATRIC	CDS	444943	445593	651	-	FIG00511484	PLF_1573_00001264	PGF_01251290		216		Large tegument protein
Clavibacter michiganensis subsp. insidiosus strain R1-1	33014.5	CP011043	fig|33014.5.peg.454	VO01_02155		PATRIC.33014.5.CP011043.CDS.445590.446144.rev	PATRIC	CDS	445590	446144	555	-	FIG00014368	PLF_1573_00002489	PGF_00046286		184		RNA polymerase sigma factor
Clavibacter michiganensis subsp. insidiosus strain R1-1	33014.5	CP011043	fig|33014.5.peg.455	VO01_02160		PATRIC.33014.5.CP011043.CDS.446277.446741.fwd	PATRIC	CDS	446277	446741	465	+	FIG00638284	PLF_1573_00002058	PGF_00251648		154		hypothetical protein
Clavibacter michiganensis subsp. insidiosus strain R1-1	33014.5	CP011043	fig|33014.5.peg.456			PATRIC.33014.5.CP011043.CDS.446935.447867.fwd	PATRIC	CDS	446935	447867	933	+		PLF_1573_00002057	PGF_00231644		310		2-hydroxy-3-oxopropionate reductase (EC 1.1.1.60)
Clavibacter michiganensis subsp. insidiosus strain R1-1	33014.5	CP011043	fig|33014.5.peg.457	VO01_02170		PATRIC.33014.5.CP011043.CDS.447878.448432.fwd	PATRIC	CDS	447878	448432	555	+	FIG00025759	PLF_1573_00001612	PGF_00027545		184		Orotate phosphoribosyltransferase (EC 2.4.2.10)
Clavibacter michiganensis subsp. insidiosus strain R1-1	33014.5	CP011043	fig|33014.5.peg.458	VO01_02175		PATRIC.33014.5.CP011043.CDS.448432.450504.fwd	PATRIC	CDS	448432	450504	2073	+	FIG01217533	PLF_1573_00001072	PGF_01251272		690		very large tegument protein
Clavibacter michiganensis subsp. insidiosus strain R1-1	33014.5	CP011043	fig|33014.5.peg.459	VO01_02180		PATRIC.33014.5.CP011043.CDS.450622.451887.fwd	PATRIC	CDS	450622	451887	1266	+	FIG00511951	PLF_1573_00000640	PGF_01253295		421		Probable macrolide-efflux transmembrane protein
Clavibacter michiganensis subsp. insidiosus strain R1-1	33014.5	CP011043	fig|33014.5.peg.460			PATRIC.33014.5.CP011043.CDS.451888.452208.rev	PATRIC	CDS	451888	452208	321	-	FIG01423642	PLF_1573_00001435	PGF_00013022		106		Hypothetical NagD-like phosphatase, Actinobacterial subfamily
Clavibacter michiganensis subsp. insidiosus strain R1-1	33014.5	CP011043	fig|33014.5.peg.461			PATRIC.33014.5.CP011043.CDS.452959.453975.fwd	PATRIC	CDS	452959	453975	1017	+	FIG00638284				338		hypothetical protein
Clavibacter michiganensis subsp. insidiosus strain R1-1	33014.5	CP011043	fig|33014.5.peg.462	VO01_02195		PATRIC.33014.5.CP011043.CDS.454048.454845.rev	PATRIC	CDS	454048	454845	798	-	FIG01423642	PLF_1573_00001435	PGF_00013022		265		Hypothetical NagD-like phosphatase, Actinobacterial subfamily
Clavibacter michiganensis subsp. insidiosus strain R1-1	33014.5	CP011043	fig|33014.5.peg.463	VO01_02200		PATRIC.33014.5.CP011043.CDS.454975.455880.fwd	PATRIC	CDS	454975	455880	906	+	FIG00001540	PLF_1573_00001102	PGF_00416292		301		3',5'-cyclic-nucleotide phosphodiesterase (EC 3.1.4.17)
Clavibacter michiganensis subsp. insidiosus strain R1-1	33014.5	CP011043	fig|33014.5.peg.464	VO01_02205		PATRIC.33014.5.CP011043.CDS.455953.456123.rev	PATRIC	CDS	455953	456123	171	-	FIG00638284	PLF_1573_00001005	PGF_00175099		56		hypothetical protein
Clavibacter michiganensis subsp. insidiosus strain R1-1	33014.5	CP011043	fig|33014.5.peg.465	VO01_02210		PATRIC.33014.5.CP011043.CDS.456308.456727.fwd	PATRIC	CDS	456308	456727	420	+	FIG00933666	PLF_1573_00001294	PGF_00019706		139		Membrane protein
Clavibacter michiganensis subsp. insidiosus strain R1-1	33014.5	CP011043	fig|33014.5.peg.466	VO01_02215		PATRIC.33014.5.CP011043.CDS.456814.458988.fwd	PATRIC	CDS	456814	458988	2175	+	FIG00000422	PLF_1573_00001500	PGF_00016645		724		ATP-dependent DNA helicase RecQ
Clavibacter michiganensis subsp. insidiosus strain R1-1	33014.5	CP011043	fig|33014.5.peg.467	VO01_02220		PATRIC.33014.5.CP011043.CDS.459002.459997.rev	PATRIC	CDS	459002	459997	996	-	FIG00733802	PLF_1573_00001416	PGF_01251302		331		DNA modification methyltransferase (EC 2.1.1.-)
Clavibacter michiganensis subsp. insidiosus strain R1-1	33014.5	CP011043	fig|33014.5.peg.468	VO01_02225		PATRIC.33014.5.CP011043.CDS.460144.461046.fwd	PATRIC	CDS	460144	461046	903	+	FIG00511976	PLF_1573_00002396	PGF_01251515		300		Integral membrane protein
Clavibacter michiganensis subsp. insidiosus strain R1-1	33014.5	CP011043	fig|33014.5.peg.469	VO01_02230		PATRIC.33014.5.CP011043.CDS.461125.462357.fwd	PATRIC	CDS	461125	462357	1233	+	FIG00001585	PLF_1573_00001241	PGF_01251288		410		Kynureninase (EC 3.7.1.3) homolog
Clavibacter michiganensis subsp. insidiosus strain R1-1	33014.5	CP011043	fig|33014.5.peg.470	VO01_02235		PATRIC.33014.5.CP011043.CDS.462437.463231.rev	PATRIC	CDS	462437	463231	795	-	FIG00546160	PLF_1573_00003642	PGF_00333493		264		Short-chain dehydrogenase/reductase SDR
Clavibacter michiganensis subsp. insidiosus strain R1-1	33014.5	CP011043	fig|33014.5.peg.471	VO01_02240		PATRIC.33014.5.CP011043.CDS.463283.464377.rev	PATRIC	CDS	463283	464377	1095	-	FIG01324066	PLF_1573_00000634	PGF_00035802		364		Predicted dehydrogenases and related proteins
Clavibacter michiganensis subsp. insidiosus strain R1-1	33014.5	CP011043	fig|33014.5.peg.472	VO01_02245		PATRIC.33014.5.CP011043.CDS.464577.466805.fwd	PATRIC	CDS	464577	466805	2229	+	FIG00512285	PLF_1573_00000754	PGF_01253315		742		Sucrose phosphate synthase
Clavibacter michiganensis subsp. insidiosus strain R1-1	33014.5	CP011043	fig|33014.5.peg.473	VO01_02250		PATRIC.33014.5.CP011043.CDS.466802.468127.fwd	PATRIC	CDS	466802	468127	1326	+	FIG00512018	PLF_1573_00000839	PGF_01253326		441		Zeaxanthin glucosyl transferase
Clavibacter michiganensis subsp. insidiosus strain R1-1	33014.5	CP011043	fig|33014.5.peg.474	VO01_02255		PATRIC.33014.5.CP011043.CDS.468243.468416.fwd	PATRIC	CDS	468243	468416	174	+	FIG00512424	PLF_1573_00002181	PGF_01251464		57		FIG00512426: hypothetical protein
Clavibacter michiganensis subsp. insidiosus strain R1-1	33014.5	CP011043	fig|33014.5.peg.475	VO01_02265		PATRIC.33014.5.CP011043.CDS.468496.470193.fwd	PATRIC	CDS	468496	470193	1698	+	FIG00537781	PLF_1573_00001692	PGF_00038061		565		Protein containing domains DUF404, DUF407
Clavibacter michiganensis subsp. insidiosus strain R1-1	33014.5	CP011043	fig|33014.5.peg.476	VO01_02270		PATRIC.33014.5.CP011043.CDS.470193.471128.fwd	PATRIC	CDS	470193	471128	936	+	FIG00537369	PLF_1573_00000649	PGF_00038060		311		Protein containing domains DUF403
Clavibacter michiganensis subsp. insidiosus strain R1-1	33014.5	CP011043	fig|33014.5.peg.477	VO01_02275		PATRIC.33014.5.CP011043.CDS.471125.471970.fwd	PATRIC	CDS	471125	471970	846	+	FIG00453060	PLF_1573_00001693	PGF_00038073		281		Protein containing transglutaminase-like domain, putative cysteine protease
Clavibacter michiganensis subsp. insidiosus strain R1-1	33014.5	CP011043	fig|33014.5.peg.478	VO01_02280		PATRIC.33014.5.CP011043.CDS.472008.472904.fwd	PATRIC	CDS	472008	472904	897	+	FIG00001043	PLF_1573_00001275	PGF_00018041		298		Lysophospholipase (EC 3.1.1.5); Monoglyceride lipase (EC 3.1.1.23)
Clavibacter michiganensis subsp. insidiosus strain R1-1	33014.5	CP011043	fig|33014.5.peg.479	VO01_02285		PATRIC.33014.5.CP011043.CDS.472901.473401.fwd	PATRIC	CDS	472901	473401	501	+	FIG00001650	PLF_1573_00000413	PGF_00012064		166		Histone acetyltransferase HPA2 and related acetyltransferases
Clavibacter michiganensis subsp. insidiosus strain R1-1	33014.5	CP011043	fig|33014.5.peg.480			PATRIC.33014.5.CP011043.CDS.473502.473678.rev	PATRIC	CDS	473502	473678	177	-					58		hypothetical protein
Clavibacter michiganensis subsp. insidiosus strain R1-1	33014.5	CP011043	fig|33014.5.peg.481	VO01_02290		PATRIC.33014.5.CP011043.CDS.473852.474268.fwd	PATRIC	CDS	473852	474268	417	+	FIG00638284		PGF_00224018		138		hypothetical protein
Clavibacter michiganensis subsp. insidiosus strain R1-1	33014.5	CP011043	fig|33014.5.peg.482	VO01_02295		PATRIC.33014.5.CP011043.CDS.474457.475146.fwd	PATRIC	CDS	474457	475146	690	+	FIG00628138	PLF_1573_00001860	PGF_00057691		229		Transcriptional regulator
Clavibacter michiganensis subsp. insidiosus strain R1-1	33014.5	CP011043	fig|33014.5.peg.483			PATRIC.33014.5.CP011043.CDS.475259.476125.fwd	PATRIC	CDS	475259	476125	867	+			PGF_03662303		288		hypothetical protein
Clavibacter michiganensis subsp. insidiosus strain R1-1	33014.5	CP011043	fig|33014.5.peg.484	VO01_02305		PATRIC.33014.5.CP011043.CDS.476167.476799.rev	PATRIC	CDS	476167	476799	633	-	FIG00001574	PLF_1573_00000159	PGF_00042162		210		Alkylated DNA repair protein
Clavibacter michiganensis subsp. insidiosus strain R1-1	33014.5	CP011043	fig|33014.5.peg.485	VO01_02310		PATRIC.33014.5.CP011043.CDS.476863.477543.rev	PATRIC	CDS	476863	477543	681	-		PLF_1573_00000906	PGF_00185478		226		hypothetical protein
Clavibacter michiganensis subsp. insidiosus strain R1-1	33014.5	CP011043	fig|33014.5.peg.486	VO01_02315		PATRIC.33014.5.CP011043.CDS.477622.478671.fwd	PATRIC	CDS	477622	478671	1050	+	FIG00000465	PLF_1573_00001270	PGF_00017127		349		Lipoate-protein ligase A
Clavibacter michiganensis subsp. insidiosus strain R1-1	33014.5	CP011043	fig|33014.5.peg.487			PATRIC.33014.5.CP011043.CDS.478773.478904.rev	PATRIC	CDS	478773	478904	132	-					43		hypothetical protein
Clavibacter michiganensis subsp. insidiosus strain R1-1	33014.5	CP011043	fig|33014.5.peg.488	VO01_02320		PATRIC.33014.5.CP011043.CDS.478930.479214.rev	PATRIC	CDS	478930	479214	285	-	FIG00638284	PLF_1573_00002185	PGF_01251466		94		hypothetical protein
Clavibacter michiganensis subsp. insidiosus strain R1-1	33014.5	CP011043	fig|33014.5.peg.489	VO01_02325		PATRIC.33014.5.CP011043.CDS.479318.480214.fwd	PATRIC	CDS	479318	480214	897	+	FIG00511241	PLF_1573_00002056	PGF_01251391		298		FIG00511242: hypothetical protein
Clavibacter michiganensis subsp. insidiosus strain R1-1	33014.5	CP011043	fig|33014.5.peg.490	VO01_02330		PATRIC.33014.5.CP011043.CDS.480211.480687.rev	PATRIC	CDS	480211	480687	477	-	FIG00511556	PLF_1573_00000905	PGF_01253368		158		FIG00511557: hypothetical protein
Clavibacter michiganensis subsp. insidiosus strain R1-1	33014.5	CP011043	fig|33014.5.peg.491	VO01_02335		PATRIC.33014.5.CP011043.CDS.480769.482409.rev	PATRIC	CDS	480769	482409	1641	-	FIG00000901	PLF_1573_00001652	PGF_00033479		546		Phosphoglucomutase (EC 5.4.2.2)
Clavibacter michiganensis subsp. insidiosus strain R1-1	33014.5	CP011043	fig|33014.5.peg.492	VO01_02340		PATRIC.33014.5.CP011043.CDS.482459.483415.fwd	PATRIC	CDS	482459	483415	957	+	FIG00341289	PLF_1573_00001679	PGF_00036559		318		Prephenate dehydratase (EC 4.2.1.51)
Clavibacter michiganensis subsp. insidiosus strain R1-1	33014.5	CP011043	fig|33014.5.peg.493	VO01_02345		PATRIC.33014.5.CP011043.CDS.483467.484747.fwd	PATRIC	CDS	483467	484747	1281	+	FIG00000121	PLF_1573_00002503	PGF_00051525		426		Seryl-tRNA synthetase (EC 6.1.1.11)
Clavibacter michiganensis subsp. insidiosus strain R1-1	33014.5	CP011043	fig|33014.5.peg.494	VO01_02350		PATRIC.33014.5.CP011043.CDS.484744.485565.fwd	PATRIC	CDS	484744	485565	822	+	FIG01323344	PLF_1573_00001430	PGF_00012573		273		Hydrolase
Clavibacter michiganensis subsp. insidiosus strain R1-1	33014.5	CP011043	fig|33014.5.peg.495	VO01_02360		PATRIC.33014.5.CP011043.CDS.485838.487097.fwd	PATRIC	CDS	485838	487097	1260	+	FIG00025213	PLF_1573_00001523	PGF_00417149		419		Cell envelope-associated transcriptional attenuator LytR-CpsA-Psr, subfamily A1 (as in PMID19099556)
Clavibacter michiganensis subsp. insidiosus strain R1-1	33014.5	CP011043	fig|33014.5.peg.496			PATRIC.33014.5.CP011043.CDS.487234.487347.fwd	PATRIC	CDS	487234	487347	114	+					37		hypothetical protein
Clavibacter michiganensis subsp. insidiosus strain R1-1	33014.5	CP011043	fig|33014.5.peg.497	VO01_02370		PATRIC.33014.5.CP011043.CDS.487672.488256.fwd	PATRIC	CDS	487672	488256	585	+		PLF_1573_00002636	PGF_01251568		194		hypothetical protein
Clavibacter michiganensis subsp. insidiosus strain R1-1	33014.5	CP011043	fig|33014.5.peg.498	VO01_02375		PATRIC.33014.5.CP011043.CDS.488320.489390.fwd	PATRIC	CDS	488320	489390	1071	+	FIG00781023	PLF_1573_00001882	PGF_00059365		356		Transcriptional regulator, LacI family
Clavibacter michiganensis subsp. insidiosus strain R1-1	33014.5	CP011043	fig|33014.5.peg.499	VO01_02380		PATRIC.33014.5.CP011043.CDS.489562.490260.fwd	PATRIC	CDS	489562	490260	699	+	FIG00446320	PLF_1573_00001556	PGF_00021544		232		Mll2313 protein
Clavibacter michiganensis subsp. insidiosus strain R1-1	33014.5	CP011043	fig|33014.5.peg.500	VO01_02385		PATRIC.33014.5.CP011043.CDS.490278.491354.fwd	PATRIC	CDS	490278	491354	1077	+	FIG01323940	PLF_1573_00001227	PGF_00422800		358		Dehydrogenase
Clavibacter michiganensis subsp. insidiosus strain R1-1	33014.5	CP011043	fig|33014.5.peg.501	VO01_02390		PATRIC.33014.5.CP011043.CDS.491446.491814.fwd	PATRIC	CDS	491446	491814	369	+	FIG00512662	PLF_1573_00000904	PGF_01253367		122		FIG00512663: hypothetical protein
Clavibacter michiganensis subsp. insidiosus strain R1-1	33014.5	CP011043	fig|33014.5.peg.502	VO01_02395		PATRIC.33014.5.CP011043.CDS.491852.493207.rev	PATRIC	CDS	491852	493207	1356	-	FIG00066643	PLF_1573_00002436	PGF_00025430		451		Neopullulanase (EC 3.2.1.135)
Clavibacter michiganensis subsp. insidiosus strain R1-1	33014.5	CP011043	fig|33014.5.peg.503			PATRIC.33014.5.CP011043.CDS.493240.493344.rev	PATRIC	CDS	493240	493344	105	-					34		hypothetical protein
Clavibacter michiganensis subsp. insidiosus strain R1-1	33014.5	CP011043	fig|33014.5.peg.504			PATRIC.33014.5.CP011043.CDS.493573.493851.rev	PATRIC	CDS	493573	493851	279	-	FIG01124340	PLF_1573_00001886	PGF_01251337		92		Transcriptional regulator, LuxR family
Clavibacter michiganensis subsp. insidiosus strain R1-1	33014.5	CP011043	fig|33014.5.peg.505			PATRIC.33014.5.CP011043.CDS.493848.494861.rev	PATRIC	CDS	493848	494861	1014	-	FIG00511679	PLF_1573_00001689	PGF_01251315		337		Proline-rich protein
Clavibacter michiganensis subsp. insidiosus strain R1-1	33014.5	CP011043	fig|33014.5.peg.506	VO01_02415		PATRIC.33014.5.CP011043.CDS.494858.495274.rev	PATRIC	CDS	494858	495274	417	-	FIG00002474	PLF_1573_00001897	PGF_00059746		138		Transcriptional regulator, PadR family
Clavibacter michiganensis subsp. insidiosus strain R1-1	33014.5	CP011043	fig|33014.5.peg.507	VO01_02420		PATRIC.33014.5.CP011043.CDS.495338.495739.fwd	PATRIC	CDS	495338	495739	402	+	FIG00638284	PLF_1573_00000903	PGF_01253366		133		hypothetical protein
Clavibacter michiganensis subsp. insidiosus strain R1-1	33014.5	CP011043	fig|33014.5.peg.508	VO01_02425		PATRIC.33014.5.CP011043.CDS.495878.496612.fwd	PATRIC	CDS	495878	496612	735	+	FIG00511985	PLF_1573_00000305	PGF_00019628		244		Membrane protein
Clavibacter michiganensis subsp. insidiosus strain R1-1	33014.5	CP011043	fig|33014.5.peg.509	VO01_02430		PATRIC.33014.5.CP011043.CDS.496677.497585.fwd	PATRIC	CDS	496677	497585	909	+	FIG01325830	PLF_1573_00000636	PGF_00036098		302		Predicted metal-dependent hydrolase
Clavibacter michiganensis subsp. insidiosus strain R1-1	33014.5	CP011043	fig|33014.5.peg.510	VO01_02435		PATRIC.33014.5.CP011043.CDS.497698.498240.fwd	PATRIC	CDS	497698	498240	543	+	FIG00512616	PLF_1573_00002055	PGF_01251390		180		FIG00512617: hypothetical protein
Clavibacter michiganensis subsp. insidiosus strain R1-1	33014.5	CP011043	fig|33014.5.peg.511	VO01_02440		PATRIC.33014.5.CP011043.CDS.498258.499280.fwd	PATRIC	CDS	498258	499280	1023	+	FIG01321859	PLF_1573_00001616	PGF_00028638		340		Oxidoreductase
Clavibacter michiganensis subsp. insidiosus strain R1-1	33014.5	CP011043	fig|33014.5.peg.512	VO01_02445		PATRIC.33014.5.CP011043.CDS.499369.500136.fwd	PATRIC	CDS	499369	500136	768	+	FIG00005243	PLF_1573_00001467	PGF_00033589		255		Acyl-CoA:1-acyl-sn-glycerol-3-phosphate acyltransferase (EC 2.3.1.51)
Clavibacter michiganensis subsp. insidiosus strain R1-1	33014.5	CP011043	fig|33014.5.peg.513	VO01_02450		PATRIC.33014.5.CP011043.CDS.500427.500843.rev	PATRIC	CDS	500427	500843	417	-	FIG00008304	PLF_1573_00000480	PGF_00066589		138		Aspartate 1-decarboxylase (EC 4.1.1.11)
Clavibacter michiganensis subsp. insidiosus strain R1-1	33014.5	CP011043	fig|33014.5.peg.514	VO01_02455		PATRIC.33014.5.CP011043.CDS.501122.502213.fwd	PATRIC	CDS	501122	502213	1092	+	FIG00136522	PLF_1573_00001447	PGF_00014185		363		Inner membrane protein YihY, formerly thought to be RNase BN
Clavibacter michiganensis subsp. insidiosus strain R1-1	33014.5	CP011043	fig|33014.5.peg.515	VO01_02460		PATRIC.33014.5.CP011043.CDS.502255.503682.rev	PATRIC	CDS	502255	503682	1428	-	FIG00000633	PLF_1573_00000249	PGF_00422942		475		Deoxyribodipyrimidine photolyase (EC 4.1.99.3)
Clavibacter michiganensis subsp. insidiosus strain R1-1	33014.5	CP011043	fig|33014.5.peg.516			PATRIC.33014.5.CP011043.CDS.503659.503856.fwd	PATRIC	CDS	503659	503856	198	+		PLF_1573_00003837	PGF_01252191		65		hypothetical protein
Clavibacter michiganensis subsp. insidiosus strain R1-1	33014.5	CP011043	fig|33014.5.peg.517	VO01_02465		PATRIC.33014.5.CP011043.CDS.503927.505312.fwd	PATRIC	CDS	503927	505312	1386	+	FIG00512346	PLF_1573_00000902	PGF_01253365		461		FIG00512347: hypothetical protein
Clavibacter michiganensis subsp. insidiosus strain R1-1	33014.5	CP011043	fig|33014.5.peg.518	VO01_02470		PATRIC.33014.5.CP011043.CDS.505309.505752.rev	PATRIC	CDS	505309	505752	444	-	FIG00554610	PLF_1573_00000788	PGF_00059570		147		Transcriptional regulator, MarR family
Clavibacter michiganensis subsp. insidiosus strain R1-1	33014.5	CP011043	fig|33014.5.peg.519	VO01_02475		PATRIC.33014.5.CP011043.CDS.506075.506869.rev	PATRIC	CDS	506075	506869	795	-	FIG01318494	PLF_1573_00001859	PGF_00058210		264		Transcriptional regulator
Clavibacter michiganensis subsp. insidiosus strain R1-1	33014.5	CP011043	fig|33014.5.peg.520			PATRIC.33014.5.CP011043.CDS.507023.507139.rev	PATRIC	CDS	507023	507139	117	-					38		hypothetical protein
Clavibacter michiganensis subsp. insidiosus strain R1-1	33014.5	CP011043	fig|33014.5.peg.521	VO01_02480		PATRIC.33014.5.CP011043.CDS.507265.507912.rev	PATRIC	CDS	507265	507912	648	-	FIG01955791	PLF_1573_00000832	PGF_00066123		215		Uracil phosphoribosyltransferase (EC 2.4.2.9)
Clavibacter michiganensis subsp. insidiosus strain R1-1	33014.5	CP011043	fig|33014.5.peg.522	VO01_02485		PATRIC.33014.5.CP011043.CDS.507936.508412.fwd	PATRIC	CDS	507936	508412	477	+	FIG00000291	PLF_1573_00001070	PGF_00413350		158		tRNA-specific adenosine-34 deaminase (EC 3.5.4.33)
Clavibacter michiganensis subsp. insidiosus strain R1-1	33014.5	CP011043	fig|33014.5.peg.523	VO01_02490		PATRIC.33014.5.CP011043.CDS.508484.508744.rev	PATRIC	CDS	508484	508744	261	-					86		hypothetical protein
Clavibacter michiganensis subsp. insidiosus strain R1-1	33014.5	CP011043	fig|33014.5.peg.524	VO01_02495		PATRIC.33014.5.CP011043.CDS.508909.509826.rev	PATRIC	CDS	508909	509826	918	-	FIG01028953	PLF_1573_00000690	PGF_00045095		305		Putative transport protein
Clavibacter michiganensis subsp. insidiosus strain R1-1	33014.5	CP011043	fig|33014.5.peg.525	VO01_02500		PATRIC.33014.5.CP011043.CDS.509959.510843.fwd	PATRIC	CDS	509959	510843	885	+	FIG00133325	PLF_1573_00000694	PGF_00045948		294		Pyrroline-5-carboxylate reductase (EC 1.5.1.2)
Clavibacter michiganensis subsp. insidiosus strain R1-1	33014.5	CP011043	fig|33014.5.peg.526	VO01_02505		PATRIC.33014.5.CP011043.CDS.510871.511539.rev	PATRIC	CDS	510871	511539	669	-	FIG00000838	PLF_1573_00000808	PGF_00061935		222		Trk system potassium uptake protein TrkA
Clavibacter michiganensis subsp. insidiosus strain R1-1	33014.5	CP011043	fig|33014.5.peg.527	VO01_02510		PATRIC.33014.5.CP011043.CDS.511593.513017.rev	PATRIC	CDS	511593	513017	1425	-		PLF_1573_00002885	PGF_00035392		474		Potassium uptake protein TrkH
Clavibacter michiganensis subsp. insidiosus strain R1-1	33014.5	CP011043	fig|33014.5.peg.528	VO01_02515		PATRIC.33014.5.CP011043.CDS.513096.513644.fwd	PATRIC	CDS	513096	513644	549	+	FIG00003845	PLF_1573_00000781	PGF_00059012		182		Transcriptional regulator, ArsR family
Clavibacter michiganensis subsp. insidiosus strain R1-1	33014.5	CP011043	fig|33014.5.peg.529	VO01_02520		PATRIC.33014.5.CP011043.CDS.513767.514006.fwd	PATRIC	CDS	513767	514006	240	+	FIG01347417	PLF_1573_00001637	PGF_00031024		79		Periplasmic molybdate-binding protein/domain
Clavibacter michiganensis subsp. insidiosus strain R1-1	33014.5	CP011043	fig|33014.5.peg.530			PATRIC.33014.5.CP011043.CDS.514079.514177.fwd	PATRIC	CDS	514079	514177	99	+	FIG01450612	PLF_1573_00003253	PGF_00078832		32		hypothetical protein
Clavibacter michiganensis subsp. insidiosus strain R1-1	33014.5	CP011043	fig|33014.5.peg.531			PATRIC.33014.5.CP011043.CDS.514330.514677.rev	PATRIC	CDS	514330	514677	348	-					115		hypothetical protein
Clavibacter michiganensis subsp. insidiosus strain R1-1	33014.5	CP011043	fig|33014.5.peg.532			PATRIC.33014.5.CP011043.CDS.514777.514920.rev	PATRIC	CDS	514777	514920	144	-	FIG00000149	PLF_1573_00001666	PGF_00034012		47		Phosphoserine phosphatase (EC 3.1.3.3)
Clavibacter michiganensis subsp. insidiosus strain R1-1	33014.5	CP011043	fig|33014.5.peg.533	VO01_02530		PATRIC.33014.5.CP011043.CDS.514998.515261.fwd	PATRIC	CDS	514998	515261	264	+	FIG00816104	PLF_1573_00000706	PGF_00047157		87		Redoxin
Clavibacter michiganensis subsp. insidiosus strain R1-1	33014.5	CP011043	fig|33014.5.peg.534	VO01_02535		PATRIC.33014.5.CP011043.CDS.515299.515601.fwd	PATRIC	CDS	515299	515601	303	+	FIG00801226	PLF_1573_00001824	PGF_01251334		100		Stress responsive alpha-beta barrel domain protein Dabb
Clavibacter michiganensis subsp. insidiosus strain R1-1	33014.5	CP011043	fig|33014.5.peg.535			PATRIC.33014.5.CP011043.CDS.515603.515800.fwd	PATRIC	CDS	515603	515800	198	+	FIG00781023	PLF_1573_00002525	PGF_00059365		65		Transcriptional regulator, LacI family
Clavibacter michiganensis subsp. insidiosus strain R1-1	33014.5	CP011043	fig|33014.5.peg.536			PATRIC.33014.5.CP011043.CDS.515810.516694.fwd	PATRIC	CDS	515810	516694	885	+	FIG00781023	PLF_1573_00002525	PGF_00059365		294		Transcriptional regulator, LacI family
Clavibacter michiganensis subsp. insidiosus strain R1-1	33014.5	CP011043	fig|33014.5.peg.537	VO01_02545		PATRIC.33014.5.CP011043.CDS.516774.517997.fwd	PATRIC	CDS	516774	517997	1224	+	FIG00638284	PLF_1573_00002590	PGF_00251055		407		hypothetical protein
Clavibacter michiganensis subsp. insidiosus strain R1-1	33014.5	CP011043	fig|33014.5.peg.538	VO01_02550		PATRIC.33014.5.CP011043.CDS.518094.518735.fwd	PATRIC	CDS	518094	518735	642	+		PLF_1573_00003240	PGF_01251869		213		Long-chain-fatty-acid--CoA ligase (EC 6.2.1.3)
Clavibacter michiganensis subsp. insidiosus strain R1-1	33014.5	CP011043	fig|33014.5.peg.539	VO01_02555		PATRIC.33014.5.CP011043.CDS.518732.520270.fwd	PATRIC	CDS	518732	520270	1539	+	FIG00638284	PLF_1573_00002986	PGF_00224661		512		hypothetical protein
Clavibacter michiganensis subsp. insidiosus strain R1-1	33014.5	CP011043	fig|33014.5.peg.540	VO01_02560		PATRIC.33014.5.CP011043.CDS.520267.520956.rev	PATRIC	CDS	520267	520956	690	-		PLF_1573_00002220	PGF_00409560		229		putative membrane protein
Clavibacter michiganensis subsp. insidiosus strain R1-1	33014.5	CP011043	fig|33014.5.peg.541	VO01_02565		PATRIC.33014.5.CP011043.CDS.520985.521200.rev	PATRIC	CDS	520985	521200	216	-	FIG00638284	PLF_1573_00002054	PGF_01251389		71		hypothetical protein
Clavibacter michiganensis subsp. insidiosus strain R1-1	33014.5	CP011043	fig|33014.5.peg.542	VO01_02570		PATRIC.33014.5.CP011043.CDS.521283.521615.rev	PATRIC	CDS	521283	521615	333	-	FIG00638284	PLF_1573_00002053	PGF_00185766		110		hypothetical protein
Clavibacter michiganensis subsp. insidiosus strain R1-1	33014.5	CP011043	fig|33014.5.peg.543	VO01_02575		PATRIC.33014.5.CP011043.CDS.521792.522331.rev	PATRIC	CDS	521792	522331	540	-	FIG00638284	PLF_1573_00002589	PGF_00185766		179		hypothetical protein
Clavibacter michiganensis subsp. insidiosus strain R1-1	33014.5	CP011043	fig|33014.5.peg.544	VO01_02580		PATRIC.33014.5.CP011043.CDS.522324.523454.rev	PATRIC	CDS	522324	523454	1131	-	FIG00025213	PLF_1573_00000014	PGF_00417149		376		Cell envelope-associated transcriptional attenuator LytR-CpsA-Psr, subfamily A1 (as in PMID19099556)
Clavibacter michiganensis subsp. insidiosus strain R1-1	33014.5	CP011043	fig|33014.5.peg.545	VO01_02585		PATRIC.33014.5.CP011043.CDS.523725.525035.rev	PATRIC	CDS	523725	525035	1311	-	FIG00000656	PLF_1573_00002327	PGF_00067466		436		Aspartyl-tRNA synthetase (EC 6.1.1.12) @ Aspartyl-tRNA(Asn) synthetase (EC 6.1.1.23)
Clavibacter michiganensis subsp. insidiosus strain R1-1	33014.5	CP011043	fig|33014.5.peg.546	VO01_02590		PATRIC.33014.5.CP011043.CDS.525148.525960.fwd	PATRIC	CDS	525148	525960	813	+	FIG00003076	PLF_1573_00001262	PGF_00016495		270		Lactam utilization protein LamB
Clavibacter michiganensis subsp. insidiosus strain R1-1	33014.5	CP011043	fig|33014.5.peg.547	VO01_02595		PATRIC.33014.5.CP011043.CDS.525957.526577.fwd	PATRIC	CDS	525957	526577	621	+	FIG00000847	PLF_1573_00001472	PGF_00044272		206		Allophanate hydrolase 2 subunit 1 (EC 3.5.1.54)
Clavibacter michiganensis subsp. insidiosus strain R1-1	33014.5	CP011043	fig|33014.5.peg.548	VO01_02600		PATRIC.33014.5.CP011043.CDS.526574.527491.fwd	PATRIC	CDS	526574	527491	918	+	FIG00010262	PLF_1573_00000475	PGF_00044332		305		Allophanate hydrolase 2 subunit 2 (EC 3.5.1.54)
Clavibacter michiganensis subsp. insidiosus strain R1-1	33014.5	CP011043	fig|33014.5.peg.549	VO01_02605		PATRIC.33014.5.CP011043.CDS.527544.528335.rev	PATRIC	CDS	527544	528335	792	-	FIG00638284	PLF_1573_00002112	PGF_01251423		263		hypothetical protein
Clavibacter michiganensis subsp. insidiosus strain R1-1	33014.5	CP011043	fig|33014.5.peg.550	VO01_02610		PATRIC.33014.5.CP011043.CDS.528456.530945.rev	PATRIC	CDS	528456	530945	2490	-	FIG00133034	PLF_1573_00001193	PGF_00424968		829		Excinuclease ABC subunit A paralog of unknown function
Clavibacter michiganensis subsp. insidiosus strain R1-1	33014.5	CP011043	fig|33014.5.peg.551	VO01_02615		PATRIC.33014.5.CP011043.CDS.531478.532521.rev	PATRIC	CDS	531478	532521	1044	-	FIG00038814	PLF_1573_00000700	PGF_00046326		347		RNA polymerase sigma factor RpoD
Clavibacter michiganensis subsp. insidiosus strain R1-1	33014.5	CP011043	fig|33014.5.peg.552	VO01_02620		PATRIC.33014.5.CP011043.CDS.532838.533482.fwd	PATRIC	CDS	532838	533482	645	+	FIG00004688	PLF_1573_00001439	PGF_00013479		214		Hypothetical, related to broad specificity phosphatases COG0406
Clavibacter michiganensis subsp. insidiosus strain R1-1	33014.5	CP011043	fig|33014.5.peg.553	VO01_02625		PATRIC.33014.5.CP011043.CDS.533482.534090.fwd	PATRIC	CDS	533482	534090	609	+	FIG00618007	PLF_1573_00001845	PGF_00056718		202		Thiol:disulfide oxidoreductase related to ResA
Clavibacter michiganensis subsp. insidiosus strain R1-1	33014.5	CP011043	fig|33014.5.peg.554	VO01_02630		PATRIC.33014.5.CP011043.CDS.534091.534831.fwd	PATRIC	CDS	534091	534831	741	+	FIG00133238	PLF_1573_00001526	PGF_00420473		246		Cytochrome c-type biogenesis protein CcdA (DsbD analog)
Clavibacter michiganensis subsp. insidiosus strain R1-1	33014.5	CP011043	fig|33014.5.peg.555	VO01_02635		PATRIC.33014.5.CP011043.CDS.534815.536461.fwd	PATRIC	CDS	534815	536461	1647	+	FIG00003692	PLF_1573_00001355	PGF_00416847		548		Ccs1/ResB-related putative cytochrome C-type biogenesis protein
Clavibacter michiganensis subsp. insidiosus strain R1-1	33014.5	CP011043	fig|33014.5.peg.556	VO01_02640		PATRIC.33014.5.CP011043.CDS.536470.537483.fwd	PATRIC	CDS	536470	537483	1014	+	FIG00001246	PLF_1573_00001402	PGF_00420506		337		Cytochrome c-type biogenesis protein CcsA/ResC
Clavibacter michiganensis subsp. insidiosus strain R1-1	33014.5	CP011043	fig|33014.5.peg.557	VO01_02645		PATRIC.33014.5.CP011043.CDS.537514.538497.rev	PATRIC	CDS	537514	538497	984	-	FIG01306622	PLF_1573_00000563	PGF_00026797		327		O-succinylbenzoate synthase (EC 4.2.1.113)
Clavibacter michiganensis subsp. insidiosus strain R1-1	33014.5	CP011043	fig|33014.5.peg.558	VO01_02650		PATRIC.33014.5.CP011043.CDS.538552.539463.fwd	PATRIC	CDS	538552	539463	912	+	FIG00071623	PLF_1573_00002435	PGF_00025379		303		Naphthoate synthase (EC 4.1.3.36)
Clavibacter michiganensis subsp. insidiosus strain R1-1	33014.5	CP011043	fig|33014.5.peg.559	VO01_02655		PATRIC.33014.5.CP011043.CDS.539483.540667.fwd	PATRIC	CDS	539483	540667	1185	+	FIG00000860	PLF_1573_00000564	PGF_00026799		394		O-succinylbenzoic acid--CoA ligase (EC 6.2.1.26)
Clavibacter michiganensis subsp. insidiosus strain R1-1	33014.5	CP011043	fig|33014.5.peg.560	VO01_02660		PATRIC.33014.5.CP011043.CDS.540767.540940.rev	PATRIC	CDS	540767	540940	174	-		PLF_1573_00002271	PGF_01251495		57		hypothetical protein
Clavibacter michiganensis subsp. insidiosus strain R1-1	33014.5	CP011043	fig|33014.5.peg.561	VO01_02665		PATRIC.33014.5.CP011043.CDS.541073.541384.fwd	PATRIC	CDS	541073	541384	312	+	FIG00638284	PLF_1573_00000084	PGF_01253327		103		hypothetical protein
Clavibacter michiganensis subsp. insidiosus strain R1-1	33014.5	CP011043	fig|33014.5.peg.562	VO01_02670		PATRIC.33014.5.CP011043.CDS.541374.541919.rev	PATRIC	CDS	541374	541919	546	-	FIG00004727	PLF_1573_00000554	PGF_01253288		181		NTP pyrophosphohydrolases including oxidative damage repair enzymes
Clavibacter michiganensis subsp. insidiosus strain R1-1	33014.5	CP011043	fig|33014.5.peg.563	VO01_02675		PATRIC.33014.5.CP011043.CDS.541928.542533.rev	PATRIC	CDS	541928	542533	606	-	FIG01201435	PLF_1573_00000471	PGF_00027386		201		Acetyltransferase
Clavibacter michiganensis subsp. insidiosus strain R1-1	33014.5	CP011043	fig|33014.5.peg.564	VO01_02680		PATRIC.33014.5.CP011043.CDS.542548.543186.rev	PATRIC	CDS	542548	543186	639	-	FIG01313145	PLF_1573_00000439	PGF_00027269		212		Acetyltransferase
Clavibacter michiganensis subsp. insidiosus strain R1-1	33014.5	CP011043	fig|33014.5.peg.565	VO01_02685		PATRIC.33014.5.CP011043.CDS.543183.544502.rev	PATRIC	CDS	543183	544502	1320	-	FIG00004795	PLF_1573_00000337	PGF_00008334		439		Glutamyl-tRNA reductase (EC 1.2.1.70)
Clavibacter michiganensis subsp. insidiosus strain R1-1	33014.5	CP011043	fig|33014.5.peg.566	VO01_02690		PATRIC.33014.5.CP011043.CDS.544606.545733.fwd	PATRIC	CDS	544606	545733	1128	+	FIG00000428	PLF_1573_00002546	PGF_00066270		375		Uroporphyrinogen III decarboxylase (EC 4.1.1.37)
Clavibacter michiganensis subsp. insidiosus strain R1-1	33014.5	CP011043	fig|33014.5.peg.567	VO01_02695		PATRIC.33014.5.CP011043.CDS.545726.547165.fwd	PATRIC	CDS	545726	547165	1440	+	FIG00068302	PLF_1573_00000658	PGF_00038877		479		Protoporphyrinogen IX oxidase, aerobic, HemY (EC 1.3.3.4)
Clavibacter michiganensis subsp. insidiosus strain R1-1	33014.5	CP011043	fig|33014.5.peg.568	VO01_02700		PATRIC.33014.5.CP011043.CDS.547293.547634.fwd	PATRIC	CDS	547293	547634	342	+		PLF_1573_00002746	PGF_01251630		113		hypothetical protein
Clavibacter michiganensis subsp. insidiosus strain R1-1	33014.5	CP011043	fig|33014.5.peg.569	VO01_02705		PATRIC.33014.5.CP011043.CDS.547667.548083.fwd	PATRIC	CDS	547667	548083	417	+	FIG00512653	PLF_1573_00002209	PGF_00407537		138		putative integral membrane protein
Clavibacter michiganensis subsp. insidiosus strain R1-1	33014.5	CP011043	fig|33014.5.peg.570	VO01_02710		PATRIC.33014.5.CP011043.CDS.548073.548348.fwd	PATRIC	CDS	548073	548348	276	+	FIG00512342	PLF_1573_00002052	PGF_01251388		91		FIG00512343: hypothetical protein
Clavibacter michiganensis subsp. insidiosus strain R1-1	33014.5	CP011043	fig|33014.5.peg.571	VO01_02715		PATRIC.33014.5.CP011043.CDS.548370.550007.fwd	PATRIC	CDS	548370	550007	1638	+	FIG01037873	PLF_1573_00002208	PGF_00407644		545		putative integral membrane protein
Clavibacter michiganensis subsp. insidiosus strain R1-1	33014.5	CP011043	fig|33014.5.peg.572	VO01_02720		PATRIC.33014.5.CP011043.CDS.550095.550658.fwd	PATRIC	CDS	550095	550658	564	+	FIG00511974	PLF_1573_00002051	PGF_01251387		187		FIG00511976: hypothetical protein
Clavibacter michiganensis subsp. insidiosus strain R1-1	33014.5	CP011043	fig|33014.5.peg.573	VO01_02725		PATRIC.33014.5.CP011043.CDS.550719.551498.fwd	PATRIC	CDS	550719	551498	780	+	FIG00003629	PLF_1573_00001207	PGF_00419621		259		Coproheme decarboxylase HemQ (no EC)
Clavibacter michiganensis subsp. insidiosus strain R1-1	33014.5	CP011043	fig|33014.5.peg.574	VO01_02730		PATRIC.33014.5.CP011043.CDS.551498.552748.fwd	PATRIC	CDS	551498	552748	1251	+	FIG00000345	PLF_1573_00002353	PGF_00004648		416		Ferrochelatase, protoheme ferro-lyase (EC 4.99.1.1)
Clavibacter michiganensis subsp. insidiosus strain R1-1	33014.5	CP011043	fig|33014.5.peg.575	VO01_02735		PATRIC.33014.5.CP011043.CDS.552745.553731.fwd	PATRIC	CDS	552745	553731	987	+	FIG00000363	PLF_1573_00000626	PGF_00034983		328		Porphobilinogen deaminase (EC 2.5.1.61)
Clavibacter michiganensis subsp. insidiosus strain R1-1	33014.5	CP011043	fig|33014.5.peg.576	VO01_02740		PATRIC.33014.5.CP011043.CDS.553728.554567.fwd	PATRIC	CDS	553728	554567	840	+	FIG00056694	PLF_1573_00001959	PGF_00066292		279		Uroporphyrinogen-III synthase (EC 4.2.1.75)
Clavibacter michiganensis subsp. insidiosus strain R1-1	33014.5	CP011043	fig|33014.5.peg.577	VO01_02745		PATRIC.33014.5.CP011043.CDS.554564.555544.fwd	PATRIC	CDS	554564	555544	981	+	FIG00000348	PLF_1573_00001674	PGF_00034988		326		Porphobilinogen synthase (EC 4.2.1.24)
Clavibacter michiganensis subsp. insidiosus strain R1-1	33014.5	CP011043	fig|33014.5.peg.578	VO01_02750		PATRIC.33014.5.CP011043.CDS.555620.556987.fwd	PATRIC	CDS	555620	556987	1368	+	FIG00000338	PLF_1573_00002361	PGF_00008164		455		Glutamate-1-semialdehyde 2,1-aminomutase (EC 5.4.3.8)
Clavibacter michiganensis subsp. insidiosus strain R1-1	33014.5	CP011043	fig|33014.5.peg.579	VO01_02755		PATRIC.33014.5.CP011043.CDS.557056.557877.rev	PATRIC	CDS	557056	557877	822	-	FIG01332517	PLF_1573_00001223	PGF_00422401		273		DNA/RNA non-specific endonuclease
Clavibacter michiganensis subsp. insidiosus strain R1-1	33014.5	CP011043	fig|33014.5.peg.580	VO01_02760		PATRIC.33014.5.CP011043.CDS.557963.558622.rev	PATRIC	CDS	557963	558622	660	-	FIG00024032	PLF_1573_00000240	PGF_00011340		219		Heme oxygenase (EC 1.14.99.3)
Clavibacter michiganensis subsp. insidiosus strain R1-1	33014.5	CP011043	fig|33014.5.peg.581	VO01_02765		PATRIC.33014.5.CP011043.CDS.558701.559093.rev	PATRIC	CDS	558701	559093	393	-	FIG00946206	PLF_1573_00001044	PGF_00409184		130		putative membrane protein
Clavibacter michiganensis subsp. insidiosus strain R1-1	33014.5	CP011043	fig|33014.5.peg.582	VO01_02770		PATRIC.33014.5.CP011043.CDS.559188.560213.rev	PATRIC	CDS	559188	560213	1026	-	FIG01007502	PLF_1573_00000126	PGF_00029761		341		Acryloyl-CoA reductase AcuI/YhdH (EC 1.3.1.84)
Clavibacter michiganensis subsp. insidiosus strain R1-1	33014.5	CP011043	fig|33014.5.peg.583	VO01_02775		PATRIC.33014.5.CP011043.CDS.560278.561303.rev	PATRIC	CDS	560278	561303	1026	-	FIG00058830	PLF_1573_00001147	PGF_00427201		341		6-phosphofructokinase (EC 2.7.1.11)
Clavibacter michiganensis subsp. insidiosus strain R1-1	33014.5	CP011043	fig|33014.5.peg.584	VO01_02780		PATRIC.33014.5.CP011043.CDS.561342.562049.fwd	PATRIC	CDS	561342	562049	708	+	FIG00000936	PLF_1573_00000834	PGF_00066250		235		Uridine kinase family protein YggC homolog
Clavibacter michiganensis subsp. insidiosus strain R1-1	33014.5	CP011043	fig|33014.5.peg.585	VO01_02785		PATRIC.33014.5.CP011043.CDS.562060.562749.rev	PATRIC	CDS	562060	562749	690	-	FIG01306568	PLF_1573_00000001	PGF_00022162		229		Mobile element protein
Clavibacter michiganensis subsp. insidiosus strain R1-1	33014.5	CP011043	fig|33014.5.peg.586			PATRIC.33014.5.CP011043.CDS.562897.563139.fwd	PATRIC	CDS	562897	563139	243	+					80		hypothetical protein
Clavibacter michiganensis subsp. insidiosus strain R1-1	33014.5	CP011043	fig|33014.5.peg.587	VO01_02790		PATRIC.33014.5.CP011043.CDS.563134.563634.rev	PATRIC	CDS	563134	563634	501	-	FIG01314840	PLF_1573_00002358	PGF_00007478		166		General stress protein
Clavibacter michiganensis subsp. insidiosus strain R1-1	33014.5	CP011043	fig|33014.5.peg.588	VO01_02795		PATRIC.33014.5.CP011043.CDS.563700.564665.fwd	PATRIC	CDS	563700	564665	966	+	FIG00512438	PLF_1573_00000901	PGF_00251055		321		FIG00512439: hypothetical protein
Clavibacter michiganensis subsp. insidiosus strain R1-1	33014.5	CP011043	fig|33014.5.peg.589	VO01_02800		PATRIC.33014.5.CP011043.CDS.564714.565514.rev	PATRIC	CDS	564714	565514	801	-	FIG00511865	PLF_1573_00000103	PGF_01251263		266		putative membrane protein
Clavibacter michiganensis subsp. insidiosus strain R1-1	33014.5	CP011043	fig|33014.5.peg.590	VO01_02805		PATRIC.33014.5.CP011043.CDS.565590.566543.fwd	PATRIC	CDS	565590	566543	954	+	FIG01105067	PLF_1573_00003167	PGF_00406257		317		putative aldose-1-epimerase
Clavibacter michiganensis subsp. insidiosus strain R1-1	33014.5	CP011043	fig|33014.5.peg.591	VO01_02810		PATRIC.33014.5.CP011043.CDS.566642.567106.fwd	PATRIC	CDS	566642	567106	465	+	FIG00511935	PLF_1573_00001263	PGF_01251289		154		Lactoylglutathione lyase and related lyases
Clavibacter michiganensis subsp. insidiosus strain R1-1	33014.5	CP011043	fig|33014.5.peg.592	VO01_02815		PATRIC.33014.5.CP011043.CDS.567179.567634.fwd	PATRIC	CDS	567179	567634	456	+	FIG00025887	PLF_1573_00001610	PGF_00027468		151		Organic hydroperoxide resistance transcriptional regulator
Clavibacter michiganensis subsp. insidiosus strain R1-1	33014.5	CP011043	fig|33014.5.peg.593	VO01_02820		PATRIC.33014.5.CP011043.CDS.567666.569306.rev	PATRIC	CDS	567666	569306	1641	-	FIG01243735	PLF_1573_00000281	PGF_00016924		546		Levanase (EC 3.2.1.65)
Clavibacter michiganensis subsp. insidiosus strain R1-1	33014.5	CP011043	fig|33014.5.peg.594			PATRIC.33014.5.CP011043.CDS.569579.570049.fwd	PATRIC	CDS	569579	570049	471	+	FIG01397144	PLF_1573_00001269	PGF_00016926		156		Levansucrase (EC 2.4.1.10)
Clavibacter michiganensis subsp. insidiosus strain R1-1	33014.5	CP011043	fig|33014.5.peg.595			PATRIC.33014.5.CP011043.CDS.570931.571167.rev	PATRIC	CDS	570931	571167	237	-					78		hypothetical protein
Clavibacter michiganensis subsp. insidiosus strain R1-1	33014.5	CP011043	fig|33014.5.peg.596	VO01_02830		PATRIC.33014.5.CP011043.CDS.571215.571871.fwd	PATRIC	CDS	571215	571871	657	+	FIG00638284	PLF_1573_00000019	PGF_00188761		218		hypothetical protein
Clavibacter michiganensis subsp. insidiosus strain R1-1	33014.5	CP011043	fig|33014.5.peg.597	VO01_02835		PATRIC.33014.5.CP011043.CDS.572043.572807.fwd	PATRIC	CDS	572043	572807	765	+	FIG00511718	PLF_1573_00001202	PGF_00419434		254		Conserved membrane protein in copper uptake, YcnI
Clavibacter michiganensis subsp. insidiosus strain R1-1	33014.5	CP011043	fig|33014.5.peg.598	VO01_02840		PATRIC.33014.5.CP011043.CDS.572804.573640.fwd	PATRIC	CDS	572804	573640	837	+	FIG01498729	PLF_1573_00001205	PGF_00419551		278		Copper resistance protein CopC
Clavibacter michiganensis subsp. insidiosus strain R1-1	33014.5	CP011043	fig|33014.5.peg.599	VO01_02845		PATRIC.33014.5.CP011043.CDS.573730.574632.rev	PATRIC	CDS	573730	574632	903	-	FIG01036965	PLF_1573_00000784	PGF_00059484		300		Transcriptional regulator, LysR family
Clavibacter michiganensis subsp. insidiosus strain R1-1	33014.5	CP011043	fig|33014.5.peg.600	VO01_02850		PATRIC.33014.5.CP011043.CDS.574806.578456.fwd	PATRIC	CDS	574806	578456	3651	+	FIG00001101	PLF_1573_00000644	PGF_00037523		1216		Proline dehydrogenase (EC 1.5.99.8) (Proline oxidase) / Delta-1-pyrroline-5-carboxylate dehydrogenase (EC 1.2.1.88)
Clavibacter michiganensis subsp. insidiosus strain R1-1	33014.5	CP011043	fig|33014.5.peg.601	VO01_02855		PATRIC.33014.5.CP011043.CDS.578663.579325.fwd	PATRIC	CDS	578663	579325	663	+	FIG00512122	PLF_1573_00000076	PGF_00090429		220		FIG00512123: hypothetical protein
Clavibacter michiganensis subsp. insidiosus strain R1-1	33014.5	CP011043	fig|33014.5.peg.602			PATRIC.33014.5.CP011043.CDS.579346.579747.fwd	PATRIC	CDS	579346	579747	402	+	FIG00954899	PLF_1573_00000617	PGF_01253293		133		Phosphopantetheinyl transferase
Clavibacter michiganensis subsp. insidiosus strain R1-1	33014.5	CP011043	fig|33014.5.peg.603	VO01_02865		PATRIC.33014.5.CP011043.CDS.579801.580721.fwd	PATRIC	CDS	579801	580721	921	+	FIG00014764		PGF_00005694		306		ABC transporter, substrate-binding protein
Clavibacter michiganensis subsp. insidiosus strain R1-1	33014.5	CP011043	fig|33014.5.peg.604	VO01_02870		PATRIC.33014.5.CP011043.CDS.580706.581563.fwd	PATRIC	CDS	580706	581563	858	+	FIG00022568	PLF_1573_00002454	PGF_00033833		285		Phosphonate ABC transporter ATP-binding protein PhnC (TC 3.A.1.9.1)
Clavibacter michiganensis subsp. insidiosus strain R1-1	33014.5	CP011043	fig|33014.5.peg.605	VO01_02875		PATRIC.33014.5.CP011043.CDS.581560.583326.fwd	PATRIC	CDS	581560	583326	1767	+	FIG00638284		PGF_00004969		588		ABC transporter, permease protein
Clavibacter michiganensis subsp. insidiosus strain R1-1	33014.5	CP011043	fig|33014.5.peg.606			PATRIC.33014.5.CP011043.CDS.583323.584534.fwd	PATRIC	CDS	583323	584534	1212	+	FIG00638284		PGF_00219191		403		hypothetical protein
Clavibacter michiganensis subsp. insidiosus strain R1-1	33014.5	CP011043	fig|33014.5.peg.607	VO01_02885		PATRIC.33014.5.CP011043.CDS.584531.585235.fwd	PATRIC	CDS	584531	585235	705	+	FIG00133087		PGF_00251055		234		Similar to phosphoglycolate phosphatase, clustered with ribosomal large subunit pseudouridine synthase C
Clavibacter michiganensis subsp. insidiosus strain R1-1	33014.5	CP011043	fig|33014.5.peg.608	VO01_02890		PATRIC.33014.5.CP011043.CDS.585318.586631.rev	PATRIC	CDS	585318	586631	1314	-	FIG01424832	PLF_1573_00001055	PGF_00409751		437		putative metallopeptidase
Clavibacter michiganensis subsp. insidiosus strain R1-1	33014.5	CP011043	fig|33014.5.peg.609	VO01_02895		PATRIC.33014.5.CP011043.CDS.586628.589870.rev	PATRIC	CDS	586628	589870	3243	-	FIG01122490	PLF_1573_00000060	PGF_00026232		1080		Non-ribosomal peptide synthetase
Clavibacter michiganensis subsp. insidiosus strain R1-1	33014.5	CP011043	fig|33014.5.peg.610			PATRIC.33014.5.CP011043.CDS.589874.590755.fwd	PATRIC	CDS	589874	590755	882	+	FIG00638284	PLF_1573_00000995	PGF_00251055		293		hypothetical protein
Clavibacter michiganensis subsp. insidiosus strain R1-1	33014.5	CP011043	fig|33014.5.peg.611	VO01_02900		PATRIC.33014.5.CP011043.CDS.590809.591177.rev	PATRIC	CDS	590809	591177	369	-	FIG00621925	PLF_1573_00001878	PGF_00059269		122		Transcriptional regulator, GntR family
Clavibacter michiganensis subsp. insidiosus strain R1-1	33014.5	CP011043	fig|33014.5.peg.612	VO01_02905		PATRIC.33014.5.CP011043.CDS.591301.591672.fwd	PATRIC	CDS	591301	591672	372	+	FIG01089471	PLF_1573_00000237	PGF_01251508		123		Circumsporozoite protein
Clavibacter michiganensis subsp. insidiosus strain R1-1	33014.5	CP011043	fig|33014.5.peg.613	VO01_02910		PATRIC.33014.5.CP011043.CDS.591682.592119.rev	PATRIC	CDS	591682	592119	438	-	FIG01956023	PLF_1573_00002770	PGF_00059044		145		Transcriptional regulator, AsnC family
Clavibacter michiganensis subsp. insidiosus strain R1-1	33014.5	CP011043	fig|33014.5.peg.614	VO01_02915		PATRIC.33014.5.CP011043.CDS.592303.593145.fwd	PATRIC	CDS	592303	593145	843	+	FIG00002156	PLF_1573_00001588	PGF_00024969		280		NG,NG-dimethylarginine dimethylaminohydrolase 1 (EC 3.5.3.18)
Clavibacter michiganensis subsp. insidiosus strain R1-1	33014.5	CP011043	fig|33014.5.peg.615	VO01_02920		PATRIC.33014.5.CP011043.CDS.593166.594410.fwd	PATRIC	CDS	593166	594410	1245	+	FIG00035201	PLF_1573_00001611	PGF_00027508		414	rocD	Ornithine aminotransferase (EC 2.6.1.13)
Clavibacter michiganensis subsp. insidiosus strain R1-1	33014.5	CP011043	fig|33014.5.peg.616	VO01_02925		PATRIC.33014.5.CP011043.CDS.594442.595461.rev	PATRIC	CDS	594442	595461	1020	-	FIG01956050	PLF_1573_00001462	PGF_00014473		339		Integral membrane protein
Clavibacter michiganensis subsp. insidiosus strain R1-1	33014.5	CP011043	fig|33014.5.peg.617			PATRIC.33014.5.CP011043.CDS.595509.596000.rev	PATRIC	CDS	595509	596000	492	-	FIG00638284	PLF_1573_00002616	PGF_01251556		163		hypothetical protein
Clavibacter michiganensis subsp. insidiosus strain R1-1	33014.5	CP011043	fig|33014.5.peg.618	VO01_02935		PATRIC.33014.5.CP011043.CDS.596018.596902.rev	PATRIC	CDS	596018	596902	885	-	FIG00022300	PLF_1573_00000823	PGF_00064074		294		UDP-glucose 4-epimerase (EC 5.1.3.2)
Clavibacter michiganensis subsp. insidiosus strain R1-1	33014.5	CP011043	fig|33014.5.peg.619	VO01_02940		PATRIC.33014.5.CP011043.CDS.596899.597309.rev	PATRIC	CDS	596899	597309	411	-	FIG00512556	PLF_1573_00000026	PGF_01251546		136		FIG00512561: hypothetical protein
Clavibacter michiganensis subsp. insidiosus strain R1-1	33014.5	CP011043	fig|33014.5.peg.620	VO01_02945		PATRIC.33014.5.CP011043.CDS.597306.598541.rev	PATRIC	CDS	597306	598541	1236	-	FIG00005723	PLF_1573_00002402	PGF_00400511		411		Benzoate transport protein
Clavibacter michiganensis subsp. insidiosus strain R1-1	33014.5	CP011043	fig|33014.5.peg.621	VO01_02950		PATRIC.33014.5.CP011043.CDS.598802.600061.fwd	PATRIC	CDS	598802	600061	1260	+	FIG00511203	PLF_1573_00002587	PGF_01251541		419		FIG00511204: hypothetical protein
Clavibacter michiganensis subsp. insidiosus strain R1-1	33014.5	CP011043	fig|33014.5.peg.622	VO01_02955		PATRIC.33014.5.CP011043.CDS.600099.600833.fwd	PATRIC	CDS	600099	600833	735	+	FIG00016132	PLF_1573_00002747	PGF_01251631		244		putative esterase
Clavibacter michiganensis subsp. insidiosus strain R1-1	33014.5	CP011043	fig|33014.5.peg.623	VO01_02960		PATRIC.33014.5.CP011043.CDS.600997.601452.fwd	PATRIC	CDS	600997	601452	456	+	FIG01005261	PLF_1573_00001951	PGF_01251344		151		Uncharacterized 17.2 kDa protein in melC2-rnhH intergenic region (ORF3)
Clavibacter michiganensis subsp. insidiosus strain R1-1	33014.5	CP011043	fig|33014.5.peg.624	VO01_02965		PATRIC.33014.5.CP011043.CDS.601455.601691.fwd	PATRIC	CDS	601455	601691	237	+		PLF_1573_00002760	PGF_00079762		78		hypothetical protein
Clavibacter michiganensis subsp. insidiosus strain R1-1	33014.5	CP011043	fig|33014.5.peg.625	VO01_02970		PATRIC.33014.5.CP011043.CDS.601831.602640.fwd	PATRIC	CDS	601831	602640	810	+	FIG00638284	PLF_1573_00002618	PGF_00297336		269		hypothetical protein
Clavibacter michiganensis subsp. insidiosus strain R1-1	33014.5	CP011043	fig|33014.5.peg.626	VO01_02975		PATRIC.33014.5.CP011043.CDS.602829.603905.fwd	PATRIC	CDS	602829	603905	1077	+	FIG01224581	PLF_1573_00001580	PGF_00024363		358		NAD(P)H-dependent 2-cyclohexen-1-one reductase
Clavibacter michiganensis subsp. insidiosus strain R1-1	33014.5	CP011043	fig|33014.5.peg.627	VO01_02980		PATRIC.33014.5.CP011043.CDS.603970.604326.rev	PATRIC	CDS	603970	604326	357	-	FIG00511619	PLF_1573_00002050	PGF_00161529		118		FIG00511620: hypothetical protein
Clavibacter michiganensis subsp. insidiosus strain R1-1	33014.5	CP011043	fig|33014.5.peg.628	VO01_02985		PATRIC.33014.5.CP011043.CDS.604418.605035.rev	PATRIC	CDS	604418	605035	618	-	FIG00554417	PLF_1573_00000775	PGF_00058904		205		Transcriptional regulator, AcrR family
Clavibacter michiganensis subsp. insidiosus strain R1-1	33014.5	CP011043	fig|33014.5.peg.629	VO01_02990		PATRIC.33014.5.CP011043.CDS.605078.606670.fwd	PATRIC	CDS	605078	606670	1593	+	FIG00511353	PLF_1573_00001734	PGF_00044542		530		Putative transmembrane efflux protein
Clavibacter michiganensis subsp. insidiosus strain R1-1	33014.5	CP011043	fig|33014.5.peg.630	VO01_02995		PATRIC.33014.5.CP011043.CDS.606755.607774.rev	PATRIC	CDS	606755	607774	1020	-	FIG00455028	PLF_1573_00000155	PGF_00040703		339		Alkanal monooxygenase alpha chain (EC 1.14.14.3)
Clavibacter michiganensis subsp. insidiosus strain R1-1	33014.5	CP011043	fig|33014.5.peg.631	VO01_03000		PATRIC.33014.5.CP011043.CDS.607802.608860.rev	PATRIC	CDS	607802	608860	1059	-	FIG00455028	PLF_1573_00000473	PGF_00040703		352		Alkanal monooxygenase alpha chain (EC 1.14.14.3)
Clavibacter michiganensis subsp. insidiosus strain R1-1	33014.5	CP011043	fig|33014.5.peg.632	VO01_03005		PATRIC.33014.5.CP011043.CDS.608895.609860.rev	PATRIC	CDS	608895	609860	966	-	FIG00002982	PLF_1573_00000697	PGF_00046129		321		Quinone oxidoreductase (EC 1.6.5.5)
Clavibacter michiganensis subsp. insidiosus strain R1-1	33014.5	CP011043	fig|33014.5.peg.633	VO01_03010		PATRIC.33014.5.CP011043.CDS.609892.610548.rev	PATRIC	CDS	609892	610548	657	-		PLF_1573_00004703	PGF_01252912		218		hypothetical protein
Clavibacter michiganensis subsp. insidiosus strain R1-1	33014.5	CP011043	fig|33014.5.peg.634	VO01_03015		PATRIC.33014.5.CP011043.CDS.610550.611188.rev	PATRIC	CDS	610550	611188	639	-		PLF_1573_00004276	PGF_01252535		212		hypothetical protein
Clavibacter michiganensis subsp. insidiosus strain R1-1	33014.5	CP011043	fig|33014.5.peg.635			PATRIC.33014.5.CP011043.CDS.611223.611375.rev	PATRIC	CDS	611223	611375	153	-					50		hypothetical protein
Clavibacter michiganensis subsp. insidiosus strain R1-1	33014.5	CP011043	fig|33014.5.peg.636	VO01_03020		PATRIC.33014.5.CP011043.CDS.611514.612452.fwd	PATRIC	CDS	611514	612452	939	+	FIG00064110	PLF_1573_00001397	PGF_00420075		312		Cysteine synthase (EC 2.5.1.47)
Clavibacter michiganensis subsp. insidiosus strain R1-1	33014.5	CP011043	fig|33014.5.peg.637	VO01_03025		PATRIC.33014.5.CP011043.CDS.612455.613039.fwd	PATRIC	CDS	612455	613039	585	+	FIG00000128	PLF_1573_00000730	PGF_00051193		194		Serine acetyltransferase (EC 2.3.1.30)
Clavibacter michiganensis subsp. insidiosus strain R1-1	33014.5	CP011043	fig|33014.5.peg.638	VO01_03030		PATRIC.33014.5.CP011043.CDS.613039.613713.fwd	PATRIC	CDS	613039	613713	675	+	FIG01651823	PLF_1573_00002195	PGF_00403994		224		probable RNA methyltransferase
Clavibacter michiganensis subsp. insidiosus strain R1-1	33014.5	CP011043	fig|33014.5.peg.639	VO01_03035		PATRIC.33014.5.CP011043.CDS.613748.614320.fwd	PATRIC	CDS	613748	614320	573	+	FIG01785485	PLF_1573_00001946	PGF_00064225		190		UPF0157 protein SCO7215
Clavibacter michiganensis subsp. insidiosus strain R1-1	33014.5	CP011043	fig|33014.5.peg.640	VO01_03040		PATRIC.33014.5.CP011043.CDS.614331.614732.rev	PATRIC	CDS	614331	614732	402	-	FIG00638284	PLF_1573_00000900	PGF_01253364		133		hypothetical protein
Clavibacter michiganensis subsp. insidiosus strain R1-1	33014.5	CP011043	fig|33014.5.peg.641	VO01_03045		PATRIC.33014.5.CP011043.CDS.614819.615220.rev	PATRIC	CDS	614819	615220	402	-	FIG00638284	PLF_1573_00000900	PGF_01253364		133		hypothetical protein
Clavibacter michiganensis subsp. insidiosus strain R1-1	33014.5	CP011043	fig|33014.5.peg.642	VO01_03050		PATRIC.33014.5.CP011043.CDS.615564.616361.fwd	PATRIC	CDS	615564	616361	798	+	FIG00638284	PLF_1573_00000964	PGF_00262104		265		hypothetical protein
Clavibacter michiganensis subsp. insidiosus strain R1-1	33014.5	CP011043	fig|33014.5.peg.643	VO01_03055		PATRIC.33014.5.CP011043.CDS.616371.617000.fwd	PATRIC	CDS	616371	617000	630	+		PLF_1573_00002984	PGF_00077586		209		Glyoxalase
Clavibacter michiganensis subsp. insidiosus strain R1-1	33014.5	CP011043	fig|33014.5.peg.644	VO01_03060		PATRIC.33014.5.CP011043.CDS.617063.617368.rev	PATRIC	CDS	617063	617368	306	-		PLF_1573_00004529	PGF_01252753		101		hypothetical protein
Clavibacter michiganensis subsp. insidiosus strain R1-1	33014.5	CP011043	fig|33014.5.peg.645			PATRIC.33014.5.CP011043.CDS.617404.617544.rev	PATRIC	CDS	617404	617544	141	-		PLF_1573_00003434	PGF_01251991		46		hypothetical protein
Clavibacter michiganensis subsp. insidiosus strain R1-1	33014.5	CP011043	fig|33014.5.peg.646	VO01_03065		PATRIC.33014.5.CP011043.CDS.617607.619001.fwd	PATRIC	CDS	617607	619001	1395	+	FIG00638284	PLF_1573_00002983	PGF_01251690		464		hypothetical protein
Clavibacter michiganensis subsp. insidiosus strain R1-1	33014.5	CP011043	fig|33014.5.peg.647	VO01_03070		PATRIC.33014.5.CP011043.CDS.618965.620011.rev	PATRIC	CDS	618965	620011	1047	-	FIG01007502	PLF_1573_00002856	PGF_00037648		348		Alcohol dehydrogenase (EC 1.1.1.1)
Clavibacter michiganensis subsp. insidiosus strain R1-1	33014.5	CP011043	fig|33014.5.peg.648	VO01_03075		PATRIC.33014.5.CP011043.CDS.620163.621533.fwd	PATRIC	CDS	620163	621533	1371	+	FIG00638284	PLF_1573_00002194	PGF_00402369		456		para-nitrobenzyl esterase (intracellular esterase B)
Clavibacter michiganensis subsp. insidiosus strain R1-1	33014.5	CP011043	fig|33014.5.peg.649	VO01_03080		PATRIC.33014.5.CP011043.CDS.621577.622065.rev	PATRIC	CDS	621577	622065	489	-	FIG00004255	PLF_1573_00001754	PGF_00047152		162		Redox-sensitive transcriptional activator SoxR
Clavibacter michiganensis subsp. insidiosus strain R1-1	33014.5	CP011043	fig|33014.5.peg.650	VO01_03085		PATRIC.33014.5.CP011043.CDS.622172.622498.fwd	PATRIC	CDS	622172	622498	327	+	FIG00551095	PLF_1573_00000015	PGF_00425425		108		4Fe-4S ferredoxin, iron-sulfur binding
Clavibacter michiganensis subsp. insidiosus strain R1-1	33014.5	CP011043	fig|33014.5.peg.651	VO01_03090		PATRIC.33014.5.CP011043.CDS.622495.622989.fwd	PATRIC	CDS	622495	622989	495	+	FIG00919395	PLF_1573_00000552	PGF_00024631		164		NADH-FMN oxidoreductase
Clavibacter michiganensis subsp. insidiosus strain R1-1	33014.5	CP011043	fig|33014.5.peg.652	VO01_03095		PATRIC.33014.5.CP011043.CDS.623012.624940.rev	PATRIC	CDS	623012	624940	1929	-	FIG00511242	PLF_1573_00002720	PGF_00410533		642		putative secreted protein
Clavibacter michiganensis subsp. insidiosus strain R1-1	33014.5	CP011043	fig|33014.5.peg.653	VO01_03100		PATRIC.33014.5.CP011043.CDS.625006.625383.rev	PATRIC	CDS	625006	625383	378	-		PLF_1573_00002830	PGF_00010009		125		Glyoxalase family protein
Clavibacter michiganensis subsp. insidiosus strain R1-1	33014.5	CP011043	fig|33014.5.peg.654	VO01_03105		PATRIC.33014.5.CP011043.CDS.625452.626057.fwd	PATRIC	CDS	625452	626057	606	+	FIG00511535	PLF_1573_00000516	PGF_00020455		201		Metal-dependent phosphohydrolase, HD subdomain
Clavibacter michiganensis subsp. insidiosus strain R1-1	33014.5	CP011043	fig|33014.5.peg.655	VO01_03110		PATRIC.33014.5.CP011043.CDS.626225.626899.rev	PATRIC	CDS	626225	626899	675	-		PLF_1573_00004515	PGF_00137447		224		hypothetical protein
Clavibacter michiganensis subsp. insidiosus strain R1-1	33014.5	CP011043	fig|33014.5.peg.656	VO01_03115		PATRIC.33014.5.CP011043.CDS.626982.629087.rev	PATRIC	CDS	626982	629087	2106	-	FIG00512504	PLF_1573_00000603	PGF_01253291		701		Phage infection protein
Clavibacter michiganensis subsp. insidiosus strain R1-1	33014.5	CP011043	fig|33014.5.peg.657	VO01_03120		PATRIC.33014.5.CP011043.CDS.629084.629749.rev	PATRIC	CDS	629084	629749	666	-	FIG00511403	PLF_1573_00000083	PGF_00359565		221		FIG00511404: hypothetical protein
Clavibacter michiganensis subsp. insidiosus strain R1-1	33014.5	CP011043	fig|33014.5.peg.658	VO01_03125		PATRIC.33014.5.CP011043.CDS.629746.630426.rev	PATRIC	CDS	629746	630426	681	-	FIG00554417	PLF_1573_00001864	PGF_00058904		226		Transcriptional regulator, AcrR family
Clavibacter michiganensis subsp. insidiosus strain R1-1	33014.5	CP011043	fig|33014.5.peg.659	VO01_03130		PATRIC.33014.5.CP011043.CDS.630508.631830.rev	PATRIC	CDS	630508	631830	1323	-		PLF_1573_00001870	PGF_00058955		440		Transcriptional regulator, AraC family
Clavibacter michiganensis subsp. insidiosus strain R1-1	33014.5	CP011043	fig|33014.5.peg.660	VO01_03135		PATRIC.33014.5.CP011043.CDS.632160.632363.fwd	PATRIC	CDS	632160	632363	204	+	FIG00946206	PLF_1573_00001011	PGF_01251259		67		Cytochrome c-type biogenesis protein DsbD, protein-disulfide reductase (EC 1.8.1.8)
Clavibacter michiganensis subsp. insidiosus strain R1-1	33014.5	CP011043	fig|33014.5.peg.661			PATRIC.33014.5.CP011043.CDS.632356.633489.rev	PATRIC	CDS	632356	633489	1134	-	FIG01304601	PLF_1573_00000214	PGF_00425080		377		Exonuclease SbcC
Clavibacter michiganensis subsp. insidiosus strain R1-1	33014.5	CP011043	fig|33014.5.peg.662			PATRIC.33014.5.CP011043.CDS.633486.635318.rev	PATRIC	CDS	633486	635318	1833	-	FIG01304601	PLF_1573_00000214	PGF_00425080		610		Exonuclease SbcC
Clavibacter michiganensis subsp. insidiosus strain R1-1	33014.5	CP011043	fig|33014.5.peg.663	VO01_03145		PATRIC.33014.5.CP011043.CDS.635318.636478.rev	PATRIC	CDS	635318	636478	1161	-	FIG00000782	PLF_1573_00000343	PGF_00425092		386		Exonuclease SbcD
Clavibacter michiganensis subsp. insidiosus strain R1-1	33014.5	CP011043	fig|33014.5.peg.664	VO01_03150		PATRIC.33014.5.CP011043.CDS.636587.637402.rev	PATRIC	CDS	636587	637402	816	-		PLF_1573_00002442	PGF_00028699		271		Oxidoreductase of short-chain
Clavibacter michiganensis subsp. insidiosus strain R1-1	33014.5	CP011043	fig|33014.5.peg.665			PATRIC.33014.5.CP011043.CDS.637399.638061.rev	PATRIC	CDS	637399	638061	663	-	FIG00638284	PLF_1573_00002442	PGF_00028699		220		Oxidoreductase of short-chain
Clavibacter michiganensis subsp. insidiosus strain R1-1	33014.5	CP011043	fig|33014.5.peg.666	VO01_03160		PATRIC.33014.5.CP011043.CDS.638108.639397.fwd	PATRIC	CDS	638108	639397	1290	+	FIG00000107	PLF_1573_00001135	PGF_00035752		429		Adenylosuccinate synthetase (EC 6.3.4.4)
Clavibacter michiganensis subsp. insidiosus strain R1-1	33014.5	CP011043	fig|33014.5.peg.667			PATRIC.33014.5.CP011043.CDS.639490.639618.fwd	PATRIC	CDS	639490	639618	129	+	FIG00638284	PLF_1573_00002188	PGF_01251468		42		hypothetical protein
Clavibacter michiganensis subsp. insidiosus strain R1-1	33014.5	CP011043	fig|33014.5.peg.668	VO01_03165		PATRIC.33014.5.CP011043.CDS.639788.644764.fwd	PATRIC	CDS	639788	644764	4977	+	FIG00946155		PGF_00041218		1658		Putative helicase
Clavibacter michiganensis subsp. insidiosus strain R1-1	33014.5	CP011043	fig|33014.5.peg.669	VO01_03170		PATRIC.33014.5.CP011043.CDS.645209.645655.rev	PATRIC	CDS	645209	645655	447	-	FIG00554610	PLF_1573_00001894	PGF_00059570		148		Transcriptional regulator, MarR family
Clavibacter michiganensis subsp. insidiosus strain R1-1	33014.5	CP011043	fig|33014.5.peg.670	VO01_03175		PATRIC.33014.5.CP011043.CDS.645717.646085.fwd	PATRIC	CDS	645717	646085	369	+	FIG00511730	PLF_1573_00002586	PGF_00369657		122		FIG00511731: hypothetical protein
Clavibacter michiganensis subsp. insidiosus strain R1-1	33014.5	CP011043	fig|33014.5.peg.671	VO01_03180		PATRIC.33014.5.CP011043.CDS.646217.646645.fwd	PATRIC	CDS	646217	646645	429	+	FIG00511715	PLF_1573_00002048	PGF_01251386		142		FIG00511716: hypothetical protein
Clavibacter michiganensis subsp. insidiosus strain R1-1	33014.5	CP011043	fig|33014.5.peg.672	VO01_03185		PATRIC.33014.5.CP011043.CDS.646683.647621.rev	PATRIC	CDS	646683	647621	939	-	FIG00133285	PLF_1573_00000231	PGF_01251503		312		Beta-ketoadipate enol-lactone hydrolase (EC 3.1.1.24)
Clavibacter michiganensis subsp. insidiosus strain R1-1	33014.5	CP011043	fig|33014.5.peg.673	VO01_03190		PATRIC.33014.5.CP011043.CDS.647670.648014.rev	PATRIC	CDS	647670	648014	345	-	FIG00000846	PLF_1573_00000606	PGF_01253292		114		PhoR
Clavibacter michiganensis subsp. insidiosus strain R1-1	33014.5	CP011043	fig|33014.5.peg.674	VO01_03195		PATRIC.33014.5.CP011043.CDS.648011.648721.rev	PATRIC	CDS	648011	648721	711	-	FIG01318196	PLF_1573_00002243	PGF_00411523		236		regulatory protein
Clavibacter michiganensis subsp. insidiosus strain R1-1	33014.5	CP011043	fig|33014.5.peg.675			PATRIC.33014.5.CP011043.CDS.648828.649214.fwd	PATRIC	CDS	648828	649214	387	+					128		hypothetical protein
Clavibacter michiganensis subsp. insidiosus strain R1-1	33014.5	CP011043	fig|33014.5.peg.676	VO01_03205		PATRIC.33014.5.CP011043.CDS.649211.649852.fwd	PATRIC	CDS	649211	649852	642	+	FIG00989082	PLF_1573_00001103	PGF_00027931		213		Acetyltransferase, GNAT family
Clavibacter michiganensis subsp. insidiosus strain R1-1	33014.5	CP011043	fig|33014.5.peg.677	VO01_03210		PATRIC.33014.5.CP011043.CDS.649877.650242.rev	PATRIC	CDS	649877	650242	366	-		PLF_1573_00002981	PGF_01251689		121		hypothetical protein
Clavibacter michiganensis subsp. insidiosus strain R1-1	33014.5	CP011043	fig|33014.5.peg.678	VO01_03215		PATRIC.33014.5.CP011043.CDS.650642.651112.rev	PATRIC	CDS	650642	651112	471	-	FIG00512066	PLF_1573_00002047	PGF_01251385		156		FIG00512067: hypothetical protein
Clavibacter michiganensis subsp. insidiosus strain R1-1	33014.5	CP011043	fig|33014.5.peg.679	VO01_03220		PATRIC.33014.5.CP011043.CDS.651394.651789.fwd	PATRIC	CDS	651394	651789	396	+		PLF_1573_00002046	PGF_00138562		131		glyoxalase family protein
Clavibacter michiganensis subsp. insidiosus strain R1-1	33014.5	CP011043	fig|33014.5.peg.680	VO01_03225		PATRIC.33014.5.CP011043.CDS.651888.653951.fwd	PATRIC	CDS	651888	653951	2064	+	FIG00000747	PLF_1573_00000483	PGF_00402178		687		Beta-lactamase (EC 3.5.2.6)
Clavibacter michiganensis subsp. insidiosus strain R1-1	33014.5	CP011043	fig|33014.5.peg.681	VO01_03230		PATRIC.33014.5.CP011043.CDS.653951.655354.fwd	PATRIC	CDS	653951	655354	1404	+	FIG00512664	PLF_1573_00001930	PGF_00062944		467		Two-component system sensor kinase
Clavibacter michiganensis subsp. insidiosus strain R1-1	33014.5	CP011043	fig|33014.5.peg.682	VO01_03235		PATRIC.33014.5.CP011043.CDS.655351.656031.fwd	PATRIC	CDS	655351	656031	681	+	FIG01124340	PLF_1573_00001927	PGF_00062831		226		Two-component system response regulator
Clavibacter michiganensis subsp. insidiosus strain R1-1	33014.5	CP011043	fig|33014.5.peg.683	VO01_03245		PATRIC.33014.5.CP011043.CDS.656191.656610.fwd	PATRIC	CDS	656191	656610	420	+	FIG00138617	PLF_1573_00001608	PGF_00027464		139		Organic hydroperoxide resistance protein
Clavibacter michiganensis subsp. insidiosus strain R1-1	33014.5	CP011043	fig|33014.5.peg.684	VO01_03250		PATRIC.33014.5.CP011043.CDS.656694.657077.fwd	PATRIC	CDS	656694	657077	384	+	FIG00001498	PLF_1573_00000361	PGF_00417816		127		Chorismate mutase I (EC 5.4.99.5)
Clavibacter michiganensis subsp. insidiosus strain R1-1	33014.5	CP011043	fig|33014.5.peg.685	VO01_03255		PATRIC.33014.5.CP011043.CDS.657119.658102.rev	PATRIC	CDS	657119	658102	984	-	FIG00511594	PLF_1573_00002045	PGF_00073709		327		FIG00511595: hypothetical protein
Clavibacter michiganensis subsp. insidiosus strain R1-1	33014.5	CP011043	fig|33014.5.peg.686	VO01_03260		PATRIC.33014.5.CP011043.CDS.658195.659025.rev	PATRIC	CDS	658195	659025	831	-	FIG00512251	PLF_1573_00001538	PGF_00424375		276		Endonuclease/exonuclease/phosphatase family protein
Clavibacter michiganensis subsp. insidiosus strain R1-1	33014.5	CP011043	fig|33014.5.peg.687	VO01_03265		PATRIC.33014.5.CP011043.CDS.659085.659672.rev	PATRIC	CDS	659085	659672	588	-	FIG00512093	PLF_1573_00002044	PGF_01251384		195		FIG00512096: hypothetical protein
Clavibacter michiganensis subsp. insidiosus strain R1-1	33014.5	CP011043	fig|33014.5.peg.688	VO01_03270		PATRIC.33014.5.CP011043.CDS.659833.661719.rev	PATRIC	CDS	659833	661719	1887	-	FIG00512034	PLF_1573_00000521	PGF_00020861		628		Methyl-accepting chemotaxis protein
Clavibacter michiganensis subsp. insidiosus strain R1-1	33014.5	CP011043	fig|33014.5.peg.689	VO01_03275		PATRIC.33014.5.CP011043.CDS.661716.663428.rev	PATRIC	CDS	661716	663428	1713	-	FIG00511467	PLF_1573_00000082	PGF_00340637		570		FIG00511468: hypothetical protein
Clavibacter michiganensis subsp. insidiosus strain R1-1	33014.5	CP011043	fig|33014.5.peg.690	VO01_03280		PATRIC.33014.5.CP011043.CDS.663407.664456.rev	PATRIC	CDS	663407	664456	1050	-	FIG00511821	PLF_1573_00000696	PGF_01253306		349		Pyruvyl-transferase
Clavibacter michiganensis subsp. insidiosus strain R1-1	33014.5	CP011043	fig|33014.5.peg.691	VO01_03285		PATRIC.33014.5.CP011043.CDS.664453.665643.rev	PATRIC	CDS	664453	665643	1191	-	FIG01334593	PLF_1573_00001056	PGF_01251269		396		putative minor tail protein
Clavibacter michiganensis subsp. insidiosus strain R1-1	33014.5	CP011043	fig|33014.5.peg.692	VO01_03290		PATRIC.33014.5.CP011043.CDS.665640.666686.rev	PATRIC	CDS	665640	666686	1047	-	FIG00853015	PLF_1573_00000109	PGF_01251278		348		Glycosyl transferase, group 1 family protein
Clavibacter michiganensis subsp. insidiosus strain R1-1	33014.5	CP011043	fig|33014.5.peg.693	VO01_03295		PATRIC.33014.5.CP011043.CDS.666686.667816.rev	PATRIC	CDS	666686	667816	1131	-	FIG00007960	PLF_1573_00000121	PGF_00009474		376		Glycosyl transferase, group 1 family protein
Clavibacter michiganensis subsp. insidiosus strain R1-1	33014.5	CP011043	fig|33014.5.peg.694	VO01_03300		PATRIC.33014.5.CP011043.CDS.667816.669291.rev	PATRIC	CDS	667816	669291	1476	-	FIG00002968	PLF_1573_00001705	PGF_00041054		491		Putative glycosyltransferase
Clavibacter michiganensis subsp. insidiosus strain R1-1	33014.5	CP011043	fig|33014.5.peg.695	VO01_03305		PATRIC.33014.5.CP011043.CDS.669381.670100.rev	PATRIC	CDS	669381	670100	720	-	FIG00044013	PLF_1573_00001273	PGF_00017605		239		Low molecular weight protein-tyrosine-phosphatase Wzb (EC 3.1.3.48)
Clavibacter michiganensis subsp. insidiosus strain R1-1	33014.5	CP011043	fig|33014.5.peg.696	VO01_03310		PATRIC.33014.5.CP011043.CDS.670110.671522.rev	PATRIC	CDS	670110	671522	1413	-	FIG00006955	PLF_1573_00002200	PGF_00405721		470		putative ATPase involved in chromosome partitioning
Clavibacter michiganensis subsp. insidiosus strain R1-1	33014.5	CP011043	fig|33014.5.peg.697	VO01_03315		PATRIC.33014.5.CP011043.CDS.671737.674016.fwd	PATRIC	CDS	671737	674016	2280	+	FIG00765507	PLF_1573_00000442	PGF_00034424		759		Acyltransferase 3
Clavibacter michiganensis subsp. insidiosus strain R1-1	33014.5	CP011043	fig|33014.5.peg.698			PATRIC.33014.5.CP011043.CDS.674042.674167.fwd	PATRIC	CDS	674042	674167	126	+					41		hypothetical protein
Clavibacter michiganensis subsp. insidiosus strain R1-1	33014.5	CP011043	fig|33014.5.peg.699	VO01_03320		PATRIC.33014.5.CP011043.CDS.674345.675382.rev	PATRIC	CDS	674345	675382	1038	-	FIG00511533	PLF_1573_00000139	PGF_01251300		345		Acyltransferase family protein
Clavibacter michiganensis subsp. insidiosus strain R1-1	33014.5	CP011043	fig|33014.5.peg.700	VO01_03325		PATRIC.33014.5.CP011043.CDS.675473.676183.rev	PATRIC	CDS	675473	676183	711	-	FIG00511614	PLF_1573_00002043	PGF_01251383		236		FIG00511615: hypothetical protein
Clavibacter michiganensis subsp. insidiosus strain R1-1	33014.5	CP011043	fig|33014.5.peg.701	VO01_03330		PATRIC.33014.5.CP011043.CDS.676384.677436.rev	PATRIC	CDS	676384	677436	1053	-	FIG00511217	PLF_1573_00001142	PGF_00424375		350		Endonuclease/exonuclease/phosphatase family protein
Clavibacter michiganensis subsp. insidiosus strain R1-1	33014.5	CP011043	fig|33014.5.peg.702	VO01_03335		PATRIC.33014.5.CP011043.CDS.677684.678481.rev	PATRIC	CDS	677684	678481	798	-	FIG00814168	PLF_1573_00000125	PGF_00423134		265		Dienelactone hydrolase family protein
Clavibacter michiganensis subsp. insidiosus strain R1-1	33014.5	CP011043	fig|33014.5.peg.703	VO01_03340		PATRIC.33014.5.CP011043.CDS.678478.680844.rev	PATRIC	CDS	678478	680844	2367	-	FIG01303876	PLF_1573_00000621	PGF_00033961		788		Phosphoribosylformylglycinamidine synthase, synthetase subunit (EC 6.3.5.3)
Clavibacter michiganensis subsp. insidiosus strain R1-1	33014.5	CP011043	fig|33014.5.peg.704	VO01_03345		PATRIC.33014.5.CP011043.CDS.680841.681536.rev	PATRIC	CDS	680841	681536	696	-	FIG00025475	PLF_1573_00001663	PGF_00033959		231		Phosphoribosylformylglycinamidine synthase, glutamine amidotransferase subunit (EC 6.3.5.3)
Clavibacter michiganensis subsp. insidiosus strain R1-1	33014.5	CP011043	fig|33014.5.peg.705	VO01_03350		PATRIC.33014.5.CP011043.CDS.681536.681928.rev	PATRIC	CDS	681536	681928	393	-	FIG00000869	PLF_1573_00001662	PGF_00033956		130		Phosphoribosylformylglycinamidine synthase, PurS subunit (EC 6.3.5.3)
Clavibacter michiganensis subsp. insidiosus strain R1-1	33014.5	CP011043	fig|33014.5.peg.706			PATRIC.33014.5.CP011043.CDS.682049.682378.rev	PATRIC	CDS	682049	682378	330	-	FIG00512299	PLF_1573_00000899	PGF_00355614		109		FIG00512300: hypothetical protein
Clavibacter michiganensis subsp. insidiosus strain R1-1	33014.5	CP011043	fig|33014.5.peg.707	VO01_03360		PATRIC.33014.5.CP011043.CDS.682754.684295.fwd	PATRIC	CDS	682754	684295	1542	+	FIG00613966	PLF_1573_00001910	PGF_00061071		513		Transporter, MFS superfamily
Clavibacter michiganensis subsp. insidiosus strain R1-1	33014.5	CP011043	fig|33014.5.peg.708	VO01_03365		PATRIC.33014.5.CP011043.CDS.684604.685458.fwd	PATRIC	CDS	684604	685458	855	+					284		hypothetical protein
Clavibacter michiganensis subsp. insidiosus strain R1-1	33014.5	CP011043	fig|33014.5.peg.709	VO01_03370		PATRIC.33014.5.CP011043.CDS.685458.686792.fwd	PATRIC	CDS	685458	686792	1335	+	FIG00638284				444		hypothetical protein
Clavibacter michiganensis subsp. insidiosus strain R1-1	33014.5	CP011043	fig|33014.5.peg.710			PATRIC.33014.5.CP011043.CDS.686789.687685.fwd	PATRIC	CDS	686789	687685	897	+					298		hypothetical protein
Clavibacter michiganensis subsp. insidiosus strain R1-1	33014.5	CP011043	fig|33014.5.peg.711			PATRIC.33014.5.CP011043.CDS.687752.688300.fwd	PATRIC	CDS	687752	688300	549	+					182		hypothetical protein
Clavibacter michiganensis subsp. insidiosus strain R1-1	33014.5	CP011043	fig|33014.5.peg.712	VO01_03385		PATRIC.33014.5.CP011043.CDS.688405.689589.fwd	PATRIC	CDS	688405	689589	1185	+	FIG00638284				394		hypothetical protein
Clavibacter michiganensis subsp. insidiosus strain R1-1	33014.5	CP011043	fig|33014.5.peg.713	VO01_03390		PATRIC.33014.5.CP011043.CDS.689586.690491.fwd	PATRIC	CDS	689586	690491	906	+					301		hypothetical protein
Clavibacter michiganensis subsp. insidiosus strain R1-1	33014.5	CP011043	fig|33014.5.peg.714	VO01_03395		PATRIC.33014.5.CP011043.CDS.690488.691822.fwd	PATRIC	CDS	690488	691822	1335	+	FIG01346536		PGF_00025816		444		Nitrilotriacetate monooxygenase component A (EC 1.14.13.-)
Clavibacter michiganensis subsp. insidiosus strain R1-1	33014.5	CP011043	fig|33014.5.peg.715			PATRIC.33014.5.CP011043.CDS.691941.692246.fwd	PATRIC	CDS	691941	692246	306	+					101		hypothetical protein
Clavibacter michiganensis subsp. insidiosus strain R1-1	33014.5	CP011043	fig|33014.5.peg.716	VO01_03400		PATRIC.33014.5.CP011043.CDS.692299.692973.rev	PATRIC	CDS	692299	692973	675	-	FIG01279495	PLF_1573_00001877	PGF_00059269		224		Transcriptional regulator, GntR family
Clavibacter michiganensis subsp. insidiosus strain R1-1	33014.5	CP011043	fig|33014.5.peg.717	VO01_03405		PATRIC.33014.5.CP011043.CDS.693002.693841.fwd	PATRIC	CDS	693002	693841	840	+	FIG01304251	PLF_1573_00001148	PGF_00039711		279		Aliphatic amidase AmiE (EC 3.5.1.4)
Clavibacter michiganensis subsp. insidiosus strain R1-1	33014.5	CP011043	fig|33014.5.peg.718	VO01_03410		PATRIC.33014.5.CP011043.CDS.693848.695020.rev	PATRIC	CDS	693848	695020	1173	-	FIG00638284	PLF_1573_00004114	PGF_01252420		390		hypothetical protein
Clavibacter michiganensis subsp. insidiosus strain R1-1	33014.5	CP011043	fig|33014.5.peg.719	VO01_03415		PATRIC.33014.5.CP011043.CDS.695017.696198.rev	PATRIC	CDS	695017	696198	1182	-	FIG00638284	PLF_1573_00000018	PGF_00339207		393		hypothetical protein
Clavibacter michiganensis subsp. insidiosus strain R1-1	33014.5	CP011043	fig|33014.5.peg.720	VO01_03420		PATRIC.33014.5.CP011043.CDS.696198.697460.rev	PATRIC	CDS	696198	697460	1263	-		PLF_1573_00003160	PGF_00384528		420		FIG00801094: hypothetical protein
Clavibacter michiganensis subsp. insidiosus strain R1-1	33014.5	CP011043	fig|33014.5.peg.721	VO01_03425		PATRIC.33014.5.CP011043.CDS.697457.698470.rev	PATRIC	CDS	697457	698470	1014	-		PLF_1573_00004113	PGF_01252419		337		L-arabinose 1-dehydrogenase (EC 1.1.1.46)
Clavibacter michiganensis subsp. insidiosus strain R1-1	33014.5	CP011043	fig|33014.5.peg.722	VO01_03430		PATRIC.33014.5.CP011043.CDS.698457.699494.rev	PATRIC	CDS	698457	699494	1038	-		PLF_1573_00004112	PGF_01252418		345		hypothetical protein
Clavibacter michiganensis subsp. insidiosus strain R1-1	33014.5	CP011043	fig|33014.5.peg.723	VO01_03435		PATRIC.33014.5.CP011043.CDS.699485.701041.rev	PATRIC	CDS	699485	701041	1557	-	FIG00000858	PLF_1573_00004111	PGF_01252417		518		Adenosylhomocysteinase (EC 3.3.1.1)
Clavibacter michiganensis subsp. insidiosus strain R1-1	33014.5	CP011043	fig|33014.5.peg.724	VO01_03440		PATRIC.33014.5.CP011043.CDS.701177.702166.rev	PATRIC	CDS	701177	702166	990	-	FIG00639501	PLF_1573_00001621	PGF_00028782		329		Oxidoreductase, aldo/keto reductase family
Clavibacter michiganensis subsp. insidiosus strain R1-1	33014.5	CP011043	fig|33014.5.peg.725	VO01_03445		PATRIC.33014.5.CP011043.CDS.702292.702777.fwd	PATRIC	CDS	702292	702777	486	+	FIG00002441	PLF_1573_00002520	PGF_00059238		161		Transcriptional regulator, Fur family
Clavibacter michiganensis subsp. insidiosus strain R1-1	33014.5	CP011043	fig|33014.5.peg.726	VO01_03450		PATRIC.33014.5.CP011043.CDS.702855.704384.fwd	PATRIC	CDS	702855	704384	1530	+	FIG00000313	PLF_1573_00000054	PGF_00416700		509		Catalase (EC 1.11.1.6)
Clavibacter michiganensis subsp. insidiosus strain R1-1	33014.5	CP011043	fig|33014.5.peg.727			PATRIC.33014.5.CP011043.CDS.704477.705061.rev	PATRIC	CDS	704477	705061	585	-					194		hypothetical protein
Clavibacter michiganensis subsp. insidiosus strain R1-1	33014.5	CP011043	fig|33014.5.peg.728			PATRIC.33014.5.CP011043.CDS.705054.705686.rev	PATRIC	CDS	705054	705686	633	-	FIG00001650	PLF_1573_00001424	PGF_00012120		210		Histone acetyltransferase HPA2 and related acetyltransferases
Clavibacter michiganensis subsp. insidiosus strain R1-1	33014.5	CP011043	fig|33014.5.peg.729	VO01_03460		PATRIC.33014.5.CP011043.CDS.705683.706258.rev	PATRIC	CDS	705683	706258	576	-	FIG00765507	PLF_1573_00003234	PGF_00393432		191		putative acyltransferase
Clavibacter michiganensis subsp. insidiosus strain R1-1	33014.5	CP011043	fig|33014.5.peg.730	VO01_03465		PATRIC.33014.5.CP011043.CDS.706336.707502.fwd	PATRIC	CDS	706336	707502	1167	+	FIG00512525	PLF_1573_00000025	PGF_01251522		388		FIG00512526: hypothetical protein
Clavibacter michiganensis subsp. insidiosus strain R1-1	33014.5	CP011043	fig|33014.5.peg.731	VO01_03470		PATRIC.33014.5.CP011043.CDS.707499.708296.fwd	PATRIC	CDS	707499	708296	798	+	FIG01030897	PLF_1573_00001043	PGF_00409379		265		putative membrane protein
Clavibacter michiganensis subsp. insidiosus strain R1-1	33014.5	CP011043	fig|33014.5.peg.732	VO01_03475		PATRIC.33014.5.CP011043.CDS.708293.709027.fwd	PATRIC	CDS	708293	709027	735	+	FIG01247796	PLF_1573_00001642	PGF_00033003		244		Phenazine biosynthesis protein PhzF like
Clavibacter michiganensis subsp. insidiosus strain R1-1	33014.5	CP011043	fig|33014.5.peg.733	VO01_03480		PATRIC.33014.5.CP011043.CDS.709399.709872.fwd	PATRIC	CDS	709399	709872	474	+					157		hypothetical protein
Clavibacter michiganensis subsp. insidiosus strain R1-1	33014.5	CP011043	fig|33014.5.peg.734	VO01_03485		PATRIC.33014.5.CP011043.CDS.709945.710406.fwd	PATRIC	CDS	709945	710406	462	+					153		hypothetical protein
Clavibacter michiganensis subsp. insidiosus strain R1-1	33014.5	CP011043	fig|33014.5.peg.735	VO01_03490		PATRIC.33014.5.CP011043.CDS.710493.711815.rev	PATRIC	CDS	710493	711815	1323	-	FIG00936959	PLF_1573_00001220	PGF_00011509		440		Hemolysins and related proteins containing CBS domains
Clavibacter michiganensis subsp. insidiosus strain R1-1	33014.5	CP011043	fig|33014.5.peg.736	VO01_03495		PATRIC.33014.5.CP011043.CDS.712044.712460.fwd	PATRIC	CDS	712044	712460	417	+	FIG00511937	PLF_1573_00000898	PGF_00078181		138		FIG00511938: hypothetical protein
Clavibacter michiganensis subsp. insidiosus strain R1-1	33014.5	CP011043	fig|33014.5.peg.737	VO01_03500		PATRIC.33014.5.CP011043.CDS.712488.713078.rev	PATRIC	CDS	712488	713078	591	-	FIG01384974	PLF_1573_00003721	PGF_00403709		196		possible uridine kinase
Clavibacter michiganensis subsp. insidiosus strain R1-1	33014.5	CP011043	fig|33014.5.peg.738	VO01_03505		PATRIC.33014.5.CP011043.CDS.713134.714363.rev	PATRIC	CDS	713134	714363	1230	-	FIG00453279	PLF_1573_00002288	PGF_00413175		409		2-polyprenyl-6-methoxyphenol hydroxylase and related FAD-dependent oxidoreductases
Clavibacter michiganensis subsp. insidiosus strain R1-1	33014.5	CP011043	fig|33014.5.peg.739	VO01_03510		PATRIC.33014.5.CP011043.CDS.714474.714968.fwd	PATRIC	CDS	714474	714968	495	+	FIG00554610	PLF_1573_00002528	PGF_00059570		164		Transcriptional regulator, MarR family
Clavibacter michiganensis subsp. insidiosus strain R1-1	33014.5	CP011043	fig|33014.5.peg.740	VO01_03515		PATRIC.33014.5.CP011043.CDS.714993.715790.rev	PATRIC	CDS	714993	715790	798	-	FIG00003788	PLF_1573_00000140	PGF_00009557		265		Glycosyl transferase, group 2 family
Clavibacter michiganensis subsp. insidiosus strain R1-1	33014.5	CP011043	fig|33014.5.peg.741	VO01_03520		PATRIC.33014.5.CP011043.CDS.715787.718408.rev	PATRIC	CDS	715787	718408	2622	-	FIG00841842	PLF_1573_00000441	PGF_00033027		873		Acyl-CoA dehydrogenase/oxidase domain protein
Clavibacter michiganensis subsp. insidiosus strain R1-1	33014.5	CP011043	fig|33014.5.peg.742	VO01_03525		PATRIC.33014.5.CP011043.CDS.718625.718843.fwd	PATRIC	CDS	718625	718843	219	+	FIG00511172	PLF_1573_00002042	PGF_01251382		72		FIG00511173: hypothetical protein
Clavibacter michiganensis subsp. insidiosus strain R1-1	33014.5	CP011043	fig|33014.5.peg.743	VO01_03530		PATRIC.33014.5.CP011043.CDS.718881.719801.rev	PATRIC	CDS	718881	719801	921	-	FIG00000195	PLF_1573_00001661	PGF_00033936		306		Phosphoribosylaminoimidazole-succinocarboxamide synthase (EC 6.3.2.6)
Clavibacter michiganensis subsp. insidiosus strain R1-1	33014.5	CP011043	fig|33014.5.peg.744	VO01_03535		PATRIC.33014.5.CP011043.CDS.719798.721048.rev	PATRIC	CDS	719798	721048	1251	-	FIG00000235	PLF_1573_00001660	PGF_00033929		416		Phosphoribosylamine--glycine ligase (EC 6.3.4.13)
Clavibacter michiganensis subsp. insidiosus strain R1-1	33014.5	CP011043	fig|33014.5.peg.745	VO01_03540		PATRIC.33014.5.CP011043.CDS.721423.721803.fwd	PATRIC	CDS	721423	721803	381	+	FIG00511330	PLF_1573_00001404	PGF_00000576		126		FIG00820565: hypothetical protein
Clavibacter michiganensis subsp. insidiosus strain R1-1	33014.5	CP011043	fig|33014.5.peg.746	VO01_03545		PATRIC.33014.5.CP011043.CDS.721862.722170.fwd	PATRIC	CDS	721862	722170	309	+	FIG00511984	PLF_1573_00000081	PGF_01253322		102		FIG00511985: hypothetical protein
Clavibacter michiganensis subsp. insidiosus strain R1-1	33014.5	CP011043	fig|33014.5.peg.747	VO01_03550		PATRIC.33014.5.CP011043.CDS.722208.723668.rev	PATRIC	CDS	722208	723668	1461	-	FIG00000179	PLF_1573_00000476	PGF_00050995		486		Amidophosphoribosyltransferase (EC 2.4.2.14)
Clavibacter michiganensis subsp. insidiosus strain R1-1	33014.5	CP011043	fig|33014.5.peg.748	VO01_03555		PATRIC.33014.5.CP011043.CDS.723759.724868.fwd	PATRIC	CDS	723759	724868	1110	+	FIG00000222	PLF_1573_00002461	PGF_00033954		369		Phosphoribosylformylglycinamidine cyclo-ligase (EC 6.3.3.1)
Clavibacter michiganensis subsp. insidiosus strain R1-1	33014.5	CP011043	fig|33014.5.peg.749	VO01_03560		PATRIC.33014.5.CP011043.CDS.725005.725214.rev	PATRIC	CDS	725005	725214	210	-	FIG00638284	PLF_1573_00001077	PGF_00159267		69		hypothetical protein
Clavibacter michiganensis subsp. insidiosus strain R1-1	33014.5	CP011043	fig|33014.5.peg.750	VO01_03565		PATRIC.33014.5.CP011043.CDS.725424.726554.fwd	PATRIC	CDS	725424	726554	1131	+	FIG01340419	PLF_1573_00001304	PGF_00005689		376		Flavine-dependent monooxygenase
Clavibacter michiganensis subsp. insidiosus strain R1-1	33014.5	CP011043	fig|33014.5.peg.751	VO01_03570		PATRIC.33014.5.CP011043.CDS.726862.727425.rev	PATRIC	CDS	726862	727425	564	-		PLF_1573_00003027	PGF_01251718		187		hypothetical protein
Clavibacter michiganensis subsp. insidiosus strain R1-1	33014.5	CP011043	fig|33014.5.peg.752	VO01_03575		PATRIC.33014.5.CP011043.CDS.727422.727841.rev	PATRIC	CDS	727422	727841	420	-		PLF_1573_00004435	PGF_00276580		139		FIG00544230: hypothetical protein
Clavibacter michiganensis subsp. insidiosus strain R1-1	33014.5	CP011043	fig|33014.5.peg.753	VO01_03580		PATRIC.33014.5.CP011043.CDS.727838.728701.rev	PATRIC	CDS	727838	728701	864	-	FIG00638284	PLF_1573_00002625	PGF_00251055		287		hypothetical protein
Clavibacter michiganensis subsp. insidiosus strain R1-1	33014.5	CP011043	fig|33014.5.peg.754	VO01_03585		PATRIC.33014.5.CP011043.CDS.728852.730912.rev	PATRIC	CDS	728852	730912	2061	-	FIG00945276	PLF_1573_00001042	PGF_00409656		686		putative membrane protein
Clavibacter michiganensis subsp. insidiosus strain R1-1	33014.5	CP011043	fig|33014.5.peg.755	VO01_03590		PATRIC.33014.5.CP011043.CDS.731001.731666.rev	PATRIC	CDS	731001	731666	666	-	FIG00761799	PLF_1573_00001031	PGF_00407457		221		putative integral membrane protein
Clavibacter michiganensis subsp. insidiosus strain R1-1	33014.5	CP011043	fig|33014.5.peg.756	VO01_03595		PATRIC.33014.5.CP011043.CDS.731730.733172.fwd	PATRIC	CDS	731730	733172	1443	+	FIG00005520	PLF_1573_00002366	PGF_00010248		480		GntR family transcriptional regulator MSMEG2324 @ Transcriptional regulator, GntR family domain
Clavibacter michiganensis subsp. insidiosus strain R1-1	33014.5	CP011043	fig|33014.5.peg.757	VO01_03600		PATRIC.33014.5.CP011043.CDS.733270.734286.fwd	PATRIC	CDS	733270	734286	1017	+	FIG00905474	PLF_1573_00004081	PGF_01252403		338		putative secreted protein
Clavibacter michiganensis subsp. insidiosus strain R1-1	33014.5	CP011043	fig|33014.5.peg.758	VO01_03605		PATRIC.33014.5.CP011043.CDS.734391.736472.fwd	PATRIC	CDS	734391	736472	2082	+	FIG00109688	PLF_1573_00000049	PGF_00008870		693		Glycogen debranching enzyme (EC 3.2.1.-)
Clavibacter michiganensis subsp. insidiosus strain R1-1	33014.5	CP011043	fig|33014.5.peg.759	VO01_03610		PATRIC.33014.5.CP011043.CDS.736600.737664.fwd	PATRIC	CDS	736600	737664	1065	+	FIG00511686	PLF_1573_00002219	PGF_00409054		354		putative membrane protein
Clavibacter michiganensis subsp. insidiosus strain R1-1	33014.5	CP011043	fig|33014.5.peg.760	VO01_03620		PATRIC.33014.5.CP011043.CDS.737938.738336.rev	PATRIC	CDS	737938	738336	399	-	FIG00511466	PLF_1573_00002041	PGF_01251381		132		FIG00511467: hypothetical protein
Clavibacter michiganensis subsp. insidiosus strain R1-1	33014.5	CP011043	fig|33014.5.peg.761	VO01_03625		PATRIC.33014.5.CP011043.CDS.738353.738751.rev	PATRIC	CDS	738353	738751	399	-	FIG00512383	PLF_1573_00002624	PGF_00251055		132		FIG00512384: hypothetical protein
Clavibacter michiganensis subsp. insidiosus strain R1-1	33014.5	CP011043	fig|33014.5.peg.762	VO01_03630		PATRIC.33014.5.CP011043.CDS.738778.742194.fwd	PATRIC	CDS	738778	742194	3417	+	FIG00132942	PLF_1573_00000061	PGF_00046759		1138		RND multidrug efflux transporter; Acriflavin resistance protein
Clavibacter michiganensis subsp. insidiosus strain R1-1	33014.5	CP011043	fig|33014.5.peg.763			PATRIC.33014.5.CP011043.CDS.742343.742480.rev	PATRIC	CDS	742343	742480	138	-		PLF_1573_00004947	PGF_01253152		45		hypothetical protein
Clavibacter michiganensis subsp. insidiosus strain R1-1	33014.5	CP011043	fig|33014.5.peg.764	VO01_03635		PATRIC.33014.5.CP011043.CDS.742514.744703.fwd	PATRIC	CDS	742514	744703	2190	+	FIG00001381	PLF_1573_00000182	PGF_00017259		729		ATP-dependent RNA helicase
Clavibacter michiganensis subsp. insidiosus strain R1-1	33014.5	CP011043	fig|33014.5.peg.765	VO01_03640		PATRIC.33014.5.CP011043.CDS.744714.745676.rev	PATRIC	CDS	744714	745676	963	-	FIG01306568	PLF_1573_00000001	PGF_00022162		320		Mobile element protein
Clavibacter michiganensis subsp. insidiosus strain R1-1	33014.5	CP011043	fig|33014.5.peg.766	VO01_03645		PATRIC.33014.5.CP011043.CDS.745758.746075.rev	PATRIC	CDS	745758	746075	318	-	FIG00638284				105		hypothetical protein
Clavibacter michiganensis subsp. insidiosus strain R1-1	33014.5	CP011043	fig|33014.5.peg.767	VO01_03650		PATRIC.33014.5.CP011043.CDS.746072.746650.rev	PATRIC	CDS	746072	746650	579	-		PLF_1573_00004322	PGF_01252566		192		hypothetical protein
Clavibacter michiganensis subsp. insidiosus strain R1-1	33014.5	CP011043	fig|33014.5.peg.768	VO01_03655		PATRIC.33014.5.CP011043.CDS.746697.747350.rev	PATRIC	CDS	746697	747350	654	-					217		hypothetical protein
Clavibacter michiganensis subsp. insidiosus strain R1-1	33014.5	CP011043	fig|33014.5.peg.769	VO01_03660		PATRIC.33014.5.CP011043.CDS.747338.747997.rev	PATRIC	CDS	747338	747997	660	-	FIG00638284	PLF_1573_00004146	PGF_01252435		219		hypothetical protein
Clavibacter michiganensis subsp. insidiosus strain R1-1	33014.5	CP011043	fig|33014.5.peg.770	VO01_03665		PATRIC.33014.5.CP011043.CDS.748040.748636.rev	PATRIC	CDS	748040	748636	597	-		PLF_1573_00004340	PGF_01252582		198		hypothetical protein
Clavibacter michiganensis subsp. insidiosus strain R1-1	33014.5	CP011043	fig|33014.5.peg.771	VO01_03670		PATRIC.33014.5.CP011043.CDS.748679.749452.rev	PATRIC	CDS	748679	749452	774	-	FIG00638284	PLF_1573_00004238	PGF_01252504		257		hypothetical protein
Clavibacter michiganensis subsp. insidiosus strain R1-1	33014.5	CP011043	fig|33014.5.peg.772			PATRIC.33014.5.CP011043.CDS.749457.751388.rev	PATRIC	CDS	749457	751388	1932	-	FIG00638284	PLF_1573_00004147	PGF_01252436		643		hypothetical protein
Clavibacter michiganensis subsp. insidiosus strain R1-1	33014.5	CP011043	fig|33014.5.peg.773	VO01_03685		PATRIC.33014.5.CP011043.CDS.751823.755629.fwd	PATRIC	CDS	751823	755629	3807	+	FIG01310944	PLF_1573_00000762	PGF_00055208		1268		Superfamily I DNA and RNA helicases and helicase subunits
Clavibacter michiganensis subsp. insidiosus strain R1-1	33014.5	CP011043	fig|33014.5.peg.774	VO01_03690		PATRIC.33014.5.CP011043.CDS.755629.755874.fwd	PATRIC	CDS	755629	755874	246	+	FIG00638284	PLF_1573_00000859	PGF_01253337		81		hypothetical protein
Clavibacter michiganensis subsp. insidiosus strain R1-1	33014.5	CP011043	fig|33014.5.peg.775	VO01_03695		PATRIC.33014.5.CP011043.CDS.756296.756982.fwd	PATRIC	CDS	756296	756982	687	+	FIG01306568	PLF_1573_00000001	PGF_00022162		228		Mobile element protein
Clavibacter michiganensis subsp. insidiosus strain R1-1	33014.5	CP011043	fig|33014.5.peg.776	VO01_03700		PATRIC.33014.5.CP011043.CDS.757073.757834.rev	PATRIC	CDS	757073	757834	762	-	FIG00026006	PLF_1573_00000752	PGF_00054481		253		Succinate dehydrogenase iron-sulfur protein (EC 1.3.5.1)
Clavibacter michiganensis subsp. insidiosus strain R1-1	33014.5	CP011043	fig|33014.5.peg.777	VO01_03705		PATRIC.33014.5.CP011043.CDS.757893.759716.rev	PATRIC	CDS	757893	759716	1824	-	FIG00136922	PLF_1573_00001826	PGF_00054470		607		Succinate dehydrogenase flavoprotein subunit (EC 1.3.5.1)
Clavibacter michiganensis subsp. insidiosus strain R1-1	33014.5	CP011043	fig|33014.5.peg.778	VO01_03710		PATRIC.33014.5.CP011043.CDS.759750.760214.rev	PATRIC	CDS	759750	760214	465	-	FIG00000807	PLF_1573_00001827	PGF_00054477		154		Succinate dehydrogenase hydrophobic membrane anchor protein
Clavibacter michiganensis subsp. insidiosus strain R1-1	33014.5	CP011043	fig|33014.5.peg.779	VO01_03715		PATRIC.33014.5.CP011043.CDS.760217.760651.rev	PATRIC	CDS	760217	760651	435	-	FIG00000800	PLF_1573_00001825	PGF_00054461		144		Succinate dehydrogenase cytochrome b-556 subunit
Clavibacter michiganensis subsp. insidiosus strain R1-1	33014.5	CP011043	fig|33014.5.peg.780	VO01_03720		PATRIC.33014.5.CP011043.CDS.760794.761969.rev	PATRIC	CDS	760794	761969	1176	-		PLF_1573_00000160	PGF_00009831		391		Glycosyltransferase
Clavibacter michiganensis subsp. insidiosus strain R1-1	33014.5	CP011043	fig|33014.5.peg.781	VO01_03725		PATRIC.33014.5.CP011043.CDS.762087.763208.fwd	PATRIC	CDS	762087	763208	1122	+	FIG01956356	PLF_1573_00001287	PGF_00019279		373		Mannose-1-phosphate guanylyltransferase (EC 2.7.7.13)
Clavibacter michiganensis subsp. insidiosus strain R1-1	33014.5	CP011043	fig|33014.5.peg.782	VO01_03730		PATRIC.33014.5.CP011043.CDS.763283.764356.fwd	PATRIC	CDS	763283	764356	1074	+	FIG00954491	PLF_1573_00001339	PGF_00411983		357		Bmp family protein
Clavibacter michiganensis subsp. insidiosus strain R1-1	33014.5	CP011043	fig|33014.5.peg.783	VO01_03735		PATRIC.33014.5.CP011043.CDS.764507.765601.fwd	PATRIC	CDS	764507	765601	1095	+	FIG01347954	PLF_1573_00001341	PGF_00411986		364		Bmp family protein
Clavibacter michiganensis subsp. insidiosus strain R1-1	33014.5	CP011043	fig|33014.5.peg.784	VO01_03740		PATRIC.33014.5.CP011043.CDS.765683.767224.fwd	PATRIC	CDS	765683	767224	1542	+	FIG01124919	PLF_1573_00001387	PGF_00003367		513		ABC transporter, ATP-binding protein
Clavibacter michiganensis subsp. insidiosus strain R1-1	33014.5	CP011043	fig|33014.5.peg.785	VO01_03745		PATRIC.33014.5.CP011043.CDS.767221.768582.fwd	PATRIC	CDS	767221	768582	1362	+	FIG00012945	PLF_1573_00000206	PGF_00005127		453		ABC transporter, permease protein
Clavibacter michiganensis subsp. insidiosus strain R1-1	33014.5	CP011043	fig|33014.5.peg.786	VO01_03750		PATRIC.33014.5.CP011043.CDS.768579.769883.fwd	PATRIC	CDS	768579	769883	1305	+	FIG00012945	PLF_1573_00000380	PGF_00005020		434		ABC transporter, permease protein
Clavibacter michiganensis subsp. insidiosus strain R1-1	33014.5	CP011043	fig|33014.5.peg.787	VO01_03755		PATRIC.33014.5.CP011043.CDS.769880.770311.fwd	PATRIC	CDS	769880	770311	432	+	FIG00000720	PLF_1573_00000386	PGF_00420111		143		Cytidine deaminase (EC 3.5.4.5)
Clavibacter michiganensis subsp. insidiosus strain R1-1	33014.5	CP011043	fig|33014.5.peg.788	VO01_03760		PATRIC.33014.5.CP011043.CDS.770308.771606.fwd	PATRIC	CDS	770308	771606	1299	+	FIG00001131	PLF_1573_00000693	PGF_00045926		432		Pyrimidine-nucleoside phosphorylase (EC 2.4.2.2)
Clavibacter michiganensis subsp. insidiosus strain R1-1	33014.5	CP011043	fig|33014.5.peg.789	VO01_03765		PATRIC.33014.5.CP011043.CDS.771655.772590.rev	PATRIC	CDS	771655	772590	936	-	FIG00000527	PLF_1573_00001740	PGF_00045929		311	rihB	Pyrimidine-specific ribonucleoside hydrolase RihB (EC 3.2.2.8)
Clavibacter michiganensis subsp. insidiosus strain R1-1	33014.5	CP011043	fig|33014.5.peg.790	VO01_03770		PATRIC.33014.5.CP011043.CDS.772693.773811.fwd	PATRIC	CDS	772693	773811	1119	+	FIG00000687	PLF_1573_00001468	PGF_00035193		372		Adenosine deaminase (EC 3.5.4.4)
Clavibacter michiganensis subsp. insidiosus strain R1-1	33014.5	CP011043	fig|33014.5.peg.791	VO01_03775		PATRIC.33014.5.CP011043.CDS.773875.774324.fwd	PATRIC	CDS	773875	774324	450	+	FIG00001811	PLF_1573_00001625	PGF_00029755		149		PTS system, mannitol-specific IIA component
Clavibacter michiganensis subsp. insidiosus strain R1-1	33014.5	CP011043	fig|33014.5.peg.792	VO01_03785		PATRIC.33014.5.CP011043.CDS.774542.775576.rev	PATRIC	CDS	774542	775576	1035	-	FIG00512492	PLF_1573_00000023	PGF_00164528		344		FIG00512493: hypothetical protein
Clavibacter michiganensis subsp. insidiosus strain R1-1	33014.5	CP011043	fig|33014.5.peg.793	VO01_03790		PATRIC.33014.5.CP011043.CDS.775573.776211.rev	PATRIC	CDS	775573	776211	639	-	FIG00075739	PLF_1573_00000236	PGF_01251506		212		Heavy metal resistance transcriptional regulator HmrR
Clavibacter michiganensis subsp. insidiosus strain R1-1	33014.5	CP011043	fig|33014.5.peg.794	VO01_03795		PATRIC.33014.5.CP011043.CDS.776300.778003.rev	PATRIC	CDS	776300	778003	1704	-	FIG00001022	PLF_1573_00000615	PGF_00033812		567		Phosphomannomutase (EC 5.4.2.8)
Clavibacter michiganensis subsp. insidiosus strain R1-1	33014.5	CP011043	fig|33014.5.peg.795	VO01_03800		PATRIC.33014.5.CP011043.CDS.778000.778827.rev	PATRIC	CDS	778000	778827	828	-	FIG00000659	PLF_1573_00002473	PGF_00038986		275		Purine nucleoside phosphorylase (EC 2.4.2.1)
Clavibacter michiganensis subsp. insidiosus strain R1-1	33014.5	CP011043	fig|33014.5.peg.796	VO01_03805		PATRIC.33014.5.CP011043.CDS.778918.780357.fwd	PATRIC	CDS	778918	780357	1440	+	FIG00136193	PLF_1573_00000136	PGF_00423332		479		Dihydrolipoamide dehydrogenase (EC 1.8.1.4)
Clavibacter michiganensis subsp. insidiosus strain R1-1	33014.5	CP011043	fig|33014.5.peg.797			PATRIC.33014.5.CP011043.CDS.780855.781292.fwd	PATRIC	CDS	780855	781292	438	+					145		hypothetical protein
Clavibacter michiganensis subsp. insidiosus strain R1-1	33014.5	CP011043	fig|33014.5.peg.798	VO01_03815		PATRIC.33014.5.CP011043.CDS.781671.782195.fwd	PATRIC	CDS	781671	782195	525	+	FIG00638284				174		hypothetical protein
Clavibacter michiganensis subsp. insidiosus strain R1-1	33014.5	CP011043	fig|33014.5.peg.799	VO01_03820		PATRIC.33014.5.CP011043.CDS.782219.783988.rev	PATRIC	CDS	782219	783988	1770	-	FIG00002877	PLF_1573_00001338	PGF_00404271		589		Biotin carboxylase of acetyl-CoA carboxylase (EC 6.3.4.14) / Biotin carboxyl carrier protein of acetyl-CoA carboxylase
Clavibacter michiganensis subsp. insidiosus strain R1-1	33014.5	CP011043	fig|33014.5.peg.800	VO01_03825		PATRIC.33014.5.CP011043.CDS.784111.784638.fwd	PATRIC	CDS	784111	784638	528	+	FIG00511527	PLF_1573_00000979	PGF_01253415		175		FIG00511528: hypothetical protein
Clavibacter michiganensis subsp. insidiosus strain R1-1	33014.5	CP011043	fig|33014.5.peg.801	VO01_03830		PATRIC.33014.5.CP011043.CDS.784661.785290.rev	PATRIC	CDS	784661	785290	630	-	FIG00021845	PLF_1573_00000043	PGF_00018554		209		Maf/YceF/YhdE family protein
Clavibacter michiganensis subsp. insidiosus strain R1-1	33014.5	CP011043	fig|33014.5.peg.802	VO01_03835		PATRIC.33014.5.CP011043.CDS.785436.786683.fwd	PATRIC	CDS	785436	786683	1248	+	FIG01651823	PLF_1573_00002836	PGF_00415506		415		23S rRNA (uracil(1939)-C(5))-methyltransferase (EC 2.1.1.190)
Clavibacter michiganensis subsp. insidiosus strain R1-1	33014.5	CP011043	fig|33014.5.peg.803	VO01_03840		PATRIC.33014.5.CP011043.CDS.786783.787487.fwd	PATRIC	CDS	786783	787487	705	+	FIG01402845	PLF_1573_00002539	PGF_00063018		234		Two-component system, regulatory protein
Clavibacter michiganensis subsp. insidiosus strain R1-1	33014.5	CP011043	fig|33014.5.peg.804	VO01_03845		PATRIC.33014.5.CP011043.CDS.787477.788823.fwd	PATRIC	CDS	787477	788823	1347	+	FIG01757518	PLF_1573_00002537	PGF_00063001		448		Two-component system sensor protein
Clavibacter michiganensis subsp. insidiosus strain R1-1	33014.5	CP011043	fig|33014.5.peg.805	VO01_03850		PATRIC.33014.5.CP011043.CDS.788820.789842.fwd	PATRIC	CDS	788820	789842	1023	+	FIG00511708	PLF_1573_00000890	PGF_00312619		340		FIG00511709: hypothetical protein
Clavibacter michiganensis subsp. insidiosus strain R1-1	33014.5	CP011043	fig|33014.5.peg.806	VO01_03855		PATRIC.33014.5.CP011043.CDS.790115.790348.rev	PATRIC	CDS	790115	790348	234	-	FIG00512003	PLF_1573_00000891	PGF_01253359		77		FIG00512004: hypothetical protein
Clavibacter michiganensis subsp. insidiosus strain R1-1	33014.5	CP011043	fig|33014.5.peg.807	VO01_03860		PATRIC.33014.5.CP011043.CDS.790345.791958.rev	PATRIC	CDS	790345	791958	1614	-	FIG00002099	PLF_1573_00001503	PGF_00026327		537		Acetyl-coenzyme A carboxyl transferase alpha chain (EC 6.4.1.2) / Acetyl-coenzyme A carboxyl transferase beta chain (EC 6.4.1.2); Propionyl-CoA carboxylase beta chain (EC 6.4.1.3)
Clavibacter michiganensis subsp. insidiosus strain R1-1	33014.5	CP011043	fig|33014.5.peg.808	VO01_03865		PATRIC.33014.5.CP011043.CDS.792066.792848.fwd	PATRIC	CDS	792066	792848	783	+	FIG00000972	PLF_1573_00000345	PGF_00404584		260		Biotin--protein ligase (EC 6.3.4.9)(EC 6.3.4.10)(EC 6.3.4.11)(EC 6.3.4.15)
Clavibacter michiganensis subsp. insidiosus strain R1-1	33014.5	CP011043	fig|33014.5.peg.809	VO01_03870		PATRIC.33014.5.CP011043.CDS.792852.793646.fwd	PATRIC	CDS	792852	793646	795	+	FIG00512369	PLF_1573_00000892	PGF_00221576		264		FIG00512370: hypothetical protein
Clavibacter michiganensis subsp. insidiosus strain R1-1	33014.5	CP011043	fig|33014.5.peg.810	VO01_03875		PATRIC.33014.5.CP011043.CDS.793686.794189.rev	PATRIC	CDS	793686	794189	504	-	FIG00761799	PLF_1573_00001028	PGF_00407439		167		putative integral membrane protein
Clavibacter michiganensis subsp. insidiosus strain R1-1	33014.5	CP011043	fig|33014.5.peg.811	VO01_03880		PATRIC.33014.5.CP011043.CDS.794326.795453.fwd	PATRIC	CDS	794326	795453	1128	+	FIG00000375	PLF_1573_00002871	PGF_00024274		375		N5-carboxyaminoimidazole ribonucleotide synthase (EC 6.3.4.18)
Clavibacter michiganensis subsp. insidiosus strain R1-1	33014.5	CP011043	fig|33014.5.peg.812	VO01_03885		PATRIC.33014.5.CP011043.CDS.795508.796032.fwd	PATRIC	CDS	795508	796032	525	+	FIG00000227	PLF_1573_00001577	PGF_00024273		174		N5-carboxyaminoimidazole ribonucleotide mutase (EC 5.4.99.18)
Clavibacter michiganensis subsp. insidiosus strain R1-1	33014.5	CP011043	fig|33014.5.peg.813	VO01_03890		PATRIC.33014.5.CP011043.CDS.796029.797378.fwd	PATRIC	CDS	796029	797378	1350	+	FIG00818626	PLF_1573_00001366	PGF_00417158		449		Cell envelope-related transcriptional attenuator
Clavibacter michiganensis subsp. insidiosus strain R1-1	33014.5	CP011043	fig|33014.5.peg.814	VO01_03895		PATRIC.33014.5.CP011043.CDS.797399.798583.rev	PATRIC	CDS	797399	798583	1185	-	FIG00018328	PLF_1573_00001211	PGF_01251286		394		Glycosyltransferase
Clavibacter michiganensis subsp. insidiosus strain R1-1	33014.5	CP011043	fig|33014.5.peg.815	VO01_03900		PATRIC.33014.5.CP011043.CDS.798633.799379.rev	PATRIC	CDS	798633	799379	747	-	FIG01343192	PLF_1573_00001673	PGF_00034786		248		Polysaccharide ABC transporter, ATP-binding protein
Clavibacter michiganensis subsp. insidiosus strain R1-1	33014.5	CP011043	fig|33014.5.peg.816	VO01_03905		PATRIC.33014.5.CP011043.CDS.799363.800232.rev	PATRIC	CDS	799363	800232	870	-	FIG00521220	PLF_1573_00001064	PGF_00411868		289		rhamnose-containing polysacharide translocation permease
Clavibacter michiganensis subsp. insidiosus strain R1-1	33014.5	CP011043	fig|33014.5.peg.817	VO01_03910		PATRIC.33014.5.CP011043.CDS.800327.801181.rev	PATRIC	CDS	800327	801181	855	-	FIG00000368	PLF_1573_00000844	PGF_00070471		284		dTDP-4-dehydrorhamnose reductase (EC 1.1.1.133)
Clavibacter michiganensis subsp. insidiosus strain R1-1	33014.5	CP011043	fig|33014.5.peg.818	VO01_03915		PATRIC.33014.5.CP011043.CDS.801178.802167.rev	PATRIC	CDS	801178	802167	990	-	FIG00030688	PLF_1573_00001976	PGF_00070498		329		dTDP-glucose 4,6-dehydratase (EC 4.2.1.46)
Clavibacter michiganensis subsp. insidiosus strain R1-1	33014.5	CP011043	fig|33014.5.peg.819	VO01_03920		PATRIC.33014.5.CP011043.CDS.802348.802800.fwd	PATRIC	CDS	802348	802800	453	+	FIG00638284	PLF_1573_00002028	PGF_01251375		150		hypothetical protein
Clavibacter michiganensis subsp. insidiosus strain R1-1	33014.5	CP011043	fig|33014.5.peg.820	VO01_03925		PATRIC.33014.5.CP011043.CDS.802826.803431.fwd	PATRIC	CDS	802826	803431	606	+	FIG00000408	PLF_1573_00001975	PGF_00070460		201		dTDP-4-dehydrorhamnose 3,5-epimerase (EC 5.1.3.13)
Clavibacter michiganensis subsp. insidiosus strain R1-1	33014.5	CP011043	fig|33014.5.peg.821	VO01_03930		PATRIC.33014.5.CP011043.CDS.803435.804298.fwd	PATRIC	CDS	803435	804298	864	+	FIG00000187	PLF_1573_00001324	PGF_00007979		287		Glucose-1-phosphate thymidylyltransferase (EC 2.7.7.24)
Clavibacter michiganensis subsp. insidiosus strain R1-1	33014.5	CP011043	fig|33014.5.peg.822	VO01_03935		PATRIC.33014.5.CP011043.CDS.804324.805301.rev	PATRIC	CDS	804324	805301	978	-	FIG00763453	PLF_1573_00002542	PGF_01251527		325		UDP-glucose 4-epimerase
Clavibacter michiganensis subsp. insidiosus strain R1-1	33014.5	CP011043	fig|33014.5.peg.823	VO01_03940		PATRIC.33014.5.CP011043.CDS.805298.806329.rev	PATRIC	CDS	805298	806329	1032	-	FIG00454917	PLF_1573_00002306	PGF_00009110		343		Glycosyl transferase, family 2
Clavibacter michiganensis subsp. insidiosus strain R1-1	33014.5	CP011043	fig|33014.5.peg.824	VO01_03945		PATRIC.33014.5.CP011043.CDS.806326.807348.rev	PATRIC	CDS	806326	807348	1023	-	FIG00454917	PLF_1573_00000151	PGF_00009135		340		Glycosyl transferase, family 2
Clavibacter michiganensis subsp. insidiosus strain R1-1	33014.5	CP011043	fig|33014.5.peg.825	VO01_03950		PATRIC.33014.5.CP011043.CDS.807453.809666.fwd	PATRIC	CDS	807453	809666	2214	+	FIG00511324	PLF_1573_00002583	PGF_01251540		737		FIG00511325: hypothetical protein
Clavibacter michiganensis subsp. insidiosus strain R1-1	33014.5	CP011043	fig|33014.5.peg.826	VO01_03955		PATRIC.33014.5.CP011043.CDS.809663.810625.fwd	PATRIC	CDS	809663	810625	963	+	FIG00454917	PLF_1573_00000710	PGF_00048280		320		Rhamnosyl transferase
Clavibacter michiganensis subsp. insidiosus strain R1-1	33014.5	CP011043	fig|33014.5.peg.827	VO01_03960		PATRIC.33014.5.CP011043.CDS.810833.811681.fwd	PATRIC	CDS	810833	811681	849	+	FIG01731286	PLF_1573_00001704	PGF_00041181		282		Putative glycosyltransferase
Clavibacter michiganensis subsp. insidiosus strain R1-1	33014.5	CP011043	fig|33014.5.peg.828	VO01_03965		PATRIC.33014.5.CP011043.CDS.811749.812912.fwd	PATRIC	CDS	811749	812912	1164	+	FIG00003472	PLF_1573_00001942	PGF_00064046		387		UDP-galactopyranose mutase (EC 5.4.99.9)
Clavibacter michiganensis subsp. insidiosus strain R1-1	33014.5	CP011043	fig|33014.5.peg.829	VO01_03970		PATRIC.33014.5.CP011043.CDS.812912.814930.fwd	PATRIC	CDS	812912	814930	2019	+	FIG00511876	PLF_1573_00000484	PGF_00403170		672		Bifunctional beta-1,5/1,6-galactofuranosyltransferase GlfT2 in cell wall galactan polymerization (EC 2.4.1.288)
Clavibacter michiganensis subsp. insidiosus strain R1-1	33014.5	CP011043	fig|33014.5.peg.830	VO01_03975		PATRIC.33014.5.CP011043.CDS.815052.816905.fwd	PATRIC	CDS	815052	816905	1854	+	FIG00512420	PLF_1573_00001219	PGF_01251287		617		Hemagglutinin-related protein
Clavibacter michiganensis subsp. insidiosus strain R1-1	33014.5	CP011043	fig|33014.5.peg.831	VO01_03980		PATRIC.33014.5.CP011043.CDS.817050.817520.fwd	PATRIC	CDS	817050	817520	471	+	FIG00512436	PLF_1573_00000978	PGF_00361223		156		FIG00512437: hypothetical protein
Clavibacter michiganensis subsp. insidiosus strain R1-1	33014.5	CP011043	fig|33014.5.peg.832	VO01_03985		PATRIC.33014.5.CP011043.CDS.817548.818840.rev	PATRIC	CDS	817548	818840	1293	-	FIG01311868	PLF_1573_00000344	PGF_01251994		430		Exopolysaccharide production protein
Clavibacter michiganensis subsp. insidiosus strain R1-1	33014.5	CP011043	fig|33014.5.peg.833	VO01_03990		PATRIC.33014.5.CP011043.CDS.818889.820340.rev	PATRIC	CDS	818889	820340	1452	-	FIG00512370	PLF_1573_00000024	PGF_00251055		483		exopolysaccharide production protein
Clavibacter michiganensis subsp. insidiosus strain R1-1	33014.5	CP011043	fig|33014.5.peg.834	VO01_03995		PATRIC.33014.5.CP011043.CDS.820436.821614.rev	PATRIC	CDS	820436	821614	1179	-	FIG01332484	PLF_1573_00002828	PGF_00008393		392		Glutaryl-CoA dehydrogenase (EC 1.3.99.7)
Clavibacter michiganensis subsp. insidiosus strain R1-1	33014.5	CP011043	fig|33014.5.peg.835	VO01_04000		PATRIC.33014.5.CP011043.CDS.821780.823087.fwd	PATRIC	CDS	821780	823087	1308	+	FIG00598409	PLF_1573_00000300	PGF_00019309		435		Mannose-6-phosphate isomerase (EC 5.3.1.8)
Clavibacter michiganensis subsp. insidiosus strain R1-1	33014.5	CP011043	fig|33014.5.peg.836	VO01_04005		PATRIC.33014.5.CP011043.CDS.823122.824090.fwd	PATRIC	CDS	823122	824090	969	+	FIG00022300	PLF_1573_00000822	PGF_00064074		322		UDP-glucose 4-epimerase (EC 5.1.3.2)
Clavibacter michiganensis subsp. insidiosus strain R1-1	33014.5	CP011043	fig|33014.5.peg.837	VO01_04010		PATRIC.33014.5.CP011043.CDS.824240.824557.fwd	PATRIC	CDS	824240	824557	318	+	FIG00019146	PLF_1573_00001820	PGF_00053952		105		Sporulation regulatory protein WhiB
Clavibacter michiganensis subsp. insidiosus strain R1-1	33014.5	CP011043	fig|33014.5.peg.838	VO01_04015		PATRIC.33014.5.CP011043.CDS.824651.827731.fwd	PATRIC	CDS	824651	827731	3081	+	FIG00454917	PLF_1573_00001153	PGF_00009119		1026		Glycosyl transferase, family 2
Clavibacter michiganensis subsp. insidiosus strain R1-1	33014.5	CP011043	fig|33014.5.peg.839	VO01_04020		PATRIC.33014.5.CP011043.CDS.827718.829235.fwd	PATRIC	CDS	827718	829235	1518	+	FIG00659627	PLF_1573_00000366	PGF_01252092		505		FIG083739: Putative secreted protein
Clavibacter michiganensis subsp. insidiosus strain R1-1	33014.5	CP011043	fig|33014.5.peg.840	VO01_04025		PATRIC.33014.5.CP011043.CDS.829312.829755.rev	PATRIC	CDS	829312	829755	444	-		PLF_1573_00000893	PGF_00174196		147		hypothetical protein
Clavibacter michiganensis subsp. insidiosus strain R1-1	33014.5	CP011043	fig|33014.5.peg.841	VO01_04030		PATRIC.33014.5.CP011043.CDS.829801.830022.fwd	PATRIC	CDS	829801	830022	222	+	FIG00511505	PLF_1573_00002184	PGF_00276000		73		FIG00511507: hypothetical protein
Clavibacter michiganensis subsp. insidiosus strain R1-1	33014.5	CP011043	fig|33014.5.peg.842	VO01_04035		PATRIC.33014.5.CP011043.CDS.830019.831446.fwd	PATRIC	CDS	830019	831446	1428	+	FIG00001022	PLF_1573_00001658	PGF_00033812		475	manB	Phosphomannomutase (EC 5.4.2.8)
Clavibacter michiganensis subsp. insidiosus strain R1-1	33014.5	CP011043	fig|33014.5.peg.843	VO01_04040		PATRIC.33014.5.CP011043.CDS.831595.831876.fwd	PATRIC	CDS	831595	831876	282	+	FIG00638284	PLF_1573_00001757	PGF_00047642		93		Repressor CsoR of the copZA operon
Clavibacter michiganensis subsp. insidiosus strain R1-1	33014.5	CP011043	fig|33014.5.peg.844	VO01_04045		PATRIC.33014.5.CP011043.CDS.831921.832136.fwd	PATRIC	CDS	831921	832136	216	+	FIG00005595	PLF_1573_00001206	PGF_00419587		71		Copper(I) chaperone CopZ
Clavibacter michiganensis subsp. insidiosus strain R1-1	33014.5	CP011043	fig|33014.5.peg.845	VO01_04050		PATRIC.33014.5.CP011043.CDS.832207.834567.fwd	PATRIC	CDS	832207	834567	2361	+	FIG00658111	PLF_1573_00000278	PGF_00016810		786		Lead, cadmium, zinc and mercury transporting ATPase (EC 3.6.3.3) (EC 3.6.3.5); Copper-translocating P-type ATPase (EC 3.6.3.4)
Clavibacter michiganensis subsp. insidiosus strain R1-1	33014.5	CP011043	fig|33014.5.peg.846	VO01_04055		PATRIC.33014.5.CP011043.CDS.834630.836114.fwd	PATRIC	CDS	834630	836114	1485	+	FIG00000858	PLF_1573_00002298	PGF_00035385		494		Adenosylhomocysteinase (EC 3.3.1.1)
Clavibacter michiganensis subsp. insidiosus strain R1-1	33014.5	CP011043	fig|33014.5.peg.847	VO01_04060		PATRIC.33014.5.CP011043.CDS.836190.837059.rev	PATRIC	CDS	836190	837059	870	-	FIG00485194	PLF_1573_00002217	PGF_00408744		289		putative membrane protein
Clavibacter michiganensis subsp. insidiosus strain R1-1	33014.5	CP011043	fig|33014.5.peg.848	VO01_04065		PATRIC.33014.5.CP011043.CDS.837076.838071.fwd	PATRIC	CDS	837076	838071	996	+	FIG01417063	PLF_1573_00001029	PGF_00407651		331		putative integral membrane protein
Clavibacter michiganensis subsp. insidiosus strain R1-1	33014.5	CP011043	fig|33014.5.peg.849			PATRIC.33014.5.CP011043.CDS.838121.840037.rev	PATRIC	CDS	838121	840037	1917	-	FIG00001469	PLF_1573_00000842	PGF_00069013		638		beta-glucosidase (EC 3.2.1.21)
Clavibacter michiganensis subsp. insidiosus strain R1-1	33014.5	CP011043	fig|33014.5.peg.850			PATRIC.33014.5.CP011043.CDS.840037.840489.rev	PATRIC	CDS	840037	840489	453	-	FIG00512058	PLF_1573_00001016	PGF_00401143		150		membrane protein, probable
Clavibacter michiganensis subsp. insidiosus strain R1-1	33014.5	CP011043	fig|33014.5.peg.851	VO01_04075		PATRIC.33014.5.CP011043.CDS.840600.841235.fwd	PATRIC	CDS	840600	841235	636	+	FIG00554417	PLF_1573_00000777	PGF_00058904		211		Transcriptional regulator, AcrR family
Clavibacter michiganensis subsp. insidiosus strain R1-1	33014.5	CP011043	fig|33014.5.peg.852	VO01_04080		PATRIC.33014.5.CP011043.CDS.841257.842564.rev	PATRIC	CDS	841257	842564	1308	-	FIG00485194	PLF_1573_00001041	PGF_00409658		435		putative membrane protein
Clavibacter michiganensis subsp. insidiosus strain R1-1	33014.5	CP011043	fig|33014.5.peg.853	VO01_04085		PATRIC.33014.5.CP011043.CDS.842579.843532.rev	PATRIC	CDS	842579	843532	954	-	FIG00006676	PLF_1573_00000512	PGF_00002674		317		FIG022979: MoxR-like ATPases
Clavibacter michiganensis subsp. insidiosus strain R1-1	33014.5	CP011043	fig|33014.5.peg.854	VO01_04090		PATRIC.33014.5.CP011043.CDS.843529.844785.rev	PATRIC	CDS	843529	844785	1257	-	FIG00512629	PLF_1573_00001798	PGF_01251328		418		Secreted protein
Clavibacter michiganensis subsp. insidiosus strain R1-1	33014.5	CP011043	fig|33014.5.peg.855	VO01_04095		PATRIC.33014.5.CP011043.CDS.844782.845468.rev	PATRIC	CDS	844782	845468	687	-	FIG00638284	PLF_1573_00000429	PGF_00014673		228		Integral membrane protein
Clavibacter michiganensis subsp. insidiosus strain R1-1	33014.5	CP011043	fig|33014.5.peg.856	VO01_04100		PATRIC.33014.5.CP011043.CDS.845465.846742.rev	PATRIC	CDS	845465	846742	1278	-	FIG00761799	PLF_1573_00001030	PGF_00407580		425		putative integral membrane protein
Clavibacter michiganensis subsp. insidiosus strain R1-1	33014.5	CP011043	fig|33014.5.peg.857	VO01_04105		PATRIC.33014.5.CP011043.CDS.846855.847535.fwd	PATRIC	CDS	846855	847535	681	+	FIG01441931	PLF_1573_00001933	PGF_00063027		226		Two-component system, regulatory protein
Clavibacter michiganensis subsp. insidiosus strain R1-1	33014.5	CP011043	fig|33014.5.peg.858	VO01_04110		PATRIC.33014.5.CP011043.CDS.847540.849174.fwd	PATRIC	CDS	847540	849174	1635	+	FIG00868343	PLF_1573_00001801	PGF_00050571		544		Sensor histidine kinase MtrB (EC 2.7.3.-)
Clavibacter michiganensis subsp. insidiosus strain R1-1	33014.5	CP011043	fig|33014.5.peg.859	VO01_04115		PATRIC.33014.5.CP011043.CDS.849158.850885.fwd	PATRIC	CDS	849158	850885	1728	+	FIG00863150	PLF_1573_00001274	PGF_01251292		575		LpqB
Clavibacter michiganensis subsp. insidiosus strain R1-1	33014.5	CP011043	fig|33014.5.peg.860	VO01_04120		PATRIC.33014.5.CP011043.CDS.850947.851765.fwd	PATRIC	CDS	850947	851765	819	+	FIG00004440	PLF_1573_00001201	PGF_00418776		272		Competence protein F homolog, phosphoribosyltransferase domain; protein YhgH required for utilization of DNA as sole source of carbon and energy
Clavibacter michiganensis subsp. insidiosus strain R1-1	33014.5	CP011043	fig|33014.5.peg.861	VO01_04125		PATRIC.33014.5.CP011043.CDS.851920.852609.fwd	PATRIC	CDS	851920	852609	690	+	FIG00001306	PLF_1573_00001773	PGF_00048916		229		Ribosome hibernation protein YhbH
Clavibacter michiganensis subsp. insidiosus strain R1-1	33014.5	CP011043	fig|33014.5.peg.862	VO01_04130		PATRIC.33014.5.CP011043.CDS.852809.855634.fwd	PATRIC	CDS	852809	855634	2826	+	FIG00034293	PLF_1573_00002470	PGF_00038646		941		Protein translocase subunit SecA
Clavibacter michiganensis subsp. insidiosus strain R1-1	33014.5	CP011043	fig|33014.5.peg.863	VO01_04140		PATRIC.33014.5.CP011043.CDS.856540.857145.fwd	PATRIC	CDS	856540	857145	606	+	FIG00512307	PLF_1573_00000960	PGF_01253406		201		FIG00512308: hypothetical protein
Clavibacter michiganensis subsp. insidiosus strain R1-1	33014.5	CP011043	fig|33014.5.peg.864	VO01_04145		PATRIC.33014.5.CP011043.CDS.857263.857847.fwd	PATRIC	CDS	857263	857847	585	+	FIG00511910	PLF_1573_00001054	PGF_01251268		194		putative membrane/secreted protein
Clavibacter michiganensis subsp. insidiosus strain R1-1	33014.5	CP011043	fig|33014.5.peg.865	VO01_04150		PATRIC.33014.5.CP011043.CDS.857850.859451.fwd	PATRIC	CDS	857850	859451	1602	+	FIG01363442	PLF_1573_00000750	PGF_01253314		533		Sporulation initiation inhibitor SOJ-like protein
Clavibacter michiganensis subsp. insidiosus strain R1-1	33014.5	CP011043	fig|33014.5.peg.866	VO01_04155		PATRIC.33014.5.CP011043.CDS.859461.860963.fwd	PATRIC	CDS	859461	860963	1503	+	FIG00945692	PLF_1573_00000746	PGF_00052416		500		Signal transduction histidine kinase, subgroup 2
Clavibacter michiganensis subsp. insidiosus strain R1-1	33014.5	CP011043	fig|33014.5.peg.867	VO01_04160		PATRIC.33014.5.CP011043.CDS.861057.861305.rev	PATRIC	CDS	861057	861305	249	-	FIG00018409	PLF_1573_00001078	PGF_00066839		82		WhiB-like transcription regulator
Clavibacter michiganensis subsp. insidiosus strain R1-1	33014.5	CP011043	fig|33014.5.peg.868			PATRIC.33014.5.CP011043.CDS.861310.861480.fwd	PATRIC	CDS	861310	861480	171	+					56		hypothetical protein
Clavibacter michiganensis subsp. insidiosus strain R1-1	33014.5	CP011043	fig|33014.5.peg.869	VO01_04165		PATRIC.33014.5.CP011043.CDS.861550.861981.fwd	PATRIC	CDS	861550	861981	432	+	FIG00512075	PLF_1573_00000959	PGF_01253404		143		FIG00512076: hypothetical protein
Clavibacter michiganensis subsp. insidiosus strain R1-1	33014.5	CP011043	fig|33014.5.peg.870	VO01_04170		PATRIC.33014.5.CP011043.CDS.862012.862491.rev	PATRIC	CDS	862012	862491	480	-	FIG00132548	PLF_1573_00000764	PGF_00056629		159		Thiol peroxidase, Bcp-type (EC 1.11.1.15)
Clavibacter michiganensis subsp. insidiosus strain R1-1	33014.5	CP011043	fig|33014.5.peg.871	VO01_04180		PATRIC.33014.5.CP011043.CDS.863002.863505.fwd	PATRIC	CDS	863002	863505	504	+	FIG00648631	PLF_1573_00001348	PGF_00416406		167		CarD-like transcriptional regulator
Clavibacter michiganensis subsp. insidiosus strain R1-1	33014.5	CP011043	fig|33014.5.peg.872	VO01_04185		PATRIC.33014.5.CP011043.CDS.863631.863861.fwd	PATRIC	CDS	863631	863861	231	+	FIG00512140	PLF_1573_00002105	PGF_01251418		76		FIG00512142: hypothetical protein
Clavibacter michiganensis subsp. insidiosus strain R1-1	33014.5	CP011043	fig|33014.5.peg.873	VO01_04190		PATRIC.33014.5.CP011043.CDS.864051.864824.fwd	PATRIC	CDS	864051	864824	774	+	FIG00905474	PLF_1573_00002241	PGF_00410613		257		putative secreted protein
Clavibacter michiganensis subsp. insidiosus strain R1-1	33014.5	CP011043	fig|33014.5.peg.874	VO01_04195		PATRIC.33014.5.CP011043.CDS.864849.865313.fwd	PATRIC	CDS	864849	865313	465	+	FIG00511516	PLF_1573_00000958	PGF_01253403		154		FIG00511517: hypothetical protein
Clavibacter michiganensis subsp. insidiosus strain R1-1	33014.5	CP011043	fig|33014.5.peg.875	VO01_04200		PATRIC.33014.5.CP011043.CDS.865324.866856.rev	PATRIC	CDS	865324	866856	1533	-	FIG00554902	PLF_1573_00001244	PGF_00016049		510		L-asparagine permease
Clavibacter michiganensis subsp. insidiosus strain R1-1	33014.5	CP011043	fig|33014.5.peg.876	VO01_04205		PATRIC.33014.5.CP011043.CDS.866953.867519.fwd	PATRIC	CDS	866953	867519	567	+		PLF_1573_00000980	PGF_01253417		188		hypothetical protein
Clavibacter michiganensis subsp. insidiosus strain R1-1	33014.5	CP011043	fig|33014.5.peg.877	VO01_04210		PATRIC.33014.5.CP011043.CDS.867547.868875.rev	PATRIC	CDS	867547	868875	1329	-	FIG01225794	PLF_1573_00000691	PGF_00045217		442		Putative transporter
Clavibacter michiganensis subsp. insidiosus strain R1-1	33014.5	CP011043	fig|33014.5.peg.878	VO01_04215		PATRIC.33014.5.CP011043.CDS.868872.869294.rev	PATRIC	CDS	868872	869294	423	-	FIG01513201	PLF_1573_00001893	PGF_00059570		140		Transcriptional regulator, MarR family
Clavibacter michiganensis subsp. insidiosus strain R1-1	33014.5	CP011043	fig|33014.5.peg.879			PATRIC.33014.5.CP011043.CDS.869477.869653.fwd	PATRIC	CDS	869477	869653	177	+		PLF_1573_00002104	PGF_01251417		58		hypothetical protein
Clavibacter michiganensis subsp. insidiosus strain R1-1	33014.5	CP011043	fig|33014.5.peg.880	VO01_04220		PATRIC.33014.5.CP011043.CDS.869760.870578.fwd	PATRIC	CDS	869760	870578	819	+	FIG00638284	PLF_1573_00002393	PGF_00012601		272		Hydrolase
Clavibacter michiganensis subsp. insidiosus strain R1-1	33014.5	CP011043	fig|33014.5.peg.881	VO01_04225		PATRIC.33014.5.CP011043.CDS.870655.872508.rev	PATRIC	CDS	870655	872508	1854	-	FIG00012589	PLF_1573_00001320	PGF_00007836		617		Glucoamylase (EC 3.2.1.3)
Clavibacter michiganensis subsp. insidiosus strain R1-1	33014.5	CP011043	fig|33014.5.peg.882	VO01_04230		PATRIC.33014.5.CP011043.CDS.872565.873956.fwd	PATRIC	CDS	872565	873956	1392	+	FIG00000332	PLF_1573_00002705	PGF_00407143		463		putative glucose-6-phosphate 1-dehydrogenase
Clavibacter michiganensis subsp. insidiosus strain R1-1	33014.5	CP011043	fig|33014.5.peg.883	VO01_04235		PATRIC.33014.5.CP011043.CDS.873979.874710.rev	PATRIC	CDS	873979	874710	732	-	FIG00511357	PLF_1573_00000093	PGF_01253384		243		FIG00511358: hypothetical protein
Clavibacter michiganensis subsp. insidiosus strain R1-1	33014.5	CP011043	fig|33014.5.peg.884	VO01_04240		PATRIC.33014.5.CP011043.CDS.874863.876092.fwd	PATRIC	CDS	874863	876092	1230	+	FIG00021330	PLF_1573_00002352	PGF_00019937		409		Membrane protein
Clavibacter michiganensis subsp. insidiosus strain R1-1	33014.5	CP011043	fig|33014.5.peg.885	VO01_04245		PATRIC.33014.5.CP011043.CDS.876151.876339.rev	PATRIC	CDS	876151	876339	189	-	FIG00512306	PLF_1573_00002103	PGF_01251416		62		FIG00512307: hypothetical protein
Clavibacter michiganensis subsp. insidiosus strain R1-1	33014.5	CP011043	fig|33014.5.peg.886	VO01_04250		PATRIC.33014.5.CP011043.CDS.876501.877655.fwd	PATRIC	CDS	876501	877655	1155	+	FIG00081580	PLF_1573_00001169	PGF_00065155		384		Arsenic efflux pump protein
Clavibacter michiganensis subsp. insidiosus strain R1-1	33014.5	CP011043	fig|33014.5.peg.887	VO01_04255		PATRIC.33014.5.CP011043.CDS.877738.878316.fwd	PATRIC	CDS	877738	878316	579	+	FIG00628138	PLF_1573_00000779	PGF_00058904		192		Transcriptional regulator, AcrR family
Clavibacter michiganensis subsp. insidiosus strain R1-1	33014.5	CP011043	fig|33014.5.peg.888	VO01_04260		PATRIC.33014.5.CP011043.CDS.878383.881337.fwd	PATRIC	CDS	878383	881337	2955	+	FIG00511269	PLF_1573_00000427	PGF_00014647		984		Integral membrane protein
Clavibacter michiganensis subsp. insidiosus strain R1-1	33014.5	CP011043	fig|33014.5.peg.889	VO01_04265		PATRIC.33014.5.CP011043.CDS.881334.883229.fwd	PATRIC	CDS	881334	883229	1896	+	FIG00511404	PLF_1573_00000308	PGF_00019643		631		Membrane protein
Clavibacter michiganensis subsp. insidiosus strain R1-1	33014.5	CP011043	fig|33014.5.peg.890	VO01_04270		PATRIC.33014.5.CP011043.CDS.883348.884658.fwd	PATRIC	CDS	883348	884658	1311	+	FIG00511818	PLF_1573_00000957	PGF_00335852		436		FIG00511819: hypothetical protein
Clavibacter michiganensis subsp. insidiosus strain R1-1	33014.5	CP011043	fig|33014.5.peg.891	VO01_04275		PATRIC.33014.5.CP011043.CDS.884737.885039.rev	PATRIC	CDS	884737	885039	303	-	FIG00027695	PLF_1573_00000981	PGF_00254508		100		Antibiotic biosynthesis monooxygenase
Clavibacter michiganensis subsp. insidiosus strain R1-1	33014.5	CP011043	fig|33014.5.peg.892	VO01_04280		PATRIC.33014.5.CP011043.CDS.885220.886095.rev	PATRIC	CDS	885220	886095	876	-	FIG00511608	PLF_1573_00000277	PGF_00065324		291		Uncharacterized protein SCO3347
Clavibacter michiganensis subsp. insidiosus strain R1-1	33014.5	CP011043	fig|33014.5.peg.893	VO01_04285		PATRIC.33014.5.CP011043.CDS.886243.887061.fwd	PATRIC	CDS	886243	887061	819	+	FIG00002860	PLF_1573_00001309	PGF_00006369		272		Fructosamine-3-kinase
Clavibacter michiganensis subsp. insidiosus strain R1-1	33014.5	CP011043	fig|33014.5.peg.894	VO01_04290		PATRIC.33014.5.CP011043.CDS.887162.888757.fwd	PATRIC	CDS	887162	888757	1596	+	FIG00001100	PLF_1573_00000807	PGF_00061810		531		Trehalose-6-phosphate synthase (EC 2.4.1.15)
Clavibacter michiganensis subsp. insidiosus strain R1-1	33014.5	CP011043	fig|33014.5.peg.895	VO01_04295		PATRIC.33014.5.CP011043.CDS.888763.889590.fwd	PATRIC	CDS	888763	889590	828	+	FIG00001349	PLF_1573_00000806	PGF_00061807		275		Trehalose-6-phosphate phosphatase (EC 3.1.3.12)
Clavibacter michiganensis subsp. insidiosus strain R1-1	33014.5	CP011043	fig|33014.5.peg.896	VO01_04300		PATRIC.33014.5.CP011043.CDS.889665.892673.fwd	PATRIC	CDS	889665	892673	3009	+	FIG00001898	PLF_1573_00001589	PGF_00025139		1002		Na(+) H(+) antiporter subunit A / Na(+) H(+) antiporter subunit B
Clavibacter michiganensis subsp. insidiosus strain R1-1	33014.5	CP011043	fig|33014.5.peg.897	VO01_04305		PATRIC.33014.5.CP011043.CDS.892670.893230.fwd	PATRIC	CDS	892670	893230	561	+	FIG00001398	PLF_1573_00000555	PGF_00025151		186		Na(+) H(+) antiporter subunit C
Clavibacter michiganensis subsp. insidiosus strain R1-1	33014.5	CP011043	fig|33014.5.peg.898	VO01_04310		PATRIC.33014.5.CP011043.CDS.893227.894819.fwd	PATRIC	CDS	893227	894819	1593	+	FIG00001443	PLF_1573_00001590	PGF_00025155		530		Na(+) H(+) antiporter subunit D
Clavibacter michiganensis subsp. insidiosus strain R1-1	33014.5	CP011043	fig|33014.5.peg.899	VO01_04315		PATRIC.33014.5.CP011043.CDS.894816.895490.fwd	PATRIC	CDS	894816	895490	675	+	FIG00001451	PLF_1573_00000556	PGF_00025158		224		Na(+) H(+) antiporter subunit E
Clavibacter michiganensis subsp. insidiosus strain R1-1	33014.5	CP011043	fig|33014.5.peg.900	VO01_04320		PATRIC.33014.5.CP011043.CDS.895487.895762.fwd	PATRIC	CDS	895487	895762	276	+	FIG00001466	PLF_1573_00000557	PGF_00025166		91		Na(+) H(+) antiporter subunit F
Clavibacter michiganensis subsp. insidiosus strain R1-1	33014.5	CP011043	fig|33014.5.peg.901	VO01_04325		PATRIC.33014.5.CP011043.CDS.895759.896340.fwd	PATRIC	CDS	895759	896340	582	+	FIG00007690	PLF_1573_00001591	PGF_00025170		193		Na(+) H(+) antiporter subunit G
Clavibacter michiganensis subsp. insidiosus strain R1-1	33014.5	CP011043	fig|33014.5.peg.902	VO01_04330		PATRIC.33014.5.CP011043.CDS.896407.898101.fwd	PATRIC	CDS	896407	898101	1695	+	FIG00138258	PLF_1573_00000207	PGF_00423413		564		Dihydroxy-acid dehydratase (EC 4.2.1.9)
Clavibacter michiganensis subsp. insidiosus strain R1-1	33014.5	CP011043	fig|33014.5.peg.903	VO01_04335		PATRIC.33014.5.CP011043.CDS.898146.899981.fwd	PATRIC	CDS	898146	899981	1836	+	FIG00136692	PLF_1573_00000187	PGF_00025090		611		Acetolactate synthase large subunit (EC 2.2.1.6)
Clavibacter michiganensis subsp. insidiosus strain R1-1	33014.5	CP011043	fig|33014.5.peg.904	VO01_04340		PATRIC.33014.5.CP011043.CDS.899978.900487.fwd	PATRIC	CDS	899978	900487	510	+	FIG00000433	PLF_1573_00000438	PGF_00025215		169		Acetolactate synthase small subunit (EC 2.2.1.6)
Clavibacter michiganensis subsp. insidiosus strain R1-1	33014.5	CP011043	fig|33014.5.peg.905	VO01_04345		PATRIC.33014.5.CP011043.CDS.900656.901681.fwd	PATRIC	CDS	900656	901681	1026	+	FIG00000244	PLF_1573_00001239	PGF_00015855		341		Ketol-acid reductoisomerase (EC 1.1.1.86)
Clavibacter michiganensis subsp. insidiosus strain R1-1	33014.5	CP011043	fig|33014.5.peg.906	VO01_04350		PATRIC.33014.5.CP011043.CDS.901800.902354.fwd	PATRIC	CDS	901800	902354	555	+	FIG00511504	PLF_1573_00000956	PGF_01253402		184		FIG00511505: hypothetical protein
Clavibacter michiganensis subsp. insidiosus strain R1-1	33014.5	CP011043	fig|33014.5.peg.907	VO01_04355		PATRIC.33014.5.CP011043.CDS.902351.902719.fwd	PATRIC	CDS	902351	902719	369	+	FIG00512262	PLF_1573_00000955	PGF_01253401		122		FIG00512263: hypothetical protein
Clavibacter michiganensis subsp. insidiosus strain R1-1	33014.5	CP011043	fig|33014.5.peg.908	VO01_04360		PATRIC.33014.5.CP011043.CDS.902746.903138.rev	PATRIC	CDS	902746	903138	393	-	FIG00512539	PLF_1573_00000092	PGF_00200031		130		FIG00512540: hypothetical protein
Clavibacter michiganensis subsp. insidiosus strain R1-1	33014.5	CP011043	fig|33014.5.peg.909	VO01_04365		PATRIC.33014.5.CP011043.CDS.903210.904799.fwd	PATRIC	CDS	903210	904799	1590	+	FIG00031250	PLF_1573_00001528	PGF_00420768		529		D-3-phosphoglycerate dehydrogenase (EC 1.1.1.95)
Clavibacter michiganensis subsp. insidiosus strain R1-1	33014.5	CP011043	fig|33014.5.peg.910	VO01_04370		PATRIC.33014.5.CP011043.CDS.904869.905486.rev	PATRIC	CDS	904869	905486	618	-	FIG00554417	PLF_1573_00001867	PGF_00058904		205		Transcriptional regulator, AcrR family
Clavibacter michiganensis subsp. insidiosus strain R1-1	33014.5	CP011043	fig|33014.5.peg.911	VO01_04375		PATRIC.33014.5.CP011043.CDS.905609.907150.fwd	PATRIC	CDS	905609	907150	1542	+	FIG00844614	PLF_1573_00000436	PGF_00014429		513		Integral membrane protein
Clavibacter michiganensis subsp. insidiosus strain R1-1	33014.5	CP011043	fig|33014.5.peg.912	VO01_04380		PATRIC.33014.5.CP011043.CDS.907227.907481.rev	PATRIC	CDS	907227	907481	255	-	FIG00511972	PLF_1573_00000954	PGF_01253400		84		FIG00511973: hypothetical protein
Clavibacter michiganensis subsp. insidiosus strain R1-1	33014.5	CP011043	fig|33014.5.peg.913	VO01_04385		PATRIC.33014.5.CP011043.CDS.907594.908661.fwd	PATRIC	CDS	907594	908661	1068	+	FIG00000341	PLF_1573_00001116	PGF_00419491		355		3-isopropylmalate dehydrogenase (EC 1.1.1.85)
Clavibacter michiganensis subsp. insidiosus strain R1-1	33014.5	CP011043	fig|33014.5.peg.914	VO01_04390		PATRIC.33014.5.CP011043.CDS.908670.909788.fwd	PATRIC	CDS	908670	909788	1119	+	FIG00050603	PLF_1573_00001516	PGF_00412438		372		Branched-chain amino acid aminotransferase (EC 2.6.1.42)
Clavibacter michiganensis subsp. insidiosus strain R1-1	33014.5	CP011043	fig|33014.5.peg.915	VO01_04395		PATRIC.33014.5.CP011043.CDS.909850.910623.fwd	PATRIC	CDS	909850	910623	774	+	FIG00007658	PLF_1573_00000321	PGF_00006517		257		Fumarylacetoacetate hydrolase family protein
Clavibacter michiganensis subsp. insidiosus strain R1-1	33014.5	CP011043	fig|33014.5.peg.916	VO01_04400		PATRIC.33014.5.CP011043.CDS.910626.911396.fwd	PATRIC	CDS	910626	911396	771	+	FIG00512550	PLF_1573_00000953	PGF_01253399		256		FIG00512552: hypothetical protein
Clavibacter michiganensis subsp. insidiosus strain R1-1	33014.5	CP011043	fig|33014.5.peg.917	VO01_04405		PATRIC.33014.5.CP011043.CDS.911410.912930.fwd	PATRIC	CDS	911410	912930	1521	+	FIG00000686	PLF_1573_00001333	PGF_00008337		506		Glutamyl-tRNA synthetase (EC 6.1.1.17) @ Glutamyl-tRNA(Gln) synthetase (EC 6.1.1.24)
Clavibacter michiganensis subsp. insidiosus strain R1-1	33014.5	CP011043	fig|33014.5.peg.918	VO01_04410		PATRIC.33014.5.CP011043.CDS.912923.913873.fwd	PATRIC	CDS	912923	913873	951	+	FIG00018396	PLF_1573_00001849	PGF_00056792		316		Thioredoxin reductase (EC 1.8.1.9)
Clavibacter michiganensis subsp. insidiosus strain R1-1	33014.5	CP011043	fig|33014.5.peg.919			PATRIC.33014.5.CP011043.CDS.914513.915541.fwd	PATRIC	CDS	914513	915541	1029	+	FIG00638284				342		hypothetical protein
Clavibacter michiganensis subsp. insidiosus strain R1-1	33014.5	CP011043	fig|33014.5.peg.920	VO01_04420		PATRIC.33014.5.CP011043.CDS.915610.916620.rev	PATRIC	CDS	915610	916620	1011	-	FIG00815091	PLF_1573_00000017	PGF_00035340		336		Potassium channel beta chain
Clavibacter michiganensis subsp. insidiosus strain R1-1	33014.5	CP011043	fig|33014.5.peg.921	VO01_04425		PATRIC.33014.5.CP011043.CDS.916778.917899.fwd	PATRIC	CDS	916778	917899	1122	+	FIG00638284				373		hypothetical protein
Clavibacter michiganensis subsp. insidiosus strain R1-1	33014.5	CP011043	fig|33014.5.peg.922	VO01_04430		PATRIC.33014.5.CP011043.CDS.918286.918996.fwd	PATRIC	CDS	918286	918996	711	+					236		hypothetical protein
Clavibacter michiganensis subsp. insidiosus strain R1-1	33014.5	CP011043	fig|33014.5.peg.923	VO01_04435		PATRIC.33014.5.CP011043.CDS.919062.919604.fwd	PATRIC	CDS	919062	919604	543	+					180		hypothetical protein
Clavibacter michiganensis subsp. insidiosus strain R1-1	33014.5	CP011043	fig|33014.5.peg.924			PATRIC.33014.5.CP011043.CDS.919601.919732.fwd	PATRIC	CDS	919601	919732	132	+					43		hypothetical protein
Clavibacter michiganensis subsp. insidiosus strain R1-1	33014.5	CP011043	fig|33014.5.peg.925			PATRIC.33014.5.CP011043.CDS.919838.919993.fwd	PATRIC	CDS	919838	919993	156	+					51		hypothetical protein
Clavibacter michiganensis subsp. insidiosus strain R1-1	33014.5	CP011043	fig|33014.5.peg.926			PATRIC.33014.5.CP011043.CDS.920212.920385.fwd	PATRIC	CDS	920212	920385	174	+					57		hypothetical protein
Clavibacter michiganensis subsp. insidiosus strain R1-1	33014.5	CP011043	fig|33014.5.peg.927			PATRIC.33014.5.CP011043.CDS.920643.920807.fwd	PATRIC	CDS	920643	920807	165	+					54		hypothetical protein
Clavibacter michiganensis subsp. insidiosus strain R1-1	33014.5	CP011043	fig|33014.5.peg.928			PATRIC.33014.5.CP011043.CDS.920804.920971.fwd	PATRIC	CDS	920804	920971	168	+					55		hypothetical protein
Clavibacter michiganensis subsp. insidiosus strain R1-1	33014.5	CP011043	fig|33014.5.peg.929	VO01_04440		PATRIC.33014.5.CP011043.CDS.921128.921688.fwd	PATRIC	CDS	921128	921688	561	+					186		invertase recombinase-like protein
Clavibacter michiganensis subsp. insidiosus strain R1-1	33014.5	CP011043	fig|33014.5.peg.930	VO01_04445		PATRIC.33014.5.CP011043.CDS.921690.922463.rev	PATRIC	CDS	921690	922463	774	-	FIG00638284				257		hypothetical protein
Clavibacter michiganensis subsp. insidiosus strain R1-1	33014.5	CP011043	fig|33014.5.peg.931	VO01_04450		PATRIC.33014.5.CP011043.CDS.922547.923293.rev	PATRIC	CDS	922547	923293	747	-					248		hypothetical protein
Clavibacter michiganensis subsp. insidiosus strain R1-1	33014.5	CP011043	fig|33014.5.peg.932			PATRIC.33014.5.CP011043.CDS.923325.923669.rev	PATRIC	CDS	923325	923669	345	-					114		hypothetical protein
Clavibacter michiganensis subsp. insidiosus strain R1-1	33014.5	CP011043	fig|33014.5.peg.933	VO01_04455		PATRIC.33014.5.CP011043.CDS.923697.924131.fwd	PATRIC	CDS	923697	924131	435	+					144		hypothetical protein
Clavibacter michiganensis subsp. insidiosus strain R1-1	33014.5	CP011043	fig|33014.5.peg.934	VO01_04460		PATRIC.33014.5.CP011043.CDS.924347.924904.fwd	PATRIC	CDS	924347	924904	558	+					185		hypothetical protein
Clavibacter michiganensis subsp. insidiosus strain R1-1	33014.5	CP011043	fig|33014.5.peg.935	VO01_04465		PATRIC.33014.5.CP011043.CDS.925079.925486.fwd	PATRIC	CDS	925079	925486	408	+					135		hypothetical protein
Clavibacter michiganensis subsp. insidiosus strain R1-1	33014.5	CP011043	fig|33014.5.peg.936	VO01_04470		PATRIC.33014.5.CP011043.CDS.925519.926367.rev	PATRIC	CDS	925519	926367	849	-					282		hypothetical protein
Clavibacter michiganensis subsp. insidiosus strain R1-1	33014.5	CP011043	fig|33014.5.peg.937			PATRIC.33014.5.CP011043.CDS.926650.926778.rev	PATRIC	CDS	926650	926778	129	-					42		hypothetical protein
Clavibacter michiganensis subsp. insidiosus strain R1-1	33014.5	CP011043	fig|33014.5.peg.938	VO01_04475		PATRIC.33014.5.CP011043.CDS.926802.927812.rev	PATRIC	CDS	926802	927812	1011	-	FIG00815091	PLF_1573_00000017	PGF_00035340		336		Potassium channel beta chain
Clavibacter michiganensis subsp. insidiosus strain R1-1	33014.5	CP011043	fig|33014.5.peg.939	VO01_04480		PATRIC.33014.5.CP011043.CDS.927930.929021.rev	PATRIC	CDS	927930	929021	1092	-	FIG00948083	PLF_1573_00001334	PGF_00014724		363		Integral membrane protein TerC
Clavibacter michiganensis subsp. insidiosus strain R1-1	33014.5	CP011043	fig|33014.5.peg.940	VO01_04485		PATRIC.33014.5.CP011043.CDS.929249.929665.rev	PATRIC	CDS	929249	929665	417	-	FIG00511422	PLF_1573_00000952	PGF_01253398		138		FIG00511423: hypothetical protein
Clavibacter michiganensis subsp. insidiosus strain R1-1	33014.5	CP011043	fig|33014.5.peg.941	VO01_04490		PATRIC.33014.5.CP011043.CDS.929702.930340.rev	PATRIC	CDS	929702	930340	639	-	FIG00511623	PLF_1573_00002602	PGF_00167483		212		FIG00511625: hypothetical protein
Clavibacter michiganensis subsp. insidiosus strain R1-1	33014.5	CP011043	fig|33014.5.peg.942	VO01_04500		PATRIC.33014.5.CP011043.CDS.930717.931433.fwd	PATRIC	CDS	930717	931433	717	+	FIG00638284	PLF_1573_00002326	PGF_00419876		238		Cyanophycinase (EC 3.4.15.6)
Clavibacter michiganensis subsp. insidiosus strain R1-1	33014.5	CP011043	fig|33014.5.peg.943	VO01_04505		PATRIC.33014.5.CP011043.CDS.931444.932130.fwd	PATRIC	CDS	931444	932130	687	+	FIG00000538	PLF_1573_00000833	PGF_00066139		228		Uracil-DNA glycosylase, family 1
Clavibacter michiganensis subsp. insidiosus strain R1-1	33014.5	CP011043	fig|33014.5.peg.944	VO01_04510		PATRIC.33014.5.CP011043.CDS.932184.932873.fwd	PATRIC	CDS	932184	932873	690	+	FIG00512037	PLF_1573_00003728	PGF_00024018		229		N-acetyltransferase, GCN5-family
Clavibacter michiganensis subsp. insidiosus strain R1-1	33014.5	CP011043	fig|33014.5.peg.945	VO01_04520		PATRIC.33014.5.CP011043.CDS.934035.934256.fwd	PATRIC	CDS	934035	934256	222	+		PLF_1573_00002259	PGF_01251486		73		hypothetical protein
Clavibacter michiganensis subsp. insidiosus strain R1-1	33014.5	CP011043	fig|33014.5.peg.946	VO01_04525		PATRIC.33014.5.CP011043.CDS.934253.935257.fwd	PATRIC	CDS	934253	935257	1005	+		PLF_1573_00002431	PGF_00024454		334		NAD-dependent epimerase/dehydratase
Clavibacter michiganensis subsp. insidiosus strain R1-1	33014.5	CP011043	fig|33014.5.peg.947	VO01_04530		PATRIC.33014.5.CP011043.CDS.935333.935956.rev	PATRIC	CDS	935333	935956	624	-	FIG00010868	PLF_1573_00000397	PGF_00420894		207		D-arabino-3-hexulose 6-phosphate formaldehyde-lyase (EC 4.1.2.43)
Clavibacter michiganensis subsp. insidiosus strain R1-1	33014.5	CP011043	fig|33014.5.peg.948	VO01_04535		PATRIC.33014.5.CP011043.CDS.936013.936621.rev	PATRIC	CDS	936013	936621	609	-	FIG00002519	PLF_1573_00002303	PGF_00427142		202		6-phospho-3-hexuloisomerase (EC 5.3.1.27)
Clavibacter michiganensis subsp. insidiosus strain R1-1	33014.5	CP011043	fig|33014.5.peg.949	VO01_04540		PATRIC.33014.5.CP011043.CDS.936741.938054.fwd	PATRIC	CDS	936741	938054	1314	+	FIG00511299	PLF_1573_00000011	PGF_00251055		437		FIG00511300: hypothetical protein
Clavibacter michiganensis subsp. insidiosus strain R1-1	33014.5	CP011043	fig|33014.5.peg.950	VO01_04545		PATRIC.33014.5.CP011043.CDS.938179.940326.fwd	PATRIC	CDS	938179	940326	2148	+	FIG00003394	PLF_1573_00001137	PGF_00425931		715		5'-nucleotidase (EC 3.1.3.5)
Clavibacter michiganensis subsp. insidiosus strain R1-1	33014.5	CP011043	fig|33014.5.peg.951	VO01_04550		PATRIC.33014.5.CP011043.CDS.940414.941841.fwd	PATRIC	CDS	940414	941841	1428	+	FIG00454158	PLF_1573_00001086	PGF_00049789		475		Amidase
Clavibacter michiganensis subsp. insidiosus strain R1-1	33014.5	CP011043	fig|33014.5.peg.952	VO01_04555		PATRIC.33014.5.CP011043.CDS.941881.942618.rev	PATRIC	CDS	941881	942618	738	-	FIG00512171	PLF_1573_00000848	PGF_00072476		245		hypothetical membrane permease protein
Clavibacter michiganensis subsp. insidiosus strain R1-1	33014.5	CP011043	fig|33014.5.peg.953	VO01_04560		PATRIC.33014.5.CP011043.CDS.942750.943691.fwd	PATRIC	CDS	942750	943691	942	+	FIG00511500	PLF_1573_00000743	PGF_00052037		313		Siderophore-interacting protein
Clavibacter michiganensis subsp. insidiosus strain R1-1	33014.5	CP011043	fig|33014.5.peg.954	VO01_04565		PATRIC.33014.5.CP011043.CDS.943694.944098.fwd	PATRIC	CDS	943694	944098	405	+	FIG00638284	PLF_1573_00002260	PGF_00293714		134		hypothetical protein
Clavibacter michiganensis subsp. insidiosus strain R1-1	33014.5	CP011043	fig|33014.5.peg.955	VO01_04570		PATRIC.33014.5.CP011043.CDS.944135.945013.rev	PATRIC	CDS	944135	945013	879	-	FIG00546160	PLF_1573_00000585	PGF_00028567		292		Oxidoreductase
Clavibacter michiganensis subsp. insidiosus strain R1-1	33014.5	CP011043	fig|33014.5.peg.956	VO01_04575		PATRIC.33014.5.CP011043.CDS.945010.945402.rev	PATRIC	CDS	945010	945402	393	-	FIG00512257	PLF_1573_00000951	PGF_00327647		130		FIG00512259: hypothetical protein
Clavibacter michiganensis subsp. insidiosus strain R1-1	33014.5	CP011043	fig|33014.5.peg.957	VO01_04580		PATRIC.33014.5.CP011043.CDS.945399.946832.rev	PATRIC	CDS	945399	946832	1434	-	FIG00001597	PLF_1573_00001624	PGF_00029201		477		PF00070 family, FAD-dependent NAD(P)-disulphide oxidoreductase
Clavibacter michiganensis subsp. insidiosus strain R1-1	33014.5	CP011043	fig|33014.5.peg.958	VO01_04585		PATRIC.33014.5.CP011043.CDS.946889.947728.rev	PATRIC	CDS	946889	947728	840	-	FIG00033206	PLF_1573_00001155	PGF_00424470		279		Enoyl-CoA hydratase (EC 4.2.1.17)
Clavibacter michiganensis subsp. insidiosus strain R1-1	33014.5	CP011043	fig|33014.5.peg.959	VO01_04590		PATRIC.33014.5.CP011043.CDS.947797.948639.rev	PATRIC	CDS	947797	948639	843	-	FIG00003810	PLF_1573_00001197	PGF_00064165		280		Arginase/agmatinase/formimionoglutamate hydrolase, arginase family
Clavibacter michiganensis subsp. insidiosus strain R1-1	33014.5	CP011043	fig|33014.5.peg.960	VO01_04595		PATRIC.33014.5.CP011043.CDS.948730.949377.rev	PATRIC	CDS	948730	949377	648	-	FIG00546293	PLF_1573_00001678	PGF_00035806		215		Predicted dinucleotide-binding enzymes
Clavibacter michiganensis subsp. insidiosus strain R1-1	33014.5	CP011043	fig|33014.5.peg.961	VO01_04600		PATRIC.33014.5.CP011043.CDS.949472.950215.rev	PATRIC	CDS	949472	950215	744	-	FIG00006853	PLF_1573_00001837	PGF_00055295		247		Suppressor of sigma54-dependent transcription, PspA-like
Clavibacter michiganensis subsp. insidiosus strain R1-1	33014.5	CP011043	fig|33014.5.peg.962	VO01_04605		PATRIC.33014.5.CP011043.CDS.950300.952324.rev	PATRIC	CDS	950300	952324	2025	-	FIG01417063	PLF_1573_00000224	PGF_00000398		674		FIG00810015: hypothetical protein
Clavibacter michiganensis subsp. insidiosus strain R1-1	33014.5	CP011043	fig|33014.5.peg.963	VO01_04610		PATRIC.33014.5.CP011043.CDS.952413.952970.rev	PATRIC	CDS	952413	952970	558	-		PLF_1573_00003015	PGF_00281650		185		FIG00820026: hypothetical protein
Clavibacter michiganensis subsp. insidiosus strain R1-1	33014.5	CP011043	fig|33014.5.peg.964	VO01_04615		PATRIC.33014.5.CP011043.CDS.952967.953209.rev	PATRIC	CDS	952967	953209	243	-		PLF_1573_00002178	PGF_01251461		80		hypothetical protein
Clavibacter michiganensis subsp. insidiosus strain R1-1	33014.5	CP011043	fig|33014.5.peg.965	VO01_04625		PATRIC.33014.5.CP011043.CDS.953996.954688.fwd	PATRIC	CDS	953996	954688	693	+	FIG00133002	PLF_1573_00001739	PGF_00045834		230		Pyridoxamine 5'-phosphate oxidase (EC 1.4.3.5)
Clavibacter michiganensis subsp. insidiosus strain R1-1	33014.5	CP011043	fig|33014.5.peg.966	VO01_04630		PATRIC.33014.5.CP011043.CDS.954767.955534.fwd	PATRIC	CDS	954767	955534	768	+	FIG00146363	PLF_1573_00002362	PGF_00008237		255		Glutamine amidotransferase, class I
Clavibacter michiganensis subsp. insidiosus strain R1-1	33014.5	CP011043	fig|33014.5.peg.967			PATRIC.33014.5.CP011043.CDS.955584.956195.rev	PATRIC	CDS	955584	956195	612	-	FIG00621114	PLF_1573_00000133	PGF_00420719		203		3-oxoacyl-[acyl-carrier protein] reductase (EC 1.1.1.100)
Clavibacter michiganensis subsp. insidiosus strain R1-1	33014.5	CP011043	fig|33014.5.peg.968	VO01_04640		PATRIC.33014.5.CP011043.CDS.956335.957102.rev	PATRIC	CDS	956335	957102	768	-	FIG00621114	PLF_1573_00000134	PGF_00420719		255		3-oxoacyl-[acyl-carrier protein] reductase (EC 1.1.1.100)
Clavibacter michiganensis subsp. insidiosus strain R1-1	33014.5	CP011043	fig|33014.5.peg.969			PATRIC.33014.5.CP011043.CDS.957099.957269.rev	PATRIC	CDS	957099	957269	171	-	FIG00016153	PLF_1573_00000685	PGF_00044263		56		Putative sugar transporter
Clavibacter michiganensis subsp. insidiosus strain R1-1	33014.5	CP011043	fig|33014.5.peg.970			PATRIC.33014.5.CP011043.CDS.957266.957916.rev	PATRIC	CDS	957266	957916	651	-	FIG00000376	PLF_1573_00000256	PGF_00016046		216		L-asparaginase (EC 3.5.1.1)
Clavibacter michiganensis subsp. insidiosus strain R1-1	33014.5	CP011043	fig|33014.5.peg.971	VO01_04655		PATRIC.33014.5.CP011043.CDS.958580.959374.fwd	PATRIC	CDS	958580	959374	795	+	FIG00512470	PLF_1573_00000795	PGF_01253321		264		Transglutaminase-like
Clavibacter michiganensis subsp. insidiosus strain R1-1	33014.5	CP011043	fig|33014.5.peg.972	VO01_04660		PATRIC.33014.5.CP011043.CDS.959384.960028.rev	PATRIC	CDS	959384	960028	645	-	FIG00511456	PLF_1573_00002122	PGF_01251429		214		FIG00511458: hypothetical protein
Clavibacter michiganensis subsp. insidiosus strain R1-1	33014.5	CP011043	fig|33014.5.peg.973	VO01_04665		PATRIC.33014.5.CP011043.CDS.960228.961892.fwd	PATRIC	CDS	960228	961892	1665	+	FIG00000088	PLF_1573_00000446	PGF_00064729		554		Arginyl-tRNA synthetase (EC 6.1.1.19)
Clavibacter michiganensis subsp. insidiosus strain R1-1	33014.5	CP011043	fig|33014.5.peg.974	VO01_04670		PATRIC.33014.5.CP011043.CDS.961904.962734.fwd	PATRIC	CDS	961904	962734	831	+	FIG00511591	PLF_1573_00000950	PGF_00251055		276		FIG00511593: hypothetical protein
Clavibacter michiganensis subsp. insidiosus strain R1-1	33014.5	CP011043	fig|33014.5.peg.975	VO01_04675		PATRIC.33014.5.CP011043.CDS.962890.964389.fwd	PATRIC	CDS	962890	964389	1500	+	FIG00138250	PLF_1573_00000116	PGF_00423094		499		Diaminopimelate decarboxylase (EC 4.1.1.20)
Clavibacter michiganensis subsp. insidiosus strain R1-1	33014.5	CP011043	fig|33014.5.peg.976	VO01_04680		PATRIC.33014.5.CP011043.CDS.964386.965717.fwd	PATRIC	CDS	964386	965717	1332	+	FIG00000434	PLF_1573_00000417	PGF_00012339		443		Homoserine dehydrogenase (EC 1.1.1.3)
Clavibacter michiganensis subsp. insidiosus strain R1-1	33014.5	CP011043	fig|33014.5.peg.977	VO01_04685		PATRIC.33014.5.CP011043.CDS.965717.966793.fwd	PATRIC	CDS	965717	966793	1077	+	FIG00000134	PLF_1573_00002919	PGF_00056860		358		Threonine synthase (EC 4.2.3.1)
Clavibacter michiganensis subsp. insidiosus strain R1-1	33014.5	CP011043	fig|33014.5.peg.978	VO01_04690		PATRIC.33014.5.CP011043.CDS.966805.967755.fwd	PATRIC	CDS	966805	967755	951	+	FIG00000582	PLF_1573_00000418	PGF_00012356		316		Homoserine kinase (EC 2.7.1.39)
Clavibacter michiganensis subsp. insidiosus strain R1-1	33014.5	CP011043	fig|33014.5.peg.979			PATRIC.33014.5.CP011043.CDS.967818.968051.rev	PATRIC	CDS	967818	968051	234	-		PLF_1573_00002010	PGF_01251364		77		hypothetical protein
Clavibacter michiganensis subsp. insidiosus strain R1-1	33014.5	CP011043	fig|33014.5.peg.980	VO01_04695		PATRIC.33014.5.CP011043.CDS.968052.970520.fwd	PATRIC	CDS	968052	970520	2469	+	FIG00000392	PLF_1573_00001856	PGF_00057483		822		Transcription termination factor Rho
Clavibacter michiganensis subsp. insidiosus strain R1-1	33014.5	CP011043	fig|33014.5.peg.981	VO01_04700		PATRIC.33014.5.CP011043.CDS.970526.971605.fwd	PATRIC	CDS	970526	971605	1080	+	FIG00000188	PLF_1573_00001632	PGF_00030640		359		Peptide chain release factor 1
Clavibacter michiganensis subsp. insidiosus strain R1-1	33014.5	CP011043	fig|33014.5.peg.982	VO01_04705		PATRIC.33014.5.CP011043.CDS.971630.972505.fwd	PATRIC	CDS	971630	972505	876	+	FIG00003217	PLF_1573_00000596	PGF_00030645		291		Peptide chain release factor N(5)-glutamine methyltransferase (EC 2.1.1.297)
Clavibacter michiganensis subsp. insidiosus strain R1-1	33014.5	CP011043	fig|33014.5.peg.983	VO01_04710		PATRIC.33014.5.CP011043.CDS.972544.973197.rev	PATRIC	CDS	972544	973197	654	-	FIG00945972	PLF_1573_00001353	PGF_00010401		217		HAD superfamily hydrolase
Clavibacter michiganensis subsp. insidiosus strain R1-1	33014.5	CP011043	fig|33014.5.peg.984	VO01_04715		PATRIC.33014.5.CP011043.CDS.973281.974225.fwd	PATRIC	CDS	973281	974225	945	+	FIG01304463	PLF_1573_00001919	PGF_00062054		314		TsaC protein (YrdC domain) required for threonylcarbamoyladenosine t(6)A37 modification in tRNA
Clavibacter michiganensis subsp. insidiosus strain R1-1	33014.5	CP011043	fig|33014.5.peg.985	VO01_04720		PATRIC.33014.5.CP011043.CDS.974222.975541.fwd	PATRIC	CDS	974222	975541	1320	+	FIG01955782	PLF_1573_00000830	PGF_00065903		439		Undecaprenyl-phosphate alpha-N-acetylglucosaminyl 1-phosphate transferase (EC 2.7.8.33)
Clavibacter michiganensis subsp. insidiosus strain R1-1	33014.5	CP011043	fig|33014.5.peg.986	VO01_04725		PATRIC.33014.5.CP011043.CDS.975538.976008.fwd	PATRIC	CDS	975538	976008	471	+	FIG00001431	PLF_1573_00000364	PGF_00003134		156		FIG048548: ATP synthase protein I2
Clavibacter michiganensis subsp. insidiosus strain R1-1	33014.5	CP011043	fig|33014.5.peg.987	VO01_04730		PATRIC.33014.5.CP011043.CDS.976331.977011.fwd	PATRIC	CDS	976331	977011	681	+	FIG00000138	PLF_1573_00000173	PGF_00015039		226		ATP synthase F0 sector subunit a (EC 3.6.3.14)
Clavibacter michiganensis subsp. insidiosus strain R1-1	33014.5	CP011043	fig|33014.5.peg.988	VO01_04735		PATRIC.33014.5.CP011043.CDS.977058.977291.fwd	PATRIC	CDS	977058	977291	234	+	FIG00017607	PLF_1573_00000469	PGF_00015142		77		ATP synthase F0 sector subunit c (EC 3.6.3.14)
Clavibacter michiganensis subsp. insidiosus strain R1-1	33014.5	CP011043	fig|33014.5.peg.989	VO01_04740		PATRIC.33014.5.CP011043.CDS.977303.977869.fwd	PATRIC	CDS	977303	977869	567	+	FIG00000186	PLF_1573_00000383	PGF_00015075		188		ATP synthase F0 sector subunit b (EC 3.6.3.14)
Clavibacter michiganensis subsp. insidiosus strain R1-1	33014.5	CP011043	fig|33014.5.peg.990	VO01_04745		PATRIC.33014.5.CP011043.CDS.977869.978660.fwd	PATRIC	CDS	977869	978660	792	+	FIG00000262	PLF_1573_00000177	PGF_00015218		263		ATP synthase delta chain (EC 3.6.3.14)
Clavibacter michiganensis subsp. insidiosus strain R1-1	33014.5	CP011043	fig|33014.5.peg.991	VO01_04750		PATRIC.33014.5.CP011043.CDS.978695.980353.fwd	PATRIC	CDS	978695	980353	1659	+	FIG00000082	PLF_1573_00000175	PGF_00015154		552		ATP synthase alpha chain (EC 3.6.3.14)
Clavibacter michiganensis subsp. insidiosus strain R1-1	33014.5	CP011043	fig|33014.5.peg.992	VO01_04755		PATRIC.33014.5.CP011043.CDS.980404.981303.fwd	PATRIC	CDS	980404	981303	900	+	FIG00023994	PLF_1573_00001498	PGF_00015259		299		ATP synthase gamma chain (EC 3.6.3.14)
Clavibacter michiganensis subsp. insidiosus strain R1-1	33014.5	CP011043	fig|33014.5.peg.993	VO01_04760		PATRIC.33014.5.CP011043.CDS.981339.982799.fwd	PATRIC	CDS	981339	982799	1461	+	FIG00040241	PLF_1573_00001173	PGF_00015179		486		ATP synthase beta chain (EC 3.6.3.14)
Clavibacter michiganensis subsp. insidiosus strain R1-1	33014.5	CP011043	fig|33014.5.peg.994	VO01_04765		PATRIC.33014.5.CP011043.CDS.982801.983070.fwd	PATRIC	CDS	982801	983070	270	+	FIG00000249	PLF_1573_00000384	PGF_00015235		89		ATP synthase epsilon chain (EC 3.6.3.14)
Clavibacter michiganensis subsp. insidiosus strain R1-1	33014.5	CP011043	fig|33014.5.peg.995	VO01_04770		PATRIC.33014.5.CP011043.CDS.983187.983942.fwd	PATRIC	CDS	983187	983942	756	+	FIG00002158	PLF_1573_00000826	PGF_00064272		251		UPF0246 protein YaaA
Clavibacter michiganensis subsp. insidiosus strain R1-1	33014.5	CP011043	fig|33014.5.peg.996	VO01_04775		PATRIC.33014.5.CP011043.CDS.983968.984561.rev	PATRIC	CDS	983968	984561	594	-	FIG00000673	PLF_1573_00000123	PGF_00421928		197		DNA-3-methyladenine glycosylase (EC 3.2.2.20)
Clavibacter michiganensis subsp. insidiosus strain R1-1	33014.5	CP011043	fig|33014.5.peg.997	VO01_04780		PATRIC.33014.5.CP011043.CDS.984558.985178.rev	PATRIC	CDS	984558	985178	621	-	FIG00000328	PLF_1573_00000522	PGF_00020963		206		Methylated-DNA--protein-cysteine methyltransferase (EC 2.1.1.63)
Clavibacter michiganensis subsp. insidiosus strain R1-1	33014.5	CP011043	fig|33014.5.peg.998	VO01_04785		PATRIC.33014.5.CP011043.CDS.985286.985765.rev	PATRIC	CDS	985286	985765	480	-	FIG01956023	PLF_1573_00001874	PGF_00059044		159		Transcriptional regulator, AsnC family
Clavibacter michiganensis subsp. insidiosus strain R1-1	33014.5	CP011043	fig|33014.5.peg.999	VO01_04790		PATRIC.33014.5.CP011043.CDS.985995.987110.fwd	PATRIC	CDS	985995	987110	1116	+	FIG00512193	PLF_1573_00000949	PGF_00087832		371		FIG00512196: hypothetical protein
Clavibacter michiganensis subsp. insidiosus strain R1-1	33014.5	CP011043	fig|33014.5.peg.1000	VO01_04795		PATRIC.33014.5.CP011043.CDS.987107.987943.fwd	PATRIC	CDS	987107	987943	837	+	FIG00511846	PLF_1573_00001695	PGF_01251316		278		Protein phosphatase
Clavibacter michiganensis subsp. insidiosus strain R1-1	33014.5	CP011043	fig|33014.5.peg.1001	VO01_04800		PATRIC.33014.5.CP011043.CDS.987996.988994.rev	PATRIC	CDS	987996	988994	999	-	FIG00000908	PLF_1573_00001089	PGF_00020173		332		2,3,4,5-tetrahydropyridine-2,6-dicarboxylate N-succinyltransferase (EC 2.3.1.117)
Clavibacter michiganensis subsp. insidiosus strain R1-1	33014.5	CP011043	fig|33014.5.peg.1002	VO01_04805		PATRIC.33014.5.CP011043.CDS.989075.990172.fwd	PATRIC	CDS	989075	990172	1098	+	FIG00133108	PLF_1573_00001576	PGF_00024234		365		N-succinyl-L,L-diaminopimelate desuccinylase (EC 3.5.1.18)
Clavibacter michiganensis subsp. insidiosus strain R1-1	33014.5	CP011043	fig|33014.5.peg.1003			PATRIC.33014.5.CP011043.CDS.990154.991494.fwd	PATRIC	CDS	990154	991494	1341	+	FIG01956050	PLF_1573_00000432	PGF_00014584		446		Integral membrane protein
Clavibacter michiganensis subsp. insidiosus strain R1-1	33014.5	CP011043	fig|33014.5.peg.1004			PATRIC.33014.5.CP011043.CDS.991524.991697.fwd	PATRIC	CDS	991524	991697	174	+	FIG00638284	PLF_1573_00001014	PGF_00251055		57		hypothetical protein
Clavibacter michiganensis subsp. insidiosus strain R1-1	33014.5	CP011043	fig|33014.5.peg.1005	VO01_04815		PATRIC.33014.5.CP011043.CDS.991804.992436.rev	PATRIC	CDS	991804	992436	633	-	FIG00821228	PLF_1573_00000562	PGF_00026743		210		O-methyltransferase
Clavibacter michiganensis subsp. insidiosus strain R1-1	33014.5	CP011043	fig|33014.5.peg.1006	VO01_04820		PATRIC.33014.5.CP011043.CDS.992587.992961.fwd	PATRIC	CDS	992587	992961	375	+	FIG00000670	PLF_1573_00001921	PGF_00062137		124		Twin-arginine translocation protein TatB
Clavibacter michiganensis subsp. insidiosus strain R1-1	33014.5	CP011043	fig|33014.5.peg.1007	VO01_04825		PATRIC.33014.5.CP011043.CDS.992995.993912.rev	PATRIC	CDS	992995	993912	918	-	FIG00511787	PLF_1573_00001888	PGF_00059484		305		Transcriptional regulator, LysR family
Clavibacter michiganensis subsp. insidiosus strain R1-1	33014.5	CP011043	fig|33014.5.peg.1008			PATRIC.33014.5.CP011043.CDS.993992.994150.fwd	PATRIC	CDS	993992	994150	159	+	FIG00638284	PLF_1573_00002177	PGF_01251460		52		hypothetical protein
Clavibacter michiganensis subsp. insidiosus strain R1-1	33014.5	CP011043	fig|33014.5.peg.1009	VO01_04830		PATRIC.33014.5.CP011043.CDS.994250.995425.rev	PATRIC	CDS	994250	995425	1176	-	FIG00448421	PLF_1573_00000534	PGF_00022722		391		Mrp protein homolog
Clavibacter michiganensis subsp. insidiosus strain R1-1	33014.5	CP011043	fig|33014.5.peg.1010	VO01_04835		PATRIC.33014.5.CP011043.CDS.995415.995966.rev	PATRIC	CDS	995415	995966	552	-		PLF_1573_00000511	PGF_00000494		183		FIG00816212: Putative membrane protein
Clavibacter michiganensis subsp. insidiosus strain R1-1	33014.5	CP011043	fig|33014.5.peg.1011	VO01_04840		PATRIC.33014.5.CP011043.CDS.995950.997296.rev	PATRIC	CDS	995950	997296	1347	-	FIG00437800	PLF_1573_00001555	PGF_00021406		448		Mg/Co/Ni transporter MgtE, CBS domain-containing
Clavibacter michiganensis subsp. insidiosus strain R1-1	33014.5	CP011043	fig|33014.5.peg.1012	VO01_04845		PATRIC.33014.5.CP011043.CDS.997355.998017.fwd	PATRIC	CDS	997355	998017	663	+	FIG00512401	PLF_1573_00000948	PGF_01253396		220		FIG00512403: hypothetical protein
Clavibacter michiganensis subsp. insidiosus strain R1-1	33014.5	CP011043	fig|33014.5.peg.1013	VO01_04850		PATRIC.33014.5.CP011043.CDS.998046.999680.rev	PATRIC	CDS	998046	999680	1635	-	FIG00010600	PLF_1573_00001961	PGF_00066867		544		Xaa-Pro aminopeptidase (EC 3.4.11.9)
Clavibacter michiganensis subsp. insidiosus strain R1-1	33014.5	CP011043	fig|33014.5.peg.1014	VO01_04855		PATRIC.33014.5.CP011043.CDS.999722.1000747.rev	PATRIC	CDS	999722	1000747	1026	-	FIG00010600	PLF_1573_00002548	PGF_00066867		341		Xaa-Pro aminopeptidase (EC 3.4.11.9)
Clavibacter michiganensis subsp. insidiosus strain R1-1	33014.5	CP011043	fig|33014.5.peg.1015	VO01_04860		PATRIC.33014.5.CP011043.CDS.1000840.1001721.fwd	PATRIC	CDS	1000840	1001721	882	+	FIG00031715	PLF_1573_00001345	PGF_00425670		293		FIG00031715: Predicted metal-dependent phosphoesterases (PHP family)
Clavibacter michiganensis subsp. insidiosus strain R1-1	33014.5	CP011043	fig|33014.5.peg.1016	VO01_04865		PATRIC.33014.5.CP011043.CDS.1001813.1002184.fwd	PATRIC	CDS	1001813	1002184	372	+					123		hypothetical protein
Clavibacter michiganensis subsp. insidiosus strain R1-1	33014.5	CP011043	fig|33014.5.peg.1017	VO01_04870		PATRIC.33014.5.CP011043.CDS.1002188.1002439.fwd	PATRIC	CDS	1002188	1002439	252	+					83		hypothetical protein
Clavibacter michiganensis subsp. insidiosus strain R1-1	33014.5	CP011043	fig|33014.5.peg.1018	VO01_04875		PATRIC.33014.5.CP011043.CDS.1002432.1002731.fwd	PATRIC	CDS	1002432	1002731	300	+					99		hypothetical protein
Clavibacter michiganensis subsp. insidiosus strain R1-1	33014.5	CP011043	fig|33014.5.peg.1019	VO01_04880		PATRIC.33014.5.CP011043.CDS.1002804.1004372.rev	PATRIC	CDS	1002804	1004372	1569	-	FIG01121467	PLF_1573_00002397	PGF_00017257		522		ATP-dependent RNA helicase
Clavibacter michiganensis subsp. insidiosus strain R1-1	33014.5	CP011043	fig|33014.5.peg.1020	VO01_04885		PATRIC.33014.5.CP011043.CDS.1004522.1005241.fwd	PATRIC	CDS	1004522	1005241	720	+	FIG00511276	PLF_1573_00002102	PGF_00251055		239		FIG00511277: hypothetical protein
Clavibacter michiganensis subsp. insidiosus strain R1-1	33014.5	CP011043	fig|33014.5.peg.1021	VO01_04890		PATRIC.33014.5.CP011043.CDS.1005321.1005608.rev	PATRIC	CDS	1005321	1005608	288	-	FIG00512552	PLF_1573_00000947	PGF_01253395		95		FIG00512553: hypothetical protein
Clavibacter michiganensis subsp. insidiosus strain R1-1	33014.5	CP011043	fig|33014.5.peg.1022	VO01_04895		PATRIC.33014.5.CP011043.CDS.1005619.1005843.rev	PATRIC	CDS	1005619	1005843	225	-	FIG00945249	PLF_1573_00001697	PGF_01251318		74		Putative ATP-binding protein
Clavibacter michiganensis subsp. insidiosus strain R1-1	33014.5	CP011043	fig|33014.5.peg.1023	VO01_04900		PATRIC.33014.5.CP011043.CDS.1006016.1009285.fwd	PATRIC	CDS	1006016	1009285	3270	+	FIG00030006	PLF_1573_00002315	PGF_00016735		1089		ATP-dependent DNA helicase SCO5183
Clavibacter michiganensis subsp. insidiosus strain R1-1	33014.5	CP011043	fig|33014.5.peg.1024	VO01_04905		PATRIC.33014.5.CP011043.CDS.1009282.1012572.fwd	PATRIC	CDS	1009282	1012572	3291	+	FIG00137374	PLF_1573_00001180	PGF_00016771		1096		ATP-dependent DNA helicase SCO5184
Clavibacter michiganensis subsp. insidiosus strain R1-1	33014.5	CP011043	fig|33014.5.peg.1025			PATRIC.33014.5.CP011043.CDS.1012629.1013540.fwd	PATRIC	CDS	1012629	1013540	912	+	FIG00638284	PLF_1573_00002682	PGF_00093359		303		hypothetical protein
Clavibacter michiganensis subsp. insidiosus strain R1-1	33014.5	CP011043	fig|33014.5.peg.1026	VO01_04915		PATRIC.33014.5.CP011043.CDS.1013702.1014655.fwd	PATRIC	CDS	1013702	1014655	954	+	FIG00000911	PLF_1573_00000551	PGF_00024615		317		NADH pyrophosphatase (EC 3.6.1.22)
Clavibacter michiganensis subsp. insidiosus strain R1-1	33014.5	CP011043	fig|33014.5.peg.1027	VO01_04920		PATRIC.33014.5.CP011043.CDS.1014666.1016594.fwd	PATRIC	CDS	1014666	1016594	1929	+	FIG00004012	PLF_1573_00000437	PGF_00016824		642		ATP-dependent DNA helicase UvrD/PcrA, actinomycete paralog
Clavibacter michiganensis subsp. insidiosus strain R1-1	33014.5	CP011043	fig|33014.5.peg.1028	VO01_04930		PATRIC.33014.5.CP011043.CDS.1017439.1018854.rev	PATRIC	CDS	1017439	1018854	1416	-	FIG00672327	PLF_1573_00002544	PGF_00065329		471		Uncharacterized protein SCO5199
Clavibacter michiganensis subsp. insidiosus strain R1-1	33014.5	CP011043	fig|33014.5.peg.1029	VO01_04935		PATRIC.33014.5.CP011043.CDS.1019067.1020149.fwd	PATRIC	CDS	1019067	1020149	1083	+	FIG00051666	PLF_1573_00001271	PGF_00017520		360		Lon-like protease with PDZ domain
Clavibacter michiganensis subsp. insidiosus strain R1-1	33014.5	CP011043	fig|33014.5.peg.1030	VO01_04940		PATRIC.33014.5.CP011043.CDS.1020300.1023230.fwd	PATRIC	CDS	1020300	1023230	2931	+	FIG00525068	PLF_1573_00001947	PGF_00064232		976		UPF0182 protein AF1421
Clavibacter michiganensis subsp. insidiosus strain R1-1	33014.5	CP011043	fig|33014.5.peg.1031			PATRIC.33014.5.CP011043.CDS.1023242.1023349.rev	PATRIC	CDS	1023242	1023349	108	-					35		hypothetical protein
Clavibacter michiganensis subsp. insidiosus strain R1-1	33014.5	CP011043	fig|33014.5.peg.1032	VO01_04950		PATRIC.33014.5.CP011043.CDS.1023527.1024192.rev	PATRIC	CDS	1023527	1024192	666	-	FIG01922188	PLF_1573_00001136	PGF_00037123		221		AhpC/Tsa family protein
Clavibacter michiganensis subsp. insidiosus strain R1-1	33014.5	CP011043	fig|33014.5.peg.1033	VO01_04955		PATRIC.33014.5.CP011043.CDS.1024321.1026042.rev	PATRIC	CDS	1024321	1026042	1722	-	FIG00000320	PLF_1573_00000828	PGF_00064523		573		Uncharacterized ABC1 family protein Caur_1826
Clavibacter michiganensis subsp. insidiosus strain R1-1	33014.5	CP011043	fig|33014.5.peg.1034	VO01_04960		PATRIC.33014.5.CP011043.CDS.1026039.1026620.rev	PATRIC	CDS	1026039	1026620	582	-	FIG00002474	PLF_1573_00000792	PGF_00059746		193		Transcriptional regulator, PadR family
Clavibacter michiganensis subsp. insidiosus strain R1-1	33014.5	CP011043	fig|33014.5.peg.1035	VO01_04965		PATRIC.33014.5.CP011043.CDS.1026748.1027737.rev	PATRIC	CDS	1026748	1027737	990	-	FIG00000362	PLF_1573_00000283	PGF_00017479		329		Lipoyl synthase (EC 2.8.1.8)
Clavibacter michiganensis subsp. insidiosus strain R1-1	33014.5	CP011043	fig|33014.5.peg.1036	VO01_04970		PATRIC.33014.5.CP011043.CDS.1027734.1028435.rev	PATRIC	CDS	1027734	1028435	702	-	FIG00000528	PLF_1573_00001606	PGF_00026861		233		Octanoate-[acyl-carrier-protein]-protein-N-octanoyltransferase (EC 2.3.1.181)
Clavibacter michiganensis subsp. insidiosus strain R1-1	33014.5	CP011043	fig|33014.5.peg.1037	VO01_04975		PATRIC.33014.5.CP011043.CDS.1028530.1029423.fwd	PATRIC	CDS	1028530	1029423	894	+	FIG00997350	PLF_1573_00001543	PGF_00015355		297		Iron utilization protein
Clavibacter michiganensis subsp. insidiosus strain R1-1	33014.5	CP011043	fig|33014.5.peg.1038	VO01_04980		PATRIC.33014.5.CP011043.CDS.1029589.1030512.fwd	PATRIC	CDS	1029589	1030512	924	+	FIG00638284	PLF_1573_00002123	PGF_00251055		307		hypothetical protein
Clavibacter michiganensis subsp. insidiosus strain R1-1	33014.5	CP011043	fig|33014.5.peg.1039	VO01_04985		PATRIC.33014.5.CP011043.CDS.1030542.1033676.fwd	PATRIC	CDS	1030542	1033676	3135	+	FIG00638284	PLF_1573_00002123	PGF_00251055		1044		hypothetical protein
Clavibacter michiganensis subsp. insidiosus strain R1-1	33014.5	CP011043	fig|33014.5.peg.1040	VO01_04990		PATRIC.33014.5.CP011043.CDS.1033797.1035950.fwd	PATRIC	CDS	1033797	1035950	2154	+	FIG00638284	PLF_1573_00002123	PGF_00251055		717		hypothetical protein
Clavibacter michiganensis subsp. insidiosus strain R1-1	33014.5	CP011043	fig|33014.5.peg.1041	VO01_05000		PATRIC.33014.5.CP011043.CDS.1036127.1037140.fwd	PATRIC	CDS	1036127	1037140	1014	+	FIG00638284	PLF_1573_00004510	PGF_01252735		337		hypothetical protein
Clavibacter michiganensis subsp. insidiosus strain R1-1	33014.5	CP011043	fig|33014.5.peg.1042	VO01_05005		PATRIC.33014.5.CP011043.CDS.1037188.1037652.fwd	PATRIC	CDS	1037188	1037652	465	+	FIG00512070	PLF_1573_00003231	PGF_01251863		154		FIG00512071: hypothetical protein
Clavibacter michiganensis subsp. insidiosus strain R1-1	33014.5	CP011043	fig|33014.5.peg.1043	VO01_05010		PATRIC.33014.5.CP011043.CDS.1037649.1038170.fwd	PATRIC	CDS	1037649	1038170	522	+					173		hypothetical protein
Clavibacter michiganensis subsp. insidiosus strain R1-1	33014.5	CP011043	fig|33014.5.peg.1044	VO01_05015		PATRIC.33014.5.CP011043.CDS.1038303.1038965.fwd	PATRIC	CDS	1038303	1038965	663	+	FIG00773824	PLF_1573_00001295	PGF_00019870		220		Membrane protein
Clavibacter michiganensis subsp. insidiosus strain R1-1	33014.5	CP011043	fig|33014.5.peg.1045	VO01_05020		PATRIC.33014.5.CP011043.CDS.1038976.1039470.rev	PATRIC	CDS	1038976	1039470	495	-	FIG00554427	PLF_1573_00000672	PGF_01253303		164		Putative inner membrane protein
Clavibacter michiganensis subsp. insidiosus strain R1-1	33014.5	CP011043	fig|33014.5.peg.1046	VO01_05025		PATRIC.33014.5.CP011043.CDS.1039858.1043127.fwd	PATRIC	CDS	1039858	1043127	3270	+	FIG00008307	PLF_1573_00000835	PGF_01253325		1089		VgrG protein
Clavibacter michiganensis subsp. insidiosus strain R1-1	33014.5	CP011043	fig|33014.5.peg.1047	VO01_05030		PATRIC.33014.5.CP011043.CDS.1043173.1043856.rev	PATRIC	CDS	1043173	1043856	684	-	FIG00512314	PLF_1573_00002211	PGF_00407381		227		putative integral membrane protein
Clavibacter michiganensis subsp. insidiosus strain R1-1	33014.5	CP011043	fig|33014.5.peg.1048	VO01_05035		PATRIC.33014.5.CP011043.CDS.1043853.1044206.rev	PATRIC	CDS	1043853	1044206	354	-	FIG00003845	PLF_1573_00002929	PGF_00059012		117		Transcriptional regulator, ArsR family
Clavibacter michiganensis subsp. insidiosus strain R1-1	33014.5	CP011043	fig|33014.5.peg.1049	VO01_05040		PATRIC.33014.5.CP011043.CDS.1044317.1044754.fwd	PATRIC	CDS	1044317	1044754	438	+	FIG00000770	PLF_1573_00001165	PGF_00065143		145		Arsenate-mycothiol transferase (EC 2.8.4.2)
Clavibacter michiganensis subsp. insidiosus strain R1-1	33014.5	CP011043	fig|33014.5.peg.1050	VO01_05045		PATRIC.33014.5.CP011043.CDS.1044751.1045377.rev	PATRIC	CDS	1044751	1045377	627	-	FIG00628138	PLF_1573_00001063	PGF_00411503		208		regulation of the polyketide synthase operon (pks)
Clavibacter michiganensis subsp. insidiosus strain R1-1	33014.5	CP011043	fig|33014.5.peg.1051	VO01_05050		PATRIC.33014.5.CP011043.CDS.1045455.1046771.fwd	PATRIC	CDS	1045455	1046771	1317	+	FIG00511843	PLF_1573_00002203	PGF_00406501		438		putative carboxylesterase
Clavibacter michiganensis subsp. insidiosus strain R1-1	33014.5	CP011043	fig|33014.5.peg.1052	VO01_05055		PATRIC.33014.5.CP011043.CDS.1046841.1047407.rev	PATRIC	CDS	1046841	1047407	567	-	FIG00512637	PLF_1573_00001088	PGF_00027306		188		Acetyltransferase
Clavibacter michiganensis subsp. insidiosus strain R1-1	33014.5	CP011043	fig|33014.5.peg.1053	VO01_05060		PATRIC.33014.5.CP011043.CDS.1047605.1048204.fwd	PATRIC	CDS	1047605	1048204	600	+					199		hypothetical protein
Clavibacter michiganensis subsp. insidiosus strain R1-1	33014.5	CP011043	fig|33014.5.peg.1054	VO01_05065		PATRIC.33014.5.CP011043.CDS.1048276.1048470.fwd	PATRIC	CDS	1048276	1048470	195	+					64		hypothetical protein
Clavibacter michiganensis subsp. insidiosus strain R1-1	33014.5	CP011043	fig|33014.5.peg.1055	VO01_05070		PATRIC.33014.5.CP011043.CDS.1048561.1050321.rev	PATRIC	CDS	1048561	1050321	1761	-	FIG00001381	PLF_1573_00001411	PGF_00421097		586		DEAD-box ATP-dependent RNA helicase CshA (EC 3.6.4.13)
Clavibacter michiganensis subsp. insidiosus strain R1-1	33014.5	CP011043	fig|33014.5.peg.1056	VO01_05075		PATRIC.33014.5.CP011043.CDS.1050382.1051245.rev	PATRIC	CDS	1050382	1051245	864	-	FIG00121578	PLF_1573_00001208	PGF_01251285		287		CrtT-methyltransferase-like protein
Clavibacter michiganensis subsp. insidiosus strain R1-1	33014.5	CP011043	fig|33014.5.peg.1057	VO01_05080		PATRIC.33014.5.CP011043.CDS.1051293.1051913.fwd	PATRIC	CDS	1051293	1051913	621	+	FIG01235371	PLF_1573_00001731	PGF_00043669		206		Putative regulatory protein
Clavibacter michiganensis subsp. insidiosus strain R1-1	33014.5	CP011043	fig|33014.5.peg.1058	VO01_05085		PATRIC.33014.5.CP011043.CDS.1051910.1053406.rev	PATRIC	CDS	1051910	1053406	1497	-	FIG00638284	PLF_1573_00000946	PGF_00251055		498		hypothetical protein
Clavibacter michiganensis subsp. insidiosus strain R1-1	33014.5	CP011043	fig|33014.5.peg.1059			PATRIC.33014.5.CP011043.CDS.1053460.1053720.rev	PATRIC	CDS	1053460	1053720	261	-			PGF_03544159		86		hypothetical protein
Clavibacter michiganensis subsp. insidiosus strain R1-1	33014.5	CP011043	fig|33014.5.peg.1060	VO01_05090		PATRIC.33014.5.CP011043.CDS.1053837.1055366.rev	PATRIC	CDS	1053837	1055366	1530	-	FIG00008246	PLF_1573_00002872	PGF_00025269		509		Na+/H+ antiporter
Clavibacter michiganensis subsp. insidiosus strain R1-1	33014.5	CP011043	fig|33014.5.peg.1061	VO01_05095		PATRIC.33014.5.CP011043.CDS.1055425.1056048.rev	PATRIC	CDS	1055425	1056048	624	-		PLF_1573_00002453	PGF_00033723		207		Phospholipase/carboxylesterase family protein
Clavibacter michiganensis subsp. insidiosus strain R1-1	33014.5	CP011043	fig|33014.5.peg.1062	VO01_05100		PATRIC.33014.5.CP011043.CDS.1056045.1057022.rev	PATRIC	CDS	1056045	1057022	978	-	FIG00007915	PLF_1573_00002364	PGF_00010007		325		Glyoxalase family protein
Clavibacter michiganensis subsp. insidiosus strain R1-1	33014.5	CP011043	fig|33014.5.peg.1063	VO01_05105		PATRIC.33014.5.CP011043.CDS.1057151.1057948.rev	PATRIC	CDS	1057151	1057948	798	-	FIG00638284	PLF_1573_00003504	PGF_00251055		265		hypothetical protein
Clavibacter michiganensis subsp. insidiosus strain R1-1	33014.5	CP011043	fig|33014.5.peg.1064			PATRIC.33014.5.CP011043.CDS.1058103.1059230.fwd	PATRIC	CDS	1058103	1059230	1128	+	FIG00638284	PLF_1573_00002989	PGF_00085541		375		hypothetical protein
Clavibacter michiganensis subsp. insidiosus strain R1-1	33014.5	CP011043	fig|33014.5.peg.1065	VO01_05115		PATRIC.33014.5.CP011043.CDS.1059246.1059716.rev	PATRIC	CDS	1059246	1059716	471	-			PGF_00059570		156		Transcriptional regulator, MarR family
Clavibacter michiganensis subsp. insidiosus strain R1-1	33014.5	CP011043	fig|33014.5.peg.1066	VO01_05120		PATRIC.33014.5.CP011043.CDS.1059713.1060468.rev	PATRIC	CDS	1059713	1060468	756	-		PLF_1573_00003218	PGF_01251852		251		hypothetical protein
Clavibacter michiganensis subsp. insidiosus strain R1-1	33014.5	CP011043	fig|33014.5.peg.1067	VO01_05125		PATRIC.33014.5.CP011043.CDS.1060528.1061085.rev	PATRIC	CDS	1060528	1061085	558	-		PLF_1573_00000033	PGF_00396707		185		hypothetical protein
Clavibacter michiganensis subsp. insidiosus strain R1-1	33014.5	CP011043	fig|33014.5.peg.1068	VO01_05130		PATRIC.33014.5.CP011043.CDS.1061104.1061343.fwd	PATRIC	CDS	1061104	1061343	240	+		PLF_1573_00002743	PGF_00199595		79		hypothetical protein
Clavibacter michiganensis subsp. insidiosus strain R1-1	33014.5	CP011043	fig|33014.5.peg.1069	VO01_05135		PATRIC.33014.5.CP011043.CDS.1061409.1062539.fwd	PATRIC	CDS	1061409	1062539	1131	+	FIG00002924	PLF_1573_00000561	PGF_00026447		376		Nucleoside-diphosphate-sugar epimerases
Clavibacter michiganensis subsp. insidiosus strain R1-1	33014.5	CP011043	fig|33014.5.peg.1070			PATRIC.33014.5.CP011043.CDS.1062526.1063407.rev	PATRIC	CDS	1062526	1063407	882	-	FIG00512076	PLF_1573_00001052	PGF_00409105		293		putative membrane protein
Clavibacter michiganensis subsp. insidiosus strain R1-1	33014.5	CP011043	fig|33014.5.peg.1071	VO01_05145		PATRIC.33014.5.CP011043.CDS.1063840.1064814.fwd	PATRIC	CDS	1063840	1064814	975	+	FIG00945885	PLF_1573_00002761	PGF_00164892		324		Methionine ABC transporter ATP-binding protein
Clavibacter michiganensis subsp. insidiosus strain R1-1	33014.5	CP011043	fig|33014.5.peg.1072	VO01_05150		PATRIC.33014.5.CP011043.CDS.1064811.1065674.fwd	PATRIC	CDS	1064811	1065674	864	+	FIG00001785	PLF_1573_00000535	PGF_00023002		287		Multidrug ABC transporter, permease protein
Clavibacter michiganensis subsp. insidiosus strain R1-1	33014.5	CP011043	fig|33014.5.peg.1073	VO01_05155		PATRIC.33014.5.CP011043.CDS.1065678.1066949.fwd	PATRIC	CDS	1065678	1066949	1272	+	FIG00511281	PLF_1573_00003219	PGF_01251853		423		FIG00511282: hypothetical protein
Clavibacter michiganensis subsp. insidiosus strain R1-1	33014.5	CP011043	fig|33014.5.peg.1074	VO01_05160		PATRIC.33014.5.CP011043.CDS.1066946.1067620.fwd	PATRIC	CDS	1066946	1067620	675	+	FIG01402845	PLF_1573_00001127	PGF_00422136		224		DNA-binding response regulator
Clavibacter michiganensis subsp. insidiosus strain R1-1	33014.5	CP011043	fig|33014.5.peg.1075	VO01_05165		PATRIC.33014.5.CP011043.CDS.1067921.1069063.fwd	PATRIC	CDS	1067921	1069063	1143	+	FIG00003299	PLF_1573_00002814	PGF_00016042		380		L-arabinose-binding periplasmic protein precursor AraF (TC 3.A.1.2.2)
Clavibacter michiganensis subsp. insidiosus strain R1-1	33014.5	CP011043	fig|33014.5.peg.1076	VO01_05170		PATRIC.33014.5.CP011043.CDS.1069187.1070731.fwd	PATRIC	CDS	1069187	1070731	1545	+	FIG00003757	PLF_1573_00000253	PGF_00016031		514		L-arabinose transport ATP-binding protein AraG (TC 3.A.1.2.2)
Clavibacter michiganensis subsp. insidiosus strain R1-1	33014.5	CP011043	fig|33014.5.peg.1077	VO01_05175		PATRIC.33014.5.CP011043.CDS.1070728.1071936.fwd	PATRIC	CDS	1070728	1071936	1209	+	FIG00004109	PLF_1573_00000254	PGF_00016035		402		L-arabinose transport system permease protein (TC 3.A.1.2.2)
Clavibacter michiganensis subsp. insidiosus strain R1-1	33014.5	CP011043	fig|33014.5.peg.1078	VO01_05180		PATRIC.33014.5.CP011043.CDS.1072002.1072817.rev	PATRIC	CDS	1072002	1072817	816	-	FIG00000015	PLF_1573_00000744	PGF_00052152		271		Signal peptidase I (EC 3.4.21.89)
Clavibacter michiganensis subsp. insidiosus strain R1-1	33014.5	CP011043	fig|33014.5.peg.1079	VO01_05185		PATRIC.33014.5.CP011043.CDS.1072848.1073744.rev	PATRIC	CDS	1072848	1073744	897	-	FIG00638284	PLF_1573_00000999	PGF_01253428		298		hypothetical protein
Clavibacter michiganensis subsp. insidiosus strain R1-1	33014.5	CP011043	fig|33014.5.peg.1080	VO01_05190		PATRIC.33014.5.CP011043.CDS.1073741.1074334.rev	PATRIC	CDS	1073741	1074334	594	-					197		hypothetical protein
Clavibacter michiganensis subsp. insidiosus strain R1-1	33014.5	CP011043	fig|33014.5.peg.1081	VO01_05195		PATRIC.33014.5.CP011043.CDS.1074453.1074998.rev	PATRIC	CDS	1074453	1074998	546	-	FIG00511394	PLF_1573_00001000	PGF_01251250		181		FIG00511395: hypothetical protein
Clavibacter michiganensis subsp. insidiosus strain R1-1	33014.5	CP011043	fig|33014.5.peg.1082	VO01_05200		PATRIC.33014.5.CP011043.CDS.1075315.1077003.fwd	PATRIC	CDS	1075315	1077003	1689	+	FIG00511761	PLF_1573_00000812	PGF_01253323		562		Two-component sensor kinase yycG (EC 2.7.3.-)
Clavibacter michiganensis subsp. insidiosus strain R1-1	33014.5	CP011043	fig|33014.5.peg.1083	VO01_05205		PATRIC.33014.5.CP011043.CDS.1077159.1078988.fwd	PATRIC	CDS	1077159	1078988	1830	+	FIG00012746	PLF_1573_00002295	PGF_00008697		609		Glycine betaine transporter OpuD
Clavibacter michiganensis subsp. insidiosus strain R1-1	33014.5	CP011043	fig|33014.5.peg.1084	VO01_05210		PATRIC.33014.5.CP011043.CDS.1079115.1080134.fwd	PATRIC	CDS	1079115	1080134	1020	+	FIG00511343	PLF_1573_00001204	PGF_00419468		339		Conserved protein with diacylglycerol kinase catalytic domain
Clavibacter michiganensis subsp. insidiosus strain R1-1	33014.5	CP011043	fig|33014.5.peg.1085			PATRIC.33014.5.CP011043.CDS.1080202.1081026.fwd	PATRIC	CDS	1080202	1081026	825	+	FIG01424673	PLF_1573_00001022	PGF_00406089		274		putative RecF protein
Clavibacter michiganensis subsp. insidiosus strain R1-1	33014.5	CP011043	fig|33014.5.peg.1086			PATRIC.33014.5.CP011043.CDS.1081026.1081391.fwd	PATRIC	CDS	1081026	1081391	366	+	FIG01424673	PLF_1573_00001022	PGF_00406089		121		putative RecF protein
Clavibacter michiganensis subsp. insidiosus strain R1-1	33014.5	CP011043	fig|33014.5.peg.1087	VO01_05220		PATRIC.33014.5.CP011043.CDS.1081485.1082582.rev	PATRIC	CDS	1081485	1082582	1098	-	FIG00134441	PLF_1573_00002852	PGF_00004066		365		Fatty acid desaturase
Clavibacter michiganensis subsp. insidiosus strain R1-1	33014.5	CP011043	fig|33014.5.peg.1088	VO01_05225		PATRIC.33014.5.CP011043.CDS.1082816.1083835.rev	PATRIC	CDS	1082816	1083835	1020	-	FIG01007502	PLF_1573_00001470	PGF_00037648		339		Alcohol dehydrogenase (EC 1.1.1.1)
Clavibacter michiganensis subsp. insidiosus strain R1-1	33014.5	CP011043	fig|33014.5.peg.1089	VO01_05230		PATRIC.33014.5.CP011043.CDS.1083885.1084628.rev	PATRIC	CDS	1083885	1084628	744	-	FIG00512203	PLF_1573_00002100	PGF_01251414		247		FIG00512204: hypothetical protein
Clavibacter michiganensis subsp. insidiosus strain R1-1	33014.5	CP011043	fig|33014.5.peg.1090	VO01_05235		PATRIC.33014.5.CP011043.CDS.1084794.1085417.fwd	PATRIC	CDS	1084794	1085417	624	+	FIG00791903	PLF_1573_00001935	PGF_00063180		207		Type I restriction-modification system methyltransferase subunit
Clavibacter michiganensis subsp. insidiosus strain R1-1	33014.5	CP011043	fig|33014.5.peg.1091	VO01_05240		PATRIC.33014.5.CP011043.CDS.1085449.1088475.rev	PATRIC	CDS	1085449	1088475	3027	-	FIG00009194	PLF_1573_00000841	PGF_01253328		1008		alpha-mannosidase
Clavibacter michiganensis subsp. insidiosus strain R1-1	33014.5	CP011043	fig|33014.5.peg.1092	VO01_05245		PATRIC.33014.5.CP011043.CDS.1088593.1089501.rev	PATRIC	CDS	1088593	1089501	909	-	FIG00435540	PLF_1573_00000674	PGF_00041722		302		Putative integral membrane transport protein
Clavibacter michiganensis subsp. insidiosus strain R1-1	33014.5	CP011043	fig|33014.5.peg.1093	VO01_05250		PATRIC.33014.5.CP011043.CDS.1089504.1090490.rev	PATRIC	CDS	1089504	1090490	987	-	FIG01288623	PLF_1573_00000164	PGF_00004929		328		ABC transporter, permease protein
Clavibacter michiganensis subsp. insidiosus strain R1-1	33014.5	CP011043	fig|33014.5.peg.1094	VO01_05255		PATRIC.33014.5.CP011043.CDS.1090494.1091885.rev	PATRIC	CDS	1090494	1091885	1392	-	FIG00013626	PLF_1573_00000543	PGF_00023670		463		N-Acetyl-D-glucosamine ABC transport system, sugar-binding protein
Clavibacter michiganensis subsp. insidiosus strain R1-1	33014.5	CP011043	fig|33014.5.peg.1095	VO01_05260		PATRIC.33014.5.CP011043.CDS.1092018.1093283.rev	PATRIC	CDS	1092018	1093283	1266	-	FIG00511465	PLF_1573_00002751	PGF_01251636		421		Probable transcriptional regulator protein
Clavibacter michiganensis subsp. insidiosus strain R1-1	33014.5	CP011043	fig|33014.5.peg.1096	VO01_05265		PATRIC.33014.5.CP011043.CDS.1093456.1094535.fwd	PATRIC	CDS	1093456	1094535	1080	+	FIG01550228	PLF_1573_00002099	PGF_00384874		359		FIG00511238: hypothetical protein
Clavibacter michiganensis subsp. insidiosus strain R1-1	33014.5	CP011043	fig|33014.5.peg.1097	VO01_05270		PATRIC.33014.5.CP011043.CDS.1094532.1094807.fwd	PATRIC	CDS	1094532	1094807	276	+	FIG01332245	PLF_1573_00001073	PGF_00414801		91		zinc finger, CDGSH-type domain protein
Clavibacter michiganensis subsp. insidiosus strain R1-1	33014.5	CP011043	fig|33014.5.peg.1098	VO01_05275		PATRIC.33014.5.CP011043.CDS.1094820.1095731.rev	PATRIC	CDS	1094820	1095731	912	-	FIG00003100	PLF_1573_00001966	PGF_00067402		303		YpfJ protein, zinc metalloprotease superfamily
Clavibacter michiganensis subsp. insidiosus strain R1-1	33014.5	CP011043	fig|33014.5.peg.1099	VO01_05280		PATRIC.33014.5.CP011043.CDS.1095763.1096392.rev	PATRIC	CDS	1095763	1096392	630	-	FIG00511888	PLF_1573_00001412	PGF_00421174		209		DNA alkylation repair enzyme
Clavibacter michiganensis subsp. insidiosus strain R1-1	33014.5	CP011043	fig|33014.5.peg.1100	VO01_05285		PATRIC.33014.5.CP011043.CDS.1096389.1097402.rev	PATRIC	CDS	1096389	1097402	1014	-	FIG00552385	PLF_1573_00001602	PGF_00026438		337		Nucleoside-diphosphate-sugar epimerases
Clavibacter michiganensis subsp. insidiosus strain R1-1	33014.5	CP011043	fig|33014.5.peg.1101	VO01_05290		PATRIC.33014.5.CP011043.CDS.1097517.1098032.rev	PATRIC	CDS	1097517	1098032	516	-	FIG00511186	PLF_1573_00001225	PGF_00422486		171		DUF2017 domain-containing protein
Clavibacter michiganensis subsp. insidiosus strain R1-1	33014.5	CP011043	fig|33014.5.peg.1102	VO01_05295		PATRIC.33014.5.CP011043.CDS.1098029.1098403.rev	PATRIC	CDS	1098029	1098403	375	-	FIG00018741	PLF_1573_00001175	PGF_00016362		124		ATP-dependent Clp protease adaptor protein ClpS
Clavibacter michiganensis subsp. insidiosus strain R1-1	33014.5	CP011043	fig|33014.5.peg.1103	VO01_05300		PATRIC.33014.5.CP011043.CDS.1098492.1099190.rev	PATRIC	CDS	1098492	1099190	699	-	FIG01307606	PLF_1573_00000243	PGF_00422230		232		DNA-binding response regulator, LuxR family
Clavibacter michiganensis subsp. insidiosus strain R1-1	33014.5	CP011043	fig|33014.5.peg.1104	VO01_05305		PATRIC.33014.5.CP011043.CDS.1099187.1100428.rev	PATRIC	CDS	1099187	1100428	1242	-	FIG01197678	PLF_1573_00000684	PGF_00044154		413		Putative signal transduction histidine kinase
Clavibacter michiganensis subsp. insidiosus strain R1-1	33014.5	CP011043	fig|33014.5.peg.1105	VO01_05310		PATRIC.33014.5.CP011043.CDS.1100524.1101363.rev	PATRIC	CDS	1100524	1101363	840	-	FIG00672475	PLF_1573_00000210	PGF_00005127		279		ABC transporter, permease protein
Clavibacter michiganensis subsp. insidiosus strain R1-1	33014.5	CP011043	fig|33014.5.peg.1106	VO01_05315		PATRIC.33014.5.CP011043.CDS.1101360.1102295.rev	PATRIC	CDS	1101360	1102295	936	-	FIG00744535	PLF_1573_00000040	PGF_00003367		311		ABC transporter, ATP-binding protein
Clavibacter michiganensis subsp. insidiosus strain R1-1	33014.5	CP011043	fig|33014.5.peg.1107	VO01_05320		PATRIC.33014.5.CP011043.CDS.1102425.1103630.rev	PATRIC	CDS	1102425	1103630	1206	-	FIG00719736	PLF_1573_00001332	PGF_00008315		401		Glutamine-dependent 2-keto-4-methylthiobutyrate transaminase
Clavibacter michiganensis subsp. insidiosus strain R1-1	33014.5	CP011043	fig|33014.5.peg.1108			PATRIC.33014.5.CP011043.CDS.1104120.1104371.fwd	PATRIC	CDS	1104120	1104371	252	+					83		hypothetical protein
Clavibacter michiganensis subsp. insidiosus strain R1-1	33014.5	CP011043	fig|33014.5.peg.1109	VO01_05325		PATRIC.33014.5.CP011043.CDS.1104362.1105273.fwd	PATRIC	CDS	1104362	1105273	912	+	FIG00638284	PLF_1573_00000067	PGF_01253302		303		FIG00733281: hypothetical protein
Clavibacter michiganensis subsp. insidiosus strain R1-1	33014.5	CP011043	fig|33014.5.peg.1110			PATRIC.33014.5.CP011043.CDS.1105311.1105442.rev	PATRIC	CDS	1105311	1105442	132	-					43		hypothetical protein
Clavibacter michiganensis subsp. insidiosus strain R1-1	33014.5	CP011043	fig|33014.5.peg.1111	VO01_05330		PATRIC.33014.5.CP011043.CDS.1105498.1107036.fwd	PATRIC	CDS	1105498	1107036	1539	+	FIG01126359	PLF_1573_00000731	PGF_00051271		512		Serine protease
Clavibacter michiganensis subsp. insidiosus strain R1-1	33014.5	CP011043	fig|33014.5.peg.1112	VO01_05335		PATRIC.33014.5.CP011043.CDS.1107187.1108260.fwd	PATRIC	CDS	1107187	1108260	1074	+	FIG01499134	PLF_1573_00001830	PGF_00054511		357		Succinoglycan biosynthesis protein ExoA
Clavibacter michiganensis subsp. insidiosus strain R1-1	33014.5	CP011043	fig|33014.5.peg.1113	VO01_05340		PATRIC.33014.5.CP011043.CDS.1108257.1109078.fwd	PATRIC	CDS	1108257	1109078	822	+	FIG00001550	PLF_1573_00000794	PGF_00060318		273		Transferase
Clavibacter michiganensis subsp. insidiosus strain R1-1	33014.5	CP011043	fig|33014.5.peg.1114	VO01_05345		PATRIC.33014.5.CP011043.CDS.1109075.1109950.fwd	PATRIC	CDS	1109075	1109950	876	+	FIG00007960	PLF_1573_00000185	PGF_00009786		291		Glycosyltransferase
Clavibacter michiganensis subsp. insidiosus strain R1-1	33014.5	CP011043	fig|33014.5.peg.1115	VO01_05350		PATRIC.33014.5.CP011043.CDS.1110048.1111334.fwd	PATRIC	CDS	1110048	1111334	1287	+	FIG01410324	PLF_1573_00002210	PGF_00407371		428		putative integral membrane protein
Clavibacter michiganensis subsp. insidiosus strain R1-1	33014.5	CP011043	fig|33014.5.peg.1116	VO01_05355		PATRIC.33014.5.CP011043.CDS.1111378.1112127.rev	PATRIC	CDS	1111378	1112127	750	-	FIG00512395	PLF_1573_00002222	PGF_00409083		249		putative membrane protein
Clavibacter michiganensis subsp. insidiosus strain R1-1	33014.5	CP011043	fig|33014.5.peg.1117	VO01_05360		PATRIC.33014.5.CP011043.CDS.1112281.1112604.fwd	PATRIC	CDS	1112281	1112604	324	+	FIG00511464	PLF_1573_00001008	PGF_01251257		107		FIG00511465: hypothetical protein
Clavibacter michiganensis subsp. insidiosus strain R1-1	33014.5	CP011043	fig|33014.5.peg.1118	VO01_05365		PATRIC.33014.5.CP011043.CDS.1112594.1112905.rev	PATRIC	CDS	1112594	1112905	312	-	FIG00511496	PLF_1573_00000945	PGF_01253394		103		FIG00511498: hypothetical protein
Clavibacter michiganensis subsp. insidiosus strain R1-1	33014.5	CP011043	fig|33014.5.peg.1119	VO01_05370		PATRIC.33014.5.CP011043.CDS.1112990.1113769.rev	PATRIC	CDS	1112990	1113769	780	-	FIG01343192	PLF_1573_00000625	PGF_00034787		259		Polysaccharide ABC transporter, ATP-binding protein
Clavibacter michiganensis subsp. insidiosus strain R1-1	33014.5	CP011043	fig|33014.5.peg.1120	VO01_05375		PATRIC.33014.5.CP011043.CDS.1113769.1114587.rev	PATRIC	CDS	1113769	1114587	819	-	FIG00521220	PLF_1573_00001605	PGF_00026674		272		O-antigen export system permease protein RfbD
Clavibacter michiganensis subsp. insidiosus strain R1-1	33014.5	CP011043	fig|33014.5.peg.1121	VO01_05380		PATRIC.33014.5.CP011043.CDS.1114606.1115298.rev	PATRIC	CDS	1114606	1115298	693	-	FIG01371138	PLF_1573_00001939	PGF_00063991		230		UDP-N-acetylglucosamine pyrophosphorylase related protein
Clavibacter michiganensis subsp. insidiosus strain R1-1	33014.5	CP011043	fig|33014.5.peg.1122			PATRIC.33014.5.CP011043.CDS.1115469.1115582.fwd	PATRIC	CDS	1115469	1115582	114	+					37		hypothetical protein
Clavibacter michiganensis subsp. insidiosus strain R1-1	33014.5	CP011043	fig|33014.5.peg.1123	VO01_05385		PATRIC.33014.5.CP011043.CDS.1115592.1117469.fwd	PATRIC	CDS	1115592	1117469	1878	+	FIG00765385	PLF_1573_00001191	PGF_00003367		625		ABC transporter, ATP-binding protein
Clavibacter michiganensis subsp. insidiosus strain R1-1	33014.5	CP011043	fig|33014.5.peg.1124	VO01_05390		PATRIC.33014.5.CP011043.CDS.1117445.1119016.fwd	PATRIC	CDS	1117445	1119016	1572	+	FIG00435540	PLF_1573_00000673	PGF_00041737		523		Putative integral membrane transport protein
Clavibacter michiganensis subsp. insidiosus strain R1-1	33014.5	CP011043	fig|33014.5.peg.1125	VO01_05395		PATRIC.33014.5.CP011043.CDS.1119070.1119357.fwd	PATRIC	CDS	1119070	1119357	288	+	FIG00511459	PLF_1573_00002176	PGF_00251055		95		FIG00511460: hypothetical protein
Clavibacter michiganensis subsp. insidiosus strain R1-1	33014.5	CP011043	fig|33014.5.peg.1126	VO01_05400		PATRIC.33014.5.CP011043.CDS.1119382.1120698.rev	PATRIC	CDS	1119382	1120698	1317	-	FIG00000387	PLF_1573_00001594	PGF_00025600		438		Nicotinate phosphoribosyltransferase (EC 6.3.4.21)
Clavibacter michiganensis subsp. insidiosus strain R1-1	33014.5	CP011043	fig|33014.5.peg.1127	VO01_05405		PATRIC.33014.5.CP011043.CDS.1120789.1122252.fwd	PATRIC	CDS	1120789	1122252	1464	+	FIG00512570	PLF_1573_00001233	PGF_00422947		487		Deoxyribodipyrimidine photolyase-related protein
Clavibacter michiganensis subsp. insidiosus strain R1-1	33014.5	CP011043	fig|33014.5.peg.1128	VO01_05410		PATRIC.33014.5.CP011043.CDS.1122311.1123195.fwd	PATRIC	CDS	1122311	1123195	885	+	FIG00000397	PLF_1573_00001326	PGF_00008106		294		Glutamate racemase (EC 5.1.1.3)
Clavibacter michiganensis subsp. insidiosus strain R1-1	33014.5	CP011043	fig|33014.5.peg.1129	VO01_05415		PATRIC.33014.5.CP011043.CDS.1123204.1123941.fwd	PATRIC	CDS	1123204	1123941	738	+	FIG00135600	PLF_1573_00001765	PGF_00048586		245	rph	Ribonuclease PH (EC 2.7.7.56)
Clavibacter michiganensis subsp. insidiosus strain R1-1	33014.5	CP011043	fig|33014.5.peg.1130	VO01_05420		PATRIC.33014.5.CP011043.CDS.1123952.1124560.fwd	PATRIC	CDS	1123952	1124560	609	+	FIG00000584	PLF_1573_00001600	PGF_00026362		202		Nucleoside 5-triphosphatase RdgB (dHAPTP, dITP, XTP-specific) (EC 3.6.1.15)
Clavibacter michiganensis subsp. insidiosus strain R1-1	33014.5	CP011043	fig|33014.5.peg.1131	VO01_05425		PATRIC.33014.5.CP011043.CDS.1124624.1125568.fwd	PATRIC	CDS	1124624	1125568	945	+	FIG00000503	PLF_1573_00001218	PGF_00418349		314		Cobalt-zinc-cadmium resistance protein CzcD
Clavibacter michiganensis subsp. insidiosus strain R1-1	33014.5	CP011043	fig|33014.5.peg.1132	VO01_05430		PATRIC.33014.5.CP011043.CDS.1125664.1126392.rev	PATRIC	CDS	1125664	1126392	729	-	FIG00002761	PLF_1573_00001226	PGF_00422720		242		DedA protein
Clavibacter michiganensis subsp. insidiosus strain R1-1	33014.5	CP011043	fig|33014.5.peg.1133	VO01_05435		PATRIC.33014.5.CP011043.CDS.1126517.1127440.rev	PATRIC	CDS	1126517	1127440	924	-	FIG00003218	PLF_1573_00003176	PGF_00411433		307		pyridoxal phosphate-dependent deaminase, putative
Clavibacter michiganensis subsp. insidiosus strain R1-1	33014.5	CP011043	fig|33014.5.peg.1134	VO01_05445		PATRIC.33014.5.CP011043.CDS.1127621.1129054.fwd	PATRIC	CDS	1127621	1129054	1434	+	FIG00000793	PLF_1573_00002549	PGF_00067123		477		Xylulose kinase (EC 2.7.1.17)
Clavibacter michiganensis subsp. insidiosus strain R1-1	33014.5	CP011043	fig|33014.5.peg.1135	VO01_05450		PATRIC.33014.5.CP011043.CDS.1129126.1130361.fwd	PATRIC	CDS	1129126	1130361	1236	+	FIG00001036	PLF_1573_00002541	PGF_00063416		411		Type II/IV secretion system ATP hydrolase TadA/VirB11/CpaF, TadA subfamily
Clavibacter michiganensis subsp. insidiosus strain R1-1	33014.5	CP011043	fig|33014.5.peg.1136	VO01_05455		PATRIC.33014.5.CP011043.CDS.1130358.1131221.fwd	PATRIC	CDS	1130358	1131221	864	+	FIG00015316	PLF_1573_00001306	PGF_00006015		287		Flp pilus assembly protein TadB
Clavibacter michiganensis subsp. insidiosus strain R1-1	33014.5	CP011043	fig|33014.5.peg.1137			PATRIC.33014.5.CP011043.CDS.1131209.1132069.fwd	PATRIC	CDS	1131209	1132069	861	+	FIG00139157	PLF_1573_00000817	PGF_00063437		286		Type II/IV secretion system protein TadC, associated with Flp pilus assembly
Clavibacter michiganensis subsp. insidiosus strain R1-1	33014.5	CP011043	fig|33014.5.peg.1138	VO01_05465		PATRIC.33014.5.CP011043.CDS.1132220.1132414.fwd	PATRIC	CDS	1132220	1132414	195	+	FIG00512156	PLF_1573_00000944	PGF_00197676		64		FIG00512157: hypothetical protein
Clavibacter michiganensis subsp. insidiosus strain R1-1	33014.5	CP011043	fig|33014.5.peg.1139	VO01_05470		PATRIC.33014.5.CP011043.CDS.1132414.1132791.fwd	PATRIC	CDS	1132414	1132791	378	+	FIG00672847	PLF_1573_00001049	PGF_00408901		125		putative membrane protein
Clavibacter michiganensis subsp. insidiosus strain R1-1	33014.5	CP011043	fig|33014.5.peg.1140	VO01_05475		PATRIC.33014.5.CP011043.CDS.1132766.1133221.fwd	PATRIC	CDS	1132766	1133221	456	+	FIG01664949	PLF_1573_00002227	PGF_01251474		151		putative membrane/secreted protein
Clavibacter michiganensis subsp. insidiosus strain R1-1	33014.5	CP011043	fig|33014.5.peg.1141	VO01_05480		PATRIC.33014.5.CP011043.CDS.1133218.1133757.fwd	PATRIC	CDS	1133218	1133757	540	+	FIG00672847	PLF_1573_00001048	PGF_01251266		179		putative membrane protein
Clavibacter michiganensis subsp. insidiosus strain R1-1	33014.5	CP011043	fig|33014.5.peg.1142	VO01_05485		PATRIC.33014.5.CP011043.CDS.1133766.1135073.rev	PATRIC	CDS	1133766	1135073	1308	-	FIG00512620	PLF_1573_00000692	PGF_00045231		435		Putative transporter
Clavibacter michiganensis subsp. insidiosus strain R1-1	33014.5	CP011043	fig|33014.5.peg.1143	VO01_05490		PATRIC.33014.5.CP011043.CDS.1135149.1136252.fwd	PATRIC	CDS	1135149	1136252	1104	+	FIG01255877	PLF_1573_00002445	PGF_00030641		367	prfB	Peptide chain release factor 2
Clavibacter michiganensis subsp. insidiosus strain R1-1	33014.5	CP011043	fig|33014.5.peg.1144	VO01_05495		PATRIC.33014.5.CP011043.CDS.1136328.1137962.fwd	PATRIC	CDS	1136328	1137962	1635	+	FIG00002914	PLF_1573_00002319	PGF_00003367		544		ABC transporter, ATP-binding protein
Clavibacter michiganensis subsp. insidiosus strain R1-1	33014.5	CP011043	fig|33014.5.peg.1145	VO01_05500		PATRIC.33014.5.CP011043.CDS.1137959.1138876.fwd	PATRIC	CDS	1137959	1138876	918	+	FIG00000552	PLF_1573_00001486	PGF_00417076		305		Cell division protein FtsX
Clavibacter michiganensis subsp. insidiosus strain R1-1	33014.5	CP011043	fig|33014.5.peg.1146	VO01_05505		PATRIC.33014.5.CP011043.CDS.1138943.1139419.fwd	PATRIC	CDS	1138943	1139419	477	+	FIG00000194	PLF_1573_00002249	PGF_00413554		158		tmRNA-binding protein SmpB
Clavibacter michiganensis subsp. insidiosus strain R1-1	33014.5	CP011043	fig|33014.5.peg.1147			PATRIC.33014.5.CP011043.CDS.1139462.1139590.fwd	PATRIC	CDS	1139462	1139590	129	+					42		hypothetical protein
Clavibacter michiganensis subsp. insidiosus strain R1-1	33014.5	CP011043	fig|33014.5.peg.1148	VO01_05510		PATRIC.33014.5.CP011043.CDS.1139752.1139949.rev	PATRIC	CDS	1139752	1139949	198	-	FIG00638284	PLF_1573_00002766	PGF_01251646		65		hypothetical protein
Clavibacter michiganensis subsp. insidiosus strain R1-1	33014.5	CP011043	fig|33014.5.peg.1149	VO01_05515		PATRIC.33014.5.CP011043.CDS.1140038.1141849.rev	PATRIC	CDS	1140038	1141849	1812	-	FIG00006997	PLF_1573_00000454	PGF_00004493		603		Ferric iron ABC transporter, permease protein
Clavibacter michiganensis subsp. insidiosus strain R1-1	33014.5	CP011043	fig|33014.5.peg.1150	VO01_05520		PATRIC.33014.5.CP011043.CDS.1141852.1142880.rev	PATRIC	CDS	1141852	1142880	1029	-	FIG00007514	PLF_1573_00000162	PGF_00003367		342		ABC transporter, ATP-binding protein
Clavibacter michiganensis subsp. insidiosus strain R1-1	33014.5	CP011043	fig|33014.5.peg.1151	VO01_05525		PATRIC.33014.5.CP011043.CDS.1142880.1143962.rev	PATRIC	CDS	1142880	1143962	1083	-	FIG00511483	PLF_1573_00000165	PGF_00005870		360		ABC transporter, substrate-binding protein
Clavibacter michiganensis subsp. insidiosus strain R1-1	33014.5	CP011043	fig|33014.5.peg.1152			PATRIC.33014.5.CP011043.CDS.1144475.1145704.fwd	PATRIC	CDS	1144475	1145704	1230	+	FIG01336429	PLF_1573_00000689	PGF_00044542		409		Putative transmembrane efflux protein
Clavibacter michiganensis subsp. insidiosus strain R1-1	33014.5	CP011043	fig|33014.5.peg.1153	VO01_05535		PATRIC.33014.5.CP011043.CDS.1145735.1146547.rev	PATRIC	CDS	1145735	1146547	813	-	FIG00001748	PLF_1573_00000409	PGF_00011993		270		Histidinol-phosphatase [alternative form] (EC 3.1.3.15)
Clavibacter michiganensis subsp. insidiosus strain R1-1	33014.5	CP011043	fig|33014.5.peg.1154	VO01_05540		PATRIC.33014.5.CP011043.CDS.1146558.1147634.rev	PATRIC	CDS	1146558	1147634	1077	-	FIG00000464	PLF_1573_00000721	PGF_00048928		358		Ribosome small subunit-stimulated GTPase EngC
Clavibacter michiganensis subsp. insidiosus strain R1-1	33014.5	CP011043	fig|33014.5.peg.1155	VO01_05545		PATRIC.33014.5.CP011043.CDS.1147631.1149094.rev	PATRIC	CDS	1147631	1149094	1464	-	FIG00075970	PLF_1573_00001384	PGF_00426117		487		5-Enolpyruvylshikimate-3-phosphate synthase (EC 2.5.1.19)
Clavibacter michiganensis subsp. insidiosus strain R1-1	33014.5	CP011043	fig|33014.5.peg.1156	VO01_05550		PATRIC.33014.5.CP011043.CDS.1149315.1149983.fwd	PATRIC	CDS	1149315	1149983	669	+	FIG00014368	PLF_1573_00000699	PGF_00046311		222		RNA polymerase sigma factor
Clavibacter michiganensis subsp. insidiosus strain R1-1	33014.5	CP011043	fig|33014.5.peg.1157	VO01_05555		PATRIC.33014.5.CP011043.CDS.1149980.1150222.fwd	PATRIC	CDS	1149980	1150222	243	+	FIG00512120	PLF_1573_00001007	PGF_01251256		80		FIG00512122: hypothetical protein
Clavibacter michiganensis subsp. insidiosus strain R1-1	33014.5	CP011043	fig|33014.5.peg.1158	VO01_05560		PATRIC.33014.5.CP011043.CDS.1150258.1150698.fwd	PATRIC	CDS	1150258	1150698	441	+	FIG00512545	PLF_1573_00000943	PGF_01253393		146		FIG00512546: hypothetical protein
Clavibacter michiganensis subsp. insidiosus strain R1-1	33014.5	CP011043	fig|33014.5.peg.1159	VO01_05565		PATRIC.33014.5.CP011043.CDS.1150817.1154716.rev	PATRIC	CDS	1150817	1154716	3900	-	FIG00004392	PLF_1573_00000158	PGF_00423351		1299	kgd	Dihydrolipoamide succinyltransferase component (E2) of 2-oxoglutarate dehydrogenase complex (EC 2.3.1.61) / 2-oxoglutarate dehydrogenase E1 component (EC 1.2.4.2) @ 2-oxoglutarate decarboxylase (EC 4.1.1.71) @ 2-hydroxy-3-oxoadipate synthase (EC 2.2.1.5)
Clavibacter michiganensis subsp. insidiosus strain R1-1	33014.5	CP011043	fig|33014.5.peg.1160	VO01_05570		PATRIC.33014.5.CP011043.CDS.1154821.1156260.fwd	PATRIC	CDS	1154821	1156260	1440	+	FIG00020613	PLF_1573_00001450	PGF_00014311		479		Inosine-5'-monophosphate dehydrogenase (EC 1.1.1.205) / CBS domain
Clavibacter michiganensis subsp. insidiosus strain R1-1	33014.5	CP011043	fig|33014.5.peg.1161	VO01_05575		PATRIC.33014.5.CP011043.CDS.1156374.1157804.fwd	PATRIC	CDS	1156374	1157804	1431	+	FIG00936959	PLF_1573_00001945	PGF_00064173		476		UPF0053 protein Rv1842c/MT1890
Clavibacter michiganensis subsp. insidiosus strain R1-1	33014.5	CP011043	fig|33014.5.peg.1162	VO01_05580		PATRIC.33014.5.CP011043.CDS.1157797.1158840.fwd	PATRIC	CDS	1157797	1158840	1044	+	FIG01124584	PLF_1573_00001034	PGF_00407648		347		putative integral membrane protein
Clavibacter michiganensis subsp. insidiosus strain R1-1	33014.5	CP011043	fig|33014.5.peg.1163	VO01_05585		PATRIC.33014.5.CP011043.CDS.1158907.1159986.rev	PATRIC	CDS	1158907	1159986	1080	-	FIG01400118	PLF_1573_00002433	PGF_00024657		359		NADH-dependent flavin oxidoreductase
Clavibacter michiganensis subsp. insidiosus strain R1-1	33014.5	CP011043	fig|33014.5.peg.1164	VO01_05590		PATRIC.33014.5.CP011043.CDS.1160065.1160997.fwd	PATRIC	CDS	1160065	1160997	933	+	FIG00001859	PLF_1573_00002382	PGF_00013031		310		ADP-dependent (S)-NAD(P)H-hydrate dehydratase (EC 4.2.1.136)
Clavibacter michiganensis subsp. insidiosus strain R1-1	33014.5	CP011043	fig|33014.5.peg.1165			PATRIC.33014.5.CP011043.CDS.1160994.1161359.rev	PATRIC	CDS	1160994	1161359	366	-	FIG00512185	PLF_1573_00002718	PGF_00410483		121		putative secreted protein
Clavibacter michiganensis subsp. insidiosus strain R1-1	33014.5	CP011043	fig|33014.5.peg.1166	VO01_05600		PATRIC.33014.5.CP011043.CDS.1161885.1162202.fwd	PATRIC	CDS	1161885	1162202	318	+	FIG00514618	PLF_1573_00000992	PGF_00282778		105		FIG00544011: hypothetical protein
Clavibacter michiganensis subsp. insidiosus strain R1-1	33014.5	CP011043	fig|33014.5.peg.1167	VO01_05605		PATRIC.33014.5.CP011043.CDS.1162253.1163533.fwd	PATRIC	CDS	1162253	1163533	1281	+	FIG00815500	PLF_1573_00000291	PGF_01251669		426		MFS transporter
Clavibacter michiganensis subsp. insidiosus strain R1-1	33014.5	CP011043	fig|33014.5.peg.1168	VO01_05610		PATRIC.33014.5.CP011043.CDS.1163564.1164220.rev	PATRIC	CDS	1163564	1164220	657	-	FIG01402845	PLF_1573_00000815	PGF_00063031		218		Two-component system, regulatory protein
Clavibacter michiganensis subsp. insidiosus strain R1-1	33014.5	CP011043	fig|33014.5.peg.1169	VO01_05615		PATRIC.33014.5.CP011043.CDS.1164248.1165480.rev	PATRIC	CDS	1164248	1165480	1233	-	FIG00512466	PLF_1573_00000091	PGF_00272574		410		FIG00512468: hypothetical protein
Clavibacter michiganensis subsp. insidiosus strain R1-1	33014.5	CP011043	fig|33014.5.peg.1170	VO01_05620		PATRIC.33014.5.CP011043.CDS.1165477.1166631.rev	PATRIC	CDS	1165477	1166631	1155	-	FIG01757518	PLF_1573_00002538	PGF_00062995		384		Two-component system sensor protein
Clavibacter michiganensis subsp. insidiosus strain R1-1	33014.5	CP011043	fig|33014.5.peg.1171	VO01_05625		PATRIC.33014.5.CP011043.CDS.1166802.1167482.rev	PATRIC	CDS	1166802	1167482	681	-	FIG00512544	PLF_1573_00000814	PGF_01253324		226		Two-component system, regulatory protein
Clavibacter michiganensis subsp. insidiosus strain R1-1	33014.5	CP011043	fig|33014.5.peg.1172	VO01_05630		PATRIC.33014.5.CP011043.CDS.1167605.1168816.rev	PATRIC	CDS	1167605	1168816	1212	-	FIG00000716	PLF_1573_00000416	PGF_00012332		403		Homoserine O-acetyltransferase (EC 2.3.1.31)
Clavibacter michiganensis subsp. insidiosus strain R1-1	33014.5	CP011043	fig|33014.5.peg.1173	VO01_05635		PATRIC.33014.5.CP011043.CDS.1168858.1170228.rev	PATRIC	CDS	1168858	1170228	1371	-	FIG00000417	PLF_1573_00001603	PGF_00026639		456		O-acetylhomoserine sulfhydrylase (EC 2.5.1.49) / O-succinylhomoserine sulfhydrylase (EC 2.5.1.48)
Clavibacter michiganensis subsp. insidiosus strain R1-1	33014.5	CP011043	fig|33014.5.peg.1174	VO01_05640		PATRIC.33014.5.CP011043.CDS.1170363.1171160.fwd	PATRIC	CDS	1170363	1171160	798	+	FIG01310822	PLF_1573_00001619	PGF_00028632		265		Oxidoreductase
Clavibacter michiganensis subsp. insidiosus strain R1-1	33014.5	CP011043	fig|33014.5.peg.1175	VO01_05645		PATRIC.33014.5.CP011043.CDS.1171197.1171871.rev	PATRIC	CDS	1171197	1171871	675	-	FIG00554417	PLF_1573_00000778	PGF_00058916		224		Transcriptional regulator, AcrR family
Clavibacter michiganensis subsp. insidiosus strain R1-1	33014.5	CP011043	fig|33014.5.peg.1176	VO01_05650		PATRIC.33014.5.CP011043.CDS.1172022.1173062.fwd	PATRIC	CDS	1172022	1173062	1041	+	FIG00948083	PLF_1573_00001464	PGF_00014724		346		Integral membrane protein TerC
Clavibacter michiganensis subsp. insidiosus strain R1-1	33014.5	CP011043	fig|33014.5.peg.1177	VO01_05655		PATRIC.33014.5.CP011043.CDS.1173059.1173880.fwd	PATRIC	CDS	1173059	1173880	822	+	FIG00512619	PLF_1573_00002468	PGF_01251519		273		Protein phosphatase
Clavibacter michiganensis subsp. insidiosus strain R1-1	33014.5	CP011043	fig|33014.5.peg.1178	VO01_05660		PATRIC.33014.5.CP011043.CDS.1173946.1175427.fwd	PATRIC	CDS	1173946	1175427	1482	+	FIG00000280	PLF_1573_00000376	PGF_00419420		493		3-isopropylmalate dehydratase large subunit (EC 4.2.1.33)
Clavibacter michiganensis subsp. insidiosus strain R1-1	33014.5	CP011043	fig|33014.5.peg.1179	VO01_05665		PATRIC.33014.5.CP011043.CDS.1175431.1176045.fwd	PATRIC	CDS	1175431	1176045	615	+	FIG00000282	PLF_1573_00000458	PGF_00419450		204		3-isopropylmalate dehydratase small subunit (EC 4.2.1.33)
Clavibacter michiganensis subsp. insidiosus strain R1-1	33014.5	CP011043	fig|33014.5.peg.1180	VO01_05670		PATRIC.33014.5.CP011043.CDS.1176046.1177416.fwd	PATRIC	CDS	1176046	1177416	1371	+	FIG00034392	PLF_1573_00001938	PGF_00063978		456		UDP-N-acetylglucosamine 1-carboxyvinyltransferase (EC 2.5.1.7)
Clavibacter michiganensis subsp. insidiosus strain R1-1	33014.5	CP011043	fig|33014.5.peg.1181	VO01_05675		PATRIC.33014.5.CP011043.CDS.1177540.1178277.fwd	PATRIC	CDS	1177540	1178277	738	+	FIG00005243	PLF_1573_00000130	PGF_00033589		245		Acyl-CoA:1-acyl-sn-glycerol-3-phosphate acyltransferase (EC 2.3.1.51)
Clavibacter michiganensis subsp. insidiosus strain R1-1	33014.5	CP011043	fig|33014.5.peg.1182	VO01_05680		PATRIC.33014.5.CP011043.CDS.1178270.1179340.fwd	PATRIC	CDS	1178270	1179340	1071	+	FIG00000309	PLF_1573_00000144	PGF_00008611		356		Glycerol-3-phosphate dehydrogenase [NAD(P)+] (EC 1.1.1.94)
Clavibacter michiganensis subsp. insidiosus strain R1-1	33014.5	CP011043	fig|33014.5.peg.1183	VO01_05685		PATRIC.33014.5.CP011043.CDS.1179343.1180452.fwd	PATRIC	CDS	1179343	1180452	1110	+	FIG00000350	PLF_1573_00000394	PGF_00420798		369		D-alanine--D-alanine ligase (EC 6.3.2.4)
Clavibacter michiganensis subsp. insidiosus strain R1-1	33014.5	CP011043	fig|33014.5.peg.1184	VO01_05690		PATRIC.33014.5.CP011043.CDS.1180492.1181478.fwd	PATRIC	CDS	1180492	1181478	987	+	FIG00687685	PLF_1573_00000670	PGF_00041183		328		Putative glycosyltransferase
Clavibacter michiganensis subsp. insidiosus strain R1-1	33014.5	CP011043	fig|33014.5.peg.1185	VO01_05695		PATRIC.33014.5.CP011043.CDS.1181435.1181800.rev	PATRIC	CDS	1181435	1181800	366	-		PLF_1573_00002214	PGF_01251472		121		putative lipoprotein
Clavibacter michiganensis subsp. insidiosus strain R1-1	33014.5	CP011043	fig|33014.5.peg.1186	VO01_05700		PATRIC.33014.5.CP011043.CDS.1181789.1183057.fwd	PATRIC	CDS	1181789	1183057	1269	+	FIG00000570	PLF_1573_00001844	PGF_00056540		422		Thiamine-monophosphate kinase (EC 2.7.4.16)
Clavibacter michiganensis subsp. insidiosus strain R1-1	33014.5	CP011043	fig|33014.5.peg.1187	VO01_05705		PATRIC.33014.5.CP011043.CDS.1183054.1183668.rev	PATRIC	CDS	1183054	1183668	615	-		PLF_1573_00000342	PGF_00009500		204		16S rRNA (guanine(966)-N(2))-methyltransferase (EC 2.1.1.171)
Clavibacter michiganensis subsp. insidiosus strain R1-1	33014.5	CP011043	fig|33014.5.peg.1188	VO01_05710		PATRIC.33014.5.CP011043.CDS.1183821.1184906.fwd	PATRIC	CDS	1183821	1184906	1086	+	FIG00006676	PLF_1573_00001372	PGF_00002674		361		FIG022979: MoxR-like ATPases
Clavibacter michiganensis subsp. insidiosus strain R1-1	33014.5	CP011043	fig|33014.5.peg.1189	VO01_05715		PATRIC.33014.5.CP011043.CDS.1184911.1186239.fwd	PATRIC	CDS	1184911	1186239	1329	+	FIG00002343	PLF_1573_00002331	PGF_00425783		442		FIG002343: hypothetical protein
Clavibacter michiganensis subsp. insidiosus strain R1-1	33014.5	CP011043	fig|33014.5.peg.1190	VO01_05720		PATRIC.33014.5.CP011043.CDS.1186236.1188773.fwd	PATRIC	CDS	1186236	1188773	2538	+	FIG00001454	PLF_1573_00001357	PGF_00425715		845		FIG001454: Transglutaminase-like enzymes, putative cysteine proteases
Clavibacter michiganensis subsp. insidiosus strain R1-1	33014.5	CP011043	fig|33014.5.peg.1191	VO01_05725		PATRIC.33014.5.CP011043.CDS.1188770.1190953.fwd	PATRIC	CDS	1188770	1190953	2184	+	FIG00021289	PLF_1573_00000179	PGF_00016611		727		ATP-dependent DNA helicase RecG (EC 3.6.4.12)
Clavibacter michiganensis subsp. insidiosus strain R1-1	33014.5	CP011043	fig|33014.5.peg.1192	VO01_05730		PATRIC.33014.5.CP011043.CDS.1190979.1191470.fwd	PATRIC	CDS	1190979	1191470	492	+	FIG00000261	PLF_1573_00000616	PGF_00033877		163		Phosphopantetheine adenylyltransferase (EC 2.7.7.3)
Clavibacter michiganensis subsp. insidiosus strain R1-1	33014.5	CP011043	fig|33014.5.peg.1193	VO01_05735		PATRIC.33014.5.CP011043.CDS.1191490.1192062.fwd	PATRIC	CDS	1191490	1192062	573	+	FIG01269488	PLF_1573_00000399	PGF_00002410		190		FIG01269488: protein, clustered with ribosomal protein L32p
Clavibacter michiganensis subsp. insidiosus strain R1-1	33014.5	CP011043	fig|33014.5.peg.1194	VO01_05740		PATRIC.33014.5.CP011043.CDS.1192065.1192268.fwd	PATRIC	CDS	1192065	1192268	204	+	FIG00006632	PLF_1573_00001255	PGF_00016407		67		LSU ribosomal protein L32p @ LSU ribosomal protein L32p, zinc-independent
Clavibacter michiganensis subsp. insidiosus strain R1-1	33014.5	CP011043	fig|33014.5.peg.1195	VO01_05745		PATRIC.33014.5.CP011043.CDS.1192294.1193010.fwd	PATRIC	CDS	1192294	1193010	717	+	FIG00000208	PLF_1573_00001762	PGF_00048563		238		Ribonuclease III (EC 3.1.26.3)
Clavibacter michiganensis subsp. insidiosus strain R1-1	33014.5	CP011043	fig|33014.5.peg.1196	VO01_05750		PATRIC.33014.5.CP011043.CDS.1193017.1193925.fwd	PATRIC	CDS	1193017	1193925	909	+	FIG00035634	PLF_1573_00001308	PGF_00006124		302		Formamidopyrimidine-DNA glycosylase (EC 3.2.2.23)
Clavibacter michiganensis subsp. insidiosus strain R1-1	33014.5	CP011043	fig|33014.5.peg.1197	VO01_05755		PATRIC.33014.5.CP011043.CDS.1194143.1194850.rev	PATRIC	CDS	1194143	1194850	708	-					235		hypothetical protein
Clavibacter michiganensis subsp. insidiosus strain R1-1	33014.5	CP011043	fig|33014.5.peg.1198	VO01_05760		PATRIC.33014.5.CP011043.CDS.1194954.1195508.fwd	PATRIC	CDS	1194954	1195508	555	+					184		hypothetical protein
Clavibacter michiganensis subsp. insidiosus strain R1-1	33014.5	CP011043	fig|33014.5.peg.1199	VO01_05765		PATRIC.33014.5.CP011043.CDS.1195690.1196277.rev	PATRIC	CDS	1195690	1196277	588	-	FIG00638284		PGF_01622282		195		hypothetical protein
Clavibacter michiganensis subsp. insidiosus strain R1-1	33014.5	CP011043	fig|33014.5.peg.1200	VO01_05770		PATRIC.33014.5.CP011043.CDS.1196392.1200153.rev	PATRIC	CDS	1196392	1200153	3762	-			PGF_00030675		1253		Peptide synthetase
Clavibacter michiganensis subsp. insidiosus strain R1-1	33014.5	CP011043	fig|33014.5.peg.1201	VO01_05775		PATRIC.33014.5.CP011043.CDS.1200179.1201096.rev	PATRIC	CDS	1200179	1201096	918	-	FIG00846773	PLF_1573_00002878	PGF_00031238		305		Permease of the drug/metabolite transporter (DMT) superfamily
Clavibacter michiganensis subsp. insidiosus strain R1-1	33014.5	CP011043	fig|33014.5.peg.1202	VO01_05780		PATRIC.33014.5.CP011043.CDS.1201093.1201785.rev	PATRIC	CDS	1201093	1201785	693	-			PGF_00365038		230		hypothetical protein
Clavibacter michiganensis subsp. insidiosus strain R1-1	33014.5	CP011043	fig|33014.5.peg.1203	VO01_05785		PATRIC.33014.5.CP011043.CDS.1201782.1202474.rev	PATRIC	CDS	1201782	1202474	693	-					230		hypothetical protein
Clavibacter michiganensis subsp. insidiosus strain R1-1	33014.5	CP011043	fig|33014.5.peg.1204	VO01_05790		PATRIC.33014.5.CP011043.CDS.1202471.1203430.rev	PATRIC	CDS	1202471	1203430	960	-	FIG00001807				319		Indigoidine synthase A-like protein, uncharacterized enzyme involved in pigment biosynthesis
Clavibacter michiganensis subsp. insidiosus strain R1-1	33014.5	CP011043	fig|33014.5.peg.1205	VO01_05795		PATRIC.33014.5.CP011043.CDS.1203533.1204048.fwd	PATRIC	CDS	1203533	1204048	516	+			PGF_00059570		171		Transcriptional regulator, MarR family
Clavibacter michiganensis subsp. insidiosus strain R1-1	33014.5	CP011043	fig|33014.5.peg.1206			PATRIC.33014.5.CP011043.CDS.1204163.1204324.rev	PATRIC	CDS	1204163	1204324	162	-					53		hypothetical protein
Clavibacter michiganensis subsp. insidiosus strain R1-1	33014.5	CP011043	fig|33014.5.peg.1207			PATRIC.33014.5.CP011043.CDS.1204343.1204504.fwd	PATRIC	CDS	1204343	1204504	162	+					53		hypothetical protein
Clavibacter michiganensis subsp. insidiosus strain R1-1	33014.5	CP011043	fig|33014.5.peg.1208			PATRIC.33014.5.CP011043.CDS.1204650.1204781.rev	PATRIC	CDS	1204650	1204781	132	-					43		hypothetical protein
Clavibacter michiganensis subsp. insidiosus strain R1-1	33014.5	CP011043	fig|33014.5.peg.1209	VO01_05800		PATRIC.33014.5.CP011043.CDS.1204812.1205024.fwd	PATRIC	CDS	1204812	1205024	213	+					70		hypothetical protein
Clavibacter michiganensis subsp. insidiosus strain R1-1	33014.5	CP011043	fig|33014.5.peg.1210			PATRIC.33014.5.CP011043.CDS.1205147.1205491.fwd	PATRIC	CDS	1205147	1205491	345	+	FIG00035634	PLF_1573_00001308	PGF_00006124		114		Formamidopyrimidine-DNA glycosylase (EC 3.2.2.23)
Clavibacter michiganensis subsp. insidiosus strain R1-1	33014.5	CP011043	fig|33014.5.peg.1211			PATRIC.33014.5.CP011043.CDS.1205509.1205637.fwd	PATRIC	CDS	1205509	1205637	129	+					42		hypothetical protein
Clavibacter michiganensis subsp. insidiosus strain R1-1	33014.5	CP011043	fig|33014.5.peg.1212			PATRIC.33014.5.CP011043.CDS.1205655.1205780.fwd	PATRIC	CDS	1205655	1205780	126	+					41		hypothetical protein
Clavibacter michiganensis subsp. insidiosus strain R1-1	33014.5	CP011043	fig|33014.5.peg.1213	VO01_05805		PATRIC.33014.5.CP011043.CDS.1205780.1207039.fwd	PATRIC	CDS	1205780	1207039	1260	+	FIG00638284		PGF_00372160		419		hypothetical protein
Clavibacter michiganensis subsp. insidiosus strain R1-1	33014.5	CP011043	fig|33014.5.peg.1214	VO01_05810		PATRIC.33014.5.CP011043.CDS.1207036.1207596.fwd	PATRIC	CDS	1207036	1207596	561	+					186		hypothetical protein
Clavibacter michiganensis subsp. insidiosus strain R1-1	33014.5	CP011043	fig|33014.5.peg.1215	VO01_05815		PATRIC.33014.5.CP011043.CDS.1207593.1208369.fwd	PATRIC	CDS	1207593	1208369	777	+	FIG00638284				258		hypothetical protein
Clavibacter michiganensis subsp. insidiosus strain R1-1	33014.5	CP011043	fig|33014.5.peg.1216	VO01_05820		PATRIC.33014.5.CP011043.CDS.1208383.1209507.rev	PATRIC	CDS	1208383	1209507	1125	-	FIG01272034	PLF_1573_00001573	PGF_00024018		374		N-acetyltransferase, GCN5-family
Clavibacter michiganensis subsp. insidiosus strain R1-1	33014.5	CP011043	fig|33014.5.peg.1217	VO01_05825		PATRIC.33014.5.CP011043.CDS.1209665.1213393.fwd	PATRIC	CDS	1209665	1213393	3729	+	FIG00026918	PLF_1573_00000235	PGF_00417968		1242		Chromosome partition protein smc
Clavibacter michiganensis subsp. insidiosus strain R1-1	33014.5	CP011043	fig|33014.5.peg.1218	VO01_05830		PATRIC.33014.5.CP011043.CDS.1213414.1214289.fwd	PATRIC	CDS	1213414	1214289	876	+	FIG00000095	PLF_1573_00001815	PGF_00052246		291		Signal recognition particle receptor FtsY
Clavibacter michiganensis subsp. insidiosus strain R1-1	33014.5	CP011043	fig|33014.5.peg.1219	VO01_05835		PATRIC.33014.5.CP011043.CDS.1214340.1215911.fwd	PATRIC	CDS	1214340	1215911	1572	+	FIG00000113	PLF_1573_00001814	PGF_00052238		523		Signal recognition particle protein Ffh
Clavibacter michiganensis subsp. insidiosus strain R1-1	33014.5	CP011043	fig|33014.5.peg.1220	VO01_05840		PATRIC.33014.5.CP011043.CDS.1216057.1216434.fwd	PATRIC	CDS	1216057	1216434	378	+	FIG00999432	PLF_1573_00000273	PGF_00016590		125		Lactoylglutathione lyase and related lyases
Clavibacter michiganensis subsp. insidiosus strain R1-1	33014.5	CP011043	fig|33014.5.peg.1221	VO01_05845		PATRIC.33014.5.CP011043.CDS.1216445.1217644.rev	PATRIC	CDS	1216445	1217644	1200	-	FIG00511361	PLF_1573_00001806	PGF_01251331		399		Serine protease
Clavibacter michiganensis subsp. insidiosus strain R1-1	33014.5	CP011043	fig|33014.5.peg.1222	VO01_05850		PATRIC.33014.5.CP011043.CDS.1217658.1218809.rev	PATRIC	CDS	1217658	1218809	1152	-	FIG00904518	PLF_1573_00000942	PGF_00251055		383		FIG074102: hypothetical protein
Clavibacter michiganensis subsp. insidiosus strain R1-1	33014.5	CP011043	fig|33014.5.peg.1223	VO01_05855		PATRIC.33014.5.CP011043.CDS.1219065.1219478.fwd	PATRIC	CDS	1219065	1219478	414	+	FIG00000193	PLF_1573_00001786	PGF_00049849		137		SSU ribosomal protein S16p
Clavibacter michiganensis subsp. insidiosus strain R1-1	33014.5	CP011043	fig|33014.5.peg.1224	VO01_05860		PATRIC.33014.5.CP011043.CDS.1219482.1219718.fwd	PATRIC	CDS	1219482	1219718	237	+	FIG00005628	PLF_1573_00002281	PGF_00015811		78		KH domain RNA binding protein YlqC
Clavibacter michiganensis subsp. insidiosus strain R1-1	33014.5	CP011043	fig|33014.5.peg.1225	VO01_05865		PATRIC.33014.5.CP011043.CDS.1219696.1220337.fwd	PATRIC	CDS	1219696	1220337	642	+	FIG00000312	PLF_1573_00001084	PGF_00010685		213		16S rRNA processing protein RimM
Clavibacter michiganensis subsp. insidiosus strain R1-1	33014.5	CP011043	fig|33014.5.peg.1226	VO01_05870		PATRIC.33014.5.CP011043.CDS.1220339.1221025.fwd	PATRIC	CDS	1220339	1221025	687	+	FIG00000230	PLF_1573_00001067	PGF_00413208		228		tRNA (guanine(37)-N(1))-methyltransferase (EC 2.1.1.228)
Clavibacter michiganensis subsp. insidiosus strain R1-1	33014.5	CP011043	fig|33014.5.peg.1227	VO01_05875		PATRIC.33014.5.CP011043.CDS.1221054.1221821.rev	PATRIC	CDS	1221054	1221821	768	-	FIG00000036	PLF_1573_00000519	PGF_00020735		255		Methionine aminopeptidase (EC 3.4.11.18)
Clavibacter michiganensis subsp. insidiosus strain R1-1	33014.5	CP011043	fig|33014.5.peg.1228	VO01_05880		PATRIC.33014.5.CP011043.CDS.1221892.1222383.fwd	PATRIC	CDS	1221892	1222383	492	+	FIG00511660	PLF_1573_00000941	PGF_01253392		163		FIG00511661: hypothetical protein
Clavibacter michiganensis subsp. insidiosus strain R1-1	33014.5	CP011043	fig|33014.5.peg.1229	VO01_05885		PATRIC.33014.5.CP011043.CDS.1222554.1222898.fwd	PATRIC	CDS	1222554	1222898	345	+	FIG00000214	PLF_1573_00002341	PGF_00016355		114	rplS	LSU ribosomal protein L19p
Clavibacter michiganensis subsp. insidiosus strain R1-1	33014.5	CP011043	fig|33014.5.peg.1230	VO01_05890		PATRIC.33014.5.CP011043.CDS.1222912.1223871.rev	PATRIC	CDS	1222912	1223871	960	-	FIG01306568	PLF_1573_00000001	PGF_00022162		319		Mobile element protein
Clavibacter michiganensis subsp. insidiosus strain R1-1	33014.5	CP011043	fig|33014.5.peg.1231	VO01_05895		PATRIC.33014.5.CP011043.CDS.1224039.1224791.fwd	PATRIC	CDS	1224039	1224791	753	+	FIG00000015	PLF_1573_00001811	PGF_00052152		250		Signal peptidase I (EC 3.4.21.89)
Clavibacter michiganensis subsp. insidiosus strain R1-1	33014.5	CP011043	fig|33014.5.peg.1232	VO01_05900		PATRIC.33014.5.CP011043.CDS.1224791.1225450.fwd	PATRIC	CDS	1224791	1225450	660	+	FIG00000126	PLF_1573_00001761	PGF_00048556		219		Ribonuclease HII (EC 3.1.26.4)
Clavibacter michiganensis subsp. insidiosus strain R1-1	33014.5	CP011043	fig|33014.5.peg.1233	VO01_05905		PATRIC.33014.5.CP011043.CDS.1225485.1225808.fwd	PATRIC	CDS	1225485	1225808	324	+	FIG00004032	PLF_1573_00001694	PGF_00038579		107		Protein often found in Actinomycetes clustered with signal peptidase and/or RNaseHII
Clavibacter michiganensis subsp. insidiosus strain R1-1	33014.5	CP011043	fig|33014.5.peg.1234	VO01_05910		PATRIC.33014.5.CP011043.CDS.1225919.1226275.fwd	PATRIC	CDS	1225919	1226275	357	+	FIG00009496	PLF_1573_00000846	PGF_01253329		118		endonuclease( EC:3.1.- )
Clavibacter michiganensis subsp. insidiosus strain R1-1	33014.5	CP011043	fig|33014.5.peg.1235	VO01_05915		PATRIC.33014.5.CP011043.CDS.1226275.1227831.fwd	PATRIC	CDS	1226275	1227831	1557	+	FIG00000635	PLF_1573_00000292	PGF_00018338		518		MG(2+) CHELATASE FAMILY PROTEIN / ComM-related protein
Clavibacter michiganensis subsp. insidiosus strain R1-1	33014.5	CP011043	fig|33014.5.peg.1236			PATRIC.33014.5.CP011043.CDS.1228074.1228847.fwd	PATRIC	CDS	1228074	1228847	774	+	FIG00035268	PLF_1573_00000723	PGF_00049202		257		Rossmann fold nucleotide-binding protein Smf possibly involved in DNA uptake
Clavibacter michiganensis subsp. insidiosus strain R1-1	33014.5	CP011043	fig|33014.5.peg.1237			PATRIC.33014.5.CP011043.CDS.1228892.1229101.fwd	PATRIC	CDS	1228892	1229101	210	+					69		hypothetical protein
Clavibacter michiganensis subsp. insidiosus strain R1-1	33014.5	CP011043	fig|33014.5.peg.1238	VO01_05925		PATRIC.33014.5.CP011043.CDS.1229171.1229935.rev	PATRIC	CDS	1229171	1229935	765	-					254		hypothetical protein
Clavibacter michiganensis subsp. insidiosus strain R1-1	33014.5	CP011043	fig|33014.5.peg.1239	VO01_05930		PATRIC.33014.5.CP011043.CDS.1230208.1230498.fwd	PATRIC	CDS	1230208	1230498	291	+					96		hypothetical protein
Clavibacter michiganensis subsp. insidiosus strain R1-1	33014.5	CP011043	fig|33014.5.peg.1240	VO01_05935		PATRIC.33014.5.CP011043.CDS.1230505.1230714.rev	PATRIC	CDS	1230505	1230714	210	-					69		hypothetical protein
Clavibacter michiganensis subsp. insidiosus strain R1-1	33014.5	CP011043	fig|33014.5.peg.1241	VO01_05940		PATRIC.33014.5.CP011043.CDS.1230749.1231630.rev	PATRIC	CDS	1230749	1231630	882	-	FIG00638284				293		hypothetical protein
Clavibacter michiganensis subsp. insidiosus strain R1-1	33014.5	CP011043	fig|33014.5.peg.1242			PATRIC.33014.5.CP011043.CDS.1231708.1234197.rev	PATRIC	CDS	1231708	1234197	2490	-					829		hypothetical protein
Clavibacter michiganensis subsp. insidiosus strain R1-1	33014.5	CP011043	fig|33014.5.peg.1243	VO01_05950		PATRIC.33014.5.CP011043.CDS.1234441.1234764.rev	PATRIC	CDS	1234441	1234764	324	-					107		hypothetical protein
Clavibacter michiganensis subsp. insidiosus strain R1-1	33014.5	CP011043	fig|33014.5.peg.1244	VO01_05955		PATRIC.33014.5.CP011043.CDS.1234761.1235024.rev	PATRIC	CDS	1234761	1235024	264	-					87		hypothetical protein
Clavibacter michiganensis subsp. insidiosus strain R1-1	33014.5	CP011043	fig|33014.5.peg.1245	VO01_05960		PATRIC.33014.5.CP011043.CDS.1235021.1235416.rev	PATRIC	CDS	1235021	1235416	396	-					131		hypothetical protein
Clavibacter michiganensis subsp. insidiosus strain R1-1	33014.5	CP011043	fig|33014.5.peg.1246	VO01_05965		PATRIC.33014.5.CP011043.CDS.1235626.1235814.rev	PATRIC	CDS	1235626	1235814	189	-					62		hypothetical protein
Clavibacter michiganensis subsp. insidiosus strain R1-1	33014.5	CP011043	fig|33014.5.peg.1247	VO01_05970		PATRIC.33014.5.CP011043.CDS.1235807.1236052.rev	PATRIC	CDS	1235807	1236052	246	-					81		hypothetical protein
Clavibacter michiganensis subsp. insidiosus strain R1-1	33014.5	CP011043	fig|33014.5.peg.1248	VO01_05975		PATRIC.33014.5.CP011043.CDS.1236049.1236789.rev	PATRIC	CDS	1236049	1236789	741	-					246		hypothetical protein
Clavibacter michiganensis subsp. insidiosus strain R1-1	33014.5	CP011043	fig|33014.5.peg.1249	VO01_05980		PATRIC.33014.5.CP011043.CDS.1236816.1237277.rev	PATRIC	CDS	1236816	1237277	462	-	FIG00638284				153		hypothetical protein
Clavibacter michiganensis subsp. insidiosus strain R1-1	33014.5	CP011043	fig|33014.5.peg.1250	VO01_05990		PATRIC.33014.5.CP011043.CDS.1237915.1239345.rev	PATRIC	CDS	1237915	1239345	1431	-					476		hypothetical protein
Clavibacter michiganensis subsp. insidiosus strain R1-1	33014.5	CP011043	fig|33014.5.peg.1251			PATRIC.33014.5.CP011043.CDS.1239405.1239896.fwd	PATRIC	CDS	1239405	1239896	492	+	FIG00035268	PLF_1573_00000723	PGF_00049202		163		Rossmann fold nucleotide-binding protein Smf possibly involved in DNA uptake
Clavibacter michiganensis subsp. insidiosus strain R1-1	33014.5	CP011043	fig|33014.5.peg.1252	VO01_06000		PATRIC.33014.5.CP011043.CDS.1239989.1240966.fwd	PATRIC	CDS	1239989	1240966	978	+	FIG00600726	PLF_1573_00000748	PGF_00052936		325		Site-specific tyrosine recombinase XerC
Clavibacter michiganensis subsp. insidiosus strain R1-1	33014.5	CP011043	fig|33014.5.peg.1253	VO01_06005		PATRIC.33014.5.CP011043.CDS.1241036.1241587.rev	PATRIC	CDS	1241036	1241587	552	-	FIG00011382	PLF_1573_00000311	PGF_00020086		183		Membrane proteins related to metalloendopeptidases
Clavibacter michiganensis subsp. insidiosus strain R1-1	33014.5	CP011043	fig|33014.5.peg.1254	VO01_06010		PATRIC.33014.5.CP011043.CDS.1241706.1243163.fwd	PATRIC	CDS	1241706	1243163	1458	+	FIG00435857	PLF_1573_00000332	PGF_00008014		485		Glucose/mannose:H+ symporter GlcP
Clavibacter michiganensis subsp. insidiosus strain R1-1	33014.5	CP011043	fig|33014.5.peg.1255	VO01_06015		PATRIC.33014.5.CP011043.CDS.1243398.1244345.fwd	PATRIC	CDS	1243398	1244345	948	+	FIG00037273	PLF_1573_00001791	PGF_00049882		315		SSU ribosomal protein S2p (SAe)
Clavibacter michiganensis subsp. insidiosus strain R1-1	33014.5	CP011043	fig|33014.5.peg.1256	VO01_06020		PATRIC.33014.5.CP011043.CDS.1244456.1245283.fwd	PATRIC	CDS	1244456	1245283	828	+	FIG00000191	PLF_1573_00001904	PGF_00060427		275		Translation elongation factor Ts
Clavibacter michiganensis subsp. insidiosus strain R1-1	33014.5	CP011043	fig|33014.5.peg.1257	VO01_06025		PATRIC.33014.5.CP011043.CDS.1245443.1246159.fwd	PATRIC	CDS	1245443	1246159	717	+	FIG00001819	PLF_1573_00001958	PGF_00066252		238	pyrH	Uridine monophosphate kinase (EC 2.7.4.22)
Clavibacter michiganensis subsp. insidiosus strain R1-1	33014.5	CP011043	fig|33014.5.peg.1258	VO01_06030		PATRIC.33014.5.CP011043.CDS.1246271.1246828.fwd	PATRIC	CDS	1246271	1246828	558	+	FIG00000202	PLF_1573_00001774	PGF_00048926		185		Ribosome recycling factor
Clavibacter michiganensis subsp. insidiosus strain R1-1	33014.5	CP011043	fig|33014.5.peg.1259	VO01_06035		PATRIC.33014.5.CP011043.CDS.1246829.1247869.fwd	PATRIC	CDS	1246829	1247869	1041	+	FIG00000097	PLF_1573_00001649	PGF_00033291		346		Phosphatidate cytidylyltransferase (EC 2.7.7.41)
Clavibacter michiganensis subsp. insidiosus strain R1-1	33014.5	CP011043	fig|33014.5.peg.1260	VO01_06040		PATRIC.33014.5.CP011043.CDS.1247880.1248425.fwd	PATRIC	CDS	1247880	1248425	546	+	FIG00511886	PLF_1573_00002097	PGF_01251412		181		FIG00511887: hypothetical protein
Clavibacter michiganensis subsp. insidiosus strain R1-1	33014.5	CP011043	fig|33014.5.peg.1261	VO01_06045		PATRIC.33014.5.CP011043.CDS.1248528.1249232.fwd	PATRIC	CDS	1248528	1249232	705	+	FIG01029321	PLF_1573_00000729	PGF_00050124		234		Secreted protein
Clavibacter michiganensis subsp. insidiosus strain R1-1	33014.5	CP011043	fig|33014.5.peg.1262	VO01_06050		PATRIC.33014.5.CP011043.CDS.1249304.1251034.fwd	PATRIC	CDS	1249304	1251034	1731	+	FIG00008246	PLF_1573_00000558	PGF_00025269		576		Na+/H+ antiporter
Clavibacter michiganensis subsp. insidiosus strain R1-1	33014.5	CP011043	fig|33014.5.peg.1263	VO01_06055		PATRIC.33014.5.CP011043.CDS.1251070.1251366.fwd	PATRIC	CDS	1251070	1251366	297	+	FIG00884023	PLF_1573_00000184	PGF_00020650		98		ATP/GTP-binding protein
Clavibacter michiganensis subsp. insidiosus strain R1-1	33014.5	CP011043	fig|33014.5.peg.1264	VO01_06060		PATRIC.33014.5.CP011043.CDS.1251363.1252097.fwd	PATRIC	CDS	1251363	1252097	735	+	FIG01107022	PLF_1573_00000940	PGF_00150784		244		FIG01173569: hypothetical protein
Clavibacter michiganensis subsp. insidiosus strain R1-1	33014.5	CP011043	fig|33014.5.peg.1265	VO01_06065		PATRIC.33014.5.CP011043.CDS.1252113.1253171.rev	PATRIC	CDS	1252113	1253171	1059	-	FIG00933666	PLF_1573_00000307	PGF_00019621		352		Membrane protein
Clavibacter michiganensis subsp. insidiosus strain R1-1	33014.5	CP011043	fig|33014.5.peg.1266	VO01_06070		PATRIC.33014.5.CP011043.CDS.1253200.1254975.rev	PATRIC	CDS	1253200	1254975	1776	-	FIG00815714	PLF_1573_00000274	PGF_00016653		591		Large Ala/Glu-rich protein
Clavibacter michiganensis subsp. insidiosus strain R1-1	33014.5	CP011043	fig|33014.5.peg.1267			PATRIC.33014.5.CP011043.CDS.1255035.1255178.rev	PATRIC	CDS	1255035	1255178	144	-		PLF_1573_00002585	PGF_00251055		47		hypothetical protein
Clavibacter michiganensis subsp. insidiosus strain R1-1	33014.5	CP011043	fig|33014.5.peg.1268	VO01_06075		PATRIC.33014.5.CP011043.CDS.1255260.1257113.fwd	PATRIC	CDS	1255260	1257113	1854	+	FIG00638284	PLF_1573_00000939	PGF_01253390		617		hypothetical protein
Clavibacter michiganensis subsp. insidiosus strain R1-1	33014.5	CP011043	fig|33014.5.peg.1269	VO01_06080		PATRIC.33014.5.CP011043.CDS.1257110.1258105.fwd	PATRIC	CDS	1257110	1258105	996	+		PLF_1573_00000509	PGF_00425686		331		FIG000875: Thioredoxin domain-containing protein EC-YbbN
Clavibacter michiganensis subsp. insidiosus strain R1-1	33014.5	CP011043	fig|33014.5.peg.1270	VO01_06085		PATRIC.33014.5.CP011043.CDS.1258181.1260748.rev	PATRIC	CDS	1258181	1260748	2568	-	FIG00024930	PLF_1573_00000372	PGF_00420994		855		1,4-alpha-glucan (glycogen) branching enzyme, GH-13-type (EC 2.4.1.18)
Clavibacter michiganensis subsp. insidiosus strain R1-1	33014.5	CP011043	fig|33014.5.peg.1271	VO01_06090		PATRIC.33014.5.CP011043.CDS.1260754.1263180.rev	PATRIC	CDS	1260754	1263180	2427	-	FIG00004763	PLF_1573_00001703	PGF_00040882		808		Putative glucanase glgE (EC 3.2.1.-)
Clavibacter michiganensis subsp. insidiosus strain R1-1	33014.5	CP011043	fig|33014.5.peg.1272	VO01_06095		PATRIC.33014.5.CP011043.CDS.1263440.1265995.fwd	PATRIC	CDS	1263440	1265995	2556	+	FIG00000476	PLF_1573_00000222	PGF_00008872		851		Glycogen phosphorylase (EC 2.4.1.1)
Clavibacter michiganensis subsp. insidiosus strain R1-1	33014.5	CP011043	fig|33014.5.peg.1273	VO01_06100		PATRIC.33014.5.CP011043.CDS.1266050.1267381.rev	PATRIC	CDS	1266050	1267381	1332	-	FIG00512607	PLF_1573_00000938	PGF_01253389		443		FIG00512609: hypothetical protein
Clavibacter michiganensis subsp. insidiosus strain R1-1	33014.5	CP011043	fig|33014.5.peg.1274	VO01_06105		PATRIC.33014.5.CP011043.CDS.1267528.1269585.rev	PATRIC	CDS	1267528	1269585	2058	-	FIG00109688	PLF_1573_00001364	PGF_00008870		685		Glycogen debranching enzyme (EC 3.2.1.-)
Clavibacter michiganensis subsp. insidiosus strain R1-1	33014.5	CP011043	fig|33014.5.peg.1275	VO01_06110		PATRIC.33014.5.CP011043.CDS.1269604.1270809.fwd	PATRIC	CDS	1269604	1270809	1206	+	FIG00000001	PLF_1573_00001394	PGF_00420043		401		Cysteine desulfurase (EC 2.8.1.7)
Clavibacter michiganensis subsp. insidiosus strain R1-1	33014.5	CP011043	fig|33014.5.peg.1276	VO01_06115		PATRIC.33014.5.CP011043.CDS.1270806.1271969.fwd	PATRIC	CDS	1270806	1271969	1164	+	FIG00000626	PLF_1573_00002725	PGF_00413347		387		tRNA-specific 2-thiouridylase MnmA
Clavibacter michiganensis subsp. insidiosus strain R1-1	33014.5	CP011043	fig|33014.5.peg.1277	VO01_06120		PATRIC.33014.5.CP011043.CDS.1271977.1274469.fwd	PATRIC	CDS	1271977	1274469	2493	+	FIG00051439	PLF_1573_00001530	PGF_00421366		830		DNA ligase (NAD(+)) (EC 6.5.1.2)
Clavibacter michiganensis subsp. insidiosus strain R1-1	33014.5	CP011043	fig|33014.5.peg.1278	VO01_06125		PATRIC.33014.5.CP011043.CDS.1274583.1275953.fwd	PATRIC	CDS	1274583	1275953	1371	+	FIG00512185	PLF_1573_00001266	PGF_01251291		456		Uncharacterized protein Rv2079/MT2140
Clavibacter michiganensis subsp. insidiosus strain R1-1	33014.5	CP011043	fig|33014.5.peg.1279	VO01_06130		PATRIC.33014.5.CP011043.CDS.1275966.1276412.rev	PATRIC	CDS	1275966	1276412	447	-	FIG00905474	PLF_1573_00001994	PGF_01251354		148		putative secreted protein
Clavibacter michiganensis subsp. insidiosus strain R1-1	33014.5	CP011043	fig|33014.5.peg.1280	VO01_06135		PATRIC.33014.5.CP011043.CDS.1276469.1276837.fwd	PATRIC	CDS	1276469	1276837	369	+	FIG00000432	PLF_1573_00000228	PGF_00067581		122		Aspartyl-tRNA(Asn) amidotransferase subunit C (EC 6.3.5.6) @ Glutamyl-tRNA(Gln) amidotransferase subunit C (EC 6.3.5.7)
Clavibacter michiganensis subsp. insidiosus strain R1-1	33014.5	CP011043	fig|33014.5.peg.1281	VO01_06140		PATRIC.33014.5.CP011043.CDS.1276845.1278392.fwd	PATRIC	CDS	1276845	1278392	1548	+	FIG00000359	PLF_1573_00001476	PGF_00067524		515		Aspartyl-tRNA(Asn) amidotransferase subunit A (EC 6.3.5.6) @ Glutamyl-tRNA(Gln) amidotransferase subunit A (EC 6.3.5.7)
Clavibacter michiganensis subsp. insidiosus strain R1-1	33014.5	CP011043	fig|33014.5.peg.1282	VO01_06145		PATRIC.33014.5.CP011043.CDS.1278392.1279894.fwd	PATRIC	CDS	1278392	1279894	1503	+	FIG00000399	PLF_1573_00000481	PGF_00067554		500		Aspartyl-tRNA(Asn) amidotransferase subunit B (EC 6.3.5.6) @ Glutamyl-tRNA(Gln) amidotransferase subunit B (EC 6.3.5.7)
Clavibacter michiganensis subsp. insidiosus strain R1-1	33014.5	CP011043	fig|33014.5.peg.1283	VO01_06150		PATRIC.33014.5.CP011043.CDS.1279891.1281528.fwd	PATRIC	CDS	1279891	1281528	1638	+	FIG01956052	PLF_1573_00000170	PGF_00012167		545		ABC-type transporter, duplicated ATPase component
Clavibacter michiganensis subsp. insidiosus strain R1-1	33014.5	CP011043	fig|33014.5.peg.1284	VO01_06155		PATRIC.33014.5.CP011043.CDS.1281547.1283193.rev	PATRIC	CDS	1281547	1283193	1647	-	FIG00511827	PLF_1573_00001035	PGF_00408062		548		putative lipoprotein
Clavibacter michiganensis subsp. insidiosus strain R1-1	33014.5	CP011043	fig|33014.5.peg.1285	VO01_06160		PATRIC.33014.5.CP011043.CDS.1283320.1284036.fwd	PATRIC	CDS	1283320	1284036	717	+	FIG00638284	PLF_1573_00003057	PGF_00251055		238		hypothetical protein
Clavibacter michiganensis subsp. insidiosus strain R1-1	33014.5	CP011043	fig|33014.5.peg.1286	VO01_06165		PATRIC.33014.5.CP011043.CDS.1284157.1284843.fwd	PATRIC	CDS	1284157	1284843	687	+	FIG00512190	PLF_1573_00002639	PGF_00251055		228		FIG00512192: hypothetical protein
Clavibacter michiganensis subsp. insidiosus strain R1-1	33014.5	CP011043	fig|33014.5.peg.1287	VO01_06170		PATRIC.33014.5.CP011043.CDS.1284877.1286565.rev	PATRIC	CDS	1284877	1286565	1689	-	FIG00018699	PLF_1573_00001272	PGF_00017565		562		Long-chain-fatty-acid--CoA ligase (EC 6.2.1.3)
Clavibacter michiganensis subsp. insidiosus strain R1-1	33014.5	CP011043	fig|33014.5.peg.1288	VO01_06175		PATRIC.33014.5.CP011043.CDS.1286644.1287090.rev	PATRIC	CDS	1286644	1287090	447	-	FIG00638284	PLF_1573_00000937	PGF_00392645		148		hypothetical protein
Clavibacter michiganensis subsp. insidiosus strain R1-1	33014.5	CP011043	fig|33014.5.peg.1289	VO01_06180		PATRIC.33014.5.CP011043.CDS.1287164.1288612.rev	PATRIC	CDS	1287164	1288612	1449	-	FIG00139162	PLF_1573_00001668	PGF_00034218		482		Phytoene dehydrogenase and related proteins
Clavibacter michiganensis subsp. insidiosus strain R1-1	33014.5	CP011043	fig|33014.5.peg.1290	VO01_06185		PATRIC.33014.5.CP011043.CDS.1288622.1289620.rev	PATRIC	CDS	1288622	1289620	999	-	FIG00546160	PLF_1573_00001229	PGF_00422870		332		Dehydrogenases with different specificities (related to short-chain alcohol dehydrogenases)
Clavibacter michiganensis subsp. insidiosus strain R1-1	33014.5	CP011043	fig|33014.5.peg.1291	VO01_06190		PATRIC.33014.5.CP011043.CDS.1289718.1291406.rev	PATRIC	CDS	1289718	1291406	1689	-	FIG00018699	PLF_1573_00002346	PGF_00017565		562		Long-chain-fatty-acid--CoA ligase (EC 6.2.1.3)
Clavibacter michiganensis subsp. insidiosus strain R1-1	33014.5	CP011043	fig|33014.5.peg.1292	VO01_06195		PATRIC.33014.5.CP011043.CDS.1291471.1292400.rev	PATRIC	CDS	1291471	1292400	930	-	FIG01319309	PLF_1573_00000102	PGF_00404475		309		probable oxidoreductase/Short-chain dehydrogenase
Clavibacter michiganensis subsp. insidiosus strain R1-1	33014.5	CP011043	fig|33014.5.peg.1293	VO01_06200		PATRIC.33014.5.CP011043.CDS.1292522.1292875.fwd	PATRIC	CDS	1292522	1292875	354	+	FIG00638284	PLF_1573_00002620	PGF_00254003		117		hypothetical protein
Clavibacter michiganensis subsp. insidiosus strain R1-1	33014.5	CP011043	fig|33014.5.peg.1294	VO01_06205		PATRIC.33014.5.CP011043.CDS.1292884.1294089.fwd	PATRIC	CDS	1292884	1294089	1206	+	FIG00020897	PLF_1573_00001097	PGF_00026946		401		Acetylornithine deacetylase (EC 3.5.1.16)
Clavibacter michiganensis subsp. insidiosus strain R1-1	33014.5	CP011043	fig|33014.5.peg.1295	VO01_06210		PATRIC.33014.5.CP011043.CDS.1294093.1294599.rev	PATRIC	CDS	1294093	1294599	507	-	FIG01238380	PLF_1573_00000612	PGF_00033439		168		Phosphoesterase
Clavibacter michiganensis subsp. insidiosus strain R1-1	33014.5	CP011043	fig|33014.5.peg.1296	VO01_06215		PATRIC.33014.5.CP011043.CDS.1294663.1295211.fwd	PATRIC	CDS	1294663	1295211	549	+	FIG00512327	PLF_1573_00002398	PGF_00027953		182		Acetyltransferase, GNAT family
Clavibacter michiganensis subsp. insidiosus strain R1-1	33014.5	CP011043	fig|33014.5.peg.1297	VO01_06220		PATRIC.33014.5.CP011043.CDS.1295208.1295867.fwd	PATRIC	CDS	1295208	1295867	660	+	FIG01169552	PLF_1573_00000759	PGF_00055042		219		Sulfite oxidase and related enzymes
Clavibacter michiganensis subsp. insidiosus strain R1-1	33014.5	CP011043	fig|33014.5.peg.1298	VO01_06225		PATRIC.33014.5.CP011043.CDS.1295834.1296682.fwd	PATRIC	CDS	1295834	1296682	849	+	FIG01954108	PLF_1573_00000315	PGF_00005929		282		Flavodoxin reductases (ferredoxin-NADPH reductases) family 1
Clavibacter michiganensis subsp. insidiosus strain R1-1	33014.5	CP011043	fig|33014.5.peg.1299	VO01_06230		PATRIC.33014.5.CP011043.CDS.1296682.1297215.fwd	PATRIC	CDS	1296682	1297215	534	+	FIG00511684	PLF_1573_00000936	PGF_00356385		177		FIG00511686: hypothetical protein
Clavibacter michiganensis subsp. insidiosus strain R1-1	33014.5	CP011043	fig|33014.5.peg.1300	VO01_06235		PATRIC.33014.5.CP011043.CDS.1297333.1298331.fwd	PATRIC	CDS	1297333	1298331	999	+	FIG00511319	PLF_1573_00002096	PGF_00221861		332		FIG00511321: hypothetical protein
Clavibacter michiganensis subsp. insidiosus strain R1-1	33014.5	CP011043	fig|33014.5.peg.1301	VO01_06240		PATRIC.33014.5.CP011043.CDS.1298408.1299700.fwd	PATRIC	CDS	1298408	1299700	1293	+	FIG00023943	PLF_1573_00000403	PGF_00421611		430		DNA polymerase IV (EC 2.7.7.7)
Clavibacter michiganensis subsp. insidiosus strain R1-1	33014.5	CP011043	fig|33014.5.peg.1302	VO01_06245		PATRIC.33014.5.CP011043.CDS.1299712.1300203.fwd	PATRIC	CDS	1299712	1300203	492	+	FIG00000670	PLF_1573_00001047	PGF_00409628		163		putative membrane protein
Clavibacter michiganensis subsp. insidiosus strain R1-1	33014.5	CP011043	fig|33014.5.peg.1303	VO01_06250		PATRIC.33014.5.CP011043.CDS.1300267.1301580.rev	PATRIC	CDS	1300267	1301580	1314	-	FIG00000532	PLF_1573_00001944	PGF_00064092		437		UDP-glucose 6-dehydrogenase (EC 1.1.1.22)
Clavibacter michiganensis subsp. insidiosus strain R1-1	33014.5	CP011043	fig|33014.5.peg.1304	VO01_06255		PATRIC.33014.5.CP011043.CDS.1301749.1303551.rev	PATRIC	CDS	1301749	1303551	1803	-	FIG00001338	PLF_1573_00002350	PGF_00019051		600		Malto-oligosyltrehalose trehalohydrolase (EC 3.2.1.141)
Clavibacter michiganensis subsp. insidiosus strain R1-1	33014.5	CP011043	fig|33014.5.peg.1305	VO01_06260		PATRIC.33014.5.CP011043.CDS.1303548.1305899.rev	PATRIC	CDS	1303548	1305899	2352	-	FIG00001606	PLF_1573_00001281	PGF_00019050		783		Malto-oligosyltrehalose synthase (EC 5.4.99.15)
Clavibacter michiganensis subsp. insidiosus strain R1-1	33014.5	CP011043	fig|33014.5.peg.1306	VO01_06265		PATRIC.33014.5.CP011043.CDS.1305896.1308100.rev	PATRIC	CDS	1305896	1308100	2205	-	FIG00109688	PLF_1573_00001215	PGF_00008870		734		Glycogen debranching enzyme (EC 3.2.1.-)
Clavibacter michiganensis subsp. insidiosus strain R1-1	33014.5	CP011043	fig|33014.5.peg.1307			PATRIC.33014.5.CP011043.CDS.1308101.1308253.fwd	PATRIC	CDS	1308101	1308253	153	+		PLF_1573_00002166	PGF_00299846		50		hypothetical protein
Clavibacter michiganensis subsp. insidiosus strain R1-1	33014.5	CP011043	fig|33014.5.peg.1308	VO01_06270		PATRIC.33014.5.CP011043.CDS.1308305.1308637.fwd	PATRIC	CDS	1308305	1308637	333	+	FIG00511739	PLF_1573_00002752	PGF_00299846		110		FIG00511740: hypothetical protein
Clavibacter michiganensis subsp. insidiosus strain R1-1	33014.5	CP011043	fig|33014.5.peg.1309	VO01_06275		PATRIC.33014.5.CP011043.CDS.1308886.1309539.fwd	PATRIC	CDS	1308886	1309539	654	+	FIG00010078	PLF_1573_00000751	PGF_00054427		217		Substrate-specific component YkoE of thiamin-regulated ECF transporter for HydroxyMethylPyrimidine
Clavibacter michiganensis subsp. insidiosus strain R1-1	33014.5	CP011043	fig|33014.5.peg.1310	VO01_06280		PATRIC.33014.5.CP011043.CDS.1309542.1311104.fwd	PATRIC	CDS	1309542	1311104	1563	+	FIG00009894	PLF_1573_00000188	PGF_00423916		520		Duplicated ATPase component YkoD of energizing module of thiamin-regulated ECF transporter for HydroxyMethylPyrimidine
Clavibacter michiganensis subsp. insidiosus strain R1-1	33014.5	CP011043	fig|33014.5.peg.1311	VO01_06285		PATRIC.33014.5.CP011043.CDS.1311101.1311895.fwd	PATRIC	CDS	1311101	1311895	795	+	FIG00032753	PLF_1573_00001907	PGF_00060537		264		Transmembrane component YkoC of energizing module of thiamin-regulated ECF transporter for HydroxyMethylPyrimidine
Clavibacter michiganensis subsp. insidiosus strain R1-1	33014.5	CP011043	fig|33014.5.peg.1312	VO01_06290		PATRIC.33014.5.CP011043.CDS.1311885.1312433.fwd	PATRIC	CDS	1311885	1312433	549	+	FIG00546935	PLF_1573_00002095	PGF_00210472		182		FIG00546937: hypothetical protein
Clavibacter michiganensis subsp. insidiosus strain R1-1	33014.5	CP011043	fig|33014.5.peg.1313	VO01_06295		PATRIC.33014.5.CP011043.CDS.1312443.1312715.fwd	PATRIC	CDS	1312443	1312715	273	+	FIG00511532	PLF_1573_00002175	PGF_01251459		90		FIG00511533: hypothetical protein
Clavibacter michiganensis subsp. insidiosus strain R1-1	33014.5	CP011043	fig|33014.5.peg.1314	VO01_06300		PATRIC.33014.5.CP011043.CDS.1312848.1313198.rev	PATRIC	CDS	1312848	1313198	351	-		PLF_1573_00000935	PGF_00133053		116		hypothetical protein
Clavibacter michiganensis subsp. insidiosus strain R1-1	33014.5	CP011043	fig|33014.5.peg.1315	VO01_06310		PATRIC.33014.5.CP011043.CDS.1313445.1314065.rev	PATRIC	CDS	1313445	1314065	621	-	FIG00001097	PLF_1573_00001104	PGF_00416576		206		3'-to-5' oligoribonuclease (orn)
Clavibacter michiganensis subsp. insidiosus strain R1-1	33014.5	CP011043	fig|33014.5.peg.1316	VO01_06315		PATRIC.33014.5.CP011043.CDS.1314122.1314337.fwd	PATRIC	CDS	1314122	1314337	216	+	FIG00761799	PLF_1573_00002709	PGF_00407666		71		putative integral membrane protein
Clavibacter michiganensis subsp. insidiosus strain R1-1	33014.5	CP011043	fig|33014.5.peg.1317	VO01_06320		PATRIC.33014.5.CP011043.CDS.1314370.1314702.fwd	PATRIC	CDS	1314370	1314702	333	+	FIG01318274	PLF_1573_00001846	PGF_00056742		110		Thioredoxin
Clavibacter michiganensis subsp. insidiosus strain R1-1	33014.5	CP011043	fig|33014.5.peg.1318	VO01_06330		PATRIC.33014.5.CP011043.CDS.1314831.1315652.fwd	PATRIC	CDS	1314831	1315652	822	+	FIG00000590	PLF_1573_00000547	PGF_00024308		273		NAD synthetase (EC 6.3.1.5)
Clavibacter michiganensis subsp. insidiosus strain R1-1	33014.5	CP011043	fig|33014.5.peg.1319	VO01_06335		PATRIC.33014.5.CP011043.CDS.1315730.1316440.rev	PATRIC	CDS	1315730	1316440	711	-	FIG00512605	PLF_1573_00001989	PGF_01251353		236		FIG00512606: hypothetical protein
Clavibacter michiganensis subsp. insidiosus strain R1-1	33014.5	CP011043	fig|33014.5.peg.1320	VO01_06340		PATRIC.33014.5.CP011043.CDS.1316524.1316760.rev	PATRIC	CDS	1316524	1316760	237	-	FIG00512509	PLF_1573_00002094	PGF_01251411		78		FIG00512510: hypothetical protein
Clavibacter michiganensis subsp. insidiosus strain R1-1	33014.5	CP011043	fig|33014.5.peg.1321	VO01_06345		PATRIC.33014.5.CP011043.CDS.1316862.1317458.fwd	PATRIC	CDS	1316862	1317458	597	+	FIG00002199	PLF_1573_00001634	PGF_00030661		198		Peptide methionine sulfoxide reductase MsrA (EC 1.8.4.11)
Clavibacter michiganensis subsp. insidiosus strain R1-1	33014.5	CP011043	fig|33014.5.peg.1322	VO01_06350		PATRIC.33014.5.CP011043.CDS.1317560.1317790.fwd	PATRIC	CDS	1317560	1317790	231	+	FIG00511285	PLF_1573_00000934	PGF_01253388		76		FIG00511286: hypothetical protein
Clavibacter michiganensis subsp. insidiosus strain R1-1	33014.5	CP011043	fig|33014.5.peg.1323	VO01_06355		PATRIC.33014.5.CP011043.CDS.1317823.1318305.fwd	PATRIC	CDS	1317823	1318305	483	+	FIG00638284				160		hypothetical protein
Clavibacter michiganensis subsp. insidiosus strain R1-1	33014.5	CP011043	fig|33014.5.peg.1324	VO01_06360		PATRIC.33014.5.CP011043.CDS.1318302.1318865.fwd	PATRIC	CDS	1318302	1318865	564	+	FIG00554610	PLF_1573_00001892	PGF_00059570		187		Transcriptional regulator, MarR family
Clavibacter michiganensis subsp. insidiosus strain R1-1	33014.5	CP011043	fig|33014.5.peg.1325	VO01_06365		PATRIC.33014.5.CP011043.CDS.1318862.1319341.fwd	PATRIC	CDS	1318862	1319341	480	+	FIG00638284	PLF_1573_00000933	PGF_01253387		159		hypothetical protein
Clavibacter michiganensis subsp. insidiosus strain R1-1	33014.5	CP011043	fig|33014.5.peg.1326	VO01_06370		PATRIC.33014.5.CP011043.CDS.1319405.1321087.fwd	PATRIC	CDS	1319405	1321087	1683	+	FIG01956052	PLF_1573_00000161	PGF_00003367		560		ABC transporter, ATP-binding protein
Clavibacter michiganensis subsp. insidiosus strain R1-1	33014.5	CP011043	fig|33014.5.peg.1327	VO01_06375		PATRIC.33014.5.CP011043.CDS.1321092.1321565.fwd	PATRIC	CDS	1321092	1321565	474	+	FIG00511282	PLF_1573_00000089	PGF_00251055		157		FIG00511283: hypothetical protein
Clavibacter michiganensis subsp. insidiosus strain R1-1	33014.5	CP011043	fig|33014.5.peg.1328	VO01_06380		PATRIC.33014.5.CP011043.CDS.1321575.1322480.rev	PATRIC	CDS	1321575	1322480	906	-	FIG00002217	PLF_1573_00000129	PGF_00033468		301		Acyl-CoA thioesterase II (EC 3.1.2.-)
Clavibacter michiganensis subsp. insidiosus strain R1-1	33014.5	CP011043	fig|33014.5.peg.1329	VO01_06385		PATRIC.33014.5.CP011043.CDS.1322564.1323259.fwd	PATRIC	CDS	1322564	1323259	696	+	FIG00511997	PLF_1573_00000932	PGF_01253386		231		FIG00733533: hypothetical protein
Clavibacter michiganensis subsp. insidiosus strain R1-1	33014.5	CP011043	fig|33014.5.peg.1330	VO01_06390		PATRIC.33014.5.CP011043.CDS.1323310.1323705.rev	PATRIC	CDS	1323310	1323705	396	-	FIG00001245	PLF_1573_00000241	PGF_00011445		131		Hemoglobin-like protein HbO
Clavibacter michiganensis subsp. insidiosus strain R1-1	33014.5	CP011043	fig|33014.5.peg.1331	VO01_06395		PATRIC.33014.5.CP011043.CDS.1323705.1325018.rev	PATRIC	CDS	1323705	1325018	1314	-	FIG00021330	PLF_1573_00000630	PGF_00035371		437		Potassium efflux system KefA protein / Small-conductance mechanosensitive channel
Clavibacter michiganensis subsp. insidiosus strain R1-1	33014.5	CP011043	fig|33014.5.peg.1332	VO01_06400		PATRIC.33014.5.CP011043.CDS.1325181.1327724.rev	PATRIC	CDS	1325181	1327724	2544	-	FIG00000714	PLF_1573_00000301	PGF_00019485		847		Membrane alanine aminopeptidase N (EC 3.4.11.2)
Clavibacter michiganensis subsp. insidiosus strain R1-1	33014.5	CP011043	fig|33014.5.peg.1333	VO01_06405		PATRIC.33014.5.CP011043.CDS.1327877.1328449.fwd	PATRIC	CDS	1327877	1328449	573	+	FIG00511784	PLF_1573_00002093	PGF_00251055		190		FIG00511786: hypothetical protein
Clavibacter michiganensis subsp. insidiosus strain R1-1	33014.5	CP011043	fig|33014.5.peg.1334	VO01_06410		PATRIC.33014.5.CP011043.CDS.1328620.1329108.fwd	PATRIC	CDS	1328620	1329108	489	+	FIG00135914	PLF_1573_00001768	PGF_00048655		162		Ribose 5-phosphate isomerase B (EC 5.3.1.6) / Galactose 6-phosphate isomerase
Clavibacter michiganensis subsp. insidiosus strain R1-1	33014.5	CP011043	fig|33014.5.peg.1335	VO01_06415		PATRIC.33014.5.CP011043.CDS.1329115.1330104.fwd	PATRIC	CDS	1329115	1330104	990	+	FIG00035634	PLF_1573_00000317	PGF_00006124		329		Formamidopyrimidine-DNA glycosylase (EC 3.2.2.23)
Clavibacter michiganensis subsp. insidiosus strain R1-1	33014.5	CP011043	fig|33014.5.peg.1336	VO01_06420		PATRIC.33014.5.CP011043.CDS.1330162.1330647.rev	PATRIC	CDS	1330162	1330647	486	-	FIG00109595	PLF_1573_00001599	PGF_00026253		161		Non-specific DNA-binding protein Dps / Iron-binding ferritin-like antioxidant protein / Ferroxidase (EC 1.16.3.1)
Clavibacter michiganensis subsp. insidiosus strain R1-1	33014.5	CP011043	fig|33014.5.peg.1337	VO01_06425		PATRIC.33014.5.CP011043.CDS.1330802.1336036.rev	PATRIC	CDS	1330802	1336036	5235	-	FIG00638284	PLF_1573_00001033	PGF_00407641		1744		putative integral membrane protein
Clavibacter michiganensis subsp. insidiosus strain R1-1	33014.5	CP011043	fig|33014.5.peg.1338	VO01_06440		PATRIC.33014.5.CP011043.CDS.1336791.1338242.fwd	PATRIC	CDS	1336791	1338242	1452	+	FIG00000286	PLF_1573_00001363	PGF_00417144		483		Cell division trigger factor (EC 5.2.1.8)
Clavibacter michiganensis subsp. insidiosus strain R1-1	33014.5	CP011043	fig|33014.5.peg.1339	VO01_06445		PATRIC.33014.5.CP011043.CDS.1338441.1339028.fwd	PATRIC	CDS	1338441	1339028	588	+	FIG00000028	PLF_1573_00001391	PGF_00016413		195		ATP-dependent Clp protease proteolytic subunit (EC 3.4.21.92)
Clavibacter michiganensis subsp. insidiosus strain R1-1	33014.5	CP011043	fig|33014.5.peg.1340	VO01_06450		PATRIC.33014.5.CP011043.CDS.1339065.1339745.fwd	PATRIC	CDS	1339065	1339745	681	+	FIG00000028	PLF_1573_00001176	PGF_00016413		226	clpP	ATP-dependent Clp protease proteolytic subunit (EC 3.4.21.92)
Clavibacter michiganensis subsp. insidiosus strain R1-1	33014.5	CP011043	fig|33014.5.peg.1341	VO01_06455		PATRIC.33014.5.CP011043.CDS.1339807.1341021.rev	PATRIC	CDS	1339807	1341021	1215	-	FIG00002438	PLF_1573_00000491	PGF_00418457		404		Coenzyme F420-dependent N5,N10-methylene tetrahydromethanopterin reductase and related flavin-dependent oxidoreductases; sulfonate monooxygenase
Clavibacter michiganensis subsp. insidiosus strain R1-1	33014.5	CP011043	fig|33014.5.peg.1342	VO01_06460		PATRIC.33014.5.CP011043.CDS.1341118.1342398.fwd	PATRIC	CDS	1341118	1342398	1281	+	FIG00000241	PLF_1573_00001174	PGF_00016338		426		ATP-dependent Clp protease ATP-binding subunit ClpX
Clavibacter michiganensis subsp. insidiosus strain R1-1	33014.5	CP011043	fig|33014.5.peg.1343	VO01_06465		PATRIC.33014.5.CP011043.CDS.1342475.1344538.rev	PATRIC	CDS	1342475	1344538	2064	-	FIG00004220	PLF_1573_00001177	PGF_00423604		687		Dipeptidyl carboxypeptidase Dcp (EC 3.4.15.5)
Clavibacter michiganensis subsp. insidiosus strain R1-1	33014.5	CP011043	fig|33014.5.peg.1344	VO01_06470		PATRIC.33014.5.CP011043.CDS.1344578.1345381.fwd	PATRIC	CDS	1344578	1345381	804	+	FIG00511251	PLF_1573_00002069	PGF_01251399		267		putative methylase( EC:2.1.1.- )
Clavibacter michiganensis subsp. insidiosus strain R1-1	33014.5	CP011043	fig|33014.5.peg.1345	VO01_06475		PATRIC.33014.5.CP011043.CDS.1345394.1345657.rev	PATRIC	CDS	1345394	1345657	264	-	FIG00511640	PLF_1573_00000931	PGF_00352740		87		FIG00511642: hypothetical protein
Clavibacter michiganensis subsp. insidiosus strain R1-1	33014.5	CP011043	fig|33014.5.peg.1346	VO01_06480		PATRIC.33014.5.CP011043.CDS.1345657.1346109.rev	PATRIC	CDS	1345657	1346109	453	-	FIG00001650	PLF_1573_00000411	PGF_01252415		150		Histone acetyltransferase HPA2 and related acetyltransferases
Clavibacter michiganensis subsp. insidiosus strain R1-1	33014.5	CP011043	fig|33014.5.peg.1347	VO01_06485		PATRIC.33014.5.CP011043.CDS.1346106.1348751.rev	PATRIC	CDS	1346106	1348751	2646	-	FIG00000129	PLF_1573_00002547	PGF_00066453		881	valS	Valyl-tRNA synthetase (EC 6.1.1.9)
Clavibacter michiganensis subsp. insidiosus strain R1-1	33014.5	CP011043	fig|33014.5.peg.1348	VO01_06490		PATRIC.33014.5.CP011043.CDS.1348893.1350839.rev	PATRIC	CDS	1348893	1350839	1947	-	FIG00001643	PLF_1573_00002451	PGF_00033390		648		Phosphoenolpyruvate carboxykinase [GTP] (EC 4.1.1.32)
Clavibacter michiganensis subsp. insidiosus strain R1-1	33014.5	CP011043	fig|33014.5.peg.1349	VO01_06495		PATRIC.33014.5.CP011043.CDS.1350951.1352378.fwd	PATRIC	CDS	1350951	1352378	1428	+	FIG01229586	PLF_1573_00000793	PGF_00059868		475		Transcriptional regulator, Xre family
Clavibacter michiganensis subsp. insidiosus strain R1-1	33014.5	CP011043	fig|33014.5.peg.1350			PATRIC.33014.5.CP011043.CDS.1352402.1354072.rev	PATRIC	CDS	1352402	1354072	1671	-	FIG00945384	PLF_1573_00000571	PGF_00027017		556		Oligopeptide transport system permease protein OppB (TC 3.A.1.5.1)
Clavibacter michiganensis subsp. insidiosus strain R1-1	33014.5	CP011043	fig|33014.5.peg.1351	VO01_06505		PATRIC.33014.5.CP011043.CDS.1354069.1354929.rev	PATRIC	CDS	1354069	1354929	861	-	FIG00455853	PLF_1573_00000575	PGF_00027047		286		Oligopeptide transport system permease protein OppC (TC 3.A.1.5.1)
Clavibacter michiganensis subsp. insidiosus strain R1-1	33014.5	CP011043	fig|33014.5.peg.1352	VO01_06510		PATRIC.33014.5.CP011043.CDS.1354926.1355996.rev	PATRIC	CDS	1354926	1355996	1071	-	FIG00945384	PLF_1573_00000569	PGF_00027022		356		Oligopeptide transport system permease protein OppB (TC 3.A.1.5.1)
Clavibacter michiganensis subsp. insidiosus strain R1-1	33014.5	CP011043	fig|33014.5.peg.1353	VO01_06515		PATRIC.33014.5.CP011043.CDS.1355993.1357639.rev	PATRIC	CDS	1355993	1357639	1647	-	FIG00451095	PLF_1573_00002439	PGF_00026929		548		Oligopeptide ABC transporter, periplasmic oligopeptide-binding protein OppA (TC 3.A.1.5.1)
Clavibacter michiganensis subsp. insidiosus strain R1-1	33014.5	CP011043	fig|33014.5.peg.1354	VO01_06520		PATRIC.33014.5.CP011043.CDS.1357744.1358349.fwd	PATRIC	CDS	1357744	1358349	606	+	FIG00554417	PLF_1573_00001865	PGF_00058904		201		Transcriptional regulator, AcrR family
Clavibacter michiganensis subsp. insidiosus strain R1-1	33014.5	CP011043	fig|33014.5.peg.1355			PATRIC.33014.5.CP011043.CDS.1358459.1358956.fwd	PATRIC	CDS	1358459	1358956	498	+	FIG01451910	PLF_1573_00002601	PGF_01251547		165		cellulase( EC:3.2.1.4 )
Clavibacter michiganensis subsp. insidiosus strain R1-1	33014.5	CP011043	fig|33014.5.peg.1356			PATRIC.33014.5.CP011043.CDS.1358973.1359188.fwd	PATRIC	CDS	1358973	1359188	216	+		PLF_1573_00002601	PGF_01251547		71		hypothetical protein
Clavibacter michiganensis subsp. insidiosus strain R1-1	33014.5	CP011043	fig|33014.5.peg.1357	VO01_06530		PATRIC.33014.5.CP011043.CDS.1359250.1360008.fwd	PATRIC	CDS	1359250	1360008	759	+	FIG00515945	PLF_1573_00001554	PGF_00021092		252		Methyltransferase
Clavibacter michiganensis subsp. insidiosus strain R1-1	33014.5	CP011043	fig|33014.5.peg.1358	VO01_06535		PATRIC.33014.5.CP011043.CDS.1360253.1363555.fwd	PATRIC	CDS	1360253	1363555	3303	+	FIG00000085	PLF_1573_00002338	PGF_00015718		1100	ileS	Isoleucyl-tRNA synthetase (EC 6.1.1.5)
Clavibacter michiganensis subsp. insidiosus strain R1-1	33014.5	CP011043	fig|33014.5.peg.1359	VO01_06540		PATRIC.33014.5.CP011043.CDS.1363552.1365120.fwd	PATRIC	CDS	1363552	1365120	1569	+	FIG00000106	PLF_1573_00002294	PGF_00423300		522		Dihydrofolate synthase (EC 6.3.2.12) @ Folylpolyglutamate synthase (EC 6.3.2.17)
Clavibacter michiganensis subsp. insidiosus strain R1-1	33014.5	CP011043	fig|33014.5.peg.1360	VO01_06545		PATRIC.33014.5.CP011043.CDS.1365117.1365614.fwd	PATRIC	CDS	1365117	1365614	498	+		PLF_1573_00000990	PGF_01253422		165		Membrane protein
Clavibacter michiganensis subsp. insidiosus strain R1-1	33014.5	CP011043	fig|33014.5.peg.1361	VO01_06550		PATRIC.33014.5.CP011043.CDS.1365624.1366043.fwd	PATRIC	CDS	1365624	1366043	420	+	FIG00000251	PLF_1573_00000560	PGF_00026394		139		Nucleoside diphosphate kinase (EC 2.7.4.6)
Clavibacter michiganensis subsp. insidiosus strain R1-1	33014.5	CP011043	fig|33014.5.peg.1362	VO01_06555		PATRIC.33014.5.CP011043.CDS.1366104.1366712.rev	PATRIC	CDS	1366104	1366712	609	-	FIG01956050	PLF_1573_00000431	PGF_00014601		202		Integral membrane protein
Clavibacter michiganensis subsp. insidiosus strain R1-1	33014.5	CP011043	fig|33014.5.peg.1363	VO01_06560		PATRIC.33014.5.CP011043.CDS.1367018.1370044.fwd	PATRIC	CDS	1367018	1370044	3027	+	FIG00059426	PLF_1573_00000392	PGF_00420608		1008		Cytoplasmic axial filament protein CafA and Ribonuclease G (EC 3.1.4.-)
Clavibacter michiganensis subsp. insidiosus strain R1-1	33014.5	CP011043	fig|33014.5.peg.1364	VO01_06565		PATRIC.33014.5.CP011043.CDS.1370134.1370412.rev	PATRIC	CDS	1370134	1370412	279	-	FIG01728217	PLF_1573_00001823	PGF_00054256		92		Streptomyces venezuelae ISP5230 chloramphenicol resistance protein (cmlv) and chloramphenicol phosphotransferase genes, complete cds
Clavibacter michiganensis subsp. insidiosus strain R1-1	33014.5	CP011043	fig|33014.5.peg.1365	VO01_06570		PATRIC.33014.5.CP011043.CDS.1370705.1371013.fwd	PATRIC	CDS	1370705	1371013	309	+	FIG00000276	PLF_1573_00001079	PGF_00016365		102		LSU ribosomal protein L21p
Clavibacter michiganensis subsp. insidiosus strain R1-1	33014.5	CP011043	fig|33014.5.peg.1366	VO01_06575		PATRIC.33014.5.CP011043.CDS.1371038.1371292.fwd	PATRIC	CDS	1371038	1371292	255	+	FIG00000189	PLF_1573_00001252	PGF_00016385		84		LSU ribosomal protein L27p
Clavibacter michiganensis subsp. insidiosus strain R1-1	33014.5	CP011043	fig|33014.5.peg.1367	VO01_06580		PATRIC.33014.5.CP011043.CDS.1371415.1372953.fwd	PATRIC	CDS	1371415	1372953	1539	+		PLF_1573_00001316	PGF_00007039		512	yhbZ	GTP-binding protein Obg
Clavibacter michiganensis subsp. insidiosus strain R1-1	33014.5	CP011043	fig|33014.5.peg.1368	VO01_06585		PATRIC.33014.5.CP011043.CDS.1372957.1373736.fwd	PATRIC	CDS	1372957	1373736	780	+	FIG00000351	PLF_1573_00001325	PGF_00008059		259		Glutamate 5-kinase (EC 2.7.2.11)
Clavibacter michiganensis subsp. insidiosus strain R1-1	33014.5	CP011043	fig|33014.5.peg.1369	VO01_06590		PATRIC.33014.5.CP011043.CDS.1373787.1375094.fwd	PATRIC	CDS	1373787	1375094	1308	+	FIG00000365	PLF_1573_00001319	PGF_00007170		435		Gamma-glutamyl phosphate reductase (EC 1.2.1.41)
Clavibacter michiganensis subsp. insidiosus strain R1-1	33014.5	CP011043	fig|33014.5.peg.1370	VO01_06595		PATRIC.33014.5.CP011043.CDS.1375192.1375407.fwd	PATRIC	CDS	1375192	1375407	216	+	FIG00511632	PLF_1573_00002174	PGF_00131590		71		FIG00511633: hypothetical protein
Clavibacter michiganensis subsp. insidiosus strain R1-1	33014.5	CP011043	fig|33014.5.peg.1371	VO01_06600		PATRIC.33014.5.CP011043.CDS.1375425.1376027.fwd	PATRIC	CDS	1375425	1376027	603	+		PLF_1573_00001595	PGF_00025603		200		Nicotinate-nucleotide adenylyltransferase (EC 2.7.7.18)
Clavibacter michiganensis subsp. insidiosus strain R1-1	33014.5	CP011043	fig|33014.5.peg.1372	VO01_06605		PATRIC.33014.5.CP011043.CDS.1376024.1377508.fwd	PATRIC	CDS	1376024	1377508	1485	+	FIG01595019	PLF_1573_00001696	PGF_01251317		494		Proteophosphoglycan 5
Clavibacter michiganensis subsp. insidiosus strain R1-1	33014.5	CP011043	fig|33014.5.peg.1373	VO01_06610		PATRIC.33014.5.CP011043.CDS.1377548.1377925.fwd	PATRIC	CDS	1377548	1377925	378	+	FIG00135315	PLF_1573_00001772	PGF_00048866		125		Ribosomal silencing factor RsfA
Clavibacter michiganensis subsp. insidiosus strain R1-1	33014.5	CP011043	fig|33014.5.peg.1374	VO01_06615		PATRIC.33014.5.CP011043.CDS.1377975.1378391.fwd	PATRIC	CDS	1377975	1378391	417	+	FIG00512289	PLF_1573_00002600	PGF_00188181		138		FIG00512290: hypothetical protein
Clavibacter michiganensis subsp. insidiosus strain R1-1	33014.5	CP011043	fig|33014.5.peg.1375	VO01_06625		PATRIC.33014.5.CP011043.CDS.1378625.1379605.rev	PATRIC	CDS	1378625	1379605	981	-	FIG00638284	PLF_1573_00003920	PGF_01252269		326		hypothetical protein
Clavibacter michiganensis subsp. insidiosus strain R1-1	33014.5	CP011043	fig|33014.5.peg.1376	VO01_06630		PATRIC.33014.5.CP011043.CDS.1379725.1380048.fwd	PATRIC	CDS	1379725	1380048	324	+		PLF_1573_00001074	PGF_01251273		107		hypothetical protein
Clavibacter michiganensis subsp. insidiosus strain R1-1	33014.5	CP011043	fig|33014.5.peg.1377	VO01_06635		PATRIC.33014.5.CP011043.CDS.1380090.1381109.fwd	PATRIC	CDS	1380090	1381109	1020	+	FIG00638284	PLF_1573_00000930	PGF_01253385		339		hypothetical protein
Clavibacter michiganensis subsp. insidiosus strain R1-1	33014.5	CP011043	fig|33014.5.peg.1378	VO01_06640		PATRIC.33014.5.CP011043.CDS.1381243.1382031.fwd	PATRIC	CDS	1381243	1382031	789	+	FIG00001452	PLF_1573_00001900	PGF_00060282		262		Transcriptional repressor of the fructose operon, DeoR family
Clavibacter michiganensis subsp. insidiosus strain R1-1	33014.5	CP011043	fig|33014.5.peg.1379	VO01_06645		PATRIC.33014.5.CP011043.CDS.1382028.1382999.fwd	PATRIC	CDS	1382028	1382999	972	+	FIG00001366	PLF_1573_00000373	PGF_00426495		323		1-phosphofructokinase (EC 2.7.1.56)
Clavibacter michiganensis subsp. insidiosus strain R1-1	33014.5	CP011043	fig|33014.5.peg.1380	VO01_06650		PATRIC.33014.5.CP011043.CDS.1383022.1385070.fwd	PATRIC	CDS	1383022	1385070	2049	+	FIG00001234	PLF_1573_00000589	PGF_00029639		682		PTS system, fructose-specific IIA component (EC 2.7.1.69) / PTS system, fructose-specific IIB component (EC 2.7.1.69) / PTS system, fructose-specific IIC component (EC 2.7.1.69)
Clavibacter michiganensis subsp. insidiosus strain R1-1	33014.5	CP011043	fig|33014.5.peg.1381	VO01_06655		PATRIC.33014.5.CP011043.CDS.1385128.1385400.fwd	PATRIC	CDS	1385128	1385400	273	+		PLF_1573_00000623	PGF_00034062		90		Phosphotransferase system, phosphocarrier protein HPr
Clavibacter michiganensis subsp. insidiosus strain R1-1	33014.5	CP011043	fig|33014.5.peg.1382	VO01_06660		PATRIC.33014.5.CP011043.CDS.1385475.1387028.rev	PATRIC	CDS	1385475	1387028	1554	-	FIG00945653	PLF_1573_00002899	PGF_00042745		517		Putative oxidoreductase
Clavibacter michiganensis subsp. insidiosus strain R1-1	33014.5	CP011043	fig|33014.5.peg.1383	VO01_06665		PATRIC.33014.5.CP011043.CDS.1387086.1387349.rev	PATRIC	CDS	1387086	1387349	264	-	FIG00638284	PLF_1573_00002263	PGF_00211799		87		hypothetical protein
Clavibacter michiganensis subsp. insidiosus strain R1-1	33014.5	CP011043	fig|33014.5.peg.1384	VO01_06670		PATRIC.33014.5.CP011043.CDS.1387404.1389977.fwd	PATRIC	CDS	1387404	1389977	2574	+	FIG00946155	PLF_1573_00000671	PGF_00041217		857		Putative helicase
Clavibacter michiganensis subsp. insidiosus strain R1-1	33014.5	CP011043	fig|33014.5.peg.1385	VO01_06675		PATRIC.33014.5.CP011043.CDS.1389974.1390903.fwd	PATRIC	CDS	1389974	1390903	930	+	FIG00511468	PLF_1573_00001019	PGF_00404475		309		probable oxidoreductase/Short-chain dehydrogenase
Clavibacter michiganensis subsp. insidiosus strain R1-1	33014.5	CP011043	fig|33014.5.peg.1386	VO01_06680		PATRIC.33014.5.CP011043.CDS.1390964.1392082.rev	PATRIC	CDS	1390964	1392082	1119	-	FIG00000474	PLF_1573_00000410	PGF_00011999		372		Histidinol-phosphate aminotransferase (EC 2.6.1.9)
Clavibacter michiganensis subsp. insidiosus strain R1-1	33014.5	CP011043	fig|33014.5.peg.1387	VO01_06685		PATRIC.33014.5.CP011043.CDS.1392167.1393072.fwd	PATRIC	CDS	1392167	1393072	906	+	FIG00511717	PLF_1573_00001128	PGF_01251280		301		Dihydrolipoamide acetyltransferase-related protein
Clavibacter michiganensis subsp. insidiosus strain R1-1	33014.5	CP011043	fig|33014.5.peg.1388	VO01_06690		PATRIC.33014.5.CP011043.CDS.1393140.1393874.fwd	PATRIC	CDS	1393140	1393874	735	+	FIG00627714	PLF_1573_00001971	PGF_00068324		244		alpha/beta hydrolase fold
Clavibacter michiganensis subsp. insidiosus strain R1-1	33014.5	CP011043	fig|33014.5.peg.1389	VO01_06695		PATRIC.33014.5.CP011043.CDS.1393906.1395327.fwd	PATRIC	CDS	1393906	1395327	1422	+	FIG00511829	PLF_1573_00002091	PGF_00379770		473		FIG00511830: hypothetical protein
Clavibacter michiganensis subsp. insidiosus strain R1-1	33014.5	CP011043	fig|33014.5.peg.1390	VO01_06700		PATRIC.33014.5.CP011043.CDS.1395324.1396301.rev	PATRIC	CDS	1395324	1396301	978	-	FIG00002982	PLF_1573_00001746	PGF_00046129		325		Quinone oxidoreductase (EC 1.6.5.5)
Clavibacter michiganensis subsp. insidiosus strain R1-1	33014.5	CP011043	fig|33014.5.peg.1391	VO01_06705		PATRIC.33014.5.CP011043.CDS.1396456.1397022.fwd	PATRIC	CDS	1396456	1397022	567	+	FIG00948541	PLF_1573_00002472	PGF_00038715		188		Protein yceI precursor
Clavibacter michiganensis subsp. insidiosus strain R1-1	33014.5	CP011043	fig|33014.5.peg.1392	VO01_06710		PATRIC.33014.5.CP011043.CDS.1397033.1397722.rev	PATRIC	CDS	1397033	1397722	690	-	FIG01306568	PLF_1573_00000001	PGF_00022162		229		Mobile element protein
Clavibacter michiganensis subsp. insidiosus strain R1-1	33014.5	CP011043	fig|33014.5.peg.1393	VO01_06715		PATRIC.33014.5.CP011043.CDS.1398202.1399134.rev	PATRIC	CDS	1398202	1399134	933	-	FIG00042074	PLF_1573_00000211	PGF_01251421		310		Beta-ketoadipate enol-lactone hydrolase (EC 3.1.1.24)
Clavibacter michiganensis subsp. insidiosus strain R1-1	33014.5	CP011043	fig|33014.5.peg.1394	VO01_06720		PATRIC.33014.5.CP011043.CDS.1399131.1400177.rev	PATRIC	CDS	1399131	1400177	1047	-	FIG01227784	PLF_1573_00001460	PGF_00014473		348		Integral membrane protein
Clavibacter michiganensis subsp. insidiosus strain R1-1	33014.5	CP011043	fig|33014.5.peg.1395	VO01_06725		PATRIC.33014.5.CP011043.CDS.1400233.1403670.rev	PATRIC	CDS	1400233	1403670	3438	-	FIG00041038	PLF_1573_00000105	PGF_00424713		1145		Error-prone repair homolog of DNA polymerase III alpha subunit (EC 2.7.7.7)
Clavibacter michiganensis subsp. insidiosus strain R1-1	33014.5	CP011043	fig|33014.5.peg.1396			PATRIC.33014.5.CP011043.CDS.1403785.1405248.fwd	PATRIC	CDS	1403785	1405248	1464	+	FIG00000332	PLF_1573_00002706	PGF_00407143		487		putative glucose-6-phosphate 1-dehydrogenase
Clavibacter michiganensis subsp. insidiosus strain R1-1	33014.5	CP011043	fig|33014.5.peg.1397	VO01_06735		PATRIC.33014.5.CP011043.CDS.1405258.1406007.fwd	PATRIC	CDS	1405258	1406007	750	+	FIG01069253	PLF_1573_00001534	PGF_00423134		249		Dienelactone hydrolase family protein
Clavibacter michiganensis subsp. insidiosus strain R1-1	33014.5	CP011043	fig|33014.5.peg.1398	VO01_06740		PATRIC.33014.5.CP011043.CDS.1406116.1407372.fwd	PATRIC	CDS	1406116	1407372	1257	+	FIG00025213	PLF_1573_00000014	PGF_00417149		418		Cell envelope-associated transcriptional attenuator LytR-CpsA-Psr, subfamily A1 (as in PMID19099556)
Clavibacter michiganensis subsp. insidiosus strain R1-1	33014.5	CP011043	fig|33014.5.peg.1399	VO01_06745		PATRIC.33014.5.CP011043.CDS.1407406.1408104.rev	PATRIC	CDS	1407406	1408104	699	-	FIG00126067	PLF_1573_00000713	PGF_00048482		232		Riboflavin transporter PnuX
Clavibacter michiganensis subsp. insidiosus strain R1-1	33014.5	CP011043	fig|33014.5.peg.1400	VO01_06750		PATRIC.33014.5.CP011043.CDS.1408220.1408543.rev	PATRIC	CDS	1408220	1408543	324	-		PLF_1573_00002173	PGF_01251458		107		hypothetical protein
Clavibacter michiganensis subsp. insidiosus strain R1-1	33014.5	CP011043	fig|33014.5.peg.1401	VO01_06755		PATRIC.33014.5.CP011043.CDS.1408799.1409668.fwd	PATRIC	CDS	1408799	1409668	870	+		PLF_1573_00001722	PGF_00042802		289		Putative oxidoreductase
Clavibacter michiganensis subsp. insidiosus strain R1-1	33014.5	CP011043	fig|33014.5.peg.1402	VO01_06760		PATRIC.33014.5.CP011043.CDS.1410115.1410801.fwd	PATRIC	CDS	1410115	1410801	687	+	FIG01306568	PLF_1573_00000001	PGF_00022162		228		Mobile element protein
Clavibacter michiganensis subsp. insidiosus strain R1-1	33014.5	CP011043	fig|33014.5.peg.1403	VO01_06765		PATRIC.33014.5.CP011043.CDS.1410815.1411915.rev	PATRIC	CDS	1410815	1411915	1101	-	FIG00514618	PLF_1573_00000077	PGF_00099526		366		FIG01028644: hypothetical protein
Clavibacter michiganensis subsp. insidiosus strain R1-1	33014.5	CP011043	fig|33014.5.peg.1404	VO01_06770		PATRIC.33014.5.CP011043.CDS.1411953.1412684.rev	PATRIC	CDS	1411953	1412684	732	-	FIG00511245	PLF_1573_00002640	PGF_01251569		243		FIG00511247: hypothetical protein
Clavibacter michiganensis subsp. insidiosus strain R1-1	33014.5	CP011043	fig|33014.5.peg.1405	VO01_06775		PATRIC.33014.5.CP011043.CDS.1412876.1413781.fwd	PATRIC	CDS	1412876	1413781	906	+	FIG00008556	PLF_1573_00001146	PGF_00008706		301		Glycine betaine/L-proline transport ATP-binding protein ProV (TC 3.A.1.12.1)
Clavibacter michiganensis subsp. insidiosus strain R1-1	33014.5	CP011043	fig|33014.5.peg.1406	VO01_06780		PATRIC.33014.5.CP011043.CDS.1413778.1414476.fwd	PATRIC	CDS	1413778	1414476	699	+	FIG00005559	PLF_1573_00001138	PGF_00008727		232		Glycine betaine/L-proline transport system permease protein ProW (TC 3.A.1.12.1)
Clavibacter michiganensis subsp. insidiosus strain R1-1	33014.5	CP011043	fig|33014.5.peg.1407	VO01_06785		PATRIC.33014.5.CP011043.CDS.1414473.1415198.fwd	PATRIC	CDS	1414473	1415198	726	+	FIG01954415	PLF_1573_00000117	PGF_00008668		241		Glycine betaine ABC transport system permease protein
Clavibacter michiganensis subsp. insidiosus strain R1-1	33014.5	CP011043	fig|33014.5.peg.1408	VO01_06790		PATRIC.33014.5.CP011043.CDS.1415213.1416139.fwd	PATRIC	CDS	1415213	1416139	927	+	FIG00002823	PLF_1573_00001245	PGF_00016187		308		L-proline glycine betaine binding ABC transporter protein proX (TC 3.A.1.12.1)
Clavibacter michiganensis subsp. insidiosus strain R1-1	33014.5	CP011043	fig|33014.5.peg.1409			PATRIC.33014.5.CP011043.CDS.1416289.1416759.fwd	PATRIC	CDS	1416289	1416759	471	+	FIG00512013	PLF_1573_00000991	PGF_01253423		156		FIG00512016: hypothetical protein
Clavibacter michiganensis subsp. insidiosus strain R1-1	33014.5	CP011043	fig|33014.5.peg.1410	VO01_06800		PATRIC.33014.5.CP011043.CDS.1416819.1417973.fwd	PATRIC	CDS	1416819	1417973	1155	+	FIG00443156	PLF_1573_00001368	PGF_00417411		384		Chalcone synthase (EC 2.3.1.74)
Clavibacter michiganensis subsp. insidiosus strain R1-1	33014.5	CP011043	fig|33014.5.peg.1411	VO01_06805		PATRIC.33014.5.CP011043.CDS.1417973.1418695.fwd	PATRIC	CDS	1417973	1418695	723	+	FIG00666322	PLF_1573_00000724	PGF_00049568		240		SAM-dependent methyltransferases
Clavibacter michiganensis subsp. insidiosus strain R1-1	33014.5	CP011043	fig|33014.5.peg.1412	VO01_06810		PATRIC.33014.5.CP011043.CDS.1418692.1419882.fwd	PATRIC	CDS	1418692	1419882	1191	+	FIG00453279	PLF_1573_00000455	PGF_00413175		396		2-polyprenyl-6-methoxyphenol hydroxylase and related FAD-dependent oxidoreductases
Clavibacter michiganensis subsp. insidiosus strain R1-1	33014.5	CP011043	fig|33014.5.peg.1413	VO01_06815		PATRIC.33014.5.CP011043.CDS.1419875.1420720.rev	PATRIC	CDS	1419875	1420720	846	-	FIG00000499	PLF_1573_00000747	PGF_00052503		281		Similar to 1,4-dihydroxy-2-naphthoate octaprenyltransferase
Clavibacter michiganensis subsp. insidiosus strain R1-1	33014.5	CP011043	fig|33014.5.peg.1414	VO01_06820		PATRIC.33014.5.CP011043.CDS.1420717.1421187.rev	PATRIC	CDS	1420717	1421187	471	-	FIG00001650	PLF_1573_00001425	PGF_00012093		156		Histone acetyltransferase HPA2 and related acetyltransferases
Clavibacter michiganensis subsp. insidiosus strain R1-1	33014.5	CP011043	fig|33014.5.peg.1415	VO01_06825		PATRIC.33014.5.CP011043.CDS.1421239.1421775.fwd	PATRIC	CDS	1421239	1421775	537	+	FIG01272034	PLF_1573_00002477	PGF_00039875		178		Putative acetyltransferase
Clavibacter michiganensis subsp. insidiosus strain R1-1	33014.5	CP011043	fig|33014.5.peg.1416	VO01_06830		PATRIC.33014.5.CP011043.CDS.1422094.1422546.rev	PATRIC	CDS	1422094	1422546	453	-	FIG00512057	PLF_1573_00000031	PGF_01251770		150		FIG00512058: hypothetical protein
Clavibacter michiganensis subsp. insidiosus strain R1-1	33014.5	CP011043	fig|33014.5.peg.1417			PATRIC.33014.5.CP011043.CDS.1422671.1422829.fwd	PATRIC	CDS	1422671	1422829	159	+		PLF_1573_00003921	PGF_01252270		52		Cytochrome d ubiquinol oxidase subunit I (EC 1.10.3.-)
Clavibacter michiganensis subsp. insidiosus strain R1-1	33014.5	CP011043	fig|33014.5.peg.1418	VO01_06835		PATRIC.33014.5.CP011043.CDS.1422957.1424369.fwd	PATRIC	CDS	1422957	1424369	1413	+	FIG00096593	PLF_1573_00001403	PGF_00420572		470		Cytochrome d ubiquinol oxidase subunit I (EC 1.10.3.-)
Clavibacter michiganensis subsp. insidiosus strain R1-1	33014.5	CP011043	fig|33014.5.peg.1419	VO01_06840		PATRIC.33014.5.CP011043.CDS.1424369.1425373.fwd	PATRIC	CDS	1424369	1425373	1005	+	FIG00000390	PLF_1573_00000390	PGF_00420576		334		Cytochrome d ubiquinol oxidase subunit II (EC 1.10.3.-)
Clavibacter michiganensis subsp. insidiosus strain R1-1	33014.5	CP011043	fig|33014.5.peg.1420	VO01_06845		PATRIC.33014.5.CP011043.CDS.1425381.1427132.fwd	PATRIC	CDS	1425381	1427132	1752	+	FIG01010650	PLF_1573_00000801	PGF_00060646		583		Transport ATP-binding protein CydD
Clavibacter michiganensis subsp. insidiosus strain R1-1	33014.5	CP011043	fig|33014.5.peg.1421	VO01_06850		PATRIC.33014.5.CP011043.CDS.1427129.1428817.fwd	PATRIC	CDS	1427129	1428817	1689	+	FIG00046358	PLF_1573_00000800	PGF_00060628		562		Transport ATP-binding protein CydC
Clavibacter michiganensis subsp. insidiosus strain R1-1	33014.5	CP011043	fig|33014.5.peg.1422	VO01_06855		PATRIC.33014.5.CP011043.CDS.1428828.1429646.rev	PATRIC	CDS	1428828	1429646	819	-	FIG00000708	PLF_1573_00000477	PGF_00053002		272		Aminodeoxychorismate lyase (EC 4.1.3.38)
Clavibacter michiganensis subsp. insidiosus strain R1-1	33014.5	CP011043	fig|33014.5.peg.1423	VO01_06860		PATRIC.33014.5.CP011043.CDS.1429700.1431220.fwd	PATRIC	CDS	1429700	1431220	1521	+	FIG00341164	PLF_1573_00000593	PGF_00030007		506		Para-aminobenzoate synthase, aminase component (EC 2.6.1.85)
Clavibacter michiganensis subsp. insidiosus strain R1-1	33014.5	CP011043	fig|33014.5.peg.1424	VO01_06865		PATRIC.33014.5.CP011043.CDS.1431272.1433830.fwd	PATRIC	CDS	1431272	1433830	2559	+	FIG00000114	PLF_1573_00000280	PGF_00016918		852		Leucyl-tRNA synthetase (EC 6.1.1.4)
Clavibacter michiganensis subsp. insidiosus strain R1-1	33014.5	CP011043	fig|33014.5.peg.1425	VO01_06870		PATRIC.33014.5.CP011043.CDS.1434242.1434922.fwd	PATRIC	CDS	1434242	1434922	681	+	FIG00996743	PLF_1573_00001698	PGF_00039317		226		Putative DNA-binding protein
Clavibacter michiganensis subsp. insidiosus strain R1-1	33014.5	CP011043	fig|33014.5.peg.1426	VO01_06875		PATRIC.33014.5.CP011043.CDS.1434919.1436661.fwd	PATRIC	CDS	1434919	1436661	1743	+	FIG01259681	PLF_1573_00000218	PGF_01251462		580		ComEC/Rec2-related protein
Clavibacter michiganensis subsp. insidiosus strain R1-1	33014.5	CP011043	fig|33014.5.peg.1427	VO01_06880		PATRIC.33014.5.CP011043.CDS.1436755.1437783.fwd	PATRIC	CDS	1436755	1437783	1029	+	FIG00106663	PLF_1573_00000402	PGF_00421534		342		DNA polymerase III delta subunit (EC 2.7.7.7)
Clavibacter michiganensis subsp. insidiosus strain R1-1	33014.5	CP011043	fig|33014.5.peg.1428	VO01_06885		PATRIC.33014.5.CP011043.CDS.1437884.1438147.rev	PATRIC	CDS	1437884	1438147	264	-	FIG00000213	PLF_1573_00001790	PGF_00049864		87		SSU ribosomal protein S20p
Clavibacter michiganensis subsp. insidiosus strain R1-1	33014.5	CP011043	fig|33014.5.peg.1429	VO01_06890		PATRIC.33014.5.CP011043.CDS.1438283.1438801.rev	PATRIC	CDS	1438283	1438801	519	-	FIG01323436	PLF_1573_00001561	PGF_00023450		172		MutT/Nudix family protein
Clavibacter michiganensis subsp. insidiosus strain R1-1	33014.5	CP011043	fig|33014.5.peg.1430	VO01_06895		PATRIC.33014.5.CP011043.CDS.1438925.1440184.fwd	PATRIC	CDS	1438925	1440184	1260	+	FIG00076542	PLF_1573_00001547	PGF_01251310		419		Metallo-dependent hydrolases, subgroup C
Clavibacter michiganensis subsp. insidiosus strain R1-1	33014.5	CP011043	fig|33014.5.peg.1431			PATRIC.33014.5.CP011043.CDS.1440534.1440653.rev	PATRIC	CDS	1440534	1440653	120	-					39		hypothetical protein
Clavibacter michiganensis subsp. insidiosus strain R1-1	33014.5	CP011043	fig|33014.5.peg.1432			PATRIC.33014.5.CP011043.CDS.1440687.1441163.fwd	PATRIC	CDS	1440687	1441163	477	+	FIG00002048	PLF_1573_00000354	PGF_00416874		158		Cell division inhibitor
Clavibacter michiganensis subsp. insidiosus strain R1-1	33014.5	CP011043	fig|33014.5.peg.1433	VO01_06905		PATRIC.33014.5.CP011043.CDS.1441274.1443121.fwd	PATRIC	CDS	1441274	1443121	1848	+	FIG00000165	PLF_1573_00000797	PGF_00060414		615		Translation elongation factor LepA
Clavibacter michiganensis subsp. insidiosus strain R1-1	33014.5	CP011043	fig|33014.5.peg.1434			PATRIC.33014.5.CP011043.CDS.1443193.1443513.rev	PATRIC	CDS	1443193	1443513	321	-	FIG00905474	PLF_1573_00002996	PGF_00293714		106		putative secreted protein
Clavibacter michiganensis subsp. insidiosus strain R1-1	33014.5	CP011043	fig|33014.5.peg.1435			PATRIC.33014.5.CP011043.CDS.1443510.1443971.rev	PATRIC	CDS	1443510	1443971	462	-	FIG00905474	PLF_1573_00002996	PGF_00293714		153		putative secreted protein
Clavibacter michiganensis subsp. insidiosus strain R1-1	33014.5	CP011043	fig|33014.5.peg.1436			PATRIC.33014.5.CP011043.CDS.1443973.1444119.fwd	PATRIC	CDS	1443973	1444119	147	+					48		hypothetical protein
Clavibacter michiganensis subsp. insidiosus strain R1-1	33014.5	CP011043	fig|33014.5.peg.1437	VO01_06915		PATRIC.33014.5.CP011043.CDS.1444338.1445117.rev	PATRIC	CDS	1444338	1445117	780	-	FIG00905474	PLF_1573_00002089	PGF_01251409		259		putative secreted protein
Clavibacter michiganensis subsp. insidiosus strain R1-1	33014.5	CP011043	fig|33014.5.peg.1438			PATRIC.33014.5.CP011043.CDS.1445276.1445401.fwd	PATRIC	CDS	1445276	1445401	126	+					41		hypothetical protein
Clavibacter michiganensis subsp. insidiosus strain R1-1	33014.5	CP011043	fig|33014.5.peg.1439	VO01_06920		PATRIC.33014.5.CP011043.CDS.1445412.1446065.fwd	PATRIC	CDS	1445412	1446065	654	+	FIG00512280	PLF_1573_00001152	PGF_00000451		217		A3(2) GLYCOGEN METABOLISM CLUSTERI
Clavibacter michiganensis subsp. insidiosus strain R1-1	33014.5	CP011043	fig|33014.5.peg.1440	VO01_06925		PATRIC.33014.5.CP011043.CDS.1446087.1446788.rev	PATRIC	CDS	1446087	1446788	702	-	FIG00937416	PLF_1573_00001433	PGF_00012823		233		Hydrolase, haloacid dehalogenase-like family
Clavibacter michiganensis subsp. insidiosus strain R1-1	33014.5	CP011043	fig|33014.5.peg.1441	VO01_06930		PATRIC.33014.5.CP011043.CDS.1446864.1448087.fwd	PATRIC	CDS	1446864	1448087	1224	+	FIG01303216	PLF_1573_00001438	PGF_00013416		407		Hypothetical radical SAM family enzyme in heat shock gene cluster, similarity with CPO of BS HemN-type
Clavibacter michiganensis subsp. insidiosus strain R1-1	33014.5	CP011043	fig|33014.5.peg.1442	VO01_06935		PATRIC.33014.5.CP011043.CDS.1448106.1448519.rev	PATRIC	CDS	1448106	1448519	414	-	FIG00511463	PLF_1573_00000072	PGF_00251055		137		FIG00511464: hypothetical protein
Clavibacter michiganensis subsp. insidiosus strain R1-1	33014.5	CP011043	fig|33014.5.peg.1443	VO01_06940		PATRIC.33014.5.CP011043.CDS.1448530.1448925.rev	PATRIC	CDS	1448530	1448925	396	-	FIG00511373	PLF_1573_00000030	PGF_01251701		131		FIG00511375: hypothetical protein
Clavibacter michiganensis subsp. insidiosus strain R1-1	33014.5	CP011043	fig|33014.5.peg.1444	VO01_06945		PATRIC.33014.5.CP011043.CDS.1449113.1450135.fwd	PATRIC	CDS	1449113	1450135	1023	+	FIG00000544	PLF_1573_00002332	PGF_00011014		340		Heat-inducible transcription repressor HrcA
Clavibacter michiganensis subsp. insidiosus strain R1-1	33014.5	CP011043	fig|33014.5.peg.1445	VO01_06950		PATRIC.33014.5.CP011043.CDS.1450196.1451311.fwd	PATRIC	CDS	1450196	1451311	1116	+	FIG00000070	PLF_1573_00002375	PGF_00417428		371		Chaperone protein DnaJ
Clavibacter michiganensis subsp. insidiosus strain R1-1	33014.5	CP011043	fig|33014.5.peg.1446	VO01_06955		PATRIC.33014.5.CP011043.CDS.1451314.1452066.fwd	PATRIC	CDS	1451314	1452066	753	+	FIG00000248	PLF_1573_00000111	PGF_00010205		250		16S rRNA (uracil(1498)-N(3))-methyltransferase (EC 2.1.1.193)
Clavibacter michiganensis subsp. insidiosus strain R1-1	33014.5	CP011043	fig|33014.5.peg.1447	VO01_06960		PATRIC.33014.5.CP011043.CDS.1452095.1452451.fwd	PATRIC	CDS	1452095	1452451	357	+		PLF_1573_00001087	PGF_00423068		118		Diadenosine tetraphosphate (Ap4A) hydrolase and other HIT family hydrolases
Clavibacter michiganensis subsp. insidiosus strain R1-1	33014.5	CP011043	fig|33014.5.peg.1448	VO01_06965		PATRIC.33014.5.CP011043.CDS.1452438.1453487.fwd	PATRIC	CDS	1452438	1453487	1050	+	FIG00045341	PLF_1573_00001645	PGF_00033237		349		Phosphate starvation-inducible protein PhoH, predicted ATPase
Clavibacter michiganensis subsp. insidiosus strain R1-1	33014.5	CP011043	fig|33014.5.peg.1449	VO01_06970		PATRIC.33014.5.CP011043.CDS.1453484.1453945.fwd	PATRIC	CDS	1453484	1453945	462	+		PLF_1573_00001546	PGF_00020361		153		Metal-dependent hydrolase YbeY, involved in rRNA and/or ribosome maturation and assembly
Clavibacter michiganensis subsp. insidiosus strain R1-1	33014.5	CP011043	fig|33014.5.peg.1450	VO01_06975		PATRIC.33014.5.CP011043.CDS.1453954.1455273.fwd	PATRIC	CDS	1453954	1455273	1320	+	FIG00042627	PLF_1573_00001277	PGF_00018560		439		Magnesium and cobalt efflux protein CorC
Clavibacter michiganensis subsp. insidiosus strain R1-1	33014.5	CP011043	fig|33014.5.peg.1451	VO01_06980		PATRIC.33014.5.CP011043.CDS.1455389.1456330.fwd	PATRIC	CDS	1455389	1456330	942	+	FIG01304818	PLF_1573_00001314	PGF_00007027		313		GTP-binding protein Era
Clavibacter michiganensis subsp. insidiosus strain R1-1	33014.5	CP011043	fig|33014.5.peg.1452			PATRIC.33014.5.CP011043.CDS.1456440.1458170.fwd	PATRIC	CDS	1456440	1458170	1731	+	FIG00511518	PLF_1573_00002251	PGF_01251479		576		two-component sensor
Clavibacter michiganensis subsp. insidiosus strain R1-1	33014.5	CP011043	fig|33014.5.peg.1453	VO01_06990		PATRIC.33014.5.CP011043.CDS.1458176.1458694.fwd	PATRIC	CDS	1458176	1458694	519	+	FIG01402845	PLF_1573_00001934	PGF_00063054		172		Two-component system, regulatory protein
Clavibacter michiganensis subsp. insidiosus strain R1-1	33014.5	CP011043	fig|33014.5.peg.1454	VO01_06995		PATRIC.33014.5.CP011043.CDS.1458779.1460182.fwd	PATRIC	CDS	1458779	1460182	1404	+	FIG00672434	PLF_1573_00002479	PGF_00040771		467		Putative esterase family
Clavibacter michiganensis subsp. insidiosus strain R1-1	33014.5	CP011043	fig|33014.5.peg.1455	VO01_07000		PATRIC.33014.5.CP011043.CDS.1460179.1462743.fwd	PATRIC	CDS	1460179	1462743	2565	+	FIG01056920	PLF_1573_00000395	PGF_00001333		854		FIG00996524: hypothetical protein
Clavibacter michiganensis subsp. insidiosus strain R1-1	33014.5	CP011043	fig|33014.5.peg.1456	VO01_07005		PATRIC.33014.5.CP011043.CDS.1462909.1464675.fwd	PATRIC	CDS	1462909	1464675	1767	+	FIG00000157	PLF_1573_00001493	PGF_00069984		588		2-isopropylmalate synthase (EC 2.3.3.13)
Clavibacter michiganensis subsp. insidiosus strain R1-1	33014.5	CP011043	fig|33014.5.peg.1457	VO01_07010		PATRIC.33014.5.CP011043.CDS.1464736.1465413.rev	PATRIC	CDS	1464736	1465413	678	-	FIG00672847	PLF_1573_00002223	PGF_00408801		225		putative membrane protein
Clavibacter michiganensis subsp. insidiosus strain R1-1	33014.5	CP011043	fig|33014.5.peg.1458	VO01_07015		PATRIC.33014.5.CP011043.CDS.1465523.1466434.fwd	PATRIC	CDS	1465523	1466434	912	+	FIG00000315	PLF_1573_00001419	PGF_00421737		303		DNA recombination and repair protein RecO
Clavibacter michiganensis subsp. insidiosus strain R1-1	33014.5	CP011043	fig|33014.5.peg.1459	VO01_07020		PATRIC.33014.5.CP011043.CDS.1466431.1467291.fwd	PATRIC	CDS	1466431	1467291	861	+	FIG00000110	PLF_1573_00001854	PGF_00057381		286		Trans,polycis-decaprenyl diphosphate synthase (EC 2.5.1.86)
Clavibacter michiganensis subsp. insidiosus strain R1-1	33014.5	CP011043	fig|33014.5.peg.1460	VO01_07025		PATRIC.33014.5.CP011043.CDS.1467302.1468411.fwd	PATRIC	CDS	1467302	1468411	1110	+	FIG00638284	PLF_1573_00001721	PGF_00042754		369		Putative oxidoreductase
Clavibacter michiganensis subsp. insidiosus strain R1-1	33014.5	CP011043	fig|33014.5.peg.1461	VO01_07030		PATRIC.33014.5.CP011043.CDS.1468523.1469908.fwd	PATRIC	CDS	1468523	1469908	1386	+	FIG00001189	PLF_1573_00001213	PGF_00009966		461		Glycyl-tRNA synthetase (EC 6.1.1.14)
Clavibacter michiganensis subsp. insidiosus strain R1-1	33014.5	CP011043	fig|33014.5.peg.1462	VO01_07035		PATRIC.33014.5.CP011043.CDS.1469960.1470424.rev	PATRIC	CDS	1469960	1470424	465	-	FIG01340511	PLF_1573_00001965	PGF_00067213		154		YbaK/prolyl-tRNA synthetase associated region
Clavibacter michiganensis subsp. insidiosus strain R1-1	33014.5	CP011043	fig|33014.5.peg.1463	VO01_07040		PATRIC.33014.5.CP011043.CDS.1470492.1471271.fwd	PATRIC	CDS	1470492	1471271	780	+	FIG00007195	PLF_1573_00002820	PGF_00006342		259		FrnE protein
Clavibacter michiganensis subsp. insidiosus strain R1-1	33014.5	CP011043	fig|33014.5.peg.1464	VO01_07045		PATRIC.33014.5.CP011043.CDS.1471268.1471474.fwd	PATRIC	CDS	1471268	1471474	207	+		PLF_1573_00004708	PGF_01252917		68		hypothetical protein
Clavibacter michiganensis subsp. insidiosus strain R1-1	33014.5	CP011043	fig|33014.5.peg.1465	VO01_07050		PATRIC.33014.5.CP011043.CDS.1471567.1472793.fwd	PATRIC	CDS	1471567	1472793	1227	+	FIG00000580	PLF_1573_00002245	PGF_00413267		408		tRNA dihydrouridine synthase B (EC 1.-.-.-)
Clavibacter michiganensis subsp. insidiosus strain R1-1	33014.5	CP011043	fig|33014.5.peg.1466	VO01_07055		PATRIC.33014.5.CP011043.CDS.1472783.1474057.fwd	PATRIC	CDS	1472783	1474057	1275	+	FIG00023004	PLF_1573_00001974	PGF_00070431		424		dNTP triphosphohydrolase, broad substrate specificity
Clavibacter michiganensis subsp. insidiosus strain R1-1	33014.5	CP011043	fig|33014.5.peg.1467	VO01_07060		PATRIC.33014.5.CP011043.CDS.1474119.1476011.fwd	PATRIC	CDS	1474119	1476011	1893	+	FIG00019251	PLF_1573_00000404	PGF_00421667		630		DNA primase (EC 2.7.7.-)
Clavibacter michiganensis subsp. insidiosus strain R1-1	33014.5	CP011043	fig|33014.5.peg.1468			PATRIC.33014.5.CP011043.CDS.1476213.1476539.fwd	PATRIC	CDS	1476213	1476539	327	+	FIG01480169	PLF_1573_00001685	PGF_00037357		108		Probable solute-binding protein of ABC transporter for peptides
Clavibacter michiganensis subsp. insidiosus strain R1-1	33014.5	CP011043	fig|33014.5.peg.1469			PATRIC.33014.5.CP011043.CDS.1476749.1477867.fwd	PATRIC	CDS	1476749	1477867	1119	+	FIG01480169	PLF_1573_00001685	PGF_00037357		372		Probable solute-binding protein of ABC transporter for peptides
Clavibacter michiganensis subsp. insidiosus strain R1-1	33014.5	CP011043	fig|33014.5.peg.1470	VO01_07070		PATRIC.33014.5.CP011043.CDS.1478014.1479105.fwd	PATRIC	CDS	1478014	1479105	1092	+	FIG00945384	PLF_1573_00001607	PGF_00027022		363		Oligopeptide transport system permease protein OppB (TC 3.A.1.5.1)
Clavibacter michiganensis subsp. insidiosus strain R1-1	33014.5	CP011043	fig|33014.5.peg.1471	VO01_07075		PATRIC.33014.5.CP011043.CDS.1479107.1480084.fwd	PATRIC	CDS	1479107	1480084	978	+	FIG00455853	PLF_1573_00000573	PGF_00027043		325		Oligopeptide transport system permease protein OppC (TC 3.A.1.5.1)
Clavibacter michiganensis subsp. insidiosus strain R1-1	33014.5	CP011043	fig|33014.5.peg.1472	VO01_07080		PATRIC.33014.5.CP011043.CDS.1480081.1481793.fwd	PATRIC	CDS	1480081	1481793	1713	+	FIG00014907	PLF_1573_00000169	PGF_00423514		570		Dipeptide transport ATP-binding protein DppD (TC 3.A.1.5.2)
Clavibacter michiganensis subsp. insidiosus strain R1-1	33014.5	CP011043	fig|33014.5.peg.1473	VO01_07085		PATRIC.33014.5.CP011043.CDS.1481907.1482863.fwd	PATRIC	CDS	1481907	1482863	957	+	FIG00014907	PLF_1573_00001164	PGF_00423508		318		Dipeptide transport ATP-binding protein DppD (TC 3.A.1.5.2)
Clavibacter michiganensis subsp. insidiosus strain R1-1	33014.5	CP011043	fig|33014.5.peg.1474	VO01_07090		PATRIC.33014.5.CP011043.CDS.1482860.1483879.fwd	PATRIC	CDS	1482860	1483879	1020	+	FIG00031250	PLF_1573_00001654	PGF_00033501		339		Phosphoglycerate dehydrogenase and related dehydrogenases
Clavibacter michiganensis subsp. insidiosus strain R1-1	33014.5	CP011043	fig|33014.5.peg.1475	VO01_07095		PATRIC.33014.5.CP011043.CDS.1483946.1484974.fwd	PATRIC	CDS	1483946	1484974	1029	+	FIG00512540	PLF_1573_00002088	PGF_00127467		342		FIG00512542: hypothetical protein
Clavibacter michiganensis subsp. insidiosus strain R1-1	33014.5	CP011043	fig|33014.5.peg.1476	VO01_07100		PATRIC.33014.5.CP011043.CDS.1484989.1485363.rev	PATRIC	CDS	1484989	1485363	375	-	FIG00512025	PLF_1573_00000929	PGF_01253383		124		FIG00512026: hypothetical protein
Clavibacter michiganensis subsp. insidiosus strain R1-1	33014.5	CP011043	fig|33014.5.peg.1477	VO01_07110		PATRIC.33014.5.CP011043.CDS.1485627.1486193.rev	PATRIC	CDS	1485627	1486193	567	-	FIG00000017	PLF_1573_00000597	PGF_00030656		188		Peptide deformylase (EC 3.5.1.88)
Clavibacter michiganensis subsp. insidiosus strain R1-1	33014.5	CP011043	fig|33014.5.peg.1478	VO01_07115		PATRIC.33014.5.CP011043.CDS.1486233.1487144.fwd	PATRIC	CDS	1486233	1487144	912	+	FIG01956050	PLF_1573_00001459	PGF_00014696		303		Integral membrane protein
Clavibacter michiganensis subsp. insidiosus strain R1-1	33014.5	CP011043	fig|33014.5.peg.1479	VO01_07120		PATRIC.33014.5.CP011043.CDS.1487322.1488581.fwd	PATRIC	CDS	1487322	1488581	1260	+	FIG00007960	PLF_1573_00000174	PGF_00009831		419		Glycosyltransferase
Clavibacter michiganensis subsp. insidiosus strain R1-1	33014.5	CP011043	fig|33014.5.peg.1480	VO01_07130		PATRIC.33014.5.CP011043.CDS.1488925.1491117.fwd	PATRIC	CDS	1488925	1491117	2193	+	FIG00511098	PLF_1573_00001506	PGF_00034424		730		Acyltransferase 3
Clavibacter michiganensis subsp. insidiosus strain R1-1	33014.5	CP011043	fig|33014.5.peg.1481	VO01_07135		PATRIC.33014.5.CP011043.CDS.1491207.1492211.rev	PATRIC	CDS	1491207	1492211	1005	-	FIG00027222	PLF_1573_00000322	PGF_00006725		334		GDP-L-fucose synthetase (EC 1.1.1.271)
Clavibacter michiganensis subsp. insidiosus strain R1-1	33014.5	CP011043	fig|33014.5.peg.1482	VO01_07140		PATRIC.33014.5.CP011043.CDS.1492208.1493260.rev	PATRIC	CDS	1492208	1493260	1053	-	FIG01318417	PLF_1573_00002823	PGF_00006731		350		GDP-mannose 4,6-dehydratase (EC 4.2.1.47)
Clavibacter michiganensis subsp. insidiosus strain R1-1	33014.5	CP011043	fig|33014.5.peg.1483	VO01_07145		PATRIC.33014.5.CP011043.CDS.1493431.1494717.fwd	PATRIC	CDS	1493431	1494717	1287	+	FIG00512532	PLF_1573_00002329	PGF_00009720		428		Glycosyltransferase
Clavibacter michiganensis subsp. insidiosus strain R1-1	33014.5	CP011043	fig|33014.5.peg.1484	VO01_07150		PATRIC.33014.5.CP011043.CDS.1494714.1495295.fwd	PATRIC	CDS	1494714	1495295	582	+	FIG01347841	PLF_1573_00000122	PGF_00027532		193		Acetyltransferase (isoleucine patch superfamily)
Clavibacter michiganensis subsp. insidiosus strain R1-1	33014.5	CP011043	fig|33014.5.peg.1485	VO01_07155		PATRIC.33014.5.CP011043.CDS.1495399.1496334.fwd	PATRIC	CDS	1495399	1496334	936	+	FIG01349516	PLF_1573_00002324	PGF_00419119		311		Conserved domain protein
Clavibacter michiganensis subsp. insidiosus strain R1-1	33014.5	CP011043	fig|33014.5.peg.1486	VO01_07160		PATRIC.33014.5.CP011043.CDS.1496331.1497563.fwd	PATRIC	CDS	1496331	1497563	1233	+	FIG00004881	PLF_1573_00002804	PGF_00418534		410		Colanic acid biosynthesis glycosyl transferase WcaC
Clavibacter michiganensis subsp. insidiosus strain R1-1	33014.5	CP011043	fig|33014.5.peg.1487	VO01_07165		PATRIC.33014.5.CP011043.CDS.1497560.1498843.fwd	PATRIC	CDS	1497560	1498843	1284	+	FIG00005953	PLF_1573_00002323	PGF_01251505		427		Colanic acid polymerase WcaD
Clavibacter michiganensis subsp. insidiosus strain R1-1	33014.5	CP011043	fig|33014.5.peg.1488	VO01_07170		PATRIC.33014.5.CP011043.CDS.1498824.1499492.fwd	PATRIC	CDS	1498824	1499492	669	+	FIG00025611	PLF_1573_00002805	PGF_01251655		222		Colanic acid biosynthesis glycosyl transferase WcaE
Clavibacter michiganensis subsp. insidiosus strain R1-1	33014.5	CP011043	fig|33014.5.peg.1489	VO01_07175		PATRIC.33014.5.CP011043.CDS.1499489.1499992.fwd	PATRIC	CDS	1499489	1499992	504	+	FIG00000128	PLF_1573_00002501	PGF_00051193		167		Serine acetyltransferase (EC 2.3.1.30)
Clavibacter michiganensis subsp. insidiosus strain R1-1	33014.5	CP011043	fig|33014.5.peg.1490	VO01_07180		PATRIC.33014.5.CP011043.CDS.1500027.1501451.fwd	PATRIC	CDS	1500027	1501451	1425	+	FIG00638284	PLF_1573_00002368	PGF_01251507		474		GumJ protein
Clavibacter michiganensis subsp. insidiosus strain R1-1	33014.5	CP011043	fig|33014.5.peg.1491	VO01_07185		PATRIC.33014.5.CP011043.CDS.1501467.1503032.rev	PATRIC	CDS	1501467	1503032	1566	-	FIG00002968	PLF_1573_00001706	PGF_00041054		521		Putative glycosyltransferase
Clavibacter michiganensis subsp. insidiosus strain R1-1	33014.5	CP011043	fig|33014.5.peg.1492	VO01_07190		PATRIC.33014.5.CP011043.CDS.1503176.1503463.rev	PATRIC	CDS	1503176	1503463	288	-	FIG00511221	PLF_1573_00002087	PGF_01251408		95		FIG00511223: hypothetical protein
Clavibacter michiganensis subsp. insidiosus strain R1-1	33014.5	CP011043	fig|33014.5.peg.1493	VO01_07195		PATRIC.33014.5.CP011043.CDS.1503580.1503783.rev	PATRIC	CDS	1503580	1503783	204	-	FIG00004100	PLF_1573_00000492	PGF_00418567		67		Cold shock protein CspA
Clavibacter michiganensis subsp. insidiosus strain R1-1	33014.5	CP011043	fig|33014.5.peg.1494			PATRIC.33014.5.CP011043.CDS.1504063.1505973.fwd	PATRIC	CDS	1504063	1505973	1911	+	FIG00000404	PLF_1573_00001417	PGF_00421471		636		DNA polymerase I (EC 2.7.7.7)
Clavibacter michiganensis subsp. insidiosus strain R1-1	33014.5	CP011043	fig|33014.5.peg.1495	VO01_07205		PATRIC.33014.5.CP011043.CDS.1506081.1506932.fwd	PATRIC	CDS	1506081	1506932	852	+	FIG00511858	PLF_1573_00002086	PGF_00251055		283		FIG00511859: hypothetical protein
Clavibacter michiganensis subsp. insidiosus strain R1-1	33014.5	CP011043	fig|33014.5.peg.1496	VO01_07210		PATRIC.33014.5.CP011043.CDS.1506934.1507536.rev	PATRIC	CDS	1506934	1507536	603	-	FIG00002474	PLF_1573_00000791	PGF_00059746		200		Transcriptional regulator, PadR family
Clavibacter michiganensis subsp. insidiosus strain R1-1	33014.5	CP011043	fig|33014.5.peg.1497	VO01_07215		PATRIC.33014.5.CP011043.CDS.1507801.1508319.fwd	PATRIC	CDS	1507801	1508319	519	+	FIG00512276	PLF_1573_00000928	PGF_00251055		172		FIG00512277: hypothetical protein
Clavibacter michiganensis subsp. insidiosus strain R1-1	33014.5	CP011043	fig|33014.5.peg.1498	VO01_07220		PATRIC.33014.5.CP011043.CDS.1508406.1509647.rev	PATRIC	CDS	1508406	1509647	1242	-	FIG00002246	PLF_1573_00000460	PGF_00421030		413		3-oxoacyl-[acyl-carrier-protein] synthase, KASII (EC 2.3.1.179)
[truncated: 1,888 more rows]
